# Supplementary material for: Wireless, battery-free, and real-time monitoring of water permeation across thin-film encapsulation
Source: Nat Commun. 2024 Aug 28;15:7443. doi: 10.1038/s41467-024-51247-3 (PMC11358307; doi:10.1038/s41467-024-51247-3)
Supplement: Supplementary file 4 — Source data for main figures [file 41467_2024_51247_MOESM4_ESM.zip]

Archive with 47 entries (42 files):
- Fig2/
- Fig2/Fig2c.xlsx
- __MACOSX/Fig2/._Fig2c.xlsx
- Fig3/
- Fig3/Fig3g.xlsx
- __MACOSX/Fig3/._Fig3g.xlsx
- Fig3/.DS_Store
- __MACOSX/Fig3/._.DS_Store
- Fig3/Fig3f.xlsx
- __MACOSX/Fig3/._Fig3f.xlsx
- Fig3/Fig3e.xlsx
- __MACOSX/Fig3/._Fig3e.xlsx
- Fig3/Fig3i.xlsx
- __MACOSX/Fig3/._Fig3i.xlsx
- Fig3/Fig3h.xlsx
- __MACOSX/Fig3/._Fig3h.xlsx
- Fig4/
- Fig4/~$Fig4f.xlsx
- __MACOSX/Fig4/._~$Fig4f.xlsx
- Fig4/Fig4a.xlsx
- __MACOSX/Fig4/._Fig4a.xlsx
- Fig4/.DS_Store
- __MACOSX/Fig4/._.DS_Store
- Fig4/Fig4f.xlsx
- __MACOSX/Fig4/._Fig4f.xlsx
- Fig4/Fig4d.xlsx
- __MACOSX/Fig4/._Fig4d.xlsx
- Fig4/Fig4e.xlsx
- __MACOSX/Fig4/._Fig4e.xlsx
- Fig4/Fig4b.xlsx
- __MACOSX/Fig4/._Fig4b.xlsx
- Fig4/Fig4c.xlsx
- __MACOSX/Fig4/._Fig4c.xlsx
- Fig5/
- Fig5/Fig5f.xlsx
- __MACOSX/Fig5/._Fig5f.xlsx
- Fig5/Fig5g.xlsx
- __MACOSX/Fig5/._Fig5g.xlsx
- Fig5/Fig5e.xlsx
- __MACOSX/Fig5/._Fig5e.xlsx
- Fig6/
- Fig6/.DS_Store
- __MACOSX/Fig6/._.DS_Store
- Fig6/Fig6f.xlsx
- __MACOSX/Fig6/._Fig6f.xlsx
- Fig6/Fig6g.xlsx
- __MACOSX/Fig6/._Fig6g.xlsx
