# Supplementary material for: Wireless, battery-free, and real-time monitoring of water permeation across thin-film encapsulation
Source: Nat Commun. 2024 Aug 28;15:7443. doi: 10.1038/s41467-024-51247-3 (PMC11358307; doi:10.1038/s41467-024-51247-3)
Supplement: Supplementary file 4 — Source data for main figures [file 41467_2024_51247_MOESM4_ESM.zip › Fig2/Fig2c.xlsx]

## Sheet: Foglio1
	Mg XRD scans
	After deposition		After corrosion
	2theta (deg)	Intensity (a.u.)	2theta (deg)	Intensity (a.u.)
	10.0001	446.024	10.0001	679.26
	10.0501	460.335	10.0501	679.665
	10.1001	444.138	10.1001	695.104
	10.1501	435.782	10.1501	673.649
	10.2001	448.606	10.2001	672.971
	10.2501	419.729	10.2501	673.08
	10.3001	439.092	10.3001	666.344
	10.3501	438.504	10.3501	653.979
	10.4001	427.879	10.4001	652.911
	10.4501	416.268	10.4501	663.024
	10.5001	438.375	10.5001	646.113
	10.5501	424.778	10.5501	654.748
	10.6001	425.523	10.6001	653.174
	10.6501	425.482	10.6501	670.303
	10.7001	429.104	10.7001	649.493
	10.7501	434.485	10.7501	650.5
	10.8001	421.873	10.8001	642.994
	10.8501	419.342	10.8501	618.143
	10.9001	412.2	10.9001	640.531
	10.9501	419.543	10.9501	633.385
	11.0001	426.912	11.0001	624.994
	11.0501	418.016	11.0501	622.516
	11.1001	426.951	11.1001	606.303
	11.1501	420.579	11.1501	638.865
	11.2001	413.82	11.2001	627.29
	11.2501	406.438	11.2501	635.333
	11.3001	408.56	11.3001	610.225
	11.3501	409.838	11.3501	606.165
	11.4001	401.457	11.4001	617.482
	11.4501	402.789	11.4501	599.205
	11.5001	407.174	11.5001	604.455
	11.5501	400.696	11.5501	593.076
	11.6001	405.299	11.6001	607.318
	11.6501	395.545	11.6501	602.921
	11.7001	394.976	11.7001	597.636
	11.7501	395.321	11.7501	596.073
	11.8001	393.293	11.8001	595.111
	11.8501	393.253	11.8501	591.195
	11.9001	410.938	11.9001	580.743
	11.9501	399.251	11.9501	591.069
	12.0001	394.87	12.0001	588.578
	12.0501	390.339	12.0501	566.762
	12.1001	389.057	12.1001	567.334
	12.1501	400.778	12.1501	567.833
	12.2001	379.392	12.2001	575.755
	12.2501	387.939	12.2501	584.735
	12.3001	369.518	12.3001	573.121
	12.3501	380.441	12.3501	544.32
	12.4001	398.961	12.4001	573.667
	12.4501	380.622	12.4501	567.346
	12.5001	380.734	12.5001	569.564
	12.5501	382.639	12.5501	564.385
	12.6001	382.969	12.6001	572.328
	12.6501	367.296	12.6501	561.374
	12.7001	383.88	12.7001	551.604
	12.7501	374.102	12.7501	571.644
	12.8001	368.637	12.8001	564.271
	12.8501	374.231	12.8501	549.81
	12.9001	363.076	12.9001	575.189
	12.9501	364.724	12.9501	553.762
	13.0001	372.532	13.0001	576.273
	13.0501	370.489	13.0501	554.526
	13.1001	381.106	13.1001	563.98
	13.1501	373.484	13.1501	577.634
	13.2001	369.31	13.2001	551.886
	13.2501	358.266	13.2501	558.583
	13.3001	368.653	13.3001	553.335
	13.3501	370.26	13.3501	561.807
	13.4001	366.697	13.4001	552.103
	13.4501	359.544	13.4501	572.974
	13.5001	372.225	13.5001	566.029
	13.5501	359.187	13.5501	573.866
	13.6001	363.048	13.6001	562.123
	13.6501	355.27	13.6501	571.994
	13.7001	349.921	13.7001	565.288
	13.7501	364.731	13.7501	557.448
	13.8001	372.052	13.8001	538.951
	13.8501	359.582	13.8501	571.455
	13.9001	363.402	13.9001	569.493
	13.9501	352.25	13.9501	569.017
	14.0001	358.404	14.0001	582.319
	14.0501	359.926	14.0501	572.963
	14.1001	360.174	14.1001	567.692
	14.1501	360.481	14.1501	588.777
	14.2001	356.092	14.2001	577.346
	14.2501	355.639	14.2501	568.618
	14.3001	359.875	14.3001	598.943
	14.3501	351.861	14.3501	572.736
	14.4001	369.065	14.4001	572.833
	14.4501	365.923	14.4501	574.883
	14.5001	359.317	14.5001	571.623
	14.5501	354.989	14.5501	597.342
	14.6001	354.124	14.6001	591.642
	14.6501	356.574	14.6501	598.827
	14.7001	354.763	14.7001	588.879
	14.7501	357.915	14.7501	604.372
	14.8001	350.316	14.8001	612.181
	14.8501	355.102	14.8501	613.979
	14.9001	364.647	14.9001	628.323
	14.9501	348.194	14.9501	591.196
	15.0001	344.734	15.0001	617.919
	15.0501	353.064	15.0501	638.101
	15.1001	362.642	15.1001	634.744
	15.1501	343.169	15.1501	630.993
	15.2001	360.352	15.2001	616.596
	15.2501	351.453	15.2501	637.048
	15.3001	345.225	15.3001	640.106
	15.3501	344.928	15.3501	646.851
	15.4001	348.149	15.4001	650.588
	15.4501	347.166	15.4501	638.627
	15.5001	362.382	15.5001	661.258
	15.5501	339.948	15.5501	675.215
	15.6001	342.271	15.6001	678.736
	15.6501	344.237	15.6501	672.053
	15.7001	334.562	15.7001	680.944
	15.7501	354.21	15.7501	701.468
	15.8001	335.915	15.8001	694.186
	15.8501	338.084	15.8501	716.555
	15.9001	346.507	15.9001	700.902
	15.9501	342.906	15.9501	708.271
	16.0001	338.162	16.0001	719.125
	16.0501	364.768	16.0501	729.844
	16.1001	328.272	16.1001	729.382
	16.1501	341.63	16.1501	742.422
	16.2001	332.731	16.2001	746.768
	16.2501	343.039	16.2501	754.235
	16.3001	352.738	16.3001	743.848
	16.3501	357.413	16.3501	782.049
	16.4001	347.603	16.4001	795.173
	16.4501	334.857	16.4501	803.307
	16.5001	355.568	16.5001	794.578
	16.5501	343.552	16.5501	834.682
	16.6001	350.432	16.6001	817.342
	16.6501	338.536	16.6501	839.497
	16.7001	337.771	16.7001	850.837
	16.7501	343.669	16.7501	877.455
	16.8001	356.256	16.8001	859.168
	16.8501	349.417	16.8501	885.515
	16.9001	347.24	16.9001	901.832
	16.9501	343.89	16.9501	903.93
	17.0001	348.329	17.0001	932.799
	17.0501	326.381	17.0501	928.799
	17.1001	351.03	17.1001	989.017
	17.1501	348.567	17.1501	952.897
	17.2001	342.764	17.2001	991.489
	17.2501	347.705	17.2501	1012.25
	17.3001	335.952	17.3001	1052.96
	17.3501	332.094	17.3501	1065.67
	17.4001	343.263	17.4001	1088.42
	17.4501	357.69	17.4501	1085.3
	17.5001	343.529	17.5001	1108.06
	17.5501	340.306	17.5501	1158.28
	17.6001	341.659	17.6001	1202.69
	17.6501	356.334	17.6501	1236.61
	17.7001	350.353	17.7001	1256.16
	17.7501	352.775	17.7501	1278.6
	17.8001	348.48	17.8001	1313.33
	17.8501	344.458	17.8501	1374.13
	17.9001	345.011	17.9001	1432.11
	17.9501	342.535	17.9501	1434.35
	18.0001	343.638	18.0001	1524.22
	18.0501	350.789	18.0501	1605.28
	18.1001	349.853	18.1001	1651.35
	18.1501	345.203	18.1501	1706.66
	18.2001	357.104	18.2001	1779
	18.2501	340.333	18.2501	1881.37
	18.3001	344.13	18.3001	1936.21
	18.3501	348.884	18.3501	2037.5
	18.4001	362.147	18.4001	2078.97
	18.4501	358.261	18.4501	2188.09
	18.5001	353.559	18.5001	2255.48
	18.5501	346.575	18.5501	2304.43
	18.6001	353.345	18.6001	2367.28
	18.6501	370.955	18.6501	2420.65
	18.7001	352.951	18.7001	2415.78
	18.7501	349.421	18.7501	2417.97
	18.8001	363.569	18.8001	2416.78
	18.8501	359.485	18.8501	2364.23
	18.9001	344.801	18.9001	2324.57
	18.9501	346.669	18.9501	2303.24
	19.0001	339.724	19.0001	2214.83
	19.0501	352.092	19.0501	2157.72
	19.1001	344.977	19.1001	2112.31
	19.1501	344.179	19.1501	2030.45
	19.2001	343.892	19.2001	1976.85
	19.2501	347.74	19.2501	1913.61
	19.3001	342.387	19.3001	1814.28
	19.3501	340.867	19.3501	1746.27
	19.4001	343.729	19.4001	1674.16
	19.4501	348.843	19.4501	1573.33
	19.5001	333.054	19.5001	1544.41
	19.5501	342.055	19.5501	1453.23
	19.6001	328.665	19.6001	1415.02
	19.6501	339.837	19.6501	1362.96
	19.7001	346.236	19.7001	1304.25
	19.7501	329.427	19.7501	1250.68
	19.8001	347.611	19.8001	1185.1
	19.8501	329.627	19.8501	1147.08
	19.9001	338.265	19.9001	1099.97
	19.9501	332.775	19.9501	1072.12
	20.0001	343.767	20.0001	1028.85
	20.0501	328.157	20.0501	989.998
	20.1001	346.845	20.1001	940.742
	20.1501	349.393	20.1501	904.988
	20.2001	336.737	20.2001	874.308
	20.2501	344.14	20.2501	854.973
	20.3001	340.704	20.3001	824.308
	20.3501	324.486	20.3501	803.134
	20.4001	320.253	20.4001	781.085
	20.4501	334.287	20.4501	744.983
	20.5001	313.676	20.5001	734.306
	20.5501	331.89	20.5501	714.995
	20.6001	338.246	20.6001	697.891
	20.6501	339.48	20.6501	688.516
	20.7001	340.896	20.7001	656.926
	20.7501	330.007	20.7501	660.402
	20.8001	314.528	20.8001	633.326
	20.8501	319.226	20.8501	616.741
	20.9001	335.27	20.9001	619.977
	20.9501	340.078	20.9501	619.96
	21.0001	330.691	21.0001	587.874
	21.0501	340.533	21.0501	580.5
	21.1001	331.985	21.1001	559.597
	21.1501	319.927	21.1501	570.865
	21.2001	338.049	21.2001	553.543
	21.2501	328.048	21.2501	539.759
	21.3001	327.54	21.3001	547.216
	21.3501	326.606	21.3501	541.851
	21.4001	337.615	21.4001	533.358
	21.4501	330.314	21.4501	530.169
	21.5001	314.243	21.5001	524.606
	21.5501	322.541	21.5501	527.571
	21.6001	315.932	21.6001	506.887
	21.6501	333.332	21.6501	519.047
	21.7001	328.356	21.7001	496.069
	21.7501	327.655	21.7501	500.519
	21.8001	334.567	21.8001	506.733
	21.8501	322.323	21.8501	506.276
	21.9001	331.092	21.9001	490.219
	21.9501	326.732	21.9501	482.567
	22.0001	323.134	22.0001	483.038
	22.0501	337.473	22.0501	479.033
	22.1001	341.041	22.1001	490.853
	22.1501	334.596	22.1501	462.806
	22.2001	332.646	22.2001	477.654
	22.2501	329.756	22.2501	457.955
	22.3001	329.46	22.3001	460.942
	22.3501	331.339	22.3501	471.138
	22.4001	321.532	22.4001	463.635
	22.4501	329.962	22.4501	467.228
	22.5001	336.931	22.5001	466.662
	22.5501	326.903	22.5501	471.987
	22.6001	320.773	22.6001	488.514
	22.6501	335.282	22.6501	459.563
	22.7001	327.497	22.7001	462.425
	22.7501	346.406	22.7501	450.164
	22.8001	325.224	22.8001	452.975
	22.8501	327.607	22.8501	464.359
	22.9001	335.492	22.9001	450.638
	22.9501	334.023	22.9501	449.568
	23.0001	320.159	23.0001	464.436
	23.0501	325.881	23.0501	458.017
	23.1001	323.982	23.1001	459.576
	23.1501	317.28	23.1501	445.452
	23.2001	326.537	23.2001	456.795
	23.2501	324.276	23.2501	450.512
	23.3001	330.376	23.3001	454.304
	23.3501	322.714	23.3501	439.845
	23.4001	336.352	23.4001	447.257
	23.4501	327.918	23.4501	445.936
	23.5001	310.947	23.5001	461.053
	23.5501	333.479	23.5501	435.979
	23.6001	319.544	23.6001	444.806
	23.6501	332.729	23.6501	418.865
	23.7001	325.633	23.7001	450.964
	23.7501	311.765	23.7501	416.236
	23.8001	317.029	23.8001	438.064
	23.8501	324.391	23.8501	433.874
	23.9001	327.126	23.9001	444.93
	23.9501	326.29	23.9501	432.28
	24.0001	316.637	24.0001	433.143
	24.0501	321.026	24.0501	433.088
	24.1001	312.447	24.1001	433.769
	24.1501	303.637	24.1501	421.947
	24.2001	309.4	24.2001	442.571
	24.2501	322.011	24.2501	422.401
	24.3001	302.353	24.3001	434.381
	24.3501	323.942	24.3501	421.246
	24.4001	336.462	24.4001	449.252
	24.4501	306.303	24.4501	432.223
	24.5001	291.049	24.5001	426.115
	24.5501	317.6	24.5501	426.815
	24.6001	314.943	24.6001	414.102
	24.6501	303.768	24.6501	424.524
	24.7001	319.347	24.7001	416.211
	24.7501	306.92	24.7501	418.094
	24.8001	313.635	24.8001	427.344
	24.8501	310.642	24.8501	413.593
	24.9001	295.052	24.9001	417.434
	24.9501	314.975	24.9501	414.94
	25.0001	318.496	25.0001	409.18
	25.0501	298.08	25.0501	397.985
	25.1001	304.789	25.1001	402.164
	25.1501	299.381	25.1501	393.911
	25.2001	305.61	25.2001	397.375
	25.2501	294.051	25.2501	412.418
	25.3001	304.374	25.3001	410.278
	25.3501	289.891	25.3501	399.521
	25.4001	296.926	25.4001	415.438
	25.4501	308.314	25.4501	399.209
	25.5001	303.7	25.5001	412.358
	25.5501	293.993	25.5501	397.818
	25.6001	301.444	25.6001	404.176
	25.6501	293.648	25.6501	394.614
	25.7001	285.501	25.7001	402.345
	25.7501	294.143	25.7501	392.164
	25.8001	294.719	25.8001	380.601
	25.8501	295.259	25.8501	391.219
	25.9001	284.841	25.9001	388.249
	25.9501	283.229	25.9501	393.186
	26.0001	288.355	26.0001	397.052
	26.0501	283.248	26.0501	403.31
	26.1001	292.47	26.1001	393.686
	26.1501	298.657	26.1501	376.089
	26.2001	283.58	26.2001	390.018
	26.2501	282.764	26.2501	369.893
	26.3001	283.386	26.3001	384.592
	26.3501	276.343	26.3501	376.958
	26.4001	280.368	26.4001	378.538
	26.4501	273.442	26.4501	375.392
	26.5001	273.803	26.5001	366.909
	26.5501	268.91	26.5501	369.157
	26.6001	276.665	26.6001	360.032
	26.6501	285.915	26.6501	365.641
	26.7001	279.727	26.7001	361.956
	26.7501	272.505	26.7501	373.718
	26.8001	291.027	26.8001	388.272
	26.8501	278.976	26.8501	374.896
	26.9001	259.294	26.9001	367.585
	26.9501	269.074	26.9501	364.012
	27.0001	266.208	27.0001	361.216
	27.0501	273.257	27.0501	361.538
	27.1001	262.581	27.1001	356.092
	27.1501	266.785	27.1501	365.972
	27.2001	253.685	27.2001	352.446
	27.2501	271.214	27.2501	366.83
	27.3001	261.762	27.3001	366.542
	27.3501	261.445	27.3501	355.96
	27.4001	266.043	27.4001	351.87
	27.4501	266.538	27.4501	354.156
	27.5001	265.638	27.5001	349.035
	27.5501	260.255	27.5501	343.203
	27.6001	258.748	27.6001	352.427
	27.6501	242.84	27.6501	346.906
	27.7001	256.398	27.7001	352.393
	27.7501	254.187	27.7501	346.944
	27.8001	262.35	27.8001	337.269
	27.8501	261.366	27.8501	343.857
	27.9001	249.435	27.9001	347.563
	27.9501	261.574	27.9501	329.016
	28.0001	255.078	28.0001	349.144
	28.0501	254.47	28.0501	347.879
	28.1001	236.826	28.1001	334.125
	28.1501	237.258	28.1501	331.973
	28.2001	244.243	28.2001	335.283
	28.2501	243.178	28.2501	328.249
	28.3001	242.08	28.3001	319.271
	28.3501	254.425	28.3501	338.354
	28.4001	249.677	28.4001	336.1
	28.4501	239.66	28.4501	327.304
	28.5001	241.476	28.5001	335.054
	28.5501	249.968	28.5501	320.921
	28.6001	244.11	28.6001	324.241
	28.6501	235.288	28.6501	320.635
	28.7001	235.857	28.7001	323.552
	28.7501	240.258	28.7501	325.498
	28.8001	241.247	28.8001	328.443
	28.8501	240.032	28.8501	311.59
	28.9001	228.122	28.9001	317.979
	28.9501	245.953	28.9501	323.591
	29.0001	220.816	29.0001	318.468
	29.0501	238.422	29.0501	323.917
	29.1001	223.562	29.1001	310.077
	29.1501	229.17	29.1501	310.567
	29.2001	226.434	29.2001	319.481
	29.2501	233.153	29.2501	300.544
	29.3001	222.244	29.3001	303.637
	29.3501	225.318	29.3501	319.068
	29.4001	220.979	29.4001	304.837
	29.4501	215.431	29.4501	297.594
	29.5001	225.132	29.5001	323.814
	29.5501	219.737	29.5501	296.413
	29.6001	222.661	29.6001	284.602
	29.6501	216.992	29.6501	295.643
	29.7001	224.964	29.7001	307.652
	29.7501	228.234	29.7501	286.683
	29.8001	211.973	29.8001	299.71
	29.8501	221.544	29.8501	289.852
	29.9001	224.322	29.9001	302.11
	29.9501	218.016	29.9501	294.742
	30.0001	215.761	30.0001	285.479
	30.0501	223.903	30.0501	307.278
	30.1001	214.106	30.1001	292.235
	30.1501	219.941	30.1501	278.713
	30.2001	210.697	30.2001	288.942
	30.2501	210.811	30.2501	294.229
	30.3001	208.903	30.3001	281.037
	30.3501	214.08	30.3501	274.657
	30.4001	212.82	30.4001	281.006
	30.4501	201.027	30.4501	297.628
	30.5001	205.106	30.5001	275.136
	30.5501	208.455	30.5501	293.024
	30.6001	211.787	30.6001	272.165
	30.6501	200.184	30.6501	282.047
	30.7001	203.347	30.7001	278.1
	30.7501	209.435	30.7501	279.305
	30.8001	204.15	30.8001	272.718
	30.8501	208.474	30.8501	270.886
	30.9001	205.887	30.9001	270.652
	30.9501	205.041	30.9501	273.138
	31.0001	217.366	31.0001	264.926
	31.0501	207.555	31.0501	264.515
	31.1001	198.455	31.1001	259.814
	31.1501	195.078	31.1501	256.443
	31.2001	193.11	31.2001	280.177
	31.2501	206.144	31.2501	265.995
	31.3001	202.653	31.3001	270.338
	31.3501	205.071	31.3501	263.008
	31.4001	199.785	31.4001	266.137
	31.4501	200.822	31.4501	264.187
	31.5001	188.056	31.5001	264.07
	31.5501	194.708	31.5501	256.723
	31.6001	198.423	31.6001	256.958
	31.6501	197.786	31.6501	251.305
	31.7001	207.066	31.7001	258.421
	31.7501	185.834	31.7501	256.842
	31.8001	205.158	31.8001	250.396
	31.8501	188.052	31.8501	256.604
	31.9001	200.722	31.9001	265.924
	31.9501	193.485	31.9501	255.075
	32.0001	205.274	32.0001	260.411
	32.0501	193.551	32.0501	242.632
	32.1001	183.66	32.1001	252.949
	32.1501	200.617	32.1501	249.789
	32.2001	195.131	32.2001	250.431
	32.2501	208.74	32.2501	258.602
	32.3001	208.187	32.3001	247.275
	32.3501	202.673	32.3501	253.6
	32.4001	203.483	32.4001	248.348
	32.4501	201.405	32.4501	259.188
	32.5001	201.686	32.5001	253.131
	32.5501	205.802	32.5501	256.384
	32.6001	207.545	32.6001	258.237
	32.6501	208.571	32.6501	261.817
	32.7001	207.089	32.7001	281.903
	32.7501	199.848	32.7501	267.999
	32.8001	196.701	32.8001	285.897
	32.8501	210.088	32.8501	297.561
	32.9001	200.744	32.9001	291.82
	32.9501	192.926	32.9501	305.311
	33.0001	193.122	33.0001	305.683
	33.0501	185.949	33.0501	317.638
	33.1001	205.792	33.1001	313.231
	33.1501	193.351	33.1501	317.267
	33.2001	194.656	33.2001	310.05
	33.2501	205.881	33.2501	302.847
	33.3001	204.218	33.3001	294.39
	33.3501	199.508	33.3501	311.761
	33.4001	220.367	33.4001	301.026
	33.4501	208.634	33.4501	287.442
	33.5001	212.5	33.5001	274.825
	33.5501	217.981	33.5501	275.508
	33.6001	228.394	33.6001	282.234
	33.6501	217.418	33.6501	277.477
	33.7001	232.479	33.7001	269.868
	33.7501	247.163	33.7501	281.191
	33.8001	256.753	33.8001	289.969
	33.8501	274.072	33.8501	283.456
	33.9001	296.701	33.9001	278.6
	33.9501	321.932	33.9501	286.762
	34.0001	367.395	34.0001	308.896
	34.0501	439.261	34.0501	334.811
	34.1001	603.982	34.1001	356.018
	34.1501	805.97	34.1501	393.287
	34.2001	1104.48	34.2001	419.656
	34.2501	1486.84	34.2501	459.175
	34.3001	1883.26	34.3001	507.337
	34.3501	2287.1	34.3501	562.951
	34.4001	2710.78	34.4001	602.244
	34.4501	3152.49	34.4501	613.46
	34.5001	3581.28	34.5001	637.238
	34.5501	3942.87	34.5501	634.422
	34.6001	4250.93	34.6001	664.298
	34.6501	4431.12	34.6501	679.795
	34.7001	4539.25	34.7001	645.255
	34.7501	4522.2	34.7501	634.558
	34.8001	4395	34.8001	605.961
	34.8501	4108.28	34.8501	566.44
	34.9001	3811.48	34.9001	505.73
	34.9501	3321.07	34.9501	478.976
	35.0001	2892.95	35.0001	460.264
	35.0501	2425.5	35.0501	403.225
	35.1001	1967.44	35.1001	365.926
	35.1501	1587.68	35.1501	334.228
	35.2001	1326.66	35.2001	312.793
	35.2501	1047.52	35.2501	292.465
	35.3001	843.974	35.3001	279.089
	35.3501	660.87	35.3501	258.874
	35.4001	495.902	35.4001	249.798
	35.4501	376.676	35.4501	252.423
	35.5001	311.682	35.5001	248.017
	35.5501	250.702	35.5501	245.896
	35.6001	222.633	35.6001	235.878
	35.6501	208.434	35.6501	237.228
	35.7001	197.078	35.7001	237.269
	35.7501	197.186	35.7501	240.03
	35.8001	178.16	35.8001	231.627
	35.8501	173.843	35.8501	228.873
	35.9001	180.095	35.9001	241.733
	35.9501	173.086	35.9501	230.048
	36.0001	167.573	36.0001	252.031
	36.0501	164.316	36.0501	234.091
	36.1001	160.521	36.1001	247.822
	36.1501	165.752	36.1501	230.793
	36.2001	163.901	36.2001	245.894
	36.2501	165.592	36.2501	255.718
	36.3001	171.186	36.3001	250.137
	36.3501	179.262	36.3501	249.44
	36.4001	185.948	36.4001	263.526
	36.4501	198.854	36.4501	248.975
	36.5001	214.748	36.5001	261.556
	36.5501	225.12	36.5501	277.076
	36.6001	246.668	36.6001	268.404
	36.6501	260.19	36.6501	283.186
	36.7001	277.809	36.7001	282.587
	36.7501	287.354	36.7501	281.515
	36.8001	297.619	36.8001	299.565
	36.8501	293.7	36.8501	299.8
	36.9001	304.136	36.9001	315.622
	36.9501	313.118	36.9501	319.237
	37.0001	304.136	37.0001	330.602
	37.0501	307.17	37.0501	355.477
	37.1001	300.704	37.1001	370.823
	37.1501	267.147	37.1501	391.533
	37.2001	252.629	37.2001	406.598
	37.2501	231.574	37.2501	417.15
	37.3001	207.561	37.3001	433.812
	37.3501	201.658	37.3501	469.777
	37.4001	189.346	37.4001	492.639
	37.4501	174.175	37.4501	518.39
	37.5001	165.276	37.5001	557.037
	37.5501	156.863	37.5501	590.871
	37.6001	150.293	37.6001	619.573
	37.6501	134.162	37.6501	666.826
	37.7001	136.909	37.7001	710.687
	37.7501	137.169	37.7501	744.493
	37.8001	132.634	37.8001	756.888
	37.8501	132.68	37.8501	829.238
	37.9001	131.688	37.9001	870.899
	37.9501	129.306	37.9501	887.562
	38.0001	131.674	38.0001	917.2
	38.0501	130.575	38.0501	948.082
	38.1001	135.99	38.1001	986.163
	38.1501	134.239	38.1501	978.753
	38.2001	128.158	38.2001	978.308
	38.2501	125.504	38.2501	978.16
	38.3001	118.033	38.3001	955.075
	38.3501	128.737	38.3501	971.48
	38.4001	124.883	38.4001	936.217
	38.4501	126.684	38.4501	898.799
	38.5001	114.564	38.5001	863.408
	38.5501	115.935	38.5501	850.691
	38.6001	118.291	38.6001	804.747
	38.6501	114.458	38.6501	770.838
	38.7001	122.957	38.7001	742.968
	38.7501	116.293	38.7501	693.012
	38.8001	121.862	38.8001	635.464
	38.8501	110.383	38.8501	587.563
	38.9001	117.961	38.9001	585.562
	38.9501	116.05	38.9501	556.13
	39.0001	107.317	39.0001	515.172
	39.0501	110.568	39.0501	478.159
	39.1001	117.133	39.1001	449.291
	39.1501	111.58	39.1501	419.3
	39.2001	118.603	39.2001	400.461
	39.2501	113.935	39.2501	370.421
	39.3001	108.571	39.3001	354.057
	39.3501	108.042	39.3501	342.724
	39.4001	110.881	39.4001	322.697
	39.4501	111.125	39.4501	304.583
	39.5001	114.711	39.5001	303.628
	39.5501	102.618	39.5501	276.135
	39.6001	103.184	39.6001	276.267
	39.6501	106.78	39.6501	263.015
	39.7001	106.882	39.7001	259.529
	39.7501	102.406	39.7501	241.563
	39.8001	98.461	39.8001	242.853
	39.8501	107.869	39.8501	241.688
	39.9001	103.581	39.9001	218.931
	39.9501	109.549	39.9501	230.506
	40.0001	100.907	40.0001	216.478
	40.0501	107.492	40.0501	214.669
	40.1001	112.494	40.1001	206.647
	40.1501	106.137	40.1501	216.07
	40.2001	101.053	40.2001	202.138
	40.2501	102.791	40.2501	199.167
	40.3001	102.855	40.3001	203.293
	40.3501	105.905	40.3501	193.729
	40.4001	109.287	40.4001	188.983
	40.4501	98.496	40.4501	186.53
	40.5001	102.161	40.5001	177.899
	40.5501	106.318	40.5501	178.51
	40.6001	102.617	40.6001	183.029
	40.6501	101.69	40.6501	182.905
	40.7001	102.639	40.7001	180.652
	40.7501	101.11	40.7501	178.037
	40.8001	99.091	40.8001	185.172
	40.8501	100.122	40.8501	173.154
	40.9001	110.735	40.9001	183.792
	40.9501	91.137	40.9501	171.762
	41.0001	92.935	41.0001	166.324
	41.0501	94.382	41.0501	169.535
	41.1001	98.419	41.1001	178.805
	41.1501	94.915	41.1501	181.46
	41.2001	96.749	41.2001	171.134
	41.2501	102.682	41.2501	171.341
	41.3001	102.835	41.3001	165.677
	41.3501	101.978	41.3501	166.504
	41.4001	106.672	41.4001	165.116
	41.4501	97.339	41.4501	170.162
	41.5001	102.131	41.5001	161.803
	41.5501	102.56	41.5501	164.27
	41.6001	98.907	41.6001	170.016
	41.6501	94.453	41.6501	164.937
	41.7001	98.394	41.7001	159.638
	41.7501	102.467	41.7501	164.175
	41.8001	95.993	41.8001	165.227
	41.8501	99.872	41.8501	159.368
	41.9001	101.653	41.9001	175.887
	41.9501	106.315	41.9501	169.175
	42.0001	96.448	42.0001	163.096
	42.0501	90.922	42.0501	170.374
	42.1001	104.855	42.1001	159.006
	42.1501	107.49	42.1501	166.579
	42.2001	100.827	42.2001	160.748
	42.2501	102.486	42.2501	167.754
	42.3001	99.396	42.3001	165.828
	42.3501	103.72	42.3501	172.647
	42.4001	103.726	42.4001	161.211
	42.4501	107.013	42.4501	156.124
	42.5001	102.527	42.5001	169.595
	42.5501	105.048	42.5501	176.117
	42.6001	92.926	42.6001	157.867
	42.6501	107.585	42.6501	173.066
	42.7001	100.173	42.7001	158.306
	42.7501	102.114	42.7501	163.681
	42.8001	101.065	42.8001	164.856
	42.8501	98.536	42.8501	168.256
	42.9001	99.019	42.9001	165.579
	42.9501	106.153	42.9501	178.075
	43.0001	107.788	43.0001	170.21
	43.0501	105.065	43.0501	168.417
	43.1001	105.821	43.1001	165.122
	43.1501	105.196	43.1501	166.306
	43.2001	109.347	43.2001	166.968
	43.2501	104.197	43.2501	163.917
	43.3001	106.271	43.3001	171.88
	43.3501	100.673	43.3501	169.528
	43.4001	102.665	43.4001	173.613
	43.4501	113.876	43.4501	175.175
	43.5001	109.982	43.5001	174.199
	43.5501	102.563	43.5501	166.109
	43.6001	106.6	43.6001	167.938
	43.6501	102.343	43.6501	176.047
	43.7001	108.19	43.7001	161.899
	43.7501	99.714	43.7501	161.122
	43.8001	100.428	43.8001	163.911
	43.8501	104.173	43.8501	164.204
	43.9001	111.711	43.9001	159.178
	43.9501	111.251	43.9501	162.66
	44.0001	106.905	44.0001	159.981
	44.0501	111.151	44.0501	156.357
	44.1001	104.225	44.1001	158.644
	44.1501	101.514	44.1501	157.138
	44.2001	102.011	44.2001	163.302
	44.2501	95.633	44.2501	161.839
	44.3001	106.728	44.3001	162.823
	44.3501	108.662	44.3501	154.598
	44.4001	92.277	44.4001	159.777
	44.4501	107.113	44.4501	161.333
	44.5001	96.221	44.5001	148.671
	44.5501	97.292	44.5501	155.18
	44.6001	94.575	44.6001	155.069
	44.6501	94.311	44.6501	147.932
	44.7001	102.107	44.7001	149.322
	44.7501	97.203	44.7501	155.074
	44.8001	93.162	44.8001	149.064
	44.8501	92.652	44.8501	138.773
	44.9001	92.147	44.9001	149.624
	44.9501	98.144	44.9501	150.432
	45.0001	97.758	45.0001	142.847
	45.0501	89.831	45.0501	137.462
	45.1001	91.79	45.1001	144.878
	45.1501	97.261	45.1501	146.276
	45.2001	93.138	45.2001	134.007
	45.2501	95.748	45.2501	137.922
	45.3001	94.386	45.3001	138.636
	45.3501	87.395	45.3501	136.034
	45.4001	91.446	45.4001	138.543
	45.4501	91.035	45.4501	136.437
	45.5001	88.863	45.5001	134.918
	45.5501	92.919	45.5501	141.648
	45.6001	87.253	45.6001	134.585
	45.6501	84.87	45.6501	137.647
	45.7001	83.771	45.7001	126.827
	45.7501	91.802	45.7501	133.069
	45.8001	96.547	45.8001	141.98
	45.8501	85.346	45.8501	130.492
	45.9001	87.56	45.9001	130.022
	45.9501	88.559	45.9501	127.243
	46.0001	89.673	46.0001	136.25
	46.0501	87.023	46.0501	131.631
	46.1001	85.51	46.1001	131.46
	46.1501	82.407	46.1501	131.717
	46.2001	84.221	46.2001	129.295
	46.2501	79.453	46.2501	138.219
	46.3001	89.204	46.3001	133.256
	46.3501	80.406	46.3501	133.032
	46.4001	89.784	46.4001	140.374
	46.4501	79.5	46.4501	130.23
	46.5001	93.049	46.5001	130.234
	46.5501	79.213	46.5501	123.392
	46.6001	85.593	46.6001	123.5
	46.6501	76.395	46.6501	137.75
	46.7001	83.663	46.7001	121.979
	46.7501	82.029	46.7501	126.524
	46.8001	93.226	46.8001	132.415
	46.8501	82.392	46.8501	134.438
	46.9001	83.777	46.9001	128.161
	46.9501	80.167	46.9501	131.589
	47.0001	88.445	47.0001	138.276
	47.0501	82.957	47.0501	128.766
	47.1001	83.944	47.1001	133.567
	47.1501	89.918	47.1501	135.287
	47.2001	87.11	47.2001	126.372
	47.2501	80.218	47.2501	131.313
	47.3001	83.44	47.3001	122.839
	47.3501	82.912	47.3501	142.204
	47.4001	88.53	47.4001	130.008
	47.4501	95.167	47.4501	135.411
	47.5001	89.563	47.5001	139.827
	47.5501	96.707	47.5501	127.736
	47.6001	109.679	47.6001	135.133
	47.6501	125.322	47.6501	138.649
	47.7001	146.642	47.7001	124.996
	47.7501	153.7	47.7501	132.902
	47.8001	170.949	47.8001	138.738
	47.8501	174.218	47.8501	139.007
	47.9001	199.027	47.9001	136.979
	47.9501	202.405	47.9501	146.649
	48.0001	212.343	48.0001	140.637
	48.0501	218.852	48.0501	142.474
	48.1001	214.718	48.1001	136.689
	48.1501	221.847	48.1501	130.336
	48.2001	227.622	48.2001	138.086
	48.2501	215.693	48.2501	150.021
	48.3001	219.239	48.3001	131.375
	48.3501	204.226	48.3501	138.832
	48.4001	184.374	48.4001	150.814
	48.4501	160.723	48.4501	141.336
	48.5001	151.985	48.5001	130.422
	48.5501	145.825	48.5501	136.099
	48.6001	123.975	48.6001	148.751
	48.6501	115.641	48.6501	137.911
	48.7001	115.9	48.7001	139.082
	48.7501	112.103	48.7501	137.844
	48.8001	110.718	48.8001	141.855
	48.8501	94.989	48.8501	142.467
	48.9001	79.877	48.9001	155.482
	48.9501	83.101	48.9501	145.054
	49.0001	81.47	49.0001	146.064
	49.0501	83.539	49.0501	148.131
	49.1001	82.536	49.1001	144.111
	49.1501	73.319	49.1501	145.32
	49.2001	74.491	49.2001	152.61
	49.2501	80.696	49.2501	157.618
	49.3001	71.65	49.3001	147.552
	49.3501	82.162	49.3501	154.971
	49.4001	71.837	49.4001	151.847
	49.4501	75.057	49.4501	161.306
	49.5001	74.182	49.5001	168.009
	49.5501	71.613	49.5501	166.432
	49.6001	76.238	49.6001	153.908
	49.6501	78.46	49.6501	169.686
	49.7001	75.751	49.7001	176.599
	49.7501	78.31	49.7501	170.076
	49.8001	76.474	49.8001	170.16
	49.8501	69.366	49.8501	182.193
	49.9001	71.206	49.9001	179.491
	49.9501	82.977	49.9501	183.021
	50.0001	72.094	50.0001	178.997
	50.0501	70.351	50.0501	185.337
	50.1001	75.398	50.1001	210.025
	50.1501	76.18	50.1501	195.101
	50.2001	71.69	50.2001	194.567
	50.2501	77.229	50.2501	201.984
	50.3001	72.1	50.3001	216.578
	50.3501	71.673	50.3501	206.585
	50.4001	65.855	50.4001	220.449
	50.4501	76.328	50.4501	222.688
	50.5001	72.582	50.5001	230.994
	50.5501	79.985	50.5501	236.955
	50.6001	79.789	50.6001	232.435
	50.6501	72.566	50.6501	240.589
	50.7001	77.192	50.7001	249.376
	50.7501	78.455	50.7501	253.107
	50.8001	73.083	50.8001	251.897
	50.8501	74.919	50.8501	263.696
	50.9001	74.73	50.9001	254.386
	50.9501	66.993	50.9501	266.175
	51.0001	75.167	51.0001	249.675
	51.0501	73.027	51.0501	263.604
	51.1001	76.617	51.1001	259.927
	51.1501	73.331	51.1501	253.397
	51.2001	73.803	51.2001	256.427
	51.2501	67.852	51.2501	256.654
	51.3001	73.726	51.3001	258.642
	51.3501	71.902	51.3501	236.031
	51.4001	71.401	51.4001	246.863
	51.4501	81.489	51.4501	234.801
	51.5001	67.818	51.5001	232.681
	51.5501	72.535	51.5501	229.755
	51.6001	74.362	51.6001	235.201
	51.6501	76.247	51.6501	215.588
	51.7001	73.15	51.7001	222.171
	51.7501	71.113	51.7501	219.419
	51.8001	74.068	51.8001	207.092
	51.8501	71.617	51.8501	204.04
	51.9001	70.7	51.9001	198.879
	51.9501	70.22	51.9501	189.086
	52.0001	72.233	52.0001	184.648
	52.0501	74.859	52.0501	195.453
	52.1001	74.845	52.1001	181.628
	52.1501	68.569	52.1501	178.564
	52.2001	72.606	52.2001	182.853
	52.2501	73.997	52.2501	175.498
	52.3001	74.34	52.3001	168.972
	52.3501	77.386	52.3501	168.985
	52.4001	71.867	52.4001	163.961
	52.4501	68.298	52.4501	171.306
	52.5001	73.946	52.5001	158.236
	52.5501	70.36	52.5501	161.61
	52.6001	71.006	52.6001	158.312
	52.6501	68.606	52.6501	146.984
	52.7001	70.482	52.7001	155.811
	52.7501	71.94	52.7501	142.488
	52.8001	70.339	52.8001	136.103
	52.8501	66.721	52.8501	140.589
	52.9001	72.533	52.9001	138.01
	52.9501	69.272	52.9501	138.523
	53.0001	70.787	53.0001	143.257
	53.0501	72.15	53.0501	144.524
	53.1001	75.501	53.1001	135.265
	53.1501	67.138	53.1501	130.346
	53.2001	69.655	53.2001	132.186
	53.2501	68.67	53.2501	128.155
	53.3001	69.701	53.3001	131.496
	53.3501	73.31	53.3501	126.765
	53.4001	75.805	53.4001	122.104
	53.4501	64.594	53.4501	114.735
	53.5001	67.689	53.5001	136.739
	53.5501	71.925	53.5501	123.173
	53.6001	68.608	53.6001	123.637
	53.6501	72.334	53.6501	118.517
	53.7001	71.286	53.7001	123.156
	53.7501	70.297	53.7501	125.024
	53.8001	68.691	53.8001	123.63
	53.8501	67.91	53.8501	116.608
	53.9001	72.266	53.9001	114.697
	53.9501	69.932	53.9501	122.521
	54.0001	68.176	54.0001	120.865
	54.0501	72.641	54.0501	117.956
	54.1001	69.787	54.1001	113.916
	54.1501	65.478	54.1501	107.703
	54.2001	74.187	54.2001	117.695
	54.2501	69.971	54.2501	105.158
	54.3001	70.954	54.3001	108.049
	54.3501	63.39	54.3501	107.065
	54.4001	69.038	54.4001	121.59
	54.4501	70.609	54.4501	113.931
	54.5001	65.629	54.5001	110.66
	54.5501	68.166	54.5501	106.693
	54.6001	65.257	54.6001	108.379
	54.6501	69.458	54.6501	111.865
	54.7001	69.954	54.7001	120.541
	54.7501	70.999	54.7501	107.227
	54.8001	71.253	54.8001	113.752
	54.8501	68.091	54.8501	112.163
	54.9001	73.409	54.9001	108.998
	54.9501	70.075	54.9501	120.429
	55.0001	69.11	55.0001	109.809
	55.0501	68.451	55.0501	110.152
	55.1001	72.305	55.1001	113.899
	55.1501	68.821	55.1501	106.206
	55.2001	63.828	55.2001	110.583
	55.2501	71.492	55.2501	105.223
	55.3001	61.784	55.3001	112.466
	55.3501	64.591	55.3501	105.624
	55.4001	64.008	55.4001	108.34
	55.4501	69.019	55.4501	108.716
	55.5001	66.636	55.5001	106.678
	55.5501	71.963	55.5501	109.145
	55.6001	68.574	55.6001	103.106
	55.6501	67.196	55.6501	109.751
	55.7001	69.972	55.7001	104.336
	55.7501	67.739	55.7501	106.027
	55.8001	67.256	55.8001	102.043
	55.8501	69.767	55.8501	105.096
	55.9001	68.663	55.9001	113.481
	55.9501	66.285	55.9501	106.038
	56.0001	66.406	56.0001	105.947
	56.0501	70.718	56.0501	105.154
	56.1001	64.196	56.1001	107.375
	56.1501	69.799	56.1501	102.154
	56.2001	66.063	56.2001	114.988
	56.2501	69.071	56.2501	111.131
	56.3001	69.007	56.3001	107.053
	56.3501	72.328	56.3501	101.048
	56.4001	63.65	56.4001	103.345
	56.4501	72.685	56.4501	102.816
	56.5001	68.428	56.5001	109.556
	56.5501	71.59	56.5501	104.081
	56.6001	75.435	56.6001	103.358
	56.6501	71.641	56.6501	104.394
	56.7001	71.522	56.7001	105.395
	56.7501	70.183	56.7501	97.85
	56.8001	73.544	56.8001	113.529
	56.8501	60.582	56.8501	103.83
	56.9001	72.604	56.9001	109.685
	56.9501	70.064	56.9501	115.609
	57.0001	68.875	57.0001	110.838
	57.0501	67.126	57.0501	104.214
	57.1001	71.458	57.1001	111.251
	57.1501	70.382	57.1501	104.219
	57.2001	73.784	57.2001	103.208
	57.2501	75.447	57.2501	109.528
	57.3001	70.794	57.3001	112.284
	57.3501	69.303	57.3501	113.614
	57.4001	69.939	57.4001	110.871
	57.4501	71.304	57.4501	114.453
	57.5001	77.43	57.5001	113.34
	57.5501	71.426	57.5501	111.906
	57.6001	78.922	57.6001	119.049
	57.6501	76.234	57.6501	113.052
	57.7001	70.803	57.7001	112.848
	57.7501	75.07	57.7501	110.383
	57.8001	82.878	57.8001	122.227
	57.8501	76.879	57.8501	122.877
	57.9001	73.695	57.9001	125.283
	57.9501	71.812	57.9501	116.116
	58.0001	71.74	58.0001	130.598
	58.0501	69.379	58.0501	133.647
	58.1001	74.731	58.1001	134.165
	58.1501	69.413	58.1501	143.367
	58.2001	74.541	58.2001	151.622
	58.2501	67.118	58.2501	157.72
	58.3001	68.086	58.3001	172.434
	58.3501	64.484	58.3501	189.393
	58.4001	69.508	58.4001	200.546
	58.4501	69.811	58.4501	222.229
	58.5001	70.444	58.5001	225.393
	58.5501	66.294	58.5501	250.186
	58.6001	68.987	58.6001	265.03
	58.6501	71.7	58.6501	281.682
	58.7001	67.859	58.7001	304.477
	58.7501	67.781	58.7501	310.707
	58.8001	69.945	58.8001	335.317
	58.8501	71.126	58.8501	337.589
	58.9001	70.058	58.9001	353.197
	58.9501	69.146	58.9501	350.782
	59.0001	73.286	59.0001	353.985
	59.0501	72.916	59.0501	342.265
	59.1001	68.156	59.1001	344.596
	59.1501	69.507	59.1501	325.76
	59.2001	70.232	59.2001	294.302
	59.2501	70.122	59.2501	284.669
	59.3001	68.344	59.3001	260.129
	59.3501	62.59	59.3501	261.2
	59.4001	69.562	59.4001	241.806
	59.4501	66.763	59.4501	227.055
	59.5001	71.321	59.5001	216.411
	59.5501	67.734	59.5501	197.088
	59.6001	74.582	59.6001	185.345
	59.6501	67.679	59.6501	165.708
	59.7001	68.628	59.7001	162.125
	59.7501	65.37	59.7501	158.078
	59.8001	64.896	59.8001	145.925
	59.8501	62.623	59.8501	147.457
	59.9001	70.956	59.9001	136.395
	59.9501	72.58	59.9501	139.61
	60.0001	74.118	60.0001	132.843
	60.0501	67.185	60.0501	127.795
	60.1001	63.747	60.1001	124.355
	60.1501	65.817	60.1501	133.452
	60.2001	65.743	60.2001	127.484
	60.2501	67.286	60.2501	113.803
	60.3001	72.564	60.3001	125.886
	60.3501	73.154	60.3501	118.835
	60.4001	71.448	60.4001	114.918
	60.4501	74.184	60.4501	119.185
	60.5001	82.482	60.5001	114.604
	60.5501	77.313	60.5501	116.859
	60.6001	71.975	60.6001	117.765
	60.6501	72.44	60.6501	109.363
	60.7001	73.178	60.7001	117.675
	60.7501	66.98	60.7501	113.801
	60.8001	70.344	60.8001	119.165
	60.8501	79.084	60.8501	110.019
	60.9001	68.323	60.9001	118.715
	60.9501	69.842	60.9501	113.629
	61.0001	73.593	61.0001	113.803
	61.0501	68.072	61.0501	121.831
	61.1001	71.936	61.1001	124.901
	61.1501	74.25	61.1501	124.832
	61.2001	74.337	61.2001	122.144
	61.2501	71.524	61.2501	124.429
	61.3001	78.607	61.3001	133.042
	61.3501	78.621	61.3501	122.277
	61.4001	71.578	61.4001	129.851
	61.4501	79.746	61.4501	143.692
	61.5001	64.736	61.5001	141.749
	61.5501	71.818	61.5501	138.7
	61.6001	76.283	61.6001	131.359
	61.6501	73.232	61.6501	147.991
	61.7001	73.384	61.7001	152.258
	61.7501	75.168	61.7501	154.982
	61.8001	78.584	61.8001	160.117
	61.8501	79.28	61.8501	166.192
	61.9001	77.882	61.9001	164.278
	61.9501	73.662	61.9501	179.904
	62.0001	79.271	62.0001	174.946
	62.0501	77.259	62.0501	187.924
	62.1001	84.088	62.1001	179.833
	62.1501	81.007	62.1501	185.303
	62.2001	74.89	62.2001	186.754
	62.2501	82.494	62.2501	188.249
	62.3001	80.922	62.3001	175.865
	62.3501	81.37	62.3501	195.252
	62.4001	90.787	62.4001	184.465
	62.4501	83.172	62.4501	192.889
	62.5001	87.422	62.5001	193.199
	62.5501	96.349	62.5501	198.361
	62.6001	93.24	62.6001	174.881
	62.6501	98.972	62.6501	187.488
	62.7001	109.419	62.7001	174.999
	62.7501	124.68	62.7501	179.25
	62.8001	160.841	62.8001	179.901
	62.8501	192.696	62.8501	178.638
	62.9001	228.99	62.9001	173.495
	62.9501	262.676	62.9501	177.142
	63.0001	295.942	63.0001	174.509
	63.0501	336.316	63.0501	184.276
	63.1001	385.029	63.1001	180.709
	63.1501	406.382	63.1501	173.043
	63.2001	452.298	63.2001	172.215
	63.2501	444.79	63.2501	174.769
	63.3001	466.721	63.3001	172.317
	63.3501	465.723	63.3501	176.011
	63.4001	477.326	63.4001	162.726
	63.4501	460.697	63.4501	172.727
	63.5001	445.281	63.5001	165.554
	63.5501	400.839	63.5501	152.383
	63.6001	377.62	63.6001	149.83
	63.6501	345.107	63.6501	151.408
	63.7001	312.199	63.7001	144.178
	63.7501	275.774	63.7501	132.46
	63.8001	240.608	63.8001	130.727
	63.8501	204.403	63.8501	129.866
	63.9001	181.087	63.9001	119.405
	63.9501	163.815	63.9501	121.471
	64.0001	140.699	64.0001	123.632
	64.0501	132.148	64.0501	116.615
	64.1001	105.519	64.1001	110.764
	64.1501	99.837	64.1501	113.39
	64.2001	98.792	64.2001	114.662
	64.2501	87.49	64.2501	107.983
	64.3001	81.854	64.3001	111.57
	64.3501	83.816	64.3501	105.481
	64.4001	80.668	64.4001	105.37
	64.4501	78.979	64.4501	103.253
	64.5001	85.852	64.5001	103.074
	64.5501	77.259	64.5501	100.566
	64.6001	71.497	64.6001	109.736
	64.6501	71.353	64.6501	101.445
	64.7001	70.523	64.7001	104.16
	64.7501	74.046	64.7501	95.229
	64.8001	70.605	64.8001	97.071
	64.8501	71.808	64.8501	96.945
	64.9001	64.898	64.9001	97.086
	64.9501	71.319	64.9501	101.188
	65.0001	69.638	65.0001	95.533
	65.0501	71.731	65.0501	95.244
	65.1001	64.386	65.1001	110.465
	65.1501	61.464	65.1501	96.365
	65.2001	67.802	65.2001	93.795
	65.2501	66.023	65.2501	100.336
	65.3001	68.471	65.3001	99.88
	65.3501	67.86	65.3501	101.099
	65.4001	63.777	65.4001	91.773
	65.4501	67.783	65.4501	99.876
	65.5001	64.323	65.5001	96.26
	65.5501	65.139	65.5501	95.035
	65.6001	62.797	65.6001	95.642
	65.6501	63.155	65.6501	90.129
	65.7001	63.623	65.7001	100.6
	65.7501	59.557	65.7501	87.794
	65.8001	69.205	65.8001	103.662
	65.8501	60.615	65.8501	95.593
	65.9001	60.965	65.9001	102.605
	65.9501	65.647	65.9501	93.204
	66.0001	58.613	66.0001	98.123
	66.0501	64.263	66.0501	97.104
	66.1001	59.719	66.1001	108.828
	66.1501	60.562	66.1501	97.621
	66.2001	64.829	66.2001	93.196
	66.2501	61.091	66.2501	98.375
	66.3001	60.555	66.3001	105.067
	66.3501	59.404	66.3501	94.743
	66.4001	55.588	66.4001	92.854
	66.4501	60.204	66.4501	95.583
	66.5001	59.04	66.5001	101.701
	66.5501	66.038	66.5501	101.056
	66.6001	55.616	66.6001	98.591
	66.6501	64.743	66.6501	98.722
	66.7001	59.953	66.7001	97.913
	66.7501	58.653	66.7501	102.985
	66.8001	61.432	66.8001	97.92
	66.8501	63.788	66.8501	103.259
	66.9001	60.134	66.9001	99.674
	66.9501	66.241	66.9501	103.813
	67.0001	63.762	67.0001	104.405
	67.0501	58.053	67.0501	97.155
	67.1001	55.194	67.1001	99.372
	67.1501	58.06	67.1501	101.196
	67.2001	58.581	67.2001	101.98
	67.2501	62.236	67.2501	102.875
	67.3001	63.579	67.3001	104.774
	67.3501	59.728	67.3501	100.042
	67.4001	63.536	67.4001	103.307
	67.4501	63.578	67.4501	105.588
	67.5001	51.151	67.5001	110.094
	67.5501	60.185	67.5501	113.408
	67.6001	61.096	67.6001	113.688
	67.6501	57.993	67.6501	108
	67.7001	55.757	67.7001	101.201
	67.7501	58.253	67.7501	113.644
	67.8001	54.411	67.8001	112.83
	67.8501	65.774	67.8501	101.217
	67.9001	60.148	67.9001	109.473
	67.9501	59.522	67.9501	121.082
	68.0001	54.944	68.0001	110.227
	68.0501	57.894	68.0501	111.003
	68.1001	62.472	68.1001	112.065
	68.1501	63.45	68.1501	110.427
	68.2001	58.036	68.2001	111.92
	68.2501	54.099	68.2501	118.081
	68.3001	63.996	68.3001	120.54
	68.3501	67.755	68.3501	118.573
	68.4001	65.386	68.4001	114.752
	68.4501	71.981	68.4501	121.774
	68.5001	76.389	68.5001	116.69
	68.5501	78.279	68.5501	118.591
	68.6001	86.561	68.6001	113.168
	68.6501	88.797	68.6501	115.415
	68.7001	98.057	68.7001	119.727
	68.7501	99.792	68.7501	117.085
	68.8001	102.189	68.8001	112.566
	68.8501	100.088	68.8501	107.371
	68.9001	97.41	68.9001	111.107
	68.9501	102.764	68.9501	117.791
	69.0001	107.077	69.0001	120.281
	69.0501	103.728	69.0501	112.047
	69.1001	102.257	69.1001	110.598
	69.1501	91.782	69.1501	106.917
	69.2001	88.764	69.2001	107.711
	69.2501	83.084	69.2501	98.172
	69.3001	84.025	69.3001	105.951
	69.3501	81.452	69.3501	117.276
	69.4001	70.929	69.4001	107.254
	69.4501	69.907	69.4501	105.132
	69.5001	63.21	69.5001	101.105
	69.5501	66.846	69.5501	94.489
	69.6001	59.345	69.6001	104.067
	69.6501	60.002	69.6501	104.753
	69.7001	61.452	69.7001	99.558
	69.7501	59.891	69.7501	90.78
	69.8001	58.874	69.8001	101.912
	69.8501	58.797	69.8501	102.084
	69.9001	61.943	69.9001	93.19
	69.9501	58.575	69.9501	100.497
	70.0001	60.469	70.0001	89.863
