# Supplementary material for: Wireless, battery-free, and real-time monitoring of water permeation across thin-film encapsulation
Source: Nat Commun. 2024 Aug 28;15:7443. doi: 10.1038/s41467-024-51247-3 (PMC11358307; doi:10.1038/s41467-024-51247-3)
Supplement: Supplementary file 4 — Source data for main figures [file 41467_2024_51247_MOESM4_ESM.zip › Fig3/Fig3g.xlsx]

## Sheet: Foglio1
R_Mg (ohm)	R_fix	R_set (ohm)	f_osc (MHz)
100	200000	100025	-2.4975
200		100050	-2.49501
300		100075	-2.49252
400		100100	-2.49003
500		100125	-2.48755
600		100150	-2.48507
700		100175	-2.48259
800		100200	-2.48012
900		100224	-2.47765
1000		100249	-2.47519
1100		100274	-2.47273
1200		100299	-2.47027
1300		100324	-2.46781
1400		100349	-2.46536
1500		100374	-2.46292
1600		100398	-2.46047
1700		100423	-2.45804
1800		100448	-2.4556
1900		100473	-2.45317
2000		100498	-2.45074
2100		100522	-2.44832
2200		100547	-2.44589
2300		100572	-2.44348
2400		100596	-2.44106
2500		100621	-2.43865
2600		100646	-2.43625
2700		100670	-2.43384
2800		100695	-2.43144
2900		100720	-2.42905
3000		100744	-2.42665
3100		100769	-2.42427
3200		100794	-2.42188
3300		100818	-2.4195
3400		100843	-2.41712
3500		100867	-2.41474
3600		100892	-2.41237
3700		100917	-2.41
3800		100941	-2.40764
3900		100966	-2.40528
4000		100990	-2.40292
4100		101015	-2.40057
4200		101039	-2.39822
4300		101064	-2.39587
4400		101088	-2.39353
4500		101112	-2.39119
4600		101137	-2.38885
4700		101161	-2.38652
4800		101186	-2.38419
4900		101210	-2.38186
5000		101235	-2.37954
5100		101259	-2.37722
5200		101283	-2.3749
5300		101308	-2.37259
5400		101332	-2.37028
5500		101356	-2.36797
5600		101381	-2.36567
5700		101405	-2.36337
5800		101429	-2.36107
5900		101454	-2.35878
6000		101478	-2.35649
6100		101502	-2.3542
6200		101526	-2.35192
6300		101551	-2.34964
6400		101575	-2.34736
6500		101599	-2.34509
6600		101623	-2.34282
6700		101647	-2.34056
6800		101672	-2.33829
6900		101696	-2.33603
7000		101720	-2.33378
7100		101744	-2.33152
7200		101768	-2.32927
7300		101792	-2.32703
7400		101816	-2.32478
7500		101840	-2.32254
7600		101865	-2.32031
7700		101889	-2.31807
7800		101913	-2.31584
7900		101937	-2.31361
8000		101961	-2.31139
8100		101985	-2.30917
8200		102009	-2.30695
8300		102033	-2.30474
8400		102057	-2.30253
8500		102081	-2.30032
8600		102105	-2.29811
8700		102129	-2.29591
8800		102153	-2.29371
8900		102177	-2.29152
9000		102200	-2.28932
9100		102224	-2.28714
9200		102248	-2.28495
9300		102272	-2.28277
9400		102296	-2.28059
9500		102320	-2.27841
9600		102344	-2.27624
9700		102368	-2.27407
9800		102391	-2.2719
9900		102415	-2.26973
10000		102439	-2.26757
10100		102463	-2.26542
10200		102487	-2.26326
10300		102510	-2.26111
10400		102534	-2.25896
10500		102558	-2.25681
10600		102582	-2.25467
10700		102605	-2.25253
10800		102629	-2.2504
10900		102653	-2.24826
11000		102676	-2.24613
11100		102700	-2.244
11200		102724	-2.24188
11300		102747	-2.23976
11400		102771	-2.23764
11500		102795	-2.23552
11600		102818	-2.23341
11700		102842	-2.2313
11800		102865	-2.2292
11900		102889	-2.22709
12000		102913	-2.22499
12100		102936	-2.22289
12200		102960	-2.2208
12300		102983	-2.21871
12400		103007	-2.21662
12500		103030	-2.21453
12600		103054	-2.21245
12700		103077	-2.21037
12800		103101	-2.20829
12900		103124	-2.20622
13000		103148	-2.20415
13100		103171	-2.20208
13200		103195	-2.20001
13300		103218	-2.19795
13400		103241	-2.19589
13500		103265	-2.19384
13600		103288	-2.19178
13700		103312	-2.18973
13800		103335	-2.18768
13900		103358	-2.18564
14000		103382	-2.1836
14100		103405	-2.18156
14200		103428	-2.17952
14300		103452	-2.17749
14400		103475	-2.17546
14500		103498	-2.17343
14600		103521	-2.1714
14700		103545	-2.16938
14800		103568	-2.16736
14900		103591	-2.16535
15000		103614	-2.16333
15100		103638	-2.16132
15200		103661	-2.15931
15300		103684	-2.15731
15400		103707	-2.1553
15500		103730	-2.1533
15600		103754	-2.15131
15700		103777	-2.14931
15800		103800	-2.14732
15900		103823	-2.14533
16000		103846	-2.14335
16100		103869	-2.14136
16200		103892	-2.13938
16300		103915	-2.13741
16400		103939	-2.13543
16500		103962	-2.13346
16600		103985	-2.13149
16700		104008	-2.12952
16800		104031	-2.12756
16900		104054	-2.1256
17000		104077	-2.12364
17100		104100	-2.12168
17200		104123	-2.11973
17300		104146	-2.11778
17400		104169	-2.11583
17500		104192	-2.11389
17600		104215	-2.11194
17700		104237	-2.11
17800		104260	-2.10807
17900		104283	-2.10613
18000		104306	-2.1042
18100		104329	-2.10227
18200		104352	-2.10034
18300		104375	-2.09842
18400		104398	-2.0965
18500		104421	-2.09458
18600		104443	-2.09266
18700		104466	-2.09075
18800		104489	-2.08884
18900		104512	-2.08693
19000		104535	-2.08503
19100		104557	-2.08312
19200		104580	-2.08122
19300		104603	-2.07933
19400		104626	-2.07743
19500		104648	-2.07554
19600		104671	-2.07365
19700		104694	-2.07176
19800		104717	-2.06988
19900		104739	-2.068
20000		104762	-2.06612
20100		104785	-2.06424
20200		104807	-2.06236
20300		104830	-2.06049
20400		104853	-2.05862
20500		104875	-2.05676
20600		104898	-2.05489
20700		104920	-2.05303
20800		104943	-2.05117
20900		104966	-2.04931
21000		104988	-2.04746
21100		105011	-2.04561
21200		105033	-2.04376
21300		105056	-2.04191
21400		105078	-2.04007
21500		105101	-2.03823
21600		105123	-2.03639
21700		105146	-2.03455
21800		105168	-2.03272
21900		105191	-2.03089
22000		105213	-2.02906
22100		105236	-2.02723
22200		105258	-2.02541
22300		105281	-2.02358
22400		105303	-2.02176
22500		105325	-2.01995
22600		105348	-2.01813
22700		105370	-2.01632
22800		105393	-2.01451
22900		105415	-2.0127
23000		105437	-2.0109
23100		105460	-2.0091
23200		105482	-2.0073
23300		105504	-2.0055
23400		105527	-2.0037
23500		105549	-2.00191
23600		105571	-2.00012
23700		105594	-1.99833
23800		105616	-1.99655
23900		105638	-1.99477
24000		105660	-1.99298
24100		105683	-1.99121
24200		105705	-1.98943
24300		105727	-1.98766
24400		105749	-1.98589
24500		105771	-1.98412
24600		105794	-1.98235
24700		105816	-1.98059
24800		105838	-1.97882
24900		105860	-1.97707
25000		105882	-1.97531
25100		105904	-1.97355
25200		105927	-1.9718
25300		105949	-1.97005
25400		105971	-1.9683
25500		105993	-1.96656
25600		106015	-1.96482
25700		106037	-1.96307
25800		106059	-1.96134
25900		106081	-1.9596
26000		106103	-1.95787
26100		106125	-1.95614
26200		106147	-1.95441
26300		106169	-1.95268
26400		106191	-1.95095
26500		106213	-1.94923
26600		106235	-1.94751
26700		106257	-1.94579
26800		106279	-1.94408
26900		106301	-1.94237
27000		106323	-1.94065
27100		106345	-1.93895
27200		106367	-1.93724
27300		106389	-1.93554
27400		106411	-1.93383
27500		106433	-1.93213
27600		106455	-1.93044
27700		106477	-1.92874
27800		106498	-1.92705
27900		106520	-1.92536
28000		106542	-1.92367
28100		106564	-1.92198
28200		106586	-1.9203
28300		106608	-1.91862
28400		106629	-1.91694
28500		106651	-1.91526
28600		106673	-1.91358
28700		106695	-1.91191
28800		106716	-1.91024
28900		106738	-1.90857
29000		106760	-1.9069
29100		106782	-1.90524
29200		106803	-1.90358
29300		106825	-1.90192
29400		106847	-1.90026
29500		106868	-1.8986
29600		106890	-1.89695
29700		106912	-1.8953
29800		106933	-1.89365
29900		106955	-1.892
30000		106977	-1.89036
30100		106998	-1.88872
30200		107020	-1.88708
30300		107042	-1.88544
30400		107063	-1.8838
30500		107085	-1.88217
30600		107106	-1.88053
30700		107128	-1.8789
30800		107149	-1.87728
30900		107171	-1.87565
31000		107193	-1.87403
31100		107214	-1.87241
31200		107236	-1.87079
31300		107257	-1.86917
31400		107279	-1.86755
31500		107300	-1.86594
31600		107322	-1.86433
31700		107343	-1.86272
31800		107365	-1.86111
31900		107386	-1.85951
32000		107407	-1.85791
32100		107429	-1.85631
32200		107450	-1.85471
32300		107472	-1.85311
32400		107493	-1.85152
32500		107514	-1.84992
32600		107536	-1.84833
32700		107557	-1.84675
32800		107579	-1.84516
32900		107600	-1.84358
33000		107621	-1.84199
33100		107643	-1.84041
33200		107664	-1.83884
33300		107685	-1.83726
33400		107707	-1.83569
33500		107728	-1.83411
33600		107749	-1.83254
33700		107770	-1.83098
33800		107792	-1.82941
33900		107813	-1.82785
34000		107834	-1.82628
34100		107855	-1.82472
34200		107877	-1.82317
34300		107898	-1.82161
34400		107919	-1.82006
34500		107940	-1.8185
34600		107961	-1.81695
34700		107983	-1.81541
34800		108004	-1.81386
34900		108025	-1.81232
35000		108046	-1.81077
35100		108067	-1.80923
35200		108088	-1.8077
35300		108109	-1.80616
35400		108130	-1.80463
35500		108152	-1.80309
35600		108173	-1.80156
35700		108194	-1.80003
35800		108215	-1.79851
35900		108236	-1.79698
36000		108257	-1.79546
36100		108278	-1.79394
36200		108299	-1.79242
36300		108320	-1.79091
36400		108341	-1.78939
36500		108362	-1.78788
36600		108383	-1.78637
36700		108404	-1.78486
36800		108425	-1.78335
36900		108446	-1.78184
37000		108467	-1.78034
37100		108488	-1.77884
37200		108509	-1.77734
37300		108530	-1.77584
37400		108551	-1.77435
37500		108571	-1.77285
37600		108592	-1.77136
37700		108613	-1.76987
37800		108634	-1.76838
37900		108655	-1.7669
38000		108676	-1.76541
38100		108697	-1.76393
38200		108717	-1.76245
38300		108738	-1.76097
38400		108759	-1.75949
38500		108780	-1.75802
38600		108801	-1.75654
38700		108822	-1.75507
38800		108842	-1.7536
38900		108863	-1.75214
39000		108884	-1.75067
39100		108905	-1.74921
39200		108925	-1.74774
39300		108946	-1.74628
39400		108967	-1.74482
39500		108987	-1.74337
39600		109008	-1.74191
39700		109029	-1.74046
39800		109050	-1.73901
39900		109070	-1.73756
40000		109091	-1.73611
40100		109112	-1.73467
40200		109132	-1.73322
40300		109153	-1.73178
40400		109173	-1.73034
40500		109194	-1.7289
40600		109215	-1.72746
40700		109235	-1.72603
40800		109256	-1.72459
40900		109276	-1.72316
41000		109297	-1.72173
41100		109318	-1.72031
41200		109338	-1.71888
41300		109359	-1.71745
41400		109379	-1.71603
41500		109400	-1.71461
41600		109420	-1.71319
41700		109441	-1.71178
41800		109461	-1.71036
41900		109482	-1.70895
42000		109502	-1.70753
42100		109523	-1.70612
42200		109543	-1.70471
42300		109564	-1.70331
42400		109584	-1.7019
42500		109605	-1.7005
42600		109625	-1.6991
42700		109645	-1.6977
42800		109666	-1.6963
42900		109686	-1.6949
43000		109707	-1.69351
43100		109727	-1.69212
43200		109747	-1.69072
43300		109768	-1.68934
43400		109788	-1.68795
43500		109808	-1.68656
43600		109829	-1.68518
43700		109849	-1.68379
43800		109869	-1.68241
43900		109890	-1.68103
44000		109910	-1.67966
44100		109930	-1.67828
44200		109950	-1.67691
44300		109971	-1.67553
44400		109991	-1.67416
44500		110011	-1.67279
44600		110031	-1.67143
44700		110052	-1.67006
44800		110072	-1.6687
44900		110092	-1.66733
45000		110112	-1.66597
45100		110133	-1.66461
45200		110153	-1.66326
45300		110173	-1.6619
45400		110193	-1.66055
45500		110213	-1.65919
45600		110233	-1.65784
45700		110254	-1.65649
45800		110274	-1.65515
45900		110294	-1.6538
46000		110314	-1.65246
46100		110334	-1.65111
46200		110354	-1.64977
46300		110374	-1.64843
46400		110394	-1.64709
46500		110414	-1.64576
46600		110434	-1.64442
46700		110454	-1.64309
46800		110474	-1.64176
46900		110495	-1.64043
47000		110515	-1.6391
47100		110535	-1.63778
47200		110555	-1.63645
47300		110575	-1.63513
47400		110595	-1.63381
47500		110615	-1.63249
47600		110634	-1.63117
47700		110654	-1.62985
47800		110674	-1.62854
47900		110694	-1.62722
48000		110714	-1.62591
48100		110734	-1.6246
48200		110754	-1.62329
48300		110774	-1.62198
48400		110794	-1.62068
48500		110814	-1.61937
48600		110834	-1.61807
48700		110854	-1.61677
48800		110873	-1.61547
48900		110893	-1.61417
49000		110913	-1.61288
49100		110933	-1.61158
49200		110953	-1.61029
49300		110973	-1.609
49400		110992	-1.60771
49500		111012	-1.60642
49600		111032	-1.60513
49700		111052	-1.60385
49800		111072	-1.60256
49900		111091	-1.60128
50000		111111	-1.6
50100		111131	-1.59872
50200		111151	-1.59744
50300		111170	-1.59617
50400		111190	-1.59489
50500		111210	-1.59362
50600		111229	-1.59235
50700		111249	-1.59108
50800		111269	-1.58981
50900		111289	-1.58854
51000		111308	-1.58728
51100		111328	-1.58601
51200		111348	-1.58475
51300		111367	-1.58349
51400		111387	-1.58223
51500		111406	-1.58097
51600		111426	-1.57971
51700		111446	-1.57846
51800		111465	-1.57721
51900		111485	-1.57595
52000		111504	-1.5747
52100		111524	-1.57345
52200		111544	-1.57221
52300		111563	-1.57096
52400		111583	-1.56972
52500		111602	-1.56847
52600		111622	-1.56723
52700		111641	-1.56599
52800		111661	-1.56475
52900		111680	-1.56352
53000		111700	-1.56228
53100		111719	-1.56105
53200		111739	-1.55981
53300		111758	-1.55858
53400		111778	-1.55735
53500		111797	-1.55612
53600		111817	-1.5549
53700		111836	-1.55367
53800		111855	-1.55245
53900		111875	-1.55122
54000		111894	-1.55
54100		111914	-1.54878
54200		111933	-1.54757
54300		111952	-1.54635
54400		111972	-1.54513
54500		111991	-1.54392
54600		112011	-1.54271
54700		112030	-1.54149
54800		112049	-1.54029
54900		112069	-1.53908
55000		112088	-1.53787
55100		112107	-1.53666
55200		112127	-1.53546
55300		112146	-1.53426
55400		112165	-1.53306
55500		112184	-1.53186
55600		112204	-1.53066
55700		112223	-1.52946
55800		112242	-1.52827
55900		112261	-1.52707
56000		112281	-1.52588
56100		112300	-1.52469
56200		112319	-1.5235
56300		112338	-1.52231
56400		112358	-1.52112
56500		112377	-1.51994
56600		112396	-1.51875
56700		112415	-1.51757
56800		112434	-1.51639
56900		112453	-1.51521
57000		112473	-1.51403
57100		112492	-1.51285
57200		112511	-1.51167
57300		112530	-1.5105
57400		112549	-1.50933
57500		112568	-1.50815
57600		112587	-1.50698
57700		112607	-1.50581
57800		112626	-1.50465
57900		112645	-1.50348
58000		112664	-1.50231
58100		112683	-1.50115
58200		112702	-1.49999
58300		112721	-1.49883
58400		112740	-1.49767
58500		112759	-1.49651
58600		112778	-1.49535
58700		112797	-1.49419
58800		112816	-1.49304
58900		112835	-1.49189
59000		112854	-1.49074
59100		112873	-1.48958
59200		112892	-1.48844
59300		112911	-1.48729
59400		112930	-1.48614
59500		112949	-1.485
59600		112968	-1.48385
59700		112987	-1.48271
59800		113006	-1.48157
59900		113025	-1.48043
60000		113043	-1.47929
60100		113062	-1.47815
60200		113081	-1.47702
60300		113100	-1.47588
60400		113119	-1.47475
60500		113138	-1.47362
60600		113157	-1.47249
60700		113176	-1.47136
60800		113194	-1.47023
60900		113213	-1.4691
61000		113232	-1.46798
61100		113251	-1.46685
61200		113270	-1.46573
61300		113289	-1.46461
61400		113307	-1.46349
61500		113326	-1.46237
61600		113345	-1.46125
61700		113364	-1.46013
61800		113382	-1.45902
61900		113401	-1.4579
62000		113420	-1.45679
62100		113439	-1.45568
62200		113457	-1.45457
62300		113476	-1.45346
62400		113495	-1.45235
62500		113514	-1.45125
62600		113532	-1.45014
62700		113551	-1.44904
62800		113570	-1.44794
62900		113588	-1.44683
63000		113607	-1.44573
63100		113626	-1.44464
63200		113644	-1.44354
63300		113663	-1.44244
63400		113681	-1.44135
63500		113700	-1.44025
63600		113719	-1.43916
63700		113737	-1.43807
63800		113756	-1.43698
63900		113775	-1.43589
64000		113793	-1.4348
64100		113812	-1.43372
64200		113830	-1.43263
64300		113849	-1.43155
64400		113867	-1.43046
64500		113886	-1.42938
64600		113904	-1.4283
64700		113923	-1.42722
64800		113941	-1.42615
64900		113960	-1.42507
65000		113978	-1.42399
65100		113997	-1.42292
65200		114015	-1.42185
65300		114034	-1.42078
65400		114052	-1.41971
65500		114071	-1.41864
65600		114089	-1.41757
65700		114108	-1.4165
65800		114126	-1.41544
65900		114145	-1.41437
66000		114163	-1.41331
66100		114182	-1.41225
66200		114200	-1.41118
66300		114218	-1.41013
66400		114237	-1.40907
66500		114255	-1.40801
66600		114273	-1.40695
66700		114292	-1.4059
66800		114310	-1.40484
66900		114329	-1.40379
67000		114347	-1.40274
67100		114365	-1.40169
67200		114384	-1.40064
67300		114402	-1.39959
67400		114420	-1.39855
67500		114439	-1.3975
67600		114457	-1.39646
67700		114475	-1.39541
67800		114493	-1.39437
67900		114512	-1.39333
68000		114530	-1.39229
68100		114548	-1.39125
68200		114566	-1.39022
68300		114585	-1.38918
68400		114603	-1.38815
68500		114621	-1.38711
68600		114639	-1.38608
68700		114658	-1.38505
68800		114676	-1.38402
68900		114694	-1.38299
69000		114712	-1.38196
69100		114730	-1.38093
69200		114749	-1.37991
69300		114767	-1.37888
69400		114785	-1.37786
69500		114803	-1.37684
69600		114821	-1.37582
69700		114839	-1.3748
69800		114857	-1.37378
69900		114876	-1.37276
70000		114894	-1.37174
70100		114912	-1.37073
70200		114930	-1.36971
70300		114948	-1.3687
70400		114966	-1.36769
70500		114984	-1.36668
70600		115002	-1.36567
70700		115020	-1.36466
70800		115038	-1.36365
70900		115056	-1.36264
71000		115074	-1.36164
71100		115092	-1.36063
71200		115110	-1.35963
71300		115128	-1.35863
71400		115146	-1.35763
71500		115164	-1.35663
71600		115182	-1.35563
71700		115200	-1.35463
71800		115218	-1.35363
71900		115236	-1.35264
72000		115254	-1.35164
72100		115272	-1.35065
72200		115290	-1.34966
72300		115308	-1.34867
72400		115326	-1.34768
72500		115344	-1.34669
72600		115362	-1.3457
72700		115380	-1.34471
72800		115398	-1.34373
72900		115416	-1.34274
73000		115433	-1.34176
73100		115451	-1.34078
73200		115469	-1.3398
73300		115487	-1.33882
73400		115505	-1.33784
73500		115523	-1.33686
73600		115541	-1.33588
73700		115558	-1.33491
73800		115576	-1.33393
73900		115594	-1.33296
74000		115612	-1.33198
74100		115630	-1.33101
74200		115647	-1.33004
74300		115665	-1.32907
74400		115683	-1.3281
74500		115701	-1.32714
74600		115718	-1.32617
74700		115736	-1.3252
74800		115754	-1.32424
74900		115772	-1.32328
75000		115789	-1.32231
75100		115807	-1.32135
75200		115825	-1.32039
75300		115843	-1.31943
75400		115860	-1.31848
75500		115878	-1.31752
75600		115896	-1.31656
75700		115913	-1.31561
75800		115931	-1.31465
75900		115949	-1.3137
76000		115966	-1.31275
76100		115984	-1.3118
76200		116002	-1.31085
76300		116019	-1.3099
76400		116037	-1.30895
76500		116055	-1.30801
76600		116072	-1.30706
76700		116090	-1.30612
76800		116107	-1.30517
76900		116125	-1.30423
77000		116143	-1.30329
77100		116160	-1.30235
77200		116178	-1.30141
77300		116195	-1.30047
77400		116213	-1.29953
77500		116230	-1.2986
77600		116248	-1.29766
77700		116265	-1.29673
77800		116283	-1.29579
77900		116300	-1.29486
78000		116318	-1.29393
78100		116335	-1.293
78200		116353	-1.29207
78300		116370	-1.29114
78400		116388	-1.29021
78500		116405	-1.28929
78600		116423	-1.28836
78700		116440	-1.28744
78800		116458	-1.28651
78900		116475	-1.28559
79000		116493	-1.28467
79100		116510	-1.28375
79200		116528	-1.28283
79300		116545	-1.28191
79400		116562	-1.28099
79500		116580	-1.28008
79600		116597	-1.27916
79700		116615	-1.27825
79800		116632	-1.27733
79900		116649	-1.27642
80000		116667	-1.27551
80100		116684	-1.2746
80200		116701	-1.27369
80300		116719	-1.27278
80400		116736	-1.27187
80500		116753	-1.27097
80600		116771	-1.27006
80700		116788	-1.26916
80800		116805	-1.26825
80900		116823	-1.26735
81000		116840	-1.26645
81100		116857	-1.26555
81200		116874	-1.26465
81300		116892	-1.26375
81400		116909	-1.26285
81500		116926	-1.26195
81600		116944	-1.26106
81700		116961	-1.26016
81800		116978	-1.25927
81900		116995	-1.25837
82000		117012	-1.25748
82100		117030	-1.25659
82200		117047	-1.2557
82300		117064	-1.25481
82400		117081	-1.25392
82500		117098	-1.25303
82600		117116	-1.25215
82700		117133	-1.25126
82800		117150	-1.25038
82900		117167	-1.24949
83000		117184	-1.24861
83100		117201	-1.24773
83200		117219	-1.24685
83300		117236	-1.24597
83400		117253	-1.24509
83500		117270	-1.24421
83600		117287	-1.24333
83700		117304	-1.24246
83800		117321	-1.24158
83900		117338	-1.24071
84000		117355	-1.23983
84100		117372	-1.23896
84200		117390	-1.23809
84300		117407	-1.23722
84400		117424	-1.23635
84500		117441	-1.23548
84600		117458	-1.23461
84700		117475	-1.23374
84800		117492	-1.23288
84900		117509	-1.23201
85000		117526	-1.23115
85100		117543	-1.23028
85200		117560	-1.22942
85300		117577	-1.22856
85400		117594	-1.2277
85500		117611	-1.22684
85600		117628	-1.22598
85700		117645	-1.22512
85800		117662	-1.22427
85900		117679	-1.22341
86000		117695	-1.22255
86100		117712	-1.2217
86200		117729	-1.22085
86300		117746	-1.21999
86400		117763	-1.21914
86500		117780	-1.21829
86600		117797	-1.21744
86700		117814	-1.21659
86800		117831	-1.21574
86900		117848	-1.2149
87000		117864	-1.21405
87100		117881	-1.2132
87200		117898	-1.21236
87300		117915	-1.21151
87400		117932	-1.21067
87500		117949	-1.20983
87600		117966	-1.20899
87700		117982	-1.20815
87800		117999	-1.20731
87900		118016	-1.20647
88000		118033	-1.20563
88100		118050	-1.2048
88200		118066	-1.20396
88300		118083	-1.20312
88400		118100	-1.20229
88500		118117	-1.20146
88600		118133	-1.20062
88700		118150	-1.19979
88800		118167	-1.19896
88900		118184	-1.19813
89000		118200	-1.1973
89100		118217	-1.19648
89200		118234	-1.19565
89300		118251	-1.19482
89400		118267	-1.194
89500		118284	-1.19317
89600		118301	-1.19235
89700		118317	-1.19152
89800		118334	-1.1907
89900		118351	-1.18988
90000		118367	-1.18906
90100		118384	-1.18824
90200		118401	-1.18742
90300		118417	-1.1866
90400		118434	-1.18579
90500		118451	-1.18497
90600		118467	-1.18416
90700		118484	-1.18334
90800		118500	-1.18253
90900		118517	-1.18171
91000		118534	-1.1809
91100		118550	-1.18009
91200		118567	-1.17928
91300		118583	-1.17847
91400		118600	-1.17766
91500		118616	-1.17685
91600		118633	-1.17605
91700		118650	-1.17524
91800		118666	-1.17444
91900		118683	-1.17363
92000		118699	-1.17283
92100		118716	-1.17203
92200		118732	-1.17122
92300		118749	-1.17042
92400		118765	-1.16962
92500		118782	-1.16882
92600		118798	-1.16802
92700		118815	-1.16722
92800		118831	-1.16643
92900		118848	-1.16563
93000		118864	-1.16484
93100		118881	-1.16404
93200		118897	-1.16325
93300		118913	-1.16245
93400		118930	-1.16166
93500		118946	-1.16087
93600		118963	-1.16008
93700		118979	-1.15929
93800		118996	-1.1585
93900		119012	-1.15771
94000		119028	-1.15693
94100		119045	-1.15614
94200		119061	-1.15535
94300		119077	-1.15457
94400		119094	-1.15378
94500		119110	-1.153
94600		119127	-1.15222
94700		119143	-1.15144
94800		119159	-1.15065
94900		119176	-1.14987
95000		119192	-1.1491
95100		119208	-1.14832
95200		119225	-1.14754
95300		119241	-1.14676
95400		119257	-1.14599
95500		119273	-1.14521
95600		119290	-1.14444
95700		119306	-1.14366
95800		119322	-1.14289
95900		119339	-1.14212
96000		119355	-1.14134
96100		119371	-1.14057
96200		119387	-1.1398
96300		119404	-1.13903
96400		119420	-1.13827
96500		119436	-1.1375
96600		119452	-1.13673
96700		119468	-1.13596
96800		119485	-1.1352
96900		119501	-1.13443
97000		119517	-1.13367
97100		119533	-1.13291
97200		119549	-1.13215
97300		119566	-1.13138
97400		119582	-1.13062
97500		119598	-1.12986
97600		119614	-1.1291
97700		119630	-1.12835
97800		119646	-1.12759
97900		119663	-1.12683
98000		119679	-1.12608
98100		119695	-1.12532
98200		119711	-1.12457
98300		119727	-1.12381
98400		119743	-1.12306
98500		119759	-1.12231
98600		119775	-1.12155
98700		119791	-1.1208
98800		119808	-1.12005
98900		119824	-1.1193
99000		119840	-1.11856
99100		119856	-1.11781
99200		119872	-1.11706
99300		119888	-1.11631
99400		119904	-1.11557
99500		119920	-1.11482
99600		119936	-1.11408
99700		119952	-1.11334
99800		119968	-1.11259
99900		119984	-1.11185
100000		120000	-1.11111
100100		120016	-1.11037
100200		120032	-1.10963
100300		120048	-1.10889
100400		120064	-1.10815
100500		120080	-1.10742
100600		120096	-1.10668
100700		120112	-1.10594
100800		120128	-1.10521
100900		120144	-1.10447
101000		120160	-1.10374
101100		120176	-1.10301
101200		120192	-1.10228
101300		120207	-1.10154
101400		120223	-1.10081
101500		120239	-1.10008
101600		120255	-1.09935
101700		120271	-1.09862
101800		120287	-1.0979
101900		120303	-1.09717
102000		120319	-1.09644
102100		120335	-1.09572
102200		120350	-1.09499
102300		120366	-1.09427
102400		120382	-1.09354
102500		120398	-1.09282
102600		120414	-1.0921
102700		120430	-1.09138
102800		120446	-1.09066
102900		120461	-1.08994
103000		120477	-1.08922
103100		120493	-1.0885
103200		120509	-1.08778
103300		120525	-1.08706
103400		120540	-1.08635
103500		120556	-1.08563
103600		120572	-1.08492
103700		120588	-1.0842
103800		120603	-1.08349
103900		120619	-1.08278
104000		120635	-1.08206
104100		120651	-1.08135
104200		120666	-1.08064
104300		120682	-1.07993
104400		120698	-1.07922
104500		120714	-1.07851
104600		120729	-1.07781
104700		120745	-1.0771
104800		120761	-1.07639
104900		120776	-1.07569
105000		120792	-1.07498
105100		120808	-1.07428
105200		120823	-1.07357
105300		120839	-1.07287
105400		120855	-1.07217
105500		120870	-1.07146
105600		120886	-1.07076
105700		120902	-1.07006
105800		120917	-1.06936
105900		120933	-1.06866
106000		120949	-1.06797
106100		120964	-1.06727
106200		120980	-1.06657
106300		120995	-1.06587
106400		121011	-1.06518
106500		121027	-1.06448
106600		121042	-1.06379
106700		121058	-1.0631
106800		121073	-1.0624
106900		121089	-1.06171
107000		121105	-1.06102
107100		121120	-1.06033
107200		121136	-1.05964
107300		121151	-1.05895
107400		121167	-1.05826
107500		121182	-1.05757
107600		121198	-1.05688
107700		121213	-1.0562
107800		121229	-1.05551
107900		121244	-1.05483
108000		121260	-1.05414
108100		121275	-1.05346
108200		121291	-1.05277
108300		121306	-1.05209
108400		121322	-1.05141
108500		121337	-1.05073
108600		121353	-1.05005
108700		121368	-1.04937
108800		121384	-1.04869
108900		121399	-1.04801
109000		121415	-1.04733
109100		121430	-1.04665
109200		121445	-1.04597
109300		121461	-1.0453
109400		121476	-1.04462
109500		121492	-1.04395
109600		121507	-1.04327
109700		121522	-1.0426
109800		121538	-1.04193
109900		121553	-1.04125
110000		121569	-1.04058
110100		121584	-1.03991
110200		121599	-1.03924
110300		121615	-1.03857
110400		121630	-1.0379
110500		121645	-1.03723
110600		121661	-1.03657
110700		121676	-1.0359
110800		121691	-1.03523
110900		121707	-1.03457
111000		121722	-1.0339
111100		121737	-1.03324
111200		121753	-1.03257
111300		121768	-1.03191
111400		121783	-1.03125
111500		121799	-1.03059
111600		121814	-1.02992
111700		121829	-1.02926
111800		121844	-1.0286
111900		121860	-1.02794
112000		121875	-1.02728
112100		121890	-1.02663
112200		121906	-1.02597
112300		121921	-1.02531
112400		121936	-1.02466
112500		121951	-1.024
112600		121966	-1.02334
112700		121982	-1.02269
112800		121997	-1.02204
112900		122012	-1.02138
113000		122027	-1.02073
113100		122042	-1.02008
113200		122058	-1.01943
113300		122073	-1.01878
113400		122088	-1.01813
113500		122103	-1.01748
113600		122118	-1.01683
113700		122134	-1.01618
113800		122149	-1.01553
113900		122164	-1.01489
114000		122179	-1.01424
114100		122194	-1.01359
114200		122209	-1.01295
114300		122224	-1.0123
114400		122240	-1.01166
114500		122255	-1.01102
114600		122270	-1.01037
114700		122285	-1.00973
114800		122300	-1.00909
114900		122315	-1.00845
115000		122330	-1.00781
115100		122345	-1.00717
115200		122360	-1.00653
115300		122375	-1.00589
115400		122390	-1.00526
115500		122405	-1.00462
115600		122420	-1.00398
115700		122436	-1.00335
115800		122451	-1.00271
115900		122466	-1.00208
116000		122481	-1.00144
116100		122496	-1.00081
116200		122511	-1.00018
116300		122526	-0.999543
116400		122541	-0.998912
116500		122556	-0.99828
116600		122571	-0.99765
116700		122586	-0.99702
116800		122601	-0.996391
116900		122616	-0.995762
117000		122631	-0.995134
117100		122646	-0.994506
117200		122660	-0.993879
117300		122675	-0.993253
117400		122690	-0.992627
117500		122705	-0.992002
117600		122720	-0.991377
117700		122735	-0.990753
117800		122750	-0.99013
117900		122765	-0.989507
118000		122780	-0.988885
118100		122795	-0.988263
118200		122810	-0.987642
118300		122825	-0.987022
118400		122840	-0.986402
118500		122854	-0.985783
118600		122869	-0.985164
118700		122884	-0.984546
118800		122899	-0.983928
118900		122914	-0.983311
119000		122929	-0.982695
119100		122944	-0.982079
119200		122958	-0.981464
119300		122973	-0.980849
119400		122988	-0.980235
119500		123003	-0.979621
119600		123018	-0.979008
119700		123033	-0.978396
119800		123047	-0.977784
119900		123062	-0.977173
120000		123077	-0.976562
120100		123092	-0.975952
120200		123106	-0.975343
120300		123121	-0.974734
120400		123136	-0.974126
120500		123151	-0.973518
120600		123166	-0.972911
120700		123180	-0.972304
120800		123195	-0.971698
120900		123210	-0.971092
121000		123225	-0.970487
121100		123239	-0.969883
121200		123254	-0.969279
121300		123269	-0.968676
121400		123283	-0.968073
121500		123298	-0.967471
121600		123313	-0.96687
121700		123328	-0.966269
121800		123342	-0.965668
121900		123357	-0.965068
122000		123372	-0.964469
122100		123386	-0.96387
122200		123401	-0.963272
122300		123416	-0.962674
122400		123430	-0.962077
122500		123445	-0.961481
122600		123460	-0.960885
122700		123474	-0.960289
122800		123489	-0.959694
122900		123504	-0.9591
123000		123518	-0.958506
123100		123533	-0.957913
123200		123547	-0.95732
123300		123562	-0.956728
123400		123577	-0.956137
123500		123591	-0.955546
123600		123606	-0.954955
123700		123620	-0.954365
123800		123635	-0.953776
123900		123650	-0.953187
124000		123664	-0.952599
124100		123679	-0.952011
124200		123693	-0.951424
124300		123708	-0.950837
124400		123722	-0.950251
124500		123737	-0.949665
124600		123751	-0.94908
124700		123766	-0.948496
124800		123780	-0.947912
124900		123795	-0.947328
125000		123810	-0.946746
125100		123824	-0.946163
125200		123839	-0.945581
125300		123853	-0.945
125400		123868	-0.944419
125500		123882	-0.943839
125600		123896	-0.94326
125700		123911	-0.94268
125800		123925	-0.942102
125900		123940	-0.941524
126000		123954	-0.940946
126100		123969	-0.940369
126200		123983	-0.939793
126300		123998	-0.939217
126400		124012	-0.938641
126500		124027	-0.938067
126600		124041	-0.937492
126700		124055	-0.936918
126800		124070	-0.936345
126900		124084	-0.935772
127000		124099	-0.9352
127100		124113	-0.934628
127200		124127	-0.934057
127300		124142	-0.933486
127400		124156	-0.932916
127500		124171	-0.932347
127600		124185	-0.931777
127700		124199	-0.931209
127800		124214	-0.930641
127900		124228	-0.930073
128000		124242	-0.929506
128100		124257	-0.92894
128200		124271	-0.928374
128300		124285	-0.927808
128400		124300	-0.927243
128500		124314	-0.926679
128600		124328	-0.926115
128700		124343	-0.925552
128800		124357	-0.924989
128900		124371	-0.924426
129000		124386	-0.923864
129100		124400	-0.923303
129200		124414	-0.922742
129300		124428	-0.922182
129400		124443	-0.921622
129500		124457	-0.921063
129600		124471	-0.920504
129700		124486	-0.919946
129800		124500	-0.919388
129900		124514	-0.91883
130000		124528	-0.918274
130100		124543	-0.917717
130200		124557	-0.917162
130300		124571	-0.916606
130400		124585	-0.916052
130500		124599	-0.915497
130600		124614	-0.914944
130700		124628	-0.91439
130800		124642	-0.913838
130900		124656	-0.913285
131000		124670	-0.912734
131100		124685	-0.912182
131200		124699	-0.911632
131300		124713	-0.911081
131400		124727	-0.910532
131500		124741	-0.909982
131600		124755	-0.909434
131700		124770	-0.908885
131800		124784	-0.908337
131900		124798	-0.90779
132000		124812	-0.907243
132100		124826	-0.906697
132200		124840	-0.906151
132300		124854	-0.905606
132400		124869	-0.905061
132500		124883	-0.904517
132600		124897	-0.903973
132700		124911	-0.90343
132800		124925	-0.902887
132900		124939	-0.902345
133000		124953	-0.901803
133100		124967	-0.901261
133200		124981	-0.90072
133300		124995	-0.90018
133400		125009	-0.89964
133500		125023	-0.899101
133600		125037	-0.898562
133700		125052	-0.898023
133800		125066	-0.897485
133900		125080	-0.896948
134000		125094	-0.896411
134100		125108	-0.895874
134200		125122	-0.895338
134300		125136	-0.894803
134400		125150	-0.894268
134500		125164	-0.893733
134600		125178	-0.893199
134700		125192	-0.892665
134800		125206	-0.892132
134900		125220	-0.891599
135000		125234	-0.891067
135100		125248	-0.890535
135200		125262	-0.890004
135300		125276	-0.889473
135400		125290	-0.888943
135500		125303	-0.888413
135600		125317	-0.887884
135700		125331	-0.887355
135800		125345	-0.886826
135900		125359	-0.886298
136000		125373	-0.885771
136100		125387	-0.885244
136200		125401	-0.884717
136300		125415	-0.884191
136400		125429	-0.883666
136500		125443	-0.883141
136600		125457	-0.882616
136700		125470	-0.882092
136800		125484	-0.881568
136900		125498	-0.881045
137000		125512	-0.880522
137100		125526	-0.88
137200		125540	-0.879478
137300		125554	-0.878956
137400		125568	-0.878435
137500		125581	-0.877915
137600		125595	-0.877395
137700		125609	-0.876875
137800		125623	-0.876356
137900		125637	-0.875838
138000		125651	-0.875319
138100		125664	-0.874802
138200		125678	-0.874285
138300		125692	-0.873768
138400		125706	-0.873251
138500		125720	-0.872736
138600		125733	-0.87222
138700		125747	-0.871705
138800		125761	-0.871191
138900		125775	-0.870677
139000		125788	-0.870163
139100		125802	-0.86965
139200		125816	-0.869137
139300		125830	-0.868625
139400		125844	-0.868113
139500		125857	-0.867602
139600		125871	-0.867091
139700		125885	-0.86658
139800		125898	-0.866071
139900		125912	-0.865561
140000		125926	-0.865052
140100		125940	-0.864543
140200		125953	-0.864035
140300		125967	-0.863527
140400		125981	-0.86302
140500		125994	-0.862513
140600		126008	-0.862007
140700		126022	-0.861501
140800		126036	-0.860995
140900		126049	-0.86049
141000		126063	-0.859986
141100		126077	-0.859482
141200		126090	-0.858978
141300		126104	-0.858475
141400		126117	-0.857972
141500		126131	-0.857469
141600		126145	-0.856967
141700		126158	-0.856466
141800		126172	-0.855965
141900		126186	-0.855464
142000		126199	-0.854964
142100		126213	-0.854464
142200		126226	-0.853965
142300		126240	-0.853466
142400		126254	-0.852968
142500		126267	-0.852469
142600		126281	-0.851972
142700		126294	-0.851475
142800		126308	-0.850978
142900		126322	-0.850482
143000		126335	-0.849986
143100		126349	-0.849491
143200		126362	-0.848996
143300		126376	-0.848501
143400		126389	-0.848007
143500		126403	-0.847513
143600		126416	-0.84702
143700		126430	-0.846527
143800		126444	-0.846035
143900		126457	-0.845543
144000		126471	-0.845051
144100		126484	-0.84456
144200		126498	-0.84407
144300		126511	-0.843579
144400		126525	-0.84309
144500		126538	-0.8426
144600		126552	-0.842111
144700		126565	-0.841623
144800		126579	-0.841135
144900		126592	-0.840647
145000		126606	-0.84016
145100		126619	-0.839673
145200		126632	-0.839186
145300		126646	-0.8387
145400		126659	-0.838215
145500		126673	-0.83773
145600		126686	-0.837245
145700		126700	-0.836761
145800		126713	-0.836277
145900		126727	-0.835793
146000		126740	-0.83531
146100		126753	-0.834828
146200		126767	-0.834345
146300		126780	-0.833864
146400		126794	-0.833382
146500		126807	-0.832901
146600		126820	-0.832421
146700		126834	-0.831941
146800		126847	-0.831461
146900		126860	-0.830982
147000		126874	-0.830503
147100		126887	-0.830024
147200		126901	-0.829546
147300		126914	-0.829069
147400		126927	-0.828591
147500		126941	-0.828114
147600		126954	-0.827638
147700		126967	-0.827162
147800		126981	-0.826686
147900		126994	-0.826211
148000		127007	-0.825737
148100		127021	-0.825262
148200		127034	-0.824788
148300		127047	-0.824315
148400		127061	-0.823842
148500		127074	-0.823369
148600		127087	-0.822897
148700		127100	-0.822425
148800		127114	-0.821953
148900		127127	-0.821482
149000		127140	-0.821011
149100		127154	-0.820541
149200		127167	-0.820071
149300		127180	-0.819602
149400		127193	-0.819133
149500		127207	-0.818664
149600		127220	-0.818196
149700		127233	-0.817728
149800		127246	-0.81726
149900		127260	-0.816793
150000		127273	-0.816327
150100		127286	-0.81586
150200		127299	-0.815394
150300		127312	-0.814929
150400		127326	-0.814464
150500		127339	-0.813999
150600		127352	-0.813535
150700		127365	-0.813071
150800		127378	-0.812608
150900		127392	-0.812144
151000		127405	-0.811682
151100		127418	-0.811219
151200		127431	-0.810758
151300		127444	-0.810296
151400		127457	-0.809835
151500		127471	-0.809374
151600		127484	-0.808914
151700		127497	-0.808454
151800		127510	-0.807994
151900		127523	-0.807535
152000		127536	-0.807076
152100		127549	-0.806618
152200		127562	-0.80616
152300		127576	-0.805703
152400		127589	-0.805245
152500		127602	-0.804788
152600		127615	-0.804332
152700		127628	-0.803876
152800		127641	-0.80342
152900		127654	-0.802965
153000		127667	-0.80251
153100		127680	-0.802056
153200		127693	-0.801602
153300		127706	-0.801148
153400		127720	-0.800695
153500		127733	-0.800242
153600		127746	-0.799789
153700		127759	-0.799337
153800		127772	-0.798885
153900		127785	-0.798434
154000		127798	-0.797983
154100		127811	-0.797532
154200		127824	-0.797082
154300		127837	-0.796632
154400		127850	-0.796182
154500		127863	-0.795733
154600		127876	-0.795285
154700		127889	-0.794836
154800		127902	-0.794388
154900		127915	-0.793941
155000		127928	-0.793493
155100		127941	-0.793047
155200		127954	-0.7926
155300		127967	-0.792154
155400		127980	-0.791708
155500		127993	-0.791263
155600		128006	-0.790818
155700		128019	-0.790373
155800		128032	-0.789929
155900		128045	-0.789485
156000		128058	-0.789042
156100		128070	-0.788599
156200		128083	-0.788156
156300		128096	-0.787714
156400		128109	-0.787272
156500		128122	-0.78683
156600		128135	-0.786389
156700		128148	-0.785948
156800		128161	-0.785507
156900		128174	-0.785067
157000		128187	-0.784628
157100		128200	-0.784188
157200		128212	-0.783749
157300		128225	-0.783311
157400		128238	-0.782872
157500		128251	-0.782434
157600		128264	-0.781997
157700		128277	-0.78156
157800		128290	-0.781123
157900		128303	-0.780686
158000		128315	-0.78025
158100		128328	-0.779815
158200		128341	-0.779379
158300		128354	-0.778944
158400		128367	-0.77851
158500		128380	-0.778075
158600		128392	-0.777642
158700		128405	-0.777208
158800		128418	-0.776775
158900		128431	-0.776342
159000		128444	-0.77591
159100		128456	-0.775477
159200		128469	-0.775046
159300		128482	-0.774614
159400		128495	-0.774183
159500		128508	-0.773753
159600		128520	-0.773322
159700		128533	-0.772893
159800		128546	-0.772463
159900		128559	-0.772034
160000		128571	-0.771605
160100		128584	-0.771176
160200		128597	-0.770748
160300		128610	-0.770321
160400		128622	-0.769893
160500		128635	-0.769466
160600		128648	-0.769039
160700		128661	-0.768613
160800		128673	-0.768187
160900		128686	-0.767761
161000		128699	-0.767336
161100		128711	-0.766911
161200		128724	-0.766487
161300		128737	-0.766062
161400		128750	-0.765638
161500		128762	-0.765215
161600		128775	-0.764792
161700		128788	-0.764369
161800		128800	-0.763946
161900		128813	-0.763524
162000		128826	-0.763102
162100		128838	-0.762681
162200		128851	-0.76226
162300		128864	-0.761839
162400		128876	-0.761419
162500		128889	-0.760999
162600		128902	-0.760579
162700		128914	-0.76016
162800		128927	-0.759741
162900		128939	-0.759322
163000		128952	-0.758904
163100		128965	-0.758486
163200		128977	-0.758068
163300		128990	-0.757651
163400		129002	-0.757234
163500		129015	-0.756818
163600		129028	-0.756401
163700		129040	-0.755985
163800		129053	-0.75557
163900		129065	-0.755155
164000		129078	-0.75474
164100		129091	-0.754325
164200		129103	-0.753911
164300		129116	-0.753497
164400		129128	-0.753084
164500		129141	-0.752671
164600		129153	-0.752258
164700		129166	-0.751845
164800		129178	-0.751433
164900		129191	-0.751021
165000		129204	-0.75061
165100		129216	-0.750199
165200		129229	-0.749788
165300		129241	-0.749378
165400		129254	-0.748967
165500		129266	-0.748558
165600		129279	-0.748148
165700		129291	-0.747739
165800		129304	-0.74733
165900		129316	-0.746922
166000		129329	-0.746514
166100		129341	-0.746106
166200		129354	-0.745699
166300		129366	-0.745291
166400		129379	-0.744885
166500		129391	-0.744478
166600		129403	-0.744072
166700		129416	-0.743666
166800		129428	-0.743261
166900		129441	-0.742856
167000		129453	-0.742451
167100		129466	-0.742047
167200		129478	-0.741643
167300		129491	-0.741239
167400		129503	-0.740835
167500		129515	-0.740432
167600		129528	-0.740029
167700		129540	-0.739627
167800		129553	-0.739225
167900		129565	-0.738823
168000		129577	-0.738422
168100		129590	-0.73802
168200		129602	-0.73762
168300		129615	-0.737219
168400		129627	-0.736819
168500		129639	-0.736419
168600		129652	-0.73602
168700		129664	-0.73562
168800		129677	-0.735221
168900		129689	-0.734823
169000		129701	-0.734425
169100		129714	-0.734027
169200		129726	-0.733629
169300		129738	-0.733232
169400		129751	-0.732835
169500		129763	-0.732438
169600		129775	-0.732042
169700		129788	-0.731646
169800		129800	-0.731251
169900		129812	-0.730855
170000		129825	-0.73046
170100		129837	-0.730066
170200		129849	-0.729671
170300		129861	-0.729277
170400		129874	-0.728883
170500		129886	-0.72849
170600		129898	-0.728097
170700		129911	-0.727704
170800		129923	-0.727312
170900		129935	-0.72692
171000		129947	-0.726528
171100		129960	-0.726136
171200		129972	-0.725745
171300		129984	-0.725354
171400		129996	-0.724964
171500		130009	-0.724573
171600		130021	-0.724183
171700		130033	-0.723794
171800		130045	-0.723405
171900		130058	-0.723016
172000		130070	-0.722627
172100		130082	-0.722239
172200		130094	-0.721851
172300		130107	-0.721463
172400		130119	-0.721075
172500		130131	-0.720688
172600		130143	-0.720301
172700		130155	-0.719915
172800		130168	-0.719529
172900		130180	-0.719143
173000		130192	-0.718757
173100		130204	-0.718372
173200		130216	-0.717987
173300		130229	-0.717603
173400		130241	-0.717218
173500		130253	-0.716834
173600		130265	-0.716451
173700		130277	-0.716067
173800		130289	-0.715684
173900		130301	-0.715301
174000		130314	-0.714919
174100		130326	-0.714537
174200		130338	-0.714155
174300		130350	-0.713773
174400		130362	-0.713392
174500		130374	-0.713011
174600		130386	-0.712631
174700		130398	-0.71225
174800		130411	-0.71187
174900		130423	-0.711491
175000		130435	-0.711111
175100		130447	-0.710732
175200		130459	-0.710353
175300		130471	-0.709975
175400		130483	-0.709596
175500		130495	-0.709219
175600		130507	-0.708841
175700		130519	-0.708464
175800		130531	-0.708087
175900		130543	-0.70771
176000		130556	-0.707334
176100		130568	-0.706958
176200		130580	-0.706582
176300		130592	-0.706206
176400		130604	-0.705831
176500		130616	-0.705456
176600		130628	-0.705082
176700		130640	-0.704707
176800		130652	-0.704333
176900		130664	-0.70396
177000		130676	-0.703586
177100		130688	-0.703213
177200		130700	-0.70284
177300		130712	-0.702468
177400		130724	-0.702096
177500		130736	-0.701724
177600		130748	-0.701352
177700		130760	-0.700981
177800		130772	-0.70061
177900		130784	-0.700239
178000		130796	-0.699868
178100		130808	-0.699498
178200		130820	-0.699128
178300		130832	-0.698759
178400		130844	-0.69839
178500		130856	-0.698021
178600		130868	-0.697652
178700		130880	-0.697284
178800		130891	-0.696915
178900		130903	-0.696548
179000		130915	-0.69618
179100		130927	-0.695813
179200		130939	-0.695446
179300		130951	-0.695079
179400		130963	-0.694713
179500		130975	-0.694347
179600		130987	-0.693981
179700		130999	-0.693616
179800		131011	-0.69325
179900		131023	-0.692885
180000		131034	-0.692521
180100		131046	-0.692156
180200		131058	-0.691792
180300		131070	-0.691429
180400		131082	-0.691065
180500		131094	-0.690702
180600		131106	-0.690339
180700		131118	-0.689976
180800		131129	-0.689614
180900		131141	-0.689252
181000		131153	-0.68889
181100		131165	-0.688529
181200		131177	-0.688168
181300		131189	-0.687807
181400		131201	-0.687446
181500		131212	-0.687086
181600		131224	-0.686726
181700		131236	-0.686366
181800		131248	-0.686006
181900		131260	-0.685647
182000		131271	-0.685288
182100		131283	-0.68493
182200		131295	-0.684571
182300		131307	-0.684213
182400		131319	-0.683855
182500		131330	-0.683498
182600		131342	-0.683141
182700		131354	-0.682784
182800		131366	-0.682427
182900		131378	-0.682071
183000		131389	-0.681714
183100		131401	-0.681359
183200		131413	-0.681003
183300		131425	-0.680648
183400		131436	-0.680293
183500		131448	-0.679938
183600		131460	-0.679583
183700		131472	-0.679229
183800		131483	-0.678875
183900		131495	-0.678522
184000		131507	-0.678168
184100		131519	-0.677815
184200		131530	-0.677463
184300		131542	-0.67711
184400		131554	-0.676758
184500		131565	-0.676406
184600		131577	-0.676054
184700		131589	-0.675703
184800		131601	-0.675352
184900		131612	-0.675001
185000		131624	-0.67465
185100		131636	-0.6743
185200		131647	-0.67395
185300		131659	-0.6736
185400		131671	-0.67325
185500		131682	-0.672901
185600		131694	-0.672552
185700		131706	-0.672203
185800		131717	-0.671855
185900		131729	-0.671507
186000		131741	-0.671159
186100		131752	-0.670811
186200		131764	-0.670464
186300		131776	-0.670117
186400		131787	-0.66977
186500		131799	-0.669424
186600		131810	-0.669077
186700		131822	-0.668731
186800		131834	-0.668386
186900		131845	-0.66804
187000		131857	-0.667695
187100		131869	-0.66735
187200		131880	-0.667005
187300		131892	-0.666661
187400		131903	-0.666317
187500		131915	-0.665973
187600		131926	-0.665629
187700		131938	-0.665286
187800		131950	-0.664943
187900		131961	-0.6646
188000		131973	-0.664258
188100		131984	-0.663915
188200		131996	-0.663573
188300		132007	-0.663232
188400		132019	-0.66289
188500		132031	-0.662549
188600		132042	-0.662208
188700		132054	-0.661867
188800		132065	-0.661527
188900		132077	-0.661187
189000		132088	-0.660847
189100		132100	-0.660507
189200		132111	-0.660168
189300		132123	-0.659829
189400		132134	-0.65949
189500		132146	-0.659151
189600		132157	-0.658813
189700		132169	-0.658475
189800		132180	-0.658137
189900		132192	-0.657799
190000		132203	-0.657462
190100		132215	-0.657125
190200		132226	-0.656788
190300		132238	-0.656452
190400		132249	-0.656116
190500		132261	-0.65578
190600		132272	-0.655444
190700		132284	-0.655108
190800		132295	-0.654773
190900		132307	-0.654438
191000		132318	-0.654104
191100		132330	-0.653769
191200		132341	-0.653435
191300		132352	-0.653101
191400		132364	-0.652767
191500		132375	-0.652434
191600		132387	-0.652101
191700		132398	-0.651768
191800		132410	-0.651435
191900		132421	-0.651103
192000		132432	-0.650771
192100		132444	-0.650439
192200		132455	-0.650107
192300		132467	-0.649776
192400		132478	-0.649444
192500		132489	-0.649114
192600		132501	-0.648783
192700		132512	-0.648453
192800		132524	-0.648122
192900		132535	-0.647793
193000		132546	-0.647463
193100		132558	-0.647134
193200		132569	-0.646804
193300		132580	-0.646476
193400		132592	-0.646147
193500		132603	-0.645819
193600		132615	-0.64549
193700		132626	-0.645163
193800		132637	-0.644835
193900		132649	-0.644508
194000		132660	-0.64418
194100		132671	-0.643854
194200		132683	-0.643527
194300		132694	-0.643201
194400		132705	-0.642874
194500		132717	-0.642549
194600		132728	-0.642223
194700		132739	-0.641898
194800		132751	-0.641572
194900		132762	-0.641248
195000		132773	-0.640923
195100		132784	-0.640599
195200		132796	-0.640274
195300		132807	-0.63995
195400		132818	-0.639627
195500		132830	-0.639303
195600		132841	-0.63898
195700		132852	-0.638657
195800		132863	-0.638335
195900		132875	-0.638012
196000		132886	-0.63769
196100		132897	-0.637368
196200		132908	-0.637046
196300		132920	-0.636725
196400		132931	-0.636404
196500		132942	-0.636083
196600		132953	-0.635762
196700		132965	-0.635442
196800		132976	-0.635121
196900		132987	-0.634801
197000		132998	-0.634482
197100		133010	-0.634162
197200		133021	-0.633843
197300		133032	-0.633524
197400		133043	-0.633205
197500		133054	-0.632886
197600		133066	-0.632568
197700		133077	-0.63225
197800		133088	-0.631932
197900		133099	-0.631615
198000		133110	-0.631297
198100		133122	-0.63098
198200		133133	-0.630663
198300		133144	-0.630347
198400		133155	-0.63003
198500		133166	-0.629714
198600		133177	-0.629398
198700		133189	-0.629082
198800		133200	-0.628767
198900		133211	-0.628452
199000		133222	-0.628137
199100		133233	-0.627822
199200		133244	-0.627508
199300		133255	-0.627193
199400		133267	-0.626879
199500		133278	-0.626565
199600		133289	-0.626252
199700		133300	-0.625939
199800		133311	-0.625625
199900		133322	-0.625313
[truncated: 48,001 more rows]
