# Supplementary material for: Wireless, battery-free, and real-time monitoring of water permeation across thin-film encapsulation
Source: Nat Commun. 2024 Aug 28;15:7443. doi: 10.1038/s41467-024-51247-3 (PMC11358307; doi:10.1038/s41467-024-51247-3)
Supplement: Supplementary file 4 — Source data for main figures [file 41467_2024_51247_MOESM4_ESM.zip › Fig3/Fig3f.xlsx]

## Sheet: Foglio1
	R_fix (ohm)	800000			400000			200000			100000			50000
R_Mg (ohm)		R_set (ohm)	Df_osc		R_set (ohm)	Df_osc		R_set (ohm)	Df_osc		R_set (ohm)	Df_osc		R_set (ohm)	Df_osc
100		400025	-0.156211		200025	-0.624688		100025	-2.4975		50025	-9.98003		25025	-39.8405
200		400050	-0.156172		200050	-0.624375		100050	-2.49501		50050	-9.96012		25049.9	-39.6819
300		400075	-0.156133		200075	-0.624064		100075	-2.49252		50074.9	-9.94027		25074.8	-39.5243
400		400100	-0.156094		200100	-0.623752		100100	-2.49003		50099.8	-9.92048		25099.6	-39.3676
500		400125	-0.156055		200125	-0.62344		100125	-2.48755		50124.7	-9.90075		25124.4	-39.2118
600		400150	-0.156016		200150	-0.623129		100150	-2.48507		50149.6	-9.88107		25149.1	-39.057
700		400175	-0.155977		200175	-0.622818		100175	-2.48259		50174.4	-9.86146		25173.8	-38.9031
800		400200	-0.155938		200200	-0.622507		100200	-2.48012		50199.2	-9.8419		25198.4	-38.7501
900		400225	-0.155899		200225	-0.622197		100224	-2.47765		50224	-9.8224		25223	-38.598
1000		400250	-0.15586		200250	-0.621887		100249	-2.47519		50248.8	-9.80296		25247.5	-38.4468
1100		400275	-0.155821		200275	-0.621577		100274	-2.47273		50273.5	-9.78358		25272	-38.2964
1200		400300	-0.155782		200300	-0.621267		100299	-2.47027		50298.2	-9.76425		25296.4	-38.147
1300		400325	-0.155743		200324	-0.620957		100324	-2.46781		50322.9	-9.74498		25320.8	-37.9984
1400		400350	-0.155705		200349	-0.620648		100349	-2.46536		50347.6	-9.72577		25345.2	-37.8507
1500		400375	-0.155666		200374	-0.620339		100374	-2.46292		50372.2	-9.70662		25369.5	-37.7038
1600		400400	-0.155627		200399	-0.62003		100398	-2.46047		50396.8	-9.68752		25393.7	-37.5578
1700		400425	-0.155588		200424	-0.619721		100423	-2.45804		50421.4	-9.66848		25417.9	-37.4127
1800		400449	-0.155549		200449	-0.619413		100448	-2.4556		50446	-9.64949		25442	-37.2684
1900		400474	-0.15551		200474	-0.619105		100473	-2.45317		50470.5	-9.63056		25466.1	-37.1249
2000		400499	-0.155472		200499	-0.618797		100498	-2.45074		50495	-9.61169		25490.2	-36.9822
2100		400524	-0.155433		200524	-0.618489		100522	-2.44832		50519.5	-9.59287		25514.2	-36.8404
2200		400549	-0.155394		200548	-0.618181		100547	-2.44589		50544	-9.57411		25538.2	-36.6994
2300		400574	-0.155355		200573	-0.617874		100572	-2.44348		50568.5	-9.5554		25562.1	-36.5592
2400		400599	-0.155317		200598	-0.617567		100596	-2.44106		50592.9	-9.53674		25585.9	-36.4198
2500		400624	-0.155278		200623	-0.61726		100621	-2.43865		50617.3	-9.51814		25609.8	-36.2812
2600		400649	-0.155239		200648	-0.616954		100646	-2.43625		50641.7	-9.4996		25633.5	-36.1434
2700		400674	-0.155201		200673	-0.616647		100670	-2.43384		50666	-9.48111		25657.3	-36.0063
2800		400699	-0.155162		200698	-0.616341		100695	-2.43144		50690.3	-9.46267		25680.9	-35.8701
2900		400724	-0.155123		200722	-0.616035		100720	-2.42905		50714.6	-9.44429		25704.6	-35.7346
3000		400749	-0.155085		200747	-0.615729		100744	-2.42665		50738.9	-9.42596		25728.2	-35.5999
3100		400774	-0.155046		200772	-0.615424		100769	-2.42427		50763.2	-9.40768		25751.7	-35.4659
3200		400798	-0.155007		200797	-0.615119		100794	-2.42188		50787.4	-9.38946		25775.2	-35.3327
3300		400823	-0.154969		200822	-0.614814		100818	-2.4195		50811.6	-9.37129		25798.6	-35.2002
3400		400848	-0.15493		200846	-0.614509		100843	-2.41712		50835.8	-9.35317		25822.1	-35.0685
3500		400873	-0.154892		200871	-0.614204		100867	-2.41474		50860	-9.33511		25845.4	-34.9375
3600		400898	-0.154853		200896	-0.6139		100892	-2.41237		50884.1	-9.31709		25868.7	-34.8073
3700		400923	-0.154815		200921	-0.613596		100917	-2.41		50908.2	-9.29913		25892	-34.6778
3800		400948	-0.154776		200946	-0.613292		100941	-2.40764		50932.3	-9.28122		25915.2	-34.549
3900		400973	-0.154738		200970	-0.612988		100966	-2.40528		50956.4	-9.26337		25938.4	-34.4209
4000		400998	-0.154699		200995	-0.612685		100990	-2.40292		50980.4	-9.24556		25961.5	-34.2936
4100		401022	-0.154661		201020	-0.612382		101015	-2.40057		51004.4	-9.22781		25984.6	-34.1669
4200		401047	-0.154622		201045	-0.612079		101039	-2.39822		51028.4	-9.2101		26007.7	-34.0409
4300		401072	-0.154584		201069	-0.611776		101064	-2.39587		51052.4	-9.19245		26030.7	-33.9157
4400		401097	-0.154545		201094	-0.611474		101088	-2.39353		51076.3	-9.17485		26053.6	-33.7911
4500		401122	-0.154507		201119	-0.611171		101112	-2.39119		51100.2	-9.1573		26076.6	-33.6672
4600		401147	-0.154469		201143	-0.610869		101137	-2.38885		51124.1	-9.1398		26099.4	-33.544
4700		401172	-0.15443		201168	-0.610567		101161	-2.38652		51148	-9.12235		26122.3	-33.4215
4800		401196	-0.154392		201193	-0.610266		101186	-2.38419		51171.9	-9.10495		26145	-33.2996
4900		401221	-0.154353		201218	-0.609964		101210	-2.38186		51195.7	-9.0876		26167.8	-33.1784
5000		401246	-0.154315		201242	-0.609663		101235	-2.37954		51219.5	-9.07029		26190.5	-33.0579
5100		401271	-0.154277		201267	-0.609362		101259	-2.37722		51243.3	-9.05304		26213.1	-32.938
5200		401296	-0.154238		201292	-0.609061		101283	-2.3749		51267.1	-9.03584		26235.7	-32.8187
5300		401321	-0.1542		201316	-0.608761		101308	-2.37259		51290.8	-9.01869		26258.3	-32.7001
5400		401345	-0.154162		201341	-0.608461		101332	-2.37028		51314.5	-9.00158		26280.8	-32.5822
5500		401370	-0.154124		201366	-0.608161		101356	-2.36797		51338.2	-8.98452		26303.3	-32.4649
5600		401395	-0.154085		201390	-0.607861		101381	-2.36567		51361.9	-8.96752		26325.8	-32.3482
5700		401420	-0.154047		201415	-0.607561		101405	-2.36337		51385.5	-8.95056		26348.2	-32.2322
5800		401445	-0.154009		201440	-0.607262		101429	-2.36107		51409.1	-8.93364		26370.5	-32.1168
5900		401470	-0.153971		201464	-0.606963		101454	-2.35878		51432.7	-8.91678		26392.8	-32.0019
6000		401494	-0.153932		201489	-0.606664		101478	-2.35649		51456.3	-8.89996		26415.1	-31.8878
6100		401519	-0.153894		201513	-0.606365		101502	-2.3542		51479.9	-8.8832		26437.3	-31.7742
6200		401544	-0.153856		201538	-0.606066		101526	-2.35192		51503.4	-8.86647		26459.5	-31.6612
6300		401569	-0.153818		201563	-0.605768		101551	-2.34964		51526.9	-8.8498		26481.7	-31.5488
6400		401594	-0.15378		201587	-0.60547		101575	-2.34736		51550.4	-8.83317		26503.8	-31.4371
6500		401618	-0.153742		201612	-0.605172		101599	-2.34509		51573.8	-8.81659		26525.8	-31.3259
6600		401643	-0.153703		201636	-0.604874		101623	-2.34282		51597.3	-8.80006		26547.8	-31.2153
6700		401668	-0.153665		201661	-0.604577		101647	-2.34056		51620.7	-8.78357		26569.8	-31.1053
6800		401693	-0.153627		201686	-0.60428		101672	-2.33829		51644.1	-8.76713		26591.8	-30.9958
6900		401718	-0.153589		201710	-0.603983		101696	-2.33603		51667.5	-8.75074		26613.7	-30.887
7000		401742	-0.153551		201735	-0.603686		101720	-2.33378		51690.8	-8.73439		26635.5	-30.7787
7100		401767	-0.153513		201759	-0.60339		101744	-2.33152		51714.1	-8.71808		26657.3	-30.671
7200		401792	-0.153475		201784	-0.603093		101768	-2.32927		51737.5	-8.70183		26679.1	-30.5638
7300		401817	-0.153437		201808	-0.602797		101792	-2.32703		51760.7	-8.68561		26700.8	-30.4573
7400		401841	-0.153399		201833	-0.602501		101816	-2.32478		51784	-8.66945		26722.5	-30.3512
7500		401866	-0.153361		201858	-0.602206		101840	-2.32254		51807.2	-8.65333		26744.2	-30.2457
7600		401891	-0.153323		201882	-0.60191		101865	-2.32031		51830.4	-8.63725		26765.8	-30.1408
7700		401916	-0.153285		201907	-0.601615		101889	-2.31807		51853.6	-8.62122		26787.4	-30.0364
7800		401941	-0.153247		201931	-0.60132		101913	-2.31584		51876.8	-8.60523		26808.9	-29.9326
7900		401965	-0.153209		201956	-0.601025		101937	-2.31361		51900	-8.58929		26830.4	-29.8293
8000		401990	-0.153171		201980	-0.60073		101961	-2.31139		51923.1	-8.57339		26851.9	-29.7265
8100		402015	-0.153133		202005	-0.600436		101985	-2.30917		51946.2	-8.55753		26873.3	-29.6243
8200		402040	-0.153095		202029	-0.600142		102009	-2.30695		51969.3	-8.54172		26894.6	-29.5226
8300		402064	-0.153058		202054	-0.599848		102033	-2.30474		51992.3	-8.52596		26916	-29.4214
8400		402089	-0.15302		202078	-0.599554		102057	-2.30253		52015.4	-8.51023		26937.3	-29.3207
8500		402114	-0.152982		202103	-0.599261		102081	-2.30032		52038.4	-8.49455		26958.5	-29.2205
8600		402139	-0.152944		202127	-0.598968		102105	-2.29811		52061.4	-8.47892		26979.7	-29.1209
8700		402163	-0.152906		202152	-0.598674		102129	-2.29591		52084.3	-8.46332		27000.9	-29.0218
8800		402188	-0.152868		202176	-0.598382		102153	-2.29371		52107.3	-8.44777		27022.1	-28.9231
8900		402213	-0.152831		202201	-0.598089		102177	-2.29152		52130.2	-8.43226		27043.2	-28.825
9000		402237	-0.152793		202225	-0.597797		102200	-2.28932		52153.1	-8.4168		27064.2	-28.7274
9100		402262	-0.152755		202249	-0.597504		102224	-2.28714		52176	-8.40138		27085.2	-28.6302
9200		402287	-0.152717		202274	-0.597212		102248	-2.28495		52198.9	-8.386		27106.2	-28.5336
9300		402312	-0.15268		202298	-0.596921		102272	-2.28277		52221.7	-8.37066		27127.2	-28.4374
9400		402336	-0.152642		202323	-0.596629		102296	-2.28059		52244.5	-8.35536		27148.1	-28.3418
9500		402361	-0.152604		202347	-0.596338		102320	-2.27841		52267.3	-8.34011		27168.9	-28.2466
9600		402386	-0.152566		202372	-0.596046		102344	-2.27624		52290.1	-8.3249		27189.8	-28.1519
9700		402410	-0.152529		202396	-0.595756		102368	-2.27407		52312.8	-8.30973		27210.6	-28.0577
9800		402435	-0.152491		202420	-0.595465		102391	-2.2719		52335.6	-8.2946		27231.3	-27.9639
9900		402460	-0.152453		202445	-0.595174		102415	-2.26973		52358.3	-8.27951		27252	-27.8706
10000		402484	-0.152416		202469	-0.594884		102439	-2.26757		52381	-8.26446		27272.7	-27.7778
10100		402509	-0.152378		202494	-0.594594		102463	-2.26542		52403.6	-8.24946		27293.4	-27.6854
10200		402534	-0.152341		202518	-0.594304		102487	-2.26326		52426.3	-8.23449		27314	-27.5935
10300		402559	-0.152303		202542	-0.594014		102510	-2.26111		52448.9	-8.21957		27334.5	-27.5021
10400		402583	-0.152265		202567	-0.593725		102534	-2.25896		52471.5	-8.20468		27355.1	-27.4111
10500		402608	-0.152228		202591	-0.593436		102558	-2.25681		52494.1	-8.18984		27375.6	-27.3205
10600		402633	-0.15219		202615	-0.593147		102582	-2.25467		52516.6	-8.17504		27396	-27.2304
10700		402657	-0.152153		202640	-0.592858		102605	-2.25253		52539.2	-8.16027		27416.4	-27.1408
10800		402682	-0.152115		202664	-0.592569		102629	-2.2504		52561.7	-8.14555		27436.8	-27.0516
10900		402707	-0.152078		202688	-0.592281		102653	-2.24826		52584.2	-8.13087		27457.2	-26.9628
11000		402731	-0.15204		202713	-0.591993		102676	-2.24613		52606.6	-8.11622		27477.5	-26.8745
11100		402756	-0.152003		202737	-0.591705		102700	-2.244		52629.1	-8.10162		27497.7	-26.7866
11200		402781	-0.151965		202761	-0.591417		102724	-2.24188		52651.5	-8.08706		27518	-26.6991
11300		402805	-0.151928		202786	-0.591129		102747	-2.23976		52673.9	-8.07253		27538.2	-26.6121
11400		402830	-0.15189		202810	-0.590842		102771	-2.23764		52696.3	-8.05804		27558.3	-26.5255
11500		402854	-0.151853		202834	-0.590555		102795	-2.23552		52718.7	-8.0436		27578.5	-26.4393
11600		402879	-0.151815		202859	-0.590268		102818	-2.23341		52741	-8.02919		27598.6	-26.3535
11700		402904	-0.151778		202883	-0.589981		102842	-2.2313		52763.3	-8.01482		27618.6	-26.2682
11800		402928	-0.151741		202907	-0.589695		102865	-2.2292		52785.6	-8.00049		27638.6	-26.1832
11900		402953	-0.151703		202931	-0.589409		102889	-2.22709		52807.9	-7.98619		27658.6	-26.0987
12000		402978	-0.151666		202956	-0.589122		102913	-2.22499		52830.2	-7.97194		27678.6	-26.0146
12100		403002	-0.151629		202980	-0.588837		102936	-2.22289		52852.4	-7.95772		27698.5	-25.9309
12200		403027	-0.151591		203004	-0.588551		102960	-2.2208		52874.6	-7.94354		27718.4	-25.8475
12300		403052	-0.151554		203028	-0.588265		102983	-2.21871		52896.8	-7.9294		27738.2	-25.7646
12400		403076	-0.151517		203053	-0.58798		103007	-2.21662		52919	-7.9153		27758	-25.6821
12500		403101	-0.151479		203077	-0.587695		103030	-2.21453		52941.2	-7.90123		27777.8	-25.6
12600		403125	-0.151442		203101	-0.58741		103054	-2.21245		52963.3	-7.88721		27797.5	-25.5183
12700		403150	-0.151405		203125	-0.587126		103077	-2.21037		52985.4	-7.87322		27817.2	-25.4369
12800		403175	-0.151367		203150	-0.586841		103101	-2.20829		53007.5	-7.85926		27836.9	-25.356
12900		403199	-0.15133		203174	-0.586557		103124	-2.20622		53029.6	-7.84535		27856.5	-25.2754
13000		403224	-0.151293		203198	-0.586273		103148	-2.20415		53051.6	-7.83147		27876.1	-25.1953
13100		403248	-0.151256		203222	-0.585989		103171	-2.20208		53073.7	-7.81762		27895.7	-25.1155
13200		403273	-0.151219		203246	-0.585706		103195	-2.20001		53095.7	-7.80382		27915.2	-25.0361
13300		403298	-0.151181		203271	-0.585422		103218	-2.19795		53117.7	-7.79005		27934.7	-24.957
13400		403322	-0.151144		203295	-0.585139		103241	-2.19589		53139.6	-7.77632		27954.1	-24.8783
13500		403347	-0.151107		203319	-0.584856		103265	-2.19384		53161.6	-7.76262		27973.6	-24.8
13600		403371	-0.15107		203343	-0.584573		103288	-2.19178		53183.5	-7.74896		27993	-24.7221
13700		403396	-0.151033		203367	-0.584291		103312	-2.18973		53205.4	-7.73533		28012.3	-24.6446
13800		403420	-0.150996		203391	-0.584008		103335	-2.18768		53227.3	-7.72175		28031.6	-24.5674
13900		403445	-0.150959		203416	-0.583726		103358	-2.18564		53249.2	-7.70819		28050.9	-24.4905
14000		403470	-0.150922		203440	-0.583444		103382	-2.1836		53271	-7.69468		28070.2	-24.4141
14100		403494	-0.150884		203464	-0.583162		103405	-2.18156		53292.9	-7.68119		28089.4	-24.3379
14200		403519	-0.150847		203488	-0.582881		103428	-2.17952		53314.7	-7.66775		28108.6	-24.2622
14300		403543	-0.15081		203512	-0.5826		103452	-2.17749		53336.4	-7.65434		28127.7	-24.1868
14400		403568	-0.150773		203536	-0.582318		103475	-2.17546		53358.2	-7.64096		28146.9	-24.1117
14500		403592	-0.150736		203560	-0.582037		103498	-2.17343		53380	-7.62762		28165.9	-24.037
14600		403617	-0.150699		203585	-0.581757		103521	-2.1714		53401.7	-7.61431		28185	-23.9627
14700		403642	-0.150662		203609	-0.581476		103545	-2.16938		53423.4	-7.60104		28204	-23.8886
14800		403666	-0.150625		203633	-0.581196		103568	-2.16736		53445.1	-7.58781		28223	-23.815
14900		403691	-0.150588		203657	-0.580916		103591	-2.16535		53466.7	-7.5746		28241.9	-23.7416
15000		403715	-0.150551		203681	-0.580636		103614	-2.16333		53488.4	-7.56144		28260.9	-23.6686
15100		403740	-0.150514		203705	-0.580356		103638	-2.16132		53510	-7.5483		28279.8	-23.596
15200		403764	-0.150478		203729	-0.580077		103661	-2.15931		53531.6	-7.5352		28298.6	-23.5237
15300		403789	-0.150441		203753	-0.579797		103684	-2.15731		53553.2	-7.52214		28317.4	-23.4517
15400		403813	-0.150404		203777	-0.579518		103707	-2.1553		53574.7	-7.50911		28336.2	-23.38
15500		403838	-0.150367		203801	-0.579239		103730	-2.1533		53596.3	-7.49611		28355	-23.3087
15600		403862	-0.15033		203825	-0.57896		103754	-2.15131		53617.8	-7.48315		28373.7	-23.2377
15700		403887	-0.150293		203849	-0.578682		103777	-2.14931		53639.3	-7.47022		28392.4	-23.167
15800		403911	-0.150256		203873	-0.578404		103800	-2.14732		53660.8	-7.45732		28411.1	-23.0966
15900		403936	-0.150219		203898	-0.578126		103823	-2.14533		53682.3	-7.44446		28429.7	-23.0266
16000		403960	-0.150183		203922	-0.577848		103846	-2.14335		53703.7	-7.43163		28448.3	-22.9568
16100		403985	-0.150146		203946	-0.57757		103869	-2.14136		53725.1	-7.41883		28466.8	-22.8874
16200		404009	-0.150109		203970	-0.577292		103892	-2.13938		53746.5	-7.40607		28485.4	-22.8183
16300		404034	-0.150072		203994	-0.577015		103915	-2.13741		53767.9	-7.39334		28503.9	-22.7496
16400		404058	-0.150035		204018	-0.576738		103939	-2.13543		53789.3	-7.38064		28522.3	-22.6811
16500		404083	-0.149999		204042	-0.576461		103962	-2.13346		53810.6	-7.36798		28540.8	-22.6129
16600		404107	-0.149962		204066	-0.576184		103985	-2.13149		53831.9	-7.35534		28559.2	-22.5451
16700		404132	-0.149925		204090	-0.575908		104008	-2.12952		53853.3	-7.34274		28577.5	-22.4775
16800		404156	-0.149889		204114	-0.575632		104031	-2.12756		53874.5	-7.33017		28595.9	-22.4103
16900		404181	-0.149852		204138	-0.575355		104054	-2.1256		53895.8	-7.31764		28614.2	-22.3433
17000		404205	-0.149815		204162	-0.57508		104077	-2.12364		53917.1	-7.30514		28632.5	-22.2767
17100		404230	-0.149779		204186	-0.574804		104100	-2.12168		53938.3	-7.29266		28650.7	-22.2103
17200		404254	-0.149742		204209	-0.574528		104123	-2.11973		53959.5	-7.28022		28668.9	-22.1443
17300		404279	-0.149705		204233	-0.574253		104146	-2.11778		53980.7	-7.26782		28687.1	-22.0785
17400		404303	-0.149669		204257	-0.573978		104169	-2.11583		54001.8	-7.25544		28705.3	-22.013
17500		404328	-0.149632		204281	-0.573703		104192	-2.11389		54023	-7.2431		28723.4	-21.9479
17600		404352	-0.149595		204305	-0.573428		104215	-2.11194		54044.1	-7.23078		28741.5	-21.883
17700		404377	-0.149559		204329	-0.573154		104237	-2.11		54065.2	-7.2185		28759.6	-21.8184
17800		404401	-0.149522		204353	-0.572879		104260	-2.10807		54086.3	-7.20625		28777.6	-21.7541
17900		404425	-0.149486		204377	-0.572605		104283	-2.10613		54107.4	-7.19403		28795.6	-21.69
18000		404450	-0.149449		204401	-0.572331		104306	-2.1042		54128.4	-7.18184		28813.6	-21.6263
18100		404474	-0.149413		204425	-0.572057		104329	-2.10227		54149.5	-7.16969		28831.5	-21.5628
18200		404499	-0.149376		204449	-0.571784		104352	-2.10034		54170.5	-7.15756		28849.4	-21.4996
18300		404523	-0.14934		204473	-0.571511		104375	-2.09842		54191.5	-7.14547		28867.3	-21.4367
18400		404548	-0.149303		204497	-0.571237		104398	-2.0965		54212.5	-7.1334		28885.1	-21.3741
18500		404572	-0.149267		204520	-0.570964		104421	-2.09458		54233.4	-7.12137		28903	-21.3117
18600		404597	-0.14923		204544	-0.570692		104443	-2.09266		54254.3	-7.10936		28920.7	-21.2496
18700		404621	-0.149194		204568	-0.570419		104466	-2.09075		54275.3	-7.09739		28938.5	-21.1878
18800		404645	-0.149157		204592	-0.570147		104489	-2.08884		54296.2	-7.08544		28956.2	-21.1263
18900		404670	-0.149121		204616	-0.569875		104512	-2.08693		54317	-7.07353		28973.9	-21.065
19000		404694	-0.149084		204640	-0.569603		104535	-2.08503		54337.9	-7.06165		28991.6	-21.004
19100		404719	-0.149048		204664	-0.569331		104557	-2.08312		54358.7	-7.04979		29009.2	-20.9432
19200		404743	-0.149012		204688	-0.569059		104580	-2.08122		54379.6	-7.03797		29026.8	-20.8828
19300		404767	-0.148975		204711	-0.568788		104603	-2.07933		54400.4	-7.02618		29044.4	-20.8225
19400		404792	-0.148939		204735	-0.568517		104626	-2.07743		54421.1	-7.01441		29062	-20.7626
19500		404816	-0.148903		204759	-0.568246		104648	-2.07554		54441.9	-7.00268		29079.5	-20.7029
19600		404841	-0.148866		204783	-0.567975		104671	-2.07365		54462.7	-6.99097		29097	-20.6434
19700		404865	-0.14883		204807	-0.567704		104694	-2.07176		54483.4	-6.9793		29114.5	-20.5842
19800		404889	-0.148794		204830	-0.567434		104717	-2.06988		54504.1	-6.96765		29131.9	-20.5253
19900		404914	-0.148757		204854	-0.567163		104739	-2.068		54524.8	-6.95603		29149.3	-20.4666
20000		404938	-0.148721		204878	-0.566893		104762	-2.06612		54545.5	-6.94444		29166.7	-20.4082
20100		404963	-0.148685		204902	-0.566624		104785	-2.06424		54566.1	-6.93288		29184	-20.35
20200		404987	-0.148648		204926	-0.566354		104807	-2.06236		54586.7	-6.92135		29201.3	-20.292
20300		405011	-0.148612		204949	-0.566084		104830	-2.06049		54607.4	-6.90985		29218.6	-20.2344
20400		405036	-0.148576		204973	-0.565815		104853	-2.05862		54627.9	-6.89838		29235.9	-20.1769
20500		405060	-0.14854		204997	-0.565546		104875	-2.05676		54648.5	-6.88693		29253.1	-20.1197
20600		405085	-0.148504		205021	-0.565277		104898	-2.05489		54669.1	-6.87552		29270.3	-20.0628
20700		405109	-0.148467		205044	-0.565008		104920	-2.05303		54689.6	-6.86413		29287.5	-20.006
20800		405133	-0.148431		205068	-0.56474		104943	-2.05117		54710.1	-6.85277		29304.6	-19.9496
20900		405158	-0.148395		205092	-0.564472		104966	-2.04931		54730.6	-6.84144		29321.8	-19.8933
21000		405182	-0.148359		205116	-0.564204		104988	-2.04746		54751.1	-6.83013		29338.8	-19.8373
21100		405206	-0.148323		205139	-0.563936		105011	-2.04561		54771.6	-6.81886		29355.9	-19.7816
21200		405231	-0.148287		205163	-0.563668		105033	-2.04376		54792	-6.80761		29372.9	-19.726
21300		405255	-0.148251		205187	-0.5634		105056	-2.04191		54812.5	-6.79639		29389.9	-19.6708
21400		405279	-0.148214		205211	-0.563133		105078	-2.04007		54832.9	-6.7852		29406.9	-19.6157
21500		405304	-0.148178		205234	-0.562866		105101	-2.03823		54853.3	-6.77404		29423.9	-19.5609
21600		405328	-0.148142		205258	-0.562599		105123	-2.03639		54873.6	-6.7629		29440.8	-19.5063
21700		405352	-0.148106		205282	-0.562332		105146	-2.03455		54894	-6.75179		29457.7	-19.4519
21800		405377	-0.14807		205305	-0.562065		105168	-2.03272		54914.3	-6.74071		29474.5	-19.3977
21900		405401	-0.148034		205329	-0.561799		105191	-2.03089		54934.7	-6.72965		29491.4	-19.3438
22000		405425	-0.147998		205353	-0.561533		105213	-2.02906		54955	-6.71862		29508.2	-19.2901
22100		405450	-0.147962		205376	-0.561267		105236	-2.02723		54975.2	-6.70762		29525	-19.2367
22200		405474	-0.147926		205400	-0.561001		105258	-2.02541		54995.5	-6.69665		29541.7	-19.1834
22300		405498	-0.14789		205424	-0.560735		105281	-2.02358		55015.7	-6.6857		29558.5	-19.1304
22400		405523	-0.147854		205447	-0.56047		105303	-2.02176		55036	-6.67478		29575.2	-19.0776
22500		405547	-0.147818		205471	-0.560204		105325	-2.01995		55056.2	-6.66389		29591.8	-19.025
22600		405571	-0.147782		205495	-0.559939		105348	-2.01813		55076.4	-6.65302		29608.5	-18.9726
22700		405596	-0.147746		205518	-0.559674		105370	-2.01632		55096.5	-6.64218		29625.1	-18.9204
22800		405620	-0.147711		205542	-0.55941		105393	-2.01451		55116.7	-6.63137		29641.7	-18.8685
22900		405644	-0.147675		205566	-0.559145		105415	-2.0127		55136.8	-6.62058		29658.3	-18.8168
23000		405669	-0.147639		205589	-0.558881		105437	-2.0109		55157	-6.60982		29674.8	-18.7652
23100		405693	-0.147603		205613	-0.558617		105460	-2.0091		55177.1	-6.59909		29691.3	-18.7139
23200		405717	-0.147567		205637	-0.558353		105482	-2.0073		55197.1	-6.58838		29707.8	-18.6628
23300		405741	-0.147531		205660	-0.558089		105504	-2.0055		55217.2	-6.5777		29724.2	-18.612
23400		405766	-0.147495		205684	-0.557825		105527	-2.0037		55237.2	-6.56704		29740.7	-18.5613
23500		405790	-0.14746		205707	-0.557562		105549	-2.00191		55257.3	-6.55641		29757.1	-18.5108
23600		405814	-0.147424		205731	-0.557299		105571	-2.00012		55277.3	-6.5458		29773.5	-18.4605
23700		405839	-0.147388		205755	-0.557036		105594	-1.99833		55297.3	-6.53523		29789.8	-18.4105
23800		405863	-0.147352		205778	-0.556773		105616	-1.99655		55317.2	-6.52467		29806.1	-18.3606
23900		405887	-0.147316		205802	-0.55651		105638	-1.99477		55337.2	-6.51414		29822.4	-18.311
24000		405911	-0.147281		205825	-0.556248		105660	-1.99298		55357.1	-6.50364		29838.7	-18.2615
24100		405936	-0.147245		205849	-0.555985		105683	-1.99121		55377.1	-6.49316		29855	-18.2122
24200		405960	-0.147209		205872	-0.555723		105705	-1.98943		55397	-6.48271		29871.2	-18.1632
24300		405984	-0.147173		205896	-0.555461		105727	-1.98766		55416.9	-6.47229		29887.4	-18.1143
24400		406008	-0.147138		205919	-0.5552		105749	-1.98589		55436.7	-6.46189		29903.5	-18.0657
24500		406033	-0.147102		205943	-0.554938		105771	-1.98412		55456.6	-6.45151		29919.7	-18.0172
24600		406057	-0.147066		205967	-0.554677		105794	-1.98235		55476.4	-6.44116		29935.8	-17.9689
24700		406081	-0.147031		205990	-0.554416		105816	-1.98059		55496.2	-6.43083		29951.9	-17.9209
24800		406105	-0.146995		206014	-0.554155		105838	-1.97882		55516	-6.42053		29967.9	-17.873
24900		406130	-0.146959		206037	-0.553894		105860	-1.97707		55535.8	-6.41025		29984	-17.8253
25000		406154	-0.146924		206061	-0.553633		105882	-1.97531		55555.6	-6.4		30000	-17.7778
25100		406178	-0.146888		206084	-0.553373		105904	-1.97355		55575.3	-6.38977		30016	-17.7305
25200		406202	-0.146853		206108	-0.553113		105927	-1.9718		55595	-6.37957		30031.9	-17.6833
25300		406227	-0.146817		206131	-0.552852		105949	-1.97005		55614.7	-6.36939		30047.9	-17.6364
25400		406251	-0.146781		206155	-0.552593		105971	-1.9683		55634.4	-6.35924		30063.8	-17.5897
25500		406275	-0.146746		206178	-0.552333		105993	-1.96656		55654.1	-6.34911		30079.7	-17.5431
25600		406299	-0.14671		206202	-0.552073		106015	-1.96482		55673.8	-6.339		30095.5	-17.4967
25700		406323	-0.146675		206225	-0.551814		106037	-1.96307		55693.4	-6.32892		30111.4	-17.4505
25800		406348	-0.146639		206248	-0.551555		106059	-1.96134		55713	-6.31886		30127.2	-17.4045
25900		406372	-0.146604		206272	-0.551296		106081	-1.9596		55732.6	-6.30883		30143	-17.3587
26000		406396	-0.146568		206295	-0.551037		106103	-1.95787		55752.2	-6.29882		30158.7	-17.313
26100		406420	-0.146533		206319	-0.550778		106125	-1.95614		55771.8	-6.28883		30174.5	-17.2675
26200		406444	-0.146497		206342	-0.55052		106147	-1.95441		55791.3	-6.27887		30190.2	-17.2223
26300		406469	-0.146462		206366	-0.550262		106169	-1.95268		55810.9	-6.26893		30205.9	-17.1771
26400		406493	-0.146426		206389	-0.550004		106191	-1.95095		55830.4	-6.25901		30221.5	-17.1322
26500		406517	-0.146391		206413	-0.549746		106213	-1.94923		55849.9	-6.24912		30237.2	-17.0874
26600		406541	-0.146356		206436	-0.549488		106235	-1.94751		55869.4	-6.23925		30252.8	-17.0429
26700		406565	-0.14632		206459	-0.549231		106257	-1.94579		55888.8	-6.22941		30268.4	-16.9984
26800		406590	-0.146285		206483	-0.548973		106279	-1.94408		55908.3	-6.21959		30283.9	-16.9542
26900		406614	-0.146249		206506	-0.548716		106301	-1.94237		55927.7	-6.20979		30299.4	-16.9101
27000		406638	-0.146214		206530	-0.548459		106323	-1.94065		55947.1	-6.20001		30315	-16.8663
27100		406662	-0.146179		206553	-0.548202		106345	-1.93895		55966.5	-6.19026		30330.4	-16.8225
27200		406686	-0.146143		206576	-0.547946		106367	-1.93724		55985.9	-6.18053		30345.9	-16.779
27300		406711	-0.146108		206600	-0.547689		106389	-1.93554		56005.3	-6.17082		30361.4	-16.7356
27400		406735	-0.146073		206623	-0.547433		106411	-1.93383		56024.6	-6.16114		30376.8	-16.6924
27500		406759	-0.146037		206647	-0.547177		106433	-1.93213		56044	-6.15148		30392.2	-16.6493
27600		406783	-0.146002		206670	-0.546921		106455	-1.93044		56063.3	-6.14184		30407.5	-16.6064
27700		406807	-0.145967		206693	-0.546665		106477	-1.92874		56082.6	-6.13223		30422.9	-16.5637
27800		406831	-0.145932		206717	-0.54641		106498	-1.92705		56101.8	-6.12263		30438.2	-16.5212
27900		406855	-0.145896		206740	-0.546154		106520	-1.92536		56121.1	-6.11306		30453.5	-16.4788
28000		406880	-0.145861		206763	-0.545899		106542	-1.92367		56140.4	-6.10352		30468.8	-16.4366
28100		406904	-0.145826		206787	-0.545644		106564	-1.92198		56159.6	-6.09399		30484	-16.3945
28200		406928	-0.145791		206810	-0.545389		106586	-1.9203		56178.8	-6.08449		30499.2	-16.3526
28300		406952	-0.145755		206833	-0.545135		106608	-1.91862		56198	-6.07501		30514.4	-16.3108
28400		406976	-0.14572		206857	-0.54488		106629	-1.91694		56217.2	-6.06555		30529.6	-16.2693
28500		407000	-0.145685		206880	-0.544626		106651	-1.91526		56236.3	-6.05611		30544.7	-16.2278
28600		407024	-0.14565		206903	-0.544372		106673	-1.91358		56255.5	-6.04669		30559.9	-16.1866
28700		407049	-0.145615		206927	-0.544118		106695	-1.91191		56274.6	-6.0373		30575	-16.1455
28800		407073	-0.14558		206950	-0.543864		106716	-1.91024		56293.7	-6.02793		30590.1	-16.1045
28900		407097	-0.145544		206973	-0.543611		106738	-1.90857		56312.8	-6.01858		30605.1	-16.0637
29000		407121	-0.145509		206996	-0.543357		106760	-1.9069		56331.9	-6.00925		30620.2	-16.0231
29100		407145	-0.145474		207020	-0.543104		106782	-1.90524		56350.9	-5.99995		30635.2	-15.9826
29200		407169	-0.145439		207043	-0.542851		106803	-1.90358		56370	-5.99066		30650.2	-15.9423
29300		407193	-0.145404		207066	-0.542598		106825	-1.90192		56389	-5.9814		30665.1	-15.9021
29400		407217	-0.145369		207089	-0.542345		106847	-1.90026		56408	-5.97216		30680.1	-15.862
29500		407241	-0.145334		207113	-0.542093		106868	-1.8986		56427	-5.96294		30695	-15.8222
29600		407266	-0.145299		207136	-0.54184		106890	-1.89695		56446	-5.95374		30709.9	-15.7824
29700		407290	-0.145264		207159	-0.541588		106912	-1.8953		56465	-5.94456		30724.7	-15.7428
29800		407314	-0.145229		207182	-0.541336		106933	-1.89365		56483.9	-5.93541		30739.6	-15.7034
29900		407338	-0.145194		207206	-0.541085		106955	-1.892		56502.8	-5.92627		30754.4	-15.6641
30000		407362	-0.145159		207229	-0.540833		106977	-1.89036		56521.7	-5.91716		30769.2	-15.625
30100		407386	-0.145124		207252	-0.540581		106998	-1.88872		56540.6	-5.90807		30784	-15.586
30200		407410	-0.145089		207275	-0.54033		107020	-1.88708		56559.5	-5.899		30798.8	-15.5472
30300		407434	-0.145054		207299	-0.540079		107042	-1.88544		56578.4	-5.88994		30813.5	-15.5085
30400		407458	-0.145019		207322	-0.539828		107063	-1.8838		56597.2	-5.88091		30828.2	-15.4699
30500		407482	-0.144984		207345	-0.539577		107085	-1.88217		56616.1	-5.8719		30842.9	-15.4315
30600		407506	-0.144949		207368	-0.539327		107106	-1.88053		56634.9	-5.86292		30857.6	-15.3932
30700		407531	-0.144914		207391	-0.539076		107128	-1.8789		56653.7	-5.85395		30872.2	-15.3551
30800		407555	-0.14488		207415	-0.538826		107149	-1.87728		56672.4	-5.845		30886.9	-15.3171
30900		407579	-0.144845		207438	-0.538576		107171	-1.87565		56691.2	-5.83607		30901.5	-15.2793
31000		407603	-0.14481		207461	-0.538326		107193	-1.87403		56710	-5.82717		30916	-15.2416
31100		407627	-0.144775		207484	-0.538076		107214	-1.87241		56728.7	-5.81828		30930.6	-15.204
31200		407651	-0.14474		207507	-0.537827		107236	-1.87079		56747.4	-5.80941		30945.1	-15.1666
31300		407675	-0.144705		207530	-0.537578		107257	-1.86917		56766.1	-5.80057		30959.6	-15.1293
31400		407699	-0.14467		207554	-0.537328		107279	-1.86755		56784.8	-5.79174		30974.1	-15.0922
31500		407723	-0.144636		207577	-0.537079		107300	-1.86594		56803.5	-5.78294		30988.6	-15.0551
31600		407747	-0.144601		207600	-0.53683		107322	-1.86433		56822.1	-5.77415		31003	-15.0183
31700		407771	-0.144566		207623	-0.536582		107343	-1.86272		56840.7	-5.76539		31017.5	-14.9815
31800		407795	-0.144531		207646	-0.536333		107365	-1.86111		56859.4	-5.75664		31031.9	-14.9449
31900		407819	-0.144497		207669	-0.536085		107386	-1.85951		56878	-5.74792		31046.2	-14.9084
32000		407843	-0.144462		207692	-0.535837		107407	-1.85791		56896.6	-5.73921		31060.6	-14.8721
32100		407867	-0.144427		207715	-0.535589		107429	-1.85631		56915.1	-5.73052		31074.9	-14.8359
32200		407891	-0.144392		207739	-0.535341		107450	-1.85471		56933.7	-5.72186		31089.3	-14.7998
32300		407915	-0.144358		207762	-0.535093		107472	-1.85311		56952.2	-5.71321		31103.6	-14.7639
32400		407939	-0.144323		207785	-0.534846		107493	-1.85152		56970.7	-5.70458		31117.8	-14.7281
32500		407963	-0.144288		207808	-0.534599		107514	-1.84992		56989.2	-5.69598		31132.1	-14.6924
32600		407987	-0.144254		207831	-0.534351		107536	-1.84833		57007.7	-5.68739		31146.3	-14.6568
32700		408011	-0.144219		207854	-0.534104		107557	-1.84675		57026.2	-5.67882		31160.5	-14.6214
32800		408035	-0.144184		207877	-0.533858		107579	-1.84516		57044.7	-5.67027		31174.7	-14.5861
32900		408059	-0.14415		207900	-0.533611		107600	-1.84358		57063.1	-5.66174		31188.9	-14.5509
33000		408083	-0.144115		207923	-0.533365		107621	-1.84199		57081.5	-5.65323		31203	-14.5159
33100		408107	-0.144081		207946	-0.533118		107643	-1.84041		57100	-5.64474		31217.1	-14.481
33200		408131	-0.144046		207969	-0.532872		107664	-1.83884		57118.4	-5.63627		31231.2	-14.4462
33300		408155	-0.144012		207992	-0.532626		107685	-1.83726		57136.7	-5.62781		31245.3	-14.4115
33400		408179	-0.143977		208015	-0.532381		107707	-1.83569		57155.1	-5.61938		31259.4	-14.377
33500		408203	-0.143942		208038	-0.532135		107728	-1.83411		57173.4	-5.61096		31273.4	-14.3426
33600		408227	-0.143908		208061	-0.53189		107749	-1.83254		57191.8	-5.60257		31287.4	-14.3083
33700		408251	-0.143873		208084	-0.531644		107770	-1.83098		57210.1	-5.59419		31301.4	-14.2741
33800		408275	-0.143839		208107	-0.531399		107792	-1.82941		57228.4	-5.58583		31315.4	-14.2401
33900		408299	-0.143804		208130	-0.531154		107813	-1.82785		57246.7	-5.57749		31329.4	-14.2061
34000		408323	-0.14377		208153	-0.53091		107834	-1.82628		57265	-5.56917		31343.3	-14.1723
34100		408347	-0.143735		208176	-0.530665		107855	-1.82472		57283.2	-5.56087		31357.2	-14.1387
34200		408371	-0.143701		208199	-0.530421		107877	-1.82317		57301.5	-5.55258		31371.1	-14.1051
34300		408395	-0.143667		208222	-0.530176		107898	-1.82161		57319.7	-5.54432		31385	-14.0716
34400		408419	-0.143632		208245	-0.529932		107919	-1.82006		57337.9	-5.53607		31398.8	-14.0383
34500		408443	-0.143598		208268	-0.529688		107940	-1.8185		57356.1	-5.52784		31412.6	-14.0051
34600		408467	-0.143563		208291	-0.529445		107961	-1.81695		57374.3	-5.51963		31426.4	-13.972
34700		408491	-0.143529		208314	-0.529201		107983	-1.81541		57392.4	-5.51144		31440.2	-13.9391
34800		408515	-0.143494		208337	-0.528958		108004	-1.81386		57410.6	-5.50326		31454	-13.9062
34900		408539	-0.14346		208360	-0.528714		108025	-1.81232		57428.7	-5.49511		31467.8	-13.8735
35000		408563	-0.143426		208383	-0.528471		108046	-1.81077		57446.8	-5.48697		31481.5	-13.8408
35100		408587	-0.143391		208406	-0.528229		108067	-1.80923		57464.9	-5.47885		31495.2	-13.8083
35200		408611	-0.143357		208429	-0.527986		108088	-1.8077		57483	-5.47075		31508.9	-13.7759
35300		408635	-0.143323		208452	-0.527743		108109	-1.80616		57501.1	-5.46266		31522.5	-13.7436
35400		408658	-0.143288		208475	-0.527501		108130	-1.80463		57519.1	-5.4546		31536.2	-13.7115
35500		408682	-0.143254		208498	-0.527259		108152	-1.80309		57537.2	-5.44655		31549.8	-13.6794
35600		408706	-0.14322		208521	-0.527017		108173	-1.80156		57555.2	-5.43852		31563.4	-13.6475
35700		408730	-0.143186		208544	-0.526775		108194	-1.80003		57573.2	-5.43051		31577	-13.6156
35800		408754	-0.143151		208567	-0.526533		108215	-1.79851		57591.2	-5.42251		31590.6	-13.5839
35900		408778	-0.143117		208590	-0.526291		108236	-1.79698		57609.2	-5.41453		31604.1	-13.5523
36000		408802	-0.143083		208612	-0.52605		108257	-1.79546		57627.1	-5.40657		31617.6	-13.5208
36100		408826	-0.143049		208635	-0.525809		108278	-1.79394		57645.1	-5.39863		31631.2	-13.4894
36200		408850	-0.143014		208658	-0.525568		108299	-1.79242		57663	-5.39071		31644.6	-13.4582
36300		408874	-0.14298		208681	-0.525327		108320	-1.79091		57680.9	-5.3828		31658.1	-13.427
36400		408898	-0.142946		208704	-0.525086		108341	-1.78939		57698.8	-5.37491		31671.6	-13.3959
36500		408921	-0.142912		208727	-0.524846		108362	-1.78788		57716.7	-5.36704		31685	-13.365
36600		408945	-0.142878		208750	-0.524605		108383	-1.78637		57734.6	-5.35918		31698.4	-13.3341
36700		408969	-0.142843		208773	-0.524365		108404	-1.78486		57752.4	-5.35135		31711.8	-13.3034
36800		408993	-0.142809		208795	-0.524125		108425	-1.78335		57770.3	-5.34352		31725.1	-13.2727
36900		409017	-0.142775		208818	-0.523885		108446	-1.78184		57788.1	-5.33572		31738.5	-13.2422
37000		409041	-0.142741		208841	-0.523645		108467	-1.78034		57805.9	-5.32793		31751.8	-13.2118
37100		409065	-0.142707		208864	-0.523406		108488	-1.77884		57823.7	-5.32016		31765.1	-13.1815
37200		409089	-0.142673		208887	-0.523166		108509	-1.77734		57841.5	-5.31241		31778.4	-13.1512
37300		409113	-0.142639		208910	-0.522927		108530	-1.77584		57859.2	-5.30468		31791.7	-13.1211
37400		409136	-0.142605		208932	-0.522688		108551	-1.77435		57877	-5.29696		31804.9	-13.0911
37500		409160	-0.142571		208955	-0.522449		108571	-1.77285		57894.7	-5.28926		31818.2	-13.0612
37600		409184	-0.142537		208978	-0.52221		108592	-1.77136		57912.5	-5.28157		31831.4	-13.0314
37700		409208	-0.142503		209001	-0.521972		108613	-1.76987		57930.2	-5.2739		31844.6	-13.0017
37800		409232	-0.142469		209024	-0.521733		108634	-1.76838		57947.9	-5.26625		31857.8	-12.9721
37900		409256	-0.142435		209046	-0.521495		108655	-1.7669		57965.5	-5.25862		31870.9	-12.9426
38000		409280	-0.142401		209069	-0.521257		108676	-1.76541		57983.2	-5.251		31884.1	-12.9132
38100		409303	-0.142367		209092	-0.521019		108697	-1.76393		58000.8	-5.2434		31897.2	-12.8839
38200		409327	-0.142333		209115	-0.520781		108717	-1.76245		58018.5	-5.23581		31910.3	-12.8547
38300		409351	-0.142299		209138	-0.520544		108738	-1.76097		58036.1	-5.22824		31923.4	-12.8256
38400		409375	-0.142265		209160	-0.520306		108759	-1.75949		58053.7	-5.22069		31936.4	-12.7966
38500		409399	-0.142231		209183	-0.520069		108780	-1.75802		58071.3	-5.21315		31949.5	-12.7677
38600		409423	-0.142197		209206	-0.519832		108801	-1.75654		58088.9	-5.20563		31962.5	-12.7389
38700		409447	-0.142163		209229	-0.519595		108822	-1.75507		58106.4	-5.19813		31975.5	-12.7102
38800		409470	-0.142129		209251	-0.519358		108842	-1.7536		58124	-5.19064		31988.5	-12.6816
38900		409494	-0.142095		209274	-0.519121		108863	-1.75214		58141.5	-5.18317		32001.4	-12.6531
39000		409518	-0.142061		209297	-0.518885		108884	-1.75067		58159	-5.17572		32014.4	-12.6247
39100		409542	-0.142028		209320	-0.518648		108905	-1.74921		58176.5	-5.16828		32027.3	-12.5963
39200		409566	-0.141994		209342	-0.518412		108925	-1.74774		58194	-5.16085		32040.2	-12.5681
39300		409589	-0.14196		209365	-0.518176		108946	-1.74628		58211.5	-5.15345		32053.1	-12.54
39400		409613	-0.141926		209388	-0.517941		108967	-1.74482		58228.9	-5.14606		32066	-12.5119
39500		409637	-0.141892		209410	-0.517705		108987	-1.74337		58246.3	-5.13868		32078.9	-12.484
39600		409661	-0.141858		209433	-0.517469		109008	-1.74191		58263.8	-5.13132		32091.7	-12.4562
39700		409685	-0.141825		209456	-0.517234		109029	-1.74046		58281.2	-5.12398		32104.5	-12.4284
39800		409709	-0.141791		209478	-0.516999		109050	-1.73901		58298.6	-5.11665		32117.3	-12.4007
39900		409732	-0.141757		209501	-0.516764		109070	-1.73756		58316	-5.10934		32130.1	-12.3732
40000		409756	-0.141723		209524	-0.516529		109091	-1.73611		58333.3	-5.10204		32142.9	-12.3457
40100		409780	-0.14169		209546	-0.516294		109112	-1.73467		58350.7	-5.09476		32155.6	-12.3183
40200		409804	-0.141656		209569	-0.51606		109132	-1.73322		58368	-5.08749		32168.3	-12.291
40300		409827	-0.141622		209592	-0.515825		109153	-1.73178		58385.4	-5.08025		32181	-12.2638
40400		409851	-0.141588		209614	-0.515591		109173	-1.73034		58402.7	-5.07301		32193.7	-12.2367
40500		409875	-0.141555		209637	-0.515357		109194	-1.7289		58420	-5.06579		32206.4	-12.2096
40600		409899	-0.141521		209660	-0.515123		109215	-1.72746		58437.2	-5.05859		32219.1	-12.1827
40700		409923	-0.141487		209682	-0.514889		109235	-1.72603		58454.5	-5.0514		32231.7	-12.1559
40800		409946	-0.141454		209705	-0.514656		109256	-1.72459		58471.8	-5.04423		32244.3	-12.1291
40900		409970	-0.14142		209728	-0.514422		109276	-1.72316		58489	-5.03707		32256.9	-12.1024
41000		409994	-0.141387		209750	-0.514189		109297	-1.72173		58506.2	-5.02993		32269.5	-12.0758
41100		410018	-0.141353		209773	-0.513956		109318	-1.72031		58523.4	-5.0228		32282.1	-12.0493
41200		410041	-0.141319		209796	-0.513723		109338	-1.71888		58540.6	-5.01569		32294.6	-12.0229
41300		410065	-0.141286		209818	-0.51349		109359	-1.71745		58557.8	-5.00859		32307.1	-11.9966
41400		410089	-0.141252		209841	-0.513258		109379	-1.71603		58575	-5.00151		32319.7	-11.9704
41500		410113	-0.141219		209863	-0.513025		109400	-1.71461		58592.1	-4.99444		32332.2	-11.9442
41600		410136	-0.141185		209886	-0.512793		109420	-1.71319		58609.3	-4.98739		32344.6	-11.9182
41700		410160	-0.141151		209909	-0.512561		109441	-1.71178		58626.4	-4.98035		32357.1	-11.8922
41800		410184	-0.141118		209931	-0.512329		109461	-1.71036		58643.5	-4.97333		32369.5	-11.8663
41900		410208	-0.141084		209954	-0.512097		109482	-1.70895		58660.6	-4.96633		32382	-11.8405
42000		410231	-0.141051		209976	-0.511865		109502	-1.70753		58677.7	-4.95933		32394.4	-11.8147
42100		410255	-0.141017		209999	-0.511633		109523	-1.70612		58694.8	-4.95236		32406.8	-11.7891
42200		410279	-0.140984		210021	-0.511402		109543	-1.70471		58711.8	-4.94539		32419.1	-11.7635
42300		410303	-0.14095		210044	-0.511171		109564	-1.70331		58728.8	-4.93844		32431.5	-11.7381
42400		410326	-0.140917		210066	-0.51094		109584	-1.7019		58745.9	-4.93151		32443.8	-11.7127
42500		410350	-0.140884		210089	-0.510709		109605	-1.7005		58762.9	-4.92459		32456.1	-11.6874
42600		410374	-0.14085		210112	-0.510478		109625	-1.6991		58779.9	-4.91769		32468.4	-11.6621
42700		410398	-0.140817		210134	-0.510248		109645	-1.6977		58796.9	-4.9108		32480.7	-11.637
42800		410421	-0.140783		210157	-0.510017		109666	-1.6963		58813.8	-4.90392		32493	-11.6119
42900		410445	-0.14075		210179	-0.509787		109686	-1.6949		58830.8	-4.89706		32505.2	-11.5869
43000		410469	-0.140716		210202	-0.509557		109707	-1.69351		58847.7	-4.89021		32517.5	-11.562
43100		410492	-0.140683		210224	-0.509327		109727	-1.69212		58864.7	-4.88338		32529.7	-11.5372
43200		410516	-0.14065		210247	-0.509097		109747	-1.69072		58881.6	-4.87656		32541.9	-11.5125
43300		410540	-0.140616		210269	-0.508867		109768	-1.68934		58898.5	-4.86976		32554.1	-11.4878
43400		410563	-0.140583		210292	-0.508638		109788	-1.68795		58915.4	-4.86297		32566.2	-11.4632
43500		410587	-0.14055		210314	-0.508408		109808	-1.68656		58932.2	-4.8562		32578.4	-11.4387
43600		410611	-0.140516		210337	-0.508179		109829	-1.68518		58949.1	-4.84943		32590.5	-11.4143
43700		410635	-0.140483		210359	-0.50795		109849	-1.68379		58965.9	-4.84269		32602.6	-11.3899
43800		410658	-0.14045		210382	-0.507721		109869	-1.68241		58982.8	-4.83595		32614.7	-11.3657
43900		410682	-0.140416		210404	-0.507493		109890	-1.68103		58999.6	-4.82924		32626.8	-11.3415
44000		410706	-0.140383		210427	-0.507264		109910	-1.67966		59016.4	-4.82253		32638.9	-11.3173
44100		410729	-0.14035		210449	-0.507036		109930	-1.67828		59033.2	-4.81584		32650.9	-11.2933
44200		410753	-0.140317		210471	-0.506807		109950	-1.67691		59050	-4.80916		32663	-11.2693
44300		410777	-0.140283		210494	-0.506579		109971	-1.67553		59066.7	-4.8025		32675	-11.2454
44400		410800	-0.14025		210516	-0.506351		109991	-1.67416		59083.5	-4.79585		32687	-11.2216
44500		410824	-0.140217		210539	-0.506123		110011	-1.67279		59100.2	-4.78921		32699	-11.1979
44600		410848	-0.140184		210561	-0.505896		110031	-1.67143		59116.9	-4.78259		32710.9	-11.1742
44700		410871	-0.140151		210584	-0.505668		110052	-1.67006		59133.6	-4.77598		32722.9	-11.1506
44800		410895	-0.140117		210606	-0.505441		110072	-1.6687		59150.3	-4.76939		32734.8	-11.1271
44900		410919	-0.140084		210628	-0.505214		110092	-1.66733		59167	-4.76281		32746.7	-11.1037
45000		410942	-0.140051		210651	-0.504987		110112	-1.66597		59183.7	-4.75624		32758.6	-11.0803
45100		410966	-0.140018		210673	-0.50476		110133	-1.66461		59200.3	-4.74969		32770.5	-11.057
45200		410990	-0.139985		210696	-0.504533		110153	-1.66326		59217	-4.74315		32782.4	-11.0338
45300		411013	-0.139952		210718	-0.504307		110173	-1.6619		59233.6	-4.73662		32794.2	-11.0107
45400		411037	-0.139919		210740	-0.50408		110193	-1.66055		59250.2	-4.73011		32806.1	-10.9876
45500		411060	-0.139886		210763	-0.503854		110213	-1.65919		59266.8	-4.72361		32817.9	-10.9646
45600		411084	-0.139852		210785	-0.503628		110233	-1.65784		59283.4	-4.71712		32829.7	-10.9417
45700		411108	-0.139819		210808	-0.503402		110254	-1.65649		59300	-4.71065		32841.5	-10.9188
45800		411131	-0.139786		210830	-0.503176		110274	-1.65515		59316.5	-4.70419		32853.2	-10.896
45900		411155	-0.139753		210852	-0.50295		110294	-1.6538		59333.1	-4.69774		32865	-10.8733
46000		411179	-0.13972		210875	-0.502725		110314	-1.65246		59349.6	-4.69131		32876.7	-10.8507
46100		411202	-0.139687		210897	-0.502499		110334	-1.65111		59366.1	-4.68489		32888.4	-10.8281
46200		411226	-0.139654		210919	-0.502274		110354	-1.64977		59382.6	-4.67849		32900.1	-10.8056
46300		411249	-0.139621		210942	-0.502049		110374	-1.64843		59399.1	-4.67209		32911.8	-10.7832
46400		411273	-0.139588		210964	-0.501824		110394	-1.64709		59415.6	-4.66571		32923.5	-10.7608
46500		411297	-0.139555		210986	-0.501599		110414	-1.64576		59432	-4.65934		32935.2	-10.7385
46600		411320	-0.139522		211009	-0.501375		110434	-1.64442		59448.5	-4.65299		32946.8	-10.7163
46700		411344	-0.139489		211031	-0.50115		110454	-1.64309		59464.9	-4.64665		32958.4	-10.6942
46800		411368	-0.139456		211053	-0.500926		110474	-1.64176		59481.4	-4.64032		32970	-10.6721
46900		411391	-0.139423		211076	-0.500702		110495	-1.64043		59497.8	-4.634		32981.6	-10.6501
47000		411415	-0.139391		211098	-0.500478		110515	-1.6391		59514.2	-4.6277		32993.2	-10.6281
47100		411438	-0.139358		211120	-0.500254		110535	-1.63778		59530.6	-4.62141		33004.8	-10.6062
47200		411462	-0.139325		211143	-0.50003		110555	-1.63645		59546.9	-4.61513		33016.3	-10.5844
47300		411485	-0.139292		211165	-0.499807		110575	-1.63513		59563.3	-4.60887		33027.8	-10.5627
47400		411509	-0.139259		211187	-0.499583		110595	-1.63381		59579.6	-4.60262		33039.3	-10.541
47500		411533	-0.139226		211209	-0.49936		110615	-1.63249		59596	-4.59638		33050.8	-10.5194
47600		411556	-0.139193		211232	-0.499137		110634	-1.63117		59612.3	-4.59015		33062.3	-10.4979
47700		411580	-0.13916		211254	-0.498914		110654	-1.62985		59628.6	-4.58394		33073.8	-10.4764
47800		411603	-0.139128		211276	-0.498691		110674	-1.62854		59644.9	-4.57774		33085.3	-10.455
47900		411627	-0.139095		211299	-0.498469		110694	-1.62722		59661.2	-4.57155		33096.7	-10.4336
48000		411650	-0.139062		211321	-0.498246		110714	-1.62591		59677.4	-4.56538		33108.1	-10.4123
48100		411674	-0.139029		211343	-0.498024		110734	-1.6246		59693.7	-4.55921		33119.5	-10.3911
48200		411698	-0.138996		211365	-0.497802		110754	-1.62329		59709.9	-4.55306		33130.9	-10.37
48300		411721	-0.138964		211387	-0.49758		110774	-1.62198		59726.1	-4.54692		33142.3	-10.3489
48400		411745	-0.138931		211410	-0.497358		110794	-1.62068		59742.4	-4.5408		33153.6	-10.3278
48500		411768	-0.138898		211432	-0.497136		110814	-1.61937		59758.6	-4.53468		33165	-10.3069
48600		411792	-0.138865		211454	-0.496914		110834	-1.61807		59774.7	-4.52858		33176.3	-10.286
48700		411815	-0.138833		211476	-0.496693		110854	-1.61677		59790.9	-4.52249		33187.6	-10.2652
48800		411839	-0.1388		211499	-0.496471		110873	-1.61547		59807.1	-4.51642		33198.9	-10.2444
48900		411862	-0.138767		211521	-0.49625		110893	-1.61417		59823.2	-4.51035		33210.2	-10.2237
49000		411886	-0.138735		211543	-0.496029		110913	-1.61288		59839.4	-4.5043		33221.5	-10.203
49100		411910	-0.138702		211565	-0.495808		110933	-1.61158		59855.5	-4.49826		33232.7	-10.1825
49200		411933	-0.138669		211587	-0.495588		110953	-1.61029		59871.6	-4.49223		33244	-10.1619
49300		411957	-0.138637		211610	-0.495367		110973	-1.609		59887.7	-4.48622		33255.2	-10.1415
49400		411980	-0.138604		211632	-0.495147		110992	-1.60771		59903.8	-4.48021		33266.4	-10.1211
49500		412004	-0.138571		211654	-0.494926		111012	-1.60642		59919.8	-4.47422		33277.6	-10.1008
49600		412027	-0.138539		211676	-0.494706		111032	-1.60513		59935.9	-4.46824		33288.8	-10.0805
49700		412051	-0.138506		211698	-0.494486		111052	-1.60385		59951.9	-4.46228		33299.9	-10.0603
49800		412074	-0.138473		211720	-0.494266		111072	-1.60256		59968	-4.45632		33311.1	-10.0401
49900		412098	-0.138441		211743	-0.494047		111091	-1.60128		59984	-4.45038		33322.2	-10.02
50000		412121	-0.138408		211765	-0.493827		111111	-1.6		60000	-4.44444		33333.3	-10
50100		412145	-0.138376		211787	-0.493608		111131	-1.59872		60016	-4.43852		33344.4	-9.98003
50200		412168	-0.138343		211809	-0.493388		111151	-1.59744		60032	-4.43262		33355.5	-9.96012
50300		412192	-0.138311		211831	-0.493169		111170	-1.59617		60047.9	-4.42672		33366.6	-9.94027
50400		412215	-0.138278		211853	-0.49295		111190	-1.59489		60063.9	-4.42084		33377.7	-9.92048
50500		412239	-0.138246		211875	-0.492732		111210	-1.59362		60079.8	-4.41496		33388.7	-9.90075
50600		412262	-0.138213		211897	-0.492513		111229	-1.59235		60095.8	-4.4091		33399.7	-9.88107
50700		412286	-0.138181		211920	-0.492294		111249	-1.59108		60111.7	-4.40325		33410.7	-9.86146
50800		412309	-0.138148		211942	-0.492076		111269	-1.58981		60127.6	-4.39741		33421.8	-9.8419
50900		412333	-0.138116		211964	-0.491858		111289	-1.58854		60143.5	-4.39159		33432.7	-9.8224
51000		412356	-0.138083		211986	-0.49164		111308	-1.58728		60159.4	-4.38577		33443.7	-9.80296
51100		412380	-0.138051		212008	-0.491422		111328	-1.58601		60175.2	-4.37997		33454.7	-9.78358
51200		412403	-0.138018		212030	-0.491204		111348	-1.58475		60191.1	-4.37418		33465.6	-9.76425
51300		412427	-0.137986		212052	-0.490986		111367	-1.58349		60206.9	-4.3684		33476.5	-9.74498
51400		412450	-0.137953		212074	-0.490769		111387	-1.58223		60222.8	-4.36263		33487.5	-9.72577
51500		412474	-0.137921		212096	-0.490551		111406	-1.58097		60238.6	-4.35687		33498.3	-9.70662
51600		412497	-0.137889		212118	-0.490334		111426	-1.57971		60254.4	-4.35113		33509.2	-9.68752
51700		412520	-0.137856		212140	-0.490117		111446	-1.57846		60270.2	-4.34539		33520.1	-9.66848
51800		412544	-0.137824		212162	-0.4899		111465	-1.57721		60285.9	-4.33967		33531	-9.64949
51900		412567	-0.137792		212185	-0.489683		111485	-1.57595		60301.7	-4.33396		33541.8	-9.63056
52000		412591	-0.137759		212207	-0.489467		111504	-1.5747		60317.5	-4.32825		33552.6	-9.61169
52100		412614	-0.137727		212229	-0.48925		111524	-1.57345		60333.2	-4.32257		33563.4	-9.59287
52200		412638	-0.137695		212251	-0.489034		111544	-1.57221		60348.9	-4.31689		33574.2	-9.57411
52300		412661	-0.137662		212273	-0.488818		111563	-1.57096		60364.6	-4.31122		33585	-9.5554
52400		412685	-0.13763		212295	-0.488602		111583	-1.56972		60380.3	-4.30556		33595.8	-9.53674
52500		412708	-0.137598		212317	-0.488386		111602	-1.56847		60396	-4.29992		33606.6	-9.51814
52600		412731	-0.137565		212339	-0.48817		111622	-1.56723		60411.7	-4.29429		33617.3	-9.4996
52700		412755	-0.137533		212361	-0.487954		111641	-1.56599		60427.4	-4.28866		33628	-9.48111
52800		412778	-0.137501		212383	-0.487739		111661	-1.56475		60443	-4.28305		33638.7	-9.46267
52900		412802	-0.137469		212405	-0.487523		111680	-1.56352		60458.7	-4.27745		33649.4	-9.44429
53000		412825	-0.137436		212427	-0.487308		111700	-1.56228		60474.3	-4.27186		33660.1	-9.42596
53100		412849	-0.137404		212449	-0.487093		111719	-1.56105		60489.9	-4.26628		33670.8	-9.40768
53200		412872	-0.137372		212471	-0.486878		111739	-1.55981		60505.5	-4.26071		33681.5	-9.38946
53300		412895	-0.13734		212493	-0.486663		111758	-1.55858		60521.1	-4.25516		33692.1	-9.37129
53400		412919	-0.137308		212515	-0.486449		111778	-1.55735		60536.7	-4.24961		33702.7	-9.35317
53500		412942	-0.137275		212537	-0.486234		111797	-1.55612		60552.3	-4.24408		33713.4	-9.33511
53600		412966	-0.137243		212559	-0.48602		111817	-1.5549		60567.8	-4.23855		33724	-9.31709
53700		412989	-0.137211		212581	-0.485806		111836	-1.55367		60583.4	-4.23304		33734.5	-9.29913
53800		413012	-0.137179		212602	-0.485591		111855	-1.55245		60598.9	-4.22754		33745.1	-9.28122
53900		413036	-0.137147		212624	-0.485377		111875	-1.55122		60614.4	-4.22204		33755.7	-9.26337
54000		413059	-0.137115		212646	-0.485164		111894	-1.55		60629.9	-4.21656		33766.2	-9.24556
54100		413083	-0.137083		212668	-0.48495		111914	-1.54878		60645.4	-4.21109		33776.8	-9.22781
54200		413106	-0.137051		212690	-0.484737		111933	-1.54757		60660.9	-4.20563		33787.3	-9.2101
54300		413129	-0.137018		212712	-0.484523		111952	-1.54635		60676.4	-4.20018		33797.8	-9.19245
54400		413153	-0.136986		212734	-0.48431		111972	-1.54513		60691.8	-4.19474		33808.3	-9.17485
54500		413176	-0.136954		212756	-0.484097		111991	-1.54392		60707.3	-4.18932		33818.8	-9.1573
54600		413200	-0.136922		212778	-0.483884		112011	-1.54271		60722.7	-4.1839		33829.2	-9.1398
54700		413223	-0.13689		212800	-0.483671		112030	-1.54149		60738.1	-4.17849		33839.7	-9.12235
54800		413246	-0.136858		212822	-0.483458		112049	-1.54029		60753.5	-4.17309		33850.1	-9.10495
54900		413270	-0.136826		212844	-0.483246		112069	-1.53908		60768.9	-4.16771		33860.6	-9.0876
55000		413293	-0.136794		212865	-0.483033		112088	-1.53787		60784.3	-4.16233		33871	-9.07029
55100		413316	-0.136762		212887	-0.482821		112107	-1.53666		60799.7	-4.15697		33881.4	-9.05304
55200		413340	-0.13673		212909	-0.482609		112127	-1.53546		60815	-4.15161		33891.8	-9.03584
55300		413363	-0.136698		212931	-0.482397		112146	-1.53426		60830.4	-4.14627		33902.1	-9.01869
55400		413386	-0.136666		212953	-0.482185		112165	-1.53306		60845.7	-4.14093		33912.5	-9.00158
55500		413410	-0.136634		212975	-0.481974		112184	-1.53186		60861.1	-4.13561		33922.8	-8.98452
55600		413433	-0.136602		212997	-0.481762		112204	-1.53066		60876.4	-4.13029		33933.2	-8.96752
55700		413457	-0.136571		213019	-0.481551		112223	-1.52946		60891.7	-4.12499		33943.5	-8.95056
55800		413480	-0.136539		213040	-0.481339		112242	-1.52827		60907	-4.1197		33953.8	-8.93364
55900		413503	-0.136507		213062	-0.481128		112261	-1.52707		60922.2	-4.11441		33964.1	-8.91678
56000		413527	-0.136475		213084	-0.480917		112281	-1.52588		60937.5	-4.10914		33974.4	-8.89996
56100		413550	-0.136443		213106	-0.480706		112300	-1.52469		60952.8	-4.10388		33984.6	-8.8832
56200		413573	-0.136411		213128	-0.480496		112319	-1.5235		60968	-4.09862		33994.9	-8.86647
56300		413597	-0.136379		213150	-0.480285		112338	-1.52231		60983.2	-4.09338		34005.1	-8.8498
56400		413620	-0.136347		213171	-0.480075		112358	-1.52112		60998.4	-4.08815		34015.3	-8.83317
56500		413643	-0.136316		213193	-0.479864		112377	-1.51994		61013.6	-4.08292		34025.6	-8.81659
56600		413667	-0.136284		213215	-0.479654		112396	-1.51875		61028.8	-4.07771		34035.8	-8.80006
56700		413690	-0.136252		213237	-0.479444		112415	-1.51757		61044	-4.07251		34045.9	-8.78357
56800		413713	-0.13622		213259	-0.479234		112434	-1.51639		61059.2	-4.06732		34056.1	-8.76713
56900		413736	-0.136188		213280	-0.479024		112453	-1.51521		61074.3	-4.06213		34066.3	-8.75074
57000		413760	-0.136156		213302	-0.478815		112473	-1.51403		61089.5	-4.05696		34076.4	-8.73439
57100		413783	-0.136125		213324	-0.478605		112492	-1.51285		61104.6	-4.0518		34086.6	-8.71808
57200		413806	-0.136093		213346	-0.478396		112511	-1.51167		61119.8	-4.04664		34096.7	-8.70183
57300		413830	-0.136061		213368	-0.478187		112530	-1.5105		61134.9	-4.0415		34106.8	-8.68561
57400		413853	-0.136029		213389	-0.477978		112549	-1.50933		61150	-4.03637		34116.9	-8.66945
57500		413876	-0.135998		213411	-0.477769		112568	-1.50815		61165	-4.03124		34127	-8.65333
57600		413900	-0.135966		213433	-0.47756		112587	-1.50698		61180.1	-4.02613		34137.1	-8.63725
57700		413923	-0.135934		213455	-0.477351		112607	-1.50581		61195.2	-4.02102		34147.1	-8.62122
57800		413946	-0.135903		213476	-0.477143		112626	-1.50465		61210.2	-4.01593		34157.2	-8.60523
57900		413969	-0.135871		213498	-0.476934		112645	-1.50348		61225.3	-4.01084		34167.2	-8.58929
58000		413993	-0.135839		213520	-0.476726		112664	-1.50231		61240.3	-4.00577		34177.2	-8.57339
58100		414016	-0.135808		213542	-0.476518		112683	-1.50115		61255.3	-4.0007		34187.2	-8.55753
58200		414039	-0.135776		213563	-0.47631		112702	-1.49999		61270.3	-3.99565		34197.2	-8.54172
58300		414063	-0.135744		213585	-0.476102		112721	-1.49883		61285.3	-3.9906		34207.2	-8.52596
58400		414086	-0.135713		213607	-0.475895		112740	-1.49767		61300.3	-3.98556		34217.2	-8.51023
58500		414109	-0.135681		213628	-0.475687		112759	-1.49651		61315.3	-3.98054		34227.1	-8.49455
58600		414132	-0.13565		213650	-0.47548		112778	-1.49535		61330.2	-3.97552		34237.1	-8.47892
58700		414156	-0.135618		213672	-0.475272		112797	-1.49419		61345.2	-3.97051		34247	-8.46332
58800		414179	-0.135586		213694	-0.475065		112816	-1.49304		61360.1	-3.96551		34256.9	-8.44777
58900		414202	-0.135555		213715	-0.474858		112835	-1.49189		61375	-3.96052		34266.8	-8.43226
59000		414225	-0.135523		213737	-0.474651		112854	-1.49074		61390	-3.95554		34276.7	-8.4168
59100		414249	-0.135492		213759	-0.474444		112873	-1.48958		61404.9	-3.95057		34286.6	-8.40138
59200		414272	-0.13546		213780	-0.474238		112892	-1.48844		61419.8	-3.94561		34296.5	-8.386
59300		414295	-0.135429		213802	-0.474031		112911	-1.48729		61434.6	-3.94066		34306.3	-8.37066
59400		414318	-0.135397		213824	-0.473825		112930	-1.48614		61449.5	-3.93571		34316.2	-8.35536
59500		414342	-0.135366		213845	-0.473619		112949	-1.485		61464.4	-3.93078		34326	-8.34011
59600		414365	-0.135334		213867	-0.473413		112968	-1.48385		61479.2	-3.92585		34335.8	-8.3249
59700		414388	-0.135303		213889	-0.473207		112987	-1.48271		61494	-3.92094		34345.6	-8.30973
59800		414411	-0.135271		213910	-0.473001		113006	-1.48157		61508.9	-3.91603		34355.4	-8.2946
59900		414435	-0.13524		213932	-0.472795		113025	-1.48043		61523.7	-3.91114		34365.2	-8.27951
60000		414458	-0.135208		213953	-0.47259		113043	-1.47929		61538.5	-3.90625		34375	-8.26446
60100		414481	-0.135177		213975	-0.472384		113062	-1.47815		61553.2	-3.90137		34384.8	-8.24946
60200		414504	-0.135145		213997	-0.472179		113081	-1.47702		61568	-3.8965		34394.5	-8.23449
60300		414527	-0.135114		214018	-0.471974		113100	-1.47588		61582.8	-3.89164		34404.2	-8.21957
60400		414551	-0.135083		214040	-0.471769		113119	-1.47475		61597.5	-3.88679		34414	-8.20468
60500		414574	-0.135051		214062	-0.471564		113138	-1.47362		61612.3	-3.88195		34423.7	-8.18984
60600		414597	-0.13502		214083	-0.471359		113157	-1.47249		61627	-3.87712		34433.4	-8.17504
60700		414620	-0.134988		214105	-0.471155		113176	-1.47136		61641.7	-3.87229		34443.1	-8.16027
60800		414644	-0.134957		214126	-0.47095		113194	-1.47023		61656.4	-3.86748		34452.7	-8.14555
60900		414667	-0.134926		214148	-0.470746		113213	-1.4691		61671.1	-3.86267		34462.4	-8.13087
61000		414690	-0.134894		214170	-0.470542		113232	-1.46798		61685.8	-3.85788		34472	-8.11622
61100		414713	-0.134863		214191	-0.470338		113251	-1.46685		61700.5	-3.85309		34481.7	-8.10162
61200		414736	-0.134832		214213	-0.470134		113270	-1.46573		61715.2	-3.84831		34491.3	-8.08706
61300		414760	-0.1348		214234	-0.46993		113289	-1.46461		61729.8	-3.84354		34500.9	-8.07253
61400		414783	-0.134769		214256	-0.469726		113307	-1.46349		61744.5	-3.83878		34510.5	-8.05804
61500		414806	-0.134738		214277	-0.469523		113326	-1.46237		61759.1	-3.83403		34520.1	-8.0436
61600		414829	-0.134707		214299	-0.469319		113345	-1.46125		61773.7	-3.82928		34529.7	-8.02919
61700		414852	-0.134675		214321	-0.469116		113364	-1.46013		61788.3	-3.82455		34539.3	-8.01482
61800		414875	-0.134644		214342	-0.468913		113382	-1.45902		61802.9	-3.81982		34548.8	-8.00049
61900		414899	-0.134613		214364	-0.46871		113401	-1.4579		61817.5	-3.8151		34558.4	-7.98619
62000		414922	-0.134582		214385	-0.468507		113420	-1.45679		61832.1	-3.81039		34567.9	-7.97194
62100		414945	-0.13455		214407	-0.468304		113439	-1.45568		61846.6	-3.80569		34577.4	-7.95772
62200		414968	-0.134519		214428	-0.468102		113457	-1.45457		61861.2	-3.801		34586.9	-7.94354
62300		414991	-0.134488		214450	-0.467899		113476	-1.45346		61875.7	-3.79632		34596.4	-7.9294
62400		415014	-0.134457		214471	-0.467697		113495	-1.45235		61890.2	-3.79165		34605.9	-7.9153
62500		415038	-0.134426		214493	-0.467495		113514	-1.45125		61904.8	-3.78698		34615.4	-7.90123
62600		415061	-0.134394		214514	-0.467292		113532	-1.45014		61919.3	-3.78233		34624.8	-7.88721
62700		415084	-0.134363		214536	-0.46709		113551	-1.44904		61933.8	-3.77768		34634.3	-7.87322
62800		415107	-0.134332		214557	-0.466889		113570	-1.44794		61948.2	-3.77304		34643.7	-7.85926
62900		415130	-0.134301		214579	-0.466687		113588	-1.44683		61962.7	-3.76841		34653.2	-7.84535
63000		415153	-0.13427		214600	-0.466485		113607	-1.44573		61977.2	-3.76378		34662.6	-7.83147
63100		415176	-0.134239		214622	-0.466284		113626	-1.44464		61991.6	-3.75917		34672	-7.81762
63200		415200	-0.134208		214643	-0.466083		113644	-1.44354		62006.1	-3.75457		34681.4	-7.80382
63300		415223	-0.134177		214665	-0.465881		113663	-1.44244		62020.5	-3.74997		34690.8	-7.79005
63400		415246	-0.134145		214686	-0.46568		113681	-1.44135		62034.9	-3.74538		34700.1	-7.77632
63500		415269	-0.134114		214708	-0.465479		113700	-1.44025		62049.3	-3.7408		34709.5	-7.76262
63600		415292	-0.134083		214729	-0.465279		113719	-1.43916		62063.7	-3.73623		34718.8	-7.74896
63700		415315	-0.134052		214750	-0.465078		113737	-1.43807		62078.1	-3.73166		34728.2	-7.73533
63800		415338	-0.134021		214772	-0.464877		113756	-1.43698		62092.5	-3.72711		34737.5	-7.72175
63900		415362	-0.13399		214793	-0.464677		113775	-1.43589		62106.9	-3.72256		34746.8	-7.70819
64000		415385	-0.133959		214815	-0.464477		113793	-1.4348		62121.2	-3.71802		34756.1	-7.69468
64100		415408	-0.133928		214836	-0.464277		113812	-1.43372		62135.6	-3.71349		34765.4	-7.68119
64200		415431	-0.133897		214858	-0.464077		113830	-1.43263		62149.9	-3.70897		34774.7	-7.66775
64300		415454	-0.133866		214879	-0.463877		113849	-1.43155		62164.2	-3.70446		34783.9	-7.65434
64400		415477	-0.133835		214901	-0.463677		113867	-1.43046		62178.5	-3.69995		34793.2	-7.64096
64500		415500	-0.133804		214922	-0.463477		113886	-1.42938		62192.8	-3.69546		34802.4	-7.62762
64600		415523	-0.133773		214943	-0.463278		113904	-1.4283		62207.1	-3.69097		34811.7	-7.61431
64700		415546	-0.133742		214965	-0.463079		113923	-1.42722		62221.4	-3.68649		34820.9	-7.60104
64800		415569	-0.133711		214986	-0.462879		113941	-1.42615		62235.6	-3.68202		34830.1	-7.58781
64900		415593	-0.133681		215008	-0.46268		113960	-1.42507		62249.9	-3.67755		34839.3	-7.5746
65000		415616	-0.13365		215029	-0.462481		113978	-1.42399		62264.2	-3.67309		34848.5	-7.56144
65100		415639	-0.133619		215050	-0.462282		113997	-1.42292		62278.4	-3.66865		34857.7	-7.5483
65200		415662	-0.133588		215072	-0.462084		114015	-1.42185		62292.6	-3.66421		34866.8	-7.5352
65300		415685	-0.133557		215093	-0.461885		114034	-1.42078		62306.8	-3.65977		34876	-7.52214
65400		415708	-0.133526		215114	-0.461687		114052	-1.41971		62321	-3.65535		34885.1	-7.50911
65500		415731	-0.133495		215136	-0.461488		114071	-1.41864		62335.2	-3.65093		34894.3	-7.49611
65600		415754	-0.133464		215157	-0.46129		114089	-1.41757		62349.4	-3.64653		34903.4	-7.48315
65700		415777	-0.133434		215178	-0.461092		114108	-1.4165		62363.6	-3.64213		34912.5	-7.47022
65800		415800	-0.133403		215200	-0.460894		114126	-1.41544		62377.7	-3.63773		34921.6	-7.45732
65900		415823	-0.133372		215221	-0.460696		114145	-1.41437		62391.9	-3.63335		34930.7	-7.44446
66000		415846	-0.133341		215242	-0.460498		114163	-1.41331		62406	-3.62897		34939.8	-7.43163
66100		415869	-0.13331		215264	-0.460301		114182	-1.41225		62420.1	-3.62461		34948.8	-7.41883
66200		415892	-0.13328		215285	-0.460103		114200	-1.41118		62434.3	-3.62024		34957.9	-7.40607
66300		415916	-0.133249		215306	-0.459906		114218	-1.41013		62448.4	-3.61589		34966.9	-7.39334
66400		415939	-0.133218		215328	-0.459709		114237	-1.40907		62462.5	-3.61155		34976	-7.38064
66500		415962	-0.133187		215349	-0.459512		114255	-1.40801		62476.5	-3.60721		34985	-7.36798
66600		415985	-0.133157		215370	-0.459315		114273	-1.40695		62490.6	-3.60288		34994	-7.35534
66700		416008	-0.133126		215392	-0.459118		114292	-1.4059		62504.7	-3.59856		35003	-7.34274
66800		416031	-0.133095		215413	-0.458921		114310	-1.40484		62518.7	-3.59425		35012	-7.33017
66900		416054	-0.133064		215434	-0.458725		114329	-1.40379		62532.8	-3.58994		35021	-7.31764
67000		416077	-0.133034		215456	-0.458528		114347	-1.40274		62546.8	-3.58564		35029.9	-7.30514
67100		416100	-0.133003		215477	-0.458332		114365	-1.40169		62560.8	-3.58135		35038.9	-7.29266
67200		416123	-0.132972		215498	-0.458136		114384	-1.40064		62574.9	-3.57707		35047.8	-7.28022
67300		416146	-0.132942		215519	-0.45794		114402	-1.39959		62588.9	-3.5728		35056.8	-7.26782
67400		416169	-0.132911		215541	-0.457744		114420	-1.39855		62602.8	-3.56853		35065.7	-7.25544
67500		416192	-0.13288		215562	-0.457548		114439	-1.3975		62616.8	-3.56427		35074.6	-7.2431
67600		416215	-0.13285		215583	-0.457352		114457	-1.39646		62630.8	-3.56002		35083.5	-7.23078
67700		416238	-0.132819		215604	-0.457157		114475	-1.39541		62644.8	-3.55577		35092.4	-7.2185
67800		416261	-0.132789		215626	-0.456961		114493	-1.39437		62658.7	-3.55153		35101.3	-7.20625
67900		416284	-0.132758		215647	-0.456766		114512	-1.39333		62672.6	-3.54731		35110.2	-7.19403
68000		416307	-0.132727		215668	-0.456571		114530	-1.39229		62686.6	-3.54308		35119	-7.18184
68100		416330	-0.132697		215689	-0.456376		114548	-1.39125		62700.5	-3.53887		35127.9	-7.16969
68200		416353	-0.132666		215711	-0.456181		114566	-1.39022		62714.4	-3.53466		35136.7	-7.15756
68300		416376	-0.132636		215732	-0.455986		114585	-1.38918		62728.3	-3.53046		35145.6	-7.14547
68400		416399	-0.132605		215753	-0.455792		114603	-1.38815		62742.2	-3.52627		35154.4	-7.1334
68500		416422	-0.132575		215774	-0.455597		114621	-1.38711		62756.1	-3.52209		35163.2	-7.12137
68600		416445	-0.132544		215796	-0.455403		114639	-1.38608		62769.9	-3.51791		35172	-7.10936
68700		416468	-0.132514		215817	-0.455208		114658	-1.38505		62783.8	-3.51374		35180.8	-7.09739
68800		416491	-0.132483		215838	-0.455014		114676	-1.38402		62797.6	-3.50958		35189.6	-7.08544
68900		416514	-0.132453		215859	-0.45482		114694	-1.38299		62811.5	-3.50543		35198.3	-7.07353
69000		416537	-0.132422		215880	-0.454626		114712	-1.38196		62825.3	-3.50128		35207.1	-7.06165
69100		416560	-0.132392		215902	-0.454432		114730	-1.38093		62839.1	-3.49714		35215.8	-7.04979
69200		416583	-0.132361		215923	-0.454239		114749	-1.37991		62852.9	-3.49301		35224.6	-7.03797
69300		416606	-0.132331		215944	-0.454045		114767	-1.37888		62866.7	-3.48888		35233.3	-7.02618
69400		416629	-0.1323		215965	-0.453852		114785	-1.37786		62880.5	-3.48476		35242	-7.01441
69500		416652	-0.13227		215986	-0.453658		114803	-1.37684		62894.2	-3.48065		35250.7	-7.00268
69600		416675	-0.132239		216007	-0.453465		114821	-1.37582		62908	-3.47655		35259.4	-6.99097
69700		416698	-0.132209		216029	-0.453272		114839	-1.3748		62921.8	-3.47245		35268.1	-6.9793
69800		416721	-0.132179		216050	-0.453079		114857	-1.37378		62935.5	-3.46836		35276.8	-6.96765
69900		416744	-0.132148		216071	-0.452886		114876	-1.37276		62949.2	-3.46428		35285.5	-6.95603
70000		416766	-0.132118		216092	-0.452694		114894	-1.37174		62963	-3.46021		35294.1	-6.94444
70100		416789	-0.132087		216113	-0.452501		114912	-1.37073		62976.7	-3.45614		35302.8	-6.93288
70200		416812	-0.132057		216134	-0.452309		114930	-1.36971		62990.4	-3.45208		35311.4	-6.92135
70300		416835	-0.132027		216155	-0.452116		114948	-1.3687		63004.1	-3.44803		35320	-6.90985
70400		416858	-0.131996		216176	-0.451924		114966	-1.36769		63017.8	-3.44398		35328.6	-6.89838
70500		416881	-0.131966		216198	-0.451732		114984	-1.36668		63031.4	-3.43994		35337.2	-6.88693
70600		416904	-0.131936		216219	-0.45154		115002	-1.36567		63045.1	-3.43591		35345.8	-6.87552
70700		416927	-0.131906		216240	-0.451348		115020	-1.36466		63058.7	-3.43189		35354.4	-6.86413
70800		416950	-0.131875		216261	-0.451156		115038	-1.36365		63072.4	-3.42787		35363	-6.85277
70900		416973	-0.131845		216282	-0.450965		115056	-1.36264		63086	-3.42386		35371.6	-6.84144
71000		416996	-0.131815		216303	-0.450773		115074	-1.36164		63099.6	-3.41986		35380.1	-6.83013
71100		417019	-0.131784		216324	-0.450582		115092	-1.36063		63113.2	-3.41586		35388.7	-6.81886
71200		417042	-0.131754		216345	-0.450391		115110	-1.35963		63126.8	-3.41187		35397.2	-6.80761
71300		417065	-0.131724		216366	-0.4502		115128	-1.35863		63140.4	-3.40789		35405.7	-6.79639
71400		417087	-0.131694		216387	-0.450009		115146	-1.35763		63154	-3.40391		35414.2	-6.7852
71500		417110	-0.131663		216408	-0.449818		115164	-1.35663		63167.6	-3.39994		35422.7	-6.77404
71600		417133	-0.131633		216430	-0.449627		115182	-1.35563		63181.1	-3.39598		35431.2	-6.7629
71700		417156	-0.131603		216451	-0.449436		115200	-1.35463		63194.7	-3.39203		35439.7	-6.75179
71800		417179	-0.131573		216472	-0.449246		115218	-1.35363		63208.2	-3.38808		35448.2	-6.74071
71900		417202	-0.131543		216493	-0.449056		115236	-1.35264		63221.8	-3.38414		35456.7	-6.72965
72000		417225	-0.131512		216514	-0.448865		115254	-1.35164		63235.3	-3.38021		35465.1	-6.71862
72100		417248	-0.131482		216535	-0.448675		115272	-1.35065		63248.8	-3.37628		35473.6	-6.70762
72200		417271	-0.131452		216556	-0.448485		115290	-1.34966		63262.3	-3.37236		35482	-6.69665
72300		417294	-0.131422		216577	-0.448295		115308	-1.34867		63275.8	-3.36844		35490.4	-6.6857
72400		417316	-0.131392		216598	-0.448105		115326	-1.34768		63289.3	-3.36454		35498.8	-6.67478
72500		417339	-0.131362		216619	-0.447916		115344	-1.34669		63302.8	-3.36064		35507.2	-6.66389
72600		417362	-0.131332		216640	-0.447726		115362	-1.3457		63316.2	-3.35675		35515.6	-6.65302
72700		417385	-0.131302		216661	-0.447537		115380	-1.34471		63329.7	-3.35286		35524	-6.64218
72800		417408	-0.131272		216682	-0.447348		115398	-1.34373		63343.1	-3.34898		35532.4	-6.63137
72900		417431	-0.131241		216703	-0.447158		115416	-1.34274		63356.5	-3.34511		35540.8	-6.62058
73000		417454	-0.131211		216724	-0.446969		115433	-1.34176		63370	-3.34124		35549.1	-6.60982
73100		417477	-0.131181		216745	-0.44678		115451	-1.34078		63383.4	-3.33738		35557.5	-6.59909
73200		417499	-0.131151		216766	-0.446592		115469	-1.3398		63396.8	-3.33353		35565.8	-6.58838
73300		417522	-0.131121		216787	-0.446403		115487	-1.33882		63410.2	-3.32968		35574.1	-6.5777
73400		417545	-0.131091		216808	-0.446214		115505	-1.33784		63423.6	-3.32584		35582.5	-6.56704
73500		417568	-0.131061		216829	-0.446026		115523	-1.33686		63436.9	-3.32201		35590.8	-6.55641
73600		417591	-0.131031		216850	-0.445838		115541	-1.33588		63450.3	-3.31818		35599.1	-6.5458
73700		417614	-0.131001		216871	-0.445649		115558	-1.33491		63463.6	-3.31437		35607.4	-6.53523
73800		417637	-0.130971		216892	-0.445461		115576	-1.33393		63477	-3.31055		35615.7	-6.52467
73900		417659	-0.130941		216913	-0.445273		115594	-1.33296		63490.3	-3.30675		35623.9	-6.51414
74000		417682	-0.130911		216934	-0.445085		115612	-1.33198		63503.6	-3.30295		35632.2	-6.50364
74100		417705	-0.130881		216955	-0.444898		115630	-1.33101		63517	-3.29915		35640.4	-6.49316
74200		417728	-0.130851		216976	-0.44471		115647	-1.33004		63530.3	-3.29537		35648.7	-6.48271
74300		417751	-0.130821		216996	-0.444523		115665	-1.32907		63543.6	-3.29159		35656.9	-6.47229
74400		417774	-0.130792		217017	-0.444335		115683	-1.3281		63556.9	-3.28781		35665.1	-6.46189
74500		417796	-0.130762		217038	-0.444148		115701	-1.32714		63570.1	-3.28405		35673.4	-6.45151
74600		417819	-0.130732		217059	-0.443961		115718	-1.32617		63583.4	-3.28028		35681.6	-6.44116
74700		417842	-0.130702		217080	-0.443774		115736	-1.3252		63596.7	-3.27653		35689.8	-6.43083
74800		417865	-0.130672		217101	-0.443587		115754	-1.32424		63609.9	-3.27278		35697.9	-6.42053
74900		417888	-0.130642		217122	-0.4434		115772	-1.32328		63623.1	-3.26904		35706.1	-6.41025
75000		417910	-0.130612		217143	-0.443213		115789	-1.32231		63636.4	-3.26531		35714.3	-6.4
75100		417933	-0.130582		217164	-0.443027		115807	-1.32135		63649.6	-3.26158		35722.4	-6.38977
75200		417956	-0.130553		217185	-0.44284		115825	-1.32039		63662.8	-3.25786		35730.6	-6.37957
75300		417979	-0.130523		217206	-0.442654		115843	-1.31943		63676	-3.25414		35738.7	-6.36939
75400		418002	-0.130493		217226	-0.442468		115860	-1.31848		63689.2	-3.25043		35746.9	-6.35924
75500		418024	-0.130463		217247	-0.442282		115878	-1.31752		63702.4	-3.24673		35755	-6.34911
75600		418047	-0.130433		217268	-0.442096		115896	-1.31656		63715.5	-3.24303		35763.1	-6.339
75700		418070	-0.130404		217289	-0.44191		115913	-1.31561		63728.7	-3.23934		35771.2	-6.32892
75800		418093	-0.130374		217310	-0.441724		115931	-1.31465		63741.8	-3.23566		35779.3	-6.31886
75900		418116	-0.130344		217331	-0.441539		115949	-1.3137		63755	-3.23198		35787.4	-6.30883
76000		418138	-0.130314		217352	-0.441353		115966	-1.31275		63768.1	-3.22831		35795.5	-6.29882
76100		418161	-0.130284		217372	-0.441168		115984	-1.3118		63781.2	-3.22464		35803.5	-6.28883
76200		418184	-0.130255		217393	-0.440982		116002	-1.31085		63794.4	-3.22098		35811.6	-6.27887
76300		418207	-0.130225		217414	-0.440797		116019	-1.3099		63807.5	-3.21733		35819.6	-6.26893
76400		418230	-0.130195		217435	-0.440612		116037	-1.30895		63820.5	-3.21368		35827.7	-6.25901
76500		418252	-0.130166		217456	-0.440427		116055	-1.30801		63833.6	-3.21004		35835.7	-6.24912
76600		418275	-0.130136		217477	-0.440242		116072	-1.30706		63846.7	-3.20641		35843.7	-6.23925
76700		418298	-0.130106		217497	-0.440058		116090	-1.30612		63859.8	-3.20278		35851.7	-6.22941
76800		418321	-0.130077		217518	-0.439873		116107	-1.30517		63872.8	-3.19916		35859.7	-6.21959
76900		418343	-0.130047		217539	-0.439689		116125	-1.30423		63885.9	-3.19554		35867.7	-6.20979
77000		418366	-0.130017		217560	-0.439504		116143	-1.30329		63898.9	-3.19193		35875.7	-6.20001
77100		418389	-0.129988		217581	-0.43932		116160	-1.30235		63911.9	-3.18833		35883.7	-6.19026
77200		418412	-0.129958		217601	-0.439136		116178	-1.30141		63925	-3.18473		35891.6	-6.18053
77300		418434	-0.129928		217622	-0.438952		116195	-1.30047		63938	-3.18114		35899.6	-6.17082
77400		418457	-0.129899		217643	-0.438768		116213	-1.29953		63951	-3.17755		35907.6	-6.16114
77500		418480	-0.129869		217664	-0.438584		116230	-1.2986		63964	-3.17397		35915.5	-6.15148
77600		418503	-0.129839		217685	-0.438401		116248	-1.29766		63976.9	-3.1704		35923.4	-6.14184
77700		418525	-0.12981		217705	-0.438217		116265	-1.29673		63989.9	-3.16683		35931.3	-6.13223
77800		418548	-0.12978		217726	-0.438034		116283	-1.29579		64002.9	-3.16327		35939.3	-6.12263
77900		418571	-0.129751		217747	-0.437851		116300	-1.29486		64015.8	-3.15972		35947.2	-6.11306
78000		418594	-0.129721		217768	-0.437667		116318	-1.29393		64028.8	-3.15617		35955.1	-6.10352
78100		418616	-0.129692		217788	-0.437484		116335	-1.293		64041.7	-3.15262		35962.9	-6.09399
78200		418639	-0.129662		217809	-0.437301		116353	-1.29207		64054.6	-3.14909		35970.8	-6.08449
78300		418662	-0.129633		217830	-0.437119		116370	-1.29114		64067.6	-3.14556		35978.7	-6.07501
78400		418684	-0.129603		217851	-0.436936		116388	-1.29021		64080.5	-3.14203		35986.5	-6.06555
78500		418707	-0.129574		217871	-0.436753		116405	-1.28929		64093.4	-3.13851		35994.4	-6.05611
78600		418730	-0.129544		217892	-0.436571		116423	-1.28836		64106.2	-3.135		36002.2	-6.04669
78700		418753	-0.129515		217913	-0.436388		116440	-1.28744		64119.1	-3.13149		36010.1	-6.0373
78800		418775	-0.129485		217934	-0.436206		116458	-1.28651		64132	-3.12799		36017.9	-6.02793
78900		418798	-0.129456		217954	-0.436024		116475	-1.28559		64144.9	-3.12449		36025.7	-6.01858
79000		418821	-0.129426		217975	-0.435842		116493	-1.28467		64157.7	-3.121		36033.5	-6.00925
79100		418843	-0.129397		217996	-0.43566		116510	-1.28375		64170.5	-3.11752		36041.3	-5.99995
79200		418866	-0.129367		218016	-0.435478		116528	-1.28283		64183.4	-3.11404		36049.1	-5.99066
79300		418889	-0.129338		218037	-0.435296		116545	-1.28191		64196.2	-3.11057		36056.9	-5.9814
79400		418912	-0.129309		218058	-0.435115		116562	-1.28099		64209	-3.1071		36064.7	-5.97216
79500		418934	-0.129279		218078	-0.434933		116580	-1.28008		64221.8	-3.10364		36072.4	-5.96294
79600		418957	-0.12925		218099	-0.434752		116597	-1.27916		64234.6	-3.10018		36080.2	-5.95374
79700		418980	-0.12922		218120	-0.434571		116615	-1.27825		64247.4	-3.09673		36087.9	-5.94456
79800		419002	-0.129191		218140	-0.43439		116632	-1.27733		64260.2	-3.09329		36095.7	-5.93541
79900		419025	-0.129162		218161	-0.434209		116649	-1.27642		64273	-3.08985		36103.4	-5.92627
80000		419048	-0.129132		218182	-0.434028		116667	-1.27551		64285.7	-3.08642		36111.1	-5.91716
80100		419070	-0.129103		218202	-0.433847		116684	-1.2746		64298.5	-3.08299		36118.8	-5.90807
80200		419093	-0.129074		218223	-0.433666		116701	-1.27369		64311.2	-3.07957		36126.5	-5.899
80300		419116	-0.129044		218244	-0.433486		116719	-1.27278		64323.9	-3.07616		36134.2	-5.88994
80400		419138	-0.129015		218264	-0.433305		116736	-1.27187		64336.7	-3.07275		36141.9	-5.88091
80500		419161	-0.128986		218285	-0.433125		116753	-1.27097		64349.4	-3.06934		36149.6	-5.8719
80600		419184	-0.128956		218306	-0.432945		116771	-1.27006		64362.1	-3.06595		36157.3	-5.86292
80700		419206	-0.128927		218326	-0.432765		116788	-1.26916		64374.8	-3.06255		36164.9	-5.85395
80800		419229	-0.128898		218347	-0.432585		116805	-1.26825		64387.5	-3.05917		36172.6	-5.845
80900		419252	-0.128869		218368	-0.432405		116823	-1.26735		64400.1	-3.05579		36180.2	-5.83607
81000		419274	-0.128839		218388	-0.432225		116840	-1.26645		64412.8	-3.05241		36187.8	-5.82717
81100		419297	-0.12881		218409	-0.432045		116857	-1.26555		64425.5	-3.04904		36195.5	-5.81828
81200		419320	-0.128781		218429	-0.431866		116874	-1.26465		64438.1	-3.04568		36203.1	-5.80941
81300		419342	-0.128752		218450	-0.431686		116892	-1.26375		64450.8	-3.04232		36210.7	-5.80057
81400		419365	-0.128722		218471	-0.431507		116909	-1.26285		64463.4	-3.03896		36218.3	-5.79174
81500		419387	-0.128693		218491	-0.431328		116926	-1.26195		64476	-3.03562		36225.9	-5.78294
81600		419410	-0.128664		218512	-0.431149		116944	-1.26106		64488.6	-3.03227		36233.5	-5.77415
81700		419433	-0.128635		218532	-0.43097		116961	-1.26016		64501.2	-3.02894		36241.1	-5.76539
81800		419455	-0.128606		218553	-0.430791		116978	-1.25927		64513.8	-3.02561		36248.6	-5.75664
81900		419478	-0.128576		218574	-0.430612		116995	-1.25837		64526.4	-3.02228		36256.2	-5.74792
82000		419501	-0.128547		218594	-0.430433		117012	-1.25748		64539	-3.01896		36263.7	-5.73921
82100		419523	-0.128518		218615	-0.430255		117030	-1.25659		64551.6	-3.01564		36271.3	-5.73052
82200		419546	-0.128489		218635	-0.430076		117047	-1.2557		64564.1	-3.01233		36278.8	-5.72186
82300		419568	-0.12846		218656	-0.429898		117064	-1.25481		64576.7	-3.00903		36286.3	-5.71321
82400		419591	-0.128431		218676	-0.42972		117081	-1.25392		64589.2	-3.00573		36293.9	-5.70458
82500		419614	-0.128402		218697	-0.429542		117098	-1.25303		64601.8	-3.00244		36301.4	-5.69598
82600		419636	-0.128373		218717	-0.429364		117116	-1.25215		64614.3	-2.99915		36308.9	-5.68739
82700		419659	-0.128343		218738	-0.429186		117133	-1.25126		64626.8	-2.99587		36316.4	-5.67882
82800		419681	-0.128314		218758	-0.429008		117150	-1.25038		64639.3	-2.99259		36323.9	-5.67027
82900		419704	-0.128285		218779	-0.42883		117167	-1.24949		64651.8	-2.98932		36331.3	-5.66174
83000		419727	-0.128256		218800	-0.428653		117184	-1.24861		64664.3	-2.98606		36338.8	-5.65323
83100		419749	-0.128227		218820	-0.428475		117201	-1.24773		64676.8	-2.98279		36346.3	-5.64474
83200		419772	-0.128198		218841	-0.428298		117219	-1.24685		64689.3	-2.97954		36353.7	-5.63627
83300		419794	-0.128169		218861	-0.428121		117236	-1.24597		64701.7	-2.97629		36361.2	-5.62781
83400		419817	-0.12814		218882	-0.427944		117253	-1.24509		64714.2	-2.97304		36368.6	-5.61938
83500		419840	-0.128111		218902	-0.427767		117270	-1.24421		64726.6	-2.9698		36376	-5.61096
83600		419862	-0.128082		218923	-0.42759		117287	-1.24333		64739.1	-2.96657		36383.4	-5.60257
83700		419885	-0.128053		218943	-0.427413		117304	-1.24246		64751.5	-2.96334		36390.9	-5.59419
83800		419907	-0.128024		218964	-0.427236		117321	-1.24158		64763.9	-2.96012		36398.3	-5.58583
83900		419930	-0.127995		218984	-0.42706		117338	-1.24071		64776.3	-2.9569		36405.7	-5.57749
84000		419952	-0.127966		219005	-0.426883		117355	-1.23983		64788.7	-2.95369		36413	-5.56917
84100		419975	-0.127937		219025	-0.426707		117372	-1.23896		64801.1	-2.95048		36420.4	-5.56087
84200		419998	-0.127908		219045	-0.426531		117390	-1.23809		64813.5	-2.94728		36427.8	-5.55258
84300		420020	-0.127879		219066	-0.426355		117407	-1.23722		64825.9	-2.94408		36435.2	-5.54432
84400		420043	-0.127851		219086	-0.426179		117424	-1.23635		64838.3	-2.94089		36442.5	-5.53607
84500		420065	-0.127822		219107	-0.426003		117441	-1.23548		64850.6	-2.9377		36449.9	-5.52784
84600		420088	-0.127793		219127	-0.425827		117458	-1.23461		64863	-2.93452		36457.2	-5.51963
84700		420110	-0.127764		219148	-0.425651		117475	-1.23374		64875.3	-2.93134		36464.5	-5.51144
84800		420133	-0.127735		219168	-0.425476		117492	-1.23288		64887.6	-2.92817		36471.9	-5.50326
84900		420155	-0.127706		219189	-0.4253		117509	-1.23201		64900	-2.925		36479.2	-5.49511
85000		420178	-0.127677		219209	-0.425125		117526	-1.23115		64912.3	-2.92184		36486.5	-5.48697
85100		420201	-0.127648		219229	-0.42495		117543	-1.23028		64924.6	-2.91868		36493.8	-5.47885
85200		420223	-0.12762		219250	-0.424774		117560	-1.22942		64936.9	-2.91553		36501.1	-5.47075
85300		420246	-0.127591		219270	-0.424599		117577	-1.22856		64949.2	-2.91239		36508.4	-5.46266
85400		420268	-0.127562		219291	-0.424425		117594	-1.2277		64961.5	-2.90925		36515.6	-5.4546
85500		420291	-0.127533		219311	-0.42425		117611	-1.22684		64973.7	-2.90611		36522.9	-5.44655
85600		420313	-0.127504		219332	-0.424075		117628	-1.22598		64986	-2.90298		36530.2	-5.43852
85700		420336	-0.127475		219352	-0.4239		117645	-1.22512		64998.2	-2.89985		36537.4	-5.43051
85800		420358	-0.127447		219372	-0.423726		117662	-1.22427		65010.5	-2.89673		36544.7	-5.42251
85900		420381	-0.127418		219393	-0.423551		117679	-1.22341		65022.7	-2.89362		36551.9	-5.41453
86000		420403	-0.127389		219413	-0.423377		117695	-1.22255		65035	-2.89051		36559.1	-5.40657
86100		420426	-0.12736		219433	-0.423203		117712	-1.2217		65047.2	-2.8874		36566.4	-5.39863
86200		420448	-0.127332		219454	-0.423029		117729	-1.22085		65059.4	-2.8843		36573.6	-5.39071
86300		420471	-0.127303		219474	-0.422855		117746	-1.21999		65071.6	-2.88121		36580.8	-5.3828
86400		420493	-0.127274		219495	-0.422681		117763	-1.21914		65083.8	-2.87812		36588	-5.37491
86500		420516	-0.127246		219515	-0.422507		117780	-1.21829		65096	-2.87503		36595.2	-5.36704
86600		420538	-0.127217		219535	-0.422334		117797	-1.21744		65108.2	-2.87195		36602.4	-5.35918
86700		420561	-0.127188		219556	-0.42216		117814	-1.21659		65120.3	-2.86887		36609.5	-5.35135
86800		420583	-0.127159		219576	-0.421987		117831	-1.21574		65132.5	-2.8658		36616.7	-5.34352
86900		420606	-0.127131		219596	-0.421813		117848	-1.2149		65144.6	-2.86274		36623.9	-5.33572
87000		420628	-0.127102		219617	-0.42164		117864	-1.21405		65156.8	-2.85968		36631	-5.32793
87100		420651	-0.127073		219637	-0.421467		117881	-1.2132		65168.9	-2.85662		36638.2	-5.32016
87200		420673	-0.127045		219657	-0.421294		117898	-1.21236		65181.1	-2.85357		36645.3	-5.31241
87300		420696	-0.127016		219678	-0.421121		117915	-1.21151		65193.2	-2.85052		36652.4	-5.30468
87400		420718	-0.126988		219698	-0.420948		117932	-1.21067		65205.3	-2.84748		36659.6	-5.29696
87500		420741	-0.126959		219718	-0.420776		117949	-1.20983		65217.4	-2.84444		36666.7	-5.28926
87600		420763	-0.12693		219739	-0.420603		117966	-1.20899		65229.5	-2.84141		36673.8	-5.28157
87700		420786	-0.126902		219759	-0.420431		117982	-1.20815		65241.6	-2.83839		36680.9	-5.2739
87800		420808	-0.126873		219779	-0.420258		117999	-1.20731		65253.6	-2.83536		36688	-5.26625
87900		420831	-0.126845		219800	-0.420086		118016	-1.20647		65265.7	-2.83235		36695.1	-5.25862
88000		420853	-0.126816		219820	-0.419914		118033	-1.20563		65277.8	-2.82933		36702.1	-5.251
88100		420876	-0.126787		219840	-0.419742		118050	-1.2048		65289.8	-2.82633		36709.2	-5.2434
88200		420898	-0.126759		219860	-0.41957		118066	-1.20396		65301.9	-2.82332		36716.3	-5.23581
88300		420920	-0.12673		219881	-0.419398		118083	-1.20312		65313.9	-2.82033		36723.3	-5.22824
88400		420943	-0.126702		219901	-0.419226		118100	-1.20229		65325.9	-2.81733		36730.4	-5.22069
88500		420965	-0.126673		219921	-0.419055		118117	-1.20146		65338	-2.81434		36737.4	-5.21315
88600		420988	-0.126645		219941	-0.418883		118133	-1.20062		65350	-2.81136		36744.4	-5.20563
88700		421010	-0.126616		219962	-0.418712		118150	-1.19979		65362	-2.80838		36751.5	-5.19813
88800		421033	-0.126588		219982	-0.418541		118167	-1.19896		65374	-2.80541		36758.5	-5.19064
88900		421055	-0.126559		220002	-0.418369		118184	-1.19813		65385.9	-2.80244		36765.5	-5.18317
89000		421078	-0.126531		220022	-0.418198		118200	-1.1973		65397.9	-2.79947		36772.5	-5.17572
89100		421100	-0.126502		220043	-0.418027		118217	-1.19648		65409.9	-2.79651		36779.5	-5.16828
89200		421122	-0.126474		220063	-0.417856		118234	-1.19565		65421.9	-2.79356		36786.5	-5.16085
89300		421145	-0.126446		220083	-0.417686		118251	-1.19482		65433.8	-2.79061		36793.4	-5.15345
89400		421167	-0.126417		220103	-0.417515		118267	-1.194		65445.7	-2.78766		36800.4	-5.14606
89500		421190	-0.126389		220124	-0.417344		118284	-1.19317		65457.7	-2.78472		36807.4	-5.13868
89600		421212	-0.12636		220144	-0.417174		118301	-1.19235		65469.6	-2.78178		36814.3	-5.13132
89700		421235	-0.126332		220164	-0.417004		118317	-1.19152		65481.5	-2.77885		36821.3	-5.12398
89800		421257	-0.126303		220184	-0.416833		118334	-1.1907		65493.4	-2.77592		36828.2	-5.11665
89900		421279	-0.126275		220205	-0.416663		118351	-1.18988		65505.3	-2.773		36835.2	-5.10934
90000		421302	-0.126247		220225	-0.416493		118367	-1.18906		65517.2	-2.77008		36842.1	-5.10204
90100		421324	-0.126218		220245	-0.416323		118384	-1.18824		65529.1	-2.76717		36849	-5.09476
90200		421347	-0.12619		220265	-0.416153		118401	-1.18742		65541	-2.76426		36855.9	-5.08749
90300		421369	-0.126162		220285	-0.415984		118417	-1.1866		65552.9	-2.76136		36862.8	-5.08025
90400		421391	-0.126133		220305	-0.415814		118434	-1.18579		65564.7	-2.75846		36869.7	-5.07301
90500		421414	-0.126105		220326	-0.415644		118451	-1.18497		65576.6	-2.75556		36876.6	-5.06579
90600		421436	-0.126077		220346	-0.415475		118467	-1.18416		65588.4	-2.75267		36883.5	-5.05859
90700		421459	-0.126048		220366	-0.415306		118484	-1.18334		65600.3	-2.74978		36890.4	-5.0514
90800		421481	-0.12602		220386	-0.415136		118500	-1.18253		65612.1	-2.7469		36897.3	-5.04423
90900		421503	-0.125992		220406	-0.414967		118517	-1.18171		65623.9	-2.74403		36904.1	-5.03707
91000		421526	-0.125963		220426	-0.414798		118534	-1.1809		65635.7	-2.74115		36911	-5.02993
91100		421548	-0.125935		220447	-0.414629		118550	-1.18009		65647.5	-2.73828		36917.8	-5.0228
91200		421570	-0.125907		220467	-0.414461		118567	-1.17928		65659.3	-2.73542		36924.7	-5.01569
91300		421593	-0.125879		220487	-0.414292		118583	-1.17847		65671.1	-2.73256		36931.5	-5.00859
91400		421615	-0.12585		220507	-0.414123		118600	-1.17766		65682.9	-2.72971		36938.3	-5.00151
91500		421638	-0.125822		220527	-0.413955		118616	-1.17685		65694.7	-2.72686		36945.2	-4.99444
91600		421660	-0.125794		220547	-0.413786		118633	-1.17605		65706.4	-2.72401		36952	-4.98739
91700		421682	-0.125766		220567	-0.413618		118650	-1.17524		65718.2	-2.72117		36958.8	-4.98035
91800		421705	-0.125738		220588	-0.41345		118666	-1.17444		65730	-2.71833		36965.6	-4.97333
91900		421727	-0.125709		220608	-0.413282		118683	-1.17363		65741.7	-2.7155		36972.4	-4.96633
92000		421749	-0.125681		220628	-0.413114		118699	-1.17283		65753.4	-2.71267		36979.2	-4.95933
92100		421772	-0.125653		220648	-0.412946		118716	-1.17203		65765.1	-2.70985		36985.9	-4.95236
92200		421794	-0.125625		220668	-0.412778		118732	-1.17122		65776.9	-2.70703		36992.7	-4.94539
92300		421816	-0.125597		220688	-0.412611		118749	-1.17042		65788.6	-2.70422		36999.5	-4.93844
92400		421839	-0.125569		220708	-0.412443		118765	-1.16962		65800.3	-2.70141		37006.2	-4.93151
92500		421861	-0.12554		220728	-0.412276		118782	-1.16882		65812	-2.6986		37013	-4.92459
92600		421883	-0.125512		220748	-0.412108		118798	-1.16802		65823.7	-2.6958		37019.7	-4.91769
92700		421906	-0.125484		220768	-0.411941		118815	-1.16722		65835.3	-2.693		37026.5	-4.9108
92800		421928	-0.125456		220789	-0.411774		118831	-1.16643		65847	-2.69021		37033.2	-4.90392
92900		421950	-0.125428		220809	-0.411607		118848	-1.16563		65858.7	-2.68742		37039.9	-4.89706
93000		421973	-0.1254		220829	-0.41144		118864	-1.16484		65870.3	-2.68464		37046.6	-4.89021
93100		421995	-0.125372		220849	-0.411273		118881	-1.16404		65882	-2.68186		37053.3	-4.88338
93200		422017	-0.125344		220869	-0.411106		118897	-1.16325		65893.6	-2.67908		37060	-4.87656
93300		422040	-0.125316		220889	-0.410939		118913	-1.16245		65905.2	-2.67631		37066.7	-4.86976
93400		422062	-0.125288		220909	-0.410773		118930	-1.16166		65916.8	-2.67354		37073.4	-4.86297
93500		422084	-0.12526		220929	-0.410606		118946	-1.16087		65928.4	-2.67078		37080.1	-4.8562
93600		422107	-0.125232		220949	-0.41044		118963	-1.16008		65940.1	-2.66802		37086.8	-4.84943
93700		422129	-0.125204		220969	-0.410274		118979	-1.15929		65951.7	-2.66527		37093.4	-4.84269
93800		422151	-0.125175		220989	-0.410108		118996	-1.1585		65963.2	-2.66252		37100.1	-4.83595
93900		422174	-0.125147		221009	-0.409942		119012	-1.15771		65974.8	-2.65977		37106.8	-4.82924
94000		422196	-0.125119		221029	-0.409776		119028	-1.15693		65986.4	-2.65703		37113.4	-4.82253
94100		422218	-0.125092		221049	-0.40961		119045	-1.15614		65998	-2.65429		37120	-4.81584
94200		422241	-0.125064		221069	-0.409444		119061	-1.15535		66009.5	-2.65156		37126.7	-4.80916
94300		422263	-0.125036		221089	-0.409278		119077	-1.15457		66021.1	-2.64883		37133.3	-4.8025
94400		422285	-0.125008		221109	-0.409113		119094	-1.15378		66032.6	-2.64611		37139.9	-4.79585
94500		422307	-0.12498		221129	-0.408947		119110	-1.153		66044.1	-2.64339		37146.5	-4.78921
94600		422330	-0.124952		221149	-0.408782		119127	-1.15222		66055.7	-2.64067		37153.1	-4.78259
94700		422352	-0.124924		221169	-0.408617		119143	-1.15144		66067.2	-2.63796		37159.7	-4.77598
94800		422374	-0.124896		221189	-0.408452		119159	-1.15065		66078.7	-2.63525		37166.3	-4.76939
94900		422397	-0.124868		221209	-0.408287		119176	-1.14987		66090.2	-2.63255		37172.9	-4.76281
95000		422419	-0.12484		221229	-0.408122		119192	-1.1491		66101.7	-2.62985		37179.5	-4.75624
95100		422441	-0.124812		221249	-0.407957		119208	-1.14832		66113.2	-2.62715		37186.1	-4.74969
95200		422463	-0.124784		221269	-0.407792		119225	-1.14754		66124.7	-2.62446		37192.6	-4.74315
95300		422486	-0.124756		221289	-0.407627		119241	-1.14676		66136.1	-2.62178		37199.2	-4.73662
95400		422508	-0.124729		221309	-0.407463		119257	-1.14599		66147.6	-2.61909		37205.7	-4.73011
95500		422530	-0.124701		221329	-0.407298		119273	-1.14521		66159.1	-2.61641		37212.3	-4.72361
95600		422552	-0.124673		221349	-0.407134		119290	-1.14444		66170.5	-2.61374		37218.8	-4.71712
95700		422575	-0.124645		221369	-0.40697		119306	-1.14366		66181.9	-2.61107		37225.3	-4.71065
95800		422597	-0.124617		221389	-0.406806		119322	-1.14289		66193.4	-2.6084		37231.9	-4.70419
95900		422619	-0.124589		221409	-0.406642		119339	-1.14212		66204.8	-2.60574		37238.4	-4.69774
96000		422642	-0.124562		221429	-0.406478		119355	-1.14134		66216.2	-2.60308		37244.9	-4.69131
96100		422664	-0.124534		221448	-0.406314		119371	-1.14057		66227.6	-2.60043		37251.4	-4.68489
96200		422686	-0.124506		221468	-0.40615		119387	-1.1398		66239	-2.59778		37257.9	-4.67849
96300		422708	-0.124478		221488	-0.405986		119404	-1.13903		66250.4	-2.59513		37264.4	-4.67209
96400		422730	-0.12445		221508	-0.405823		119420	-1.13827		66261.8	-2.59249		37270.9	-4.66571
96500		422753	-0.124423		221528	-0.405659		119436	-1.1375		66273.2	-2.58985		37277.4	-4.65934
96600		422775	-0.124395		221548	-0.405496		119452	-1.13673		66284.6	-2.58722		37283.8	-4.65299
96700		422797	-0.124367		221568	-0.405333		119468	-1.13596		66295.9	-2.58459		37290.3	-4.64665
96800		422819	-0.124339		221588	-0.40517		119485	-1.1352		66307.3	-2.58196		37296.7	-4.64032
96900		422842	-0.124312		221608	-0.405007		119501	-1.13443		66318.6	-2.57934		37303.2	-4.634
97000		422864	-0.124284		221628	-0.404844		119517	-1.13367		66330	-2.57672		37309.6	-4.6277
97100		422886	-0.124256		221648	-0.404681		119533	-1.13291		66341.3	-2.57411		37316.1	-4.62141
97200		422908	-0.124229		221667	-0.404518		119549	-1.13215		66352.6	-2.5715		37322.5	-4.61513
97300		422931	-0.124201		221687	-0.404355		119566	-1.13138		66363.9	-2.56889		37328.9	-4.60887
97400		422953	-0.124173		221707	-0.404193		119582	-1.13062		66375.3	-2.56629		37335.4	-4.60262
97500		422975	-0.124146		221727	-0.40403		119598	-1.12986		66386.6	-2.56369		37341.8	-4.59638
97600		422997	-0.124118		221747	-0.403868		119614	-1.1291		66397.8	-2.5611		37348.2	-4.59015
97700		423019	-0.12409		221767	-0.403706		119630	-1.12835		66409.1	-2.55851		37354.6	-4.58394
97800		423042	-0.124063		221787	-0.403543		119646	-1.12759		66420.4	-2.55592		37361	-4.57774
97900		423064	-0.124035		221806	-0.403381		119663	-1.12683		66431.7	-2.55334		37367.4	-4.57155
98000		423086	-0.124007		221826	-0.403219		119679	-1.12608		66443	-2.55076		37373.7	-4.56538
98100		423108	-0.12398		221846	-0.403057		119695	-1.12532		66454.2	-2.54819		37380.1	-4.55921
98200		423130	-0.123952		221866	-0.402896		119711	-1.12457		66465.5	-2.54561		37386.5	-4.55306
98300		423153	-0.123925		221886	-0.402734		119727	-1.12381		66476.7	-2.54305		37392.8	-4.54692
98400		423175	-0.123897		221906	-0.402572		119743	-1.12306		66487.9	-2.54049		37399.2	-4.5408
98500		423197	-0.123869		221925	-0.402411		119759	-1.12231		66499.2	-2.53793		37405.5	-4.53468
98600		423219	-0.123842		221945	-0.402249		119775	-1.12155		66510.4	-2.53537		37411.9	-4.52858
98700		423241	-0.123814		221965	-0.402088		119791	-1.1208		66521.6	-2.53282		37418.2	-4.52249
98800		423263	-0.123787		221985	-0.401927		119808	-1.12005		66532.8	-2.53027		37424.5	-4.51642
98900		423286	-0.123759		222005	-0.401766		119824	-1.1193		66544	-2.52773		37430.9	-4.51035
99000		423308	-0.123732		222024	-0.401605		119840	-1.11856		66555.2	-2.52519		37437.2	-4.5043
99100		423330	-0.123704		222044	-0.401444		119856	-1.11781		66566.4	-2.52265		37443.5	-4.49826
99200		423352	-0.123677		222064	-0.401283		119872	-1.11706		66577.5	-2.52012		37449.8	-4.49223
99300		423374	-0.123649		222084	-0.401122		119888	-1.11631		66588.7	-2.51759		37456.1	-4.48622
99400		423396	-0.123622		222104	-0.400962		119904	-1.11557		66599.9	-2.51507		37462.4	-4.48021
99500		423419	-0.123594		222123	-0.400801		119920	-1.11482		66611	-2.51255		37468.7	-4.47422
99600		423441	-0.123567		222143	-0.400641		119936	-1.11408		66622.2	-2.51003		37474.9	-4.46824
99700		423463	-0.123539		222163	-0.40048		119952	-1.11334		66633.3	-2.50752		37481.2	-4.46228
99800		423485	-0.123512		222183	-0.40032		119968	-1.11259		66644.4	-2.50501		37487.5	-4.45632
99900		423507	-0.123484		222202	-0.40016		119984	-1.11185		66655.6	-2.5025		37493.7	-4.45038
100000		423529	-0.123457		222222	-0.4		120000	-1.11111		66666.7	-2.5		37500	-4.44444
100100		423552	-0.123429		222242	-0.39984		120016	-1.11037		66677.8	-2.4975		37506.2	-4.43852
100200		423574	-0.123402		222262	-0.39968		120032	-1.10963		66688.9	-2.49501		37512.5	-4.43262
100300		423596	-0.123375		222281	-0.39952		120048	-1.10889		66700	-2.49252		37518.7	-4.42672
100400		423618	-0.123347		222301	-0.399361		120064	-1.10815		66711.1	-2.49003		37525	-4.42084
100500		423640	-0.12332		222321	-0.399201		120080	-1.10742		66722.1	-2.48755		37531.2	-4.41496
100600		423662	-0.123292		222341	-0.399042		120096	-1.10668		66733.2	-2.48507		37537.4	-4.4091
100700		423684	-0.123265		222360	-0.398882		120112	-1.10594		66744.3	-2.48259		37543.6	-4.40325
100800		423706	-0.123238		222380	-0.398723		120128	-1.10521		66755.3	-2.48012		37549.8	-4.39741
100900		423729	-0.12321		222400	-0.398564		120144	-1.10447		66766.4	-2.47765		37556	-4.39159
101000		423751	-0.123183		222420	-0.398405		120160	-1.10374		66777.4	-2.47519		37562.2	-4.38577
101100		423773	-0.123156		222439	-0.398246		120176	-1.10301		66788.4	-2.47273		37568.4	-4.37997
101200		423795	-0.123128		222459	-0.398087		120192	-1.10228		66799.5	-2.47027		37574.6	-4.37418
101300		423817	-0.123101		222479	-0.397928		120207	-1.10154		66810.5	-2.46781		37580.7	-4.3684
101400		423839	-0.123074		222498	-0.397769		120223	-1.10081		66821.5	-2.46536		37586.9	-4.36263
101500		423861	-0.123046		222518	-0.397611		120239	-1.10008		66832.5	-2.46292		37593.1	-4.35687
101600		423883	-0.123019		222538	-0.397452		120255	-1.09935		66843.5	-2.46047		37599.2	-4.35113
101700		423906	-0.122992		222557	-0.397294		120271	-1.09862		66854.5	-2.45804		37605.4	-4.34539
101800		423928	-0.122964		222577	-0.397135		120287	-1.0979		66865.5	-2.4556		37611.5	-4.33967
101900		423950	-0.122937		222597	-0.396977		120303	-1.09717		66876.4	-2.45317		37617.6	-4.33396
102000		423972	-0.12291		222616	-0.396819		120319	-1.09644		66887.4	-2.45074		37623.8	-4.32825
102100		423994	-0.122883		222636	-0.396661		120335	-1.09572		66898.4	-2.44832		37629.9	-4.32257
102200		424016	-0.122855		222656	-0.396503		120350	-1.09499		66909.3	-2.44589		37636	-4.31689
102300		424038	-0.122828		222675	-0.396345		120366	-1.09427		66920.3	-2.44348		37642.1	-4.31122
102400		424060	-0.122801		222695	-0.396187		120382	-1.09354		66931.2	-2.44106		37648.2	-4.30556
102500		424082	-0.122774		222715	-0.39603		120398	-1.09282		66942.1	-2.43865		37654.3	-4.29992
102600		424104	-0.122747		222734	-0.395872		120414	-1.0921		66953.1	-2.43625		37660.4	-4.29429
102700		424126	-0.122719		222754	-0.395715		120430	-1.09138		66964	-2.43384		37666.5	-4.28866
102800		424148	-0.122692		222774	-0.395557		120446	-1.09066		66974.9	-2.43144		37672.6	-4.28305
102900		424171	-0.122665		222793	-0.3954		120461	-1.08994		66985.8	-2.42905		37678.7	-4.27745
103000		424193	-0.122638		222813	-0.395243		120477	-1.08922		66996.7	-2.42665		37684.7	-4.27186
103100		424215	-0.122611		222832	-0.395086		120493	-1.0885		67007.6	-2.42427		37690.8	-4.26628
103200		424237	-0.122584		222852	-0.394929		120509	-1.08778		67018.5	-2.42188		37696.9	-4.26071
103300		424259	-0.122556		222872	-0.394772		120525	-1.08706		67029.3	-2.4195		37702.9	-4.25516
103400		424281	-0.122529		222891	-0.394615		120540	-1.08635		67040.2	-2.41712		37708.9	-4.24961
103500		424303	-0.122502		222911	-0.394458		120556	-1.08563		67051.1	-2.41474		37715	-4.24408
103600		424325	-0.122475		222931	-0.394302		120572	-1.08492		67061.9	-2.41237		37721	-4.23855
103700		424347	-0.122448		222950	-0.394145		120588	-1.0842		67072.8	-2.41		37727	-4.23304
103800		424369	-0.122421		222970	-0.393989		120603	-1.08349		67083.6	-2.40764		37733.1	-4.22754
103900		424391	-0.122394		222989	-0.393832		120619	-1.08278		67094.4	-2.40528		37739.1	-4.22204
104000		424413	-0.122367		223009	-0.393676		120635	-1.08206		67105.3	-2.40292		37745.1	-4.21656
104100		424435	-0.12234		223028	-0.39352		120651	-1.08135		67116.1	-2.40057		37751.1	-4.21109
104200		424457	-0.122313		223048	-0.393364		120666	-1.08064		67126.9	-2.39822		37757.1	-4.20563
104300		424479	-0.122285		223068	-0.393208		120682	-1.07993		67137.7	-2.39587		37763.1	-4.20018
104400		424501	-0.122258		223087	-0.393052		120698	-1.07922		67148.5	-2.39353		37769.1	-4.19474
104500		424523	-0.122231		223107	-0.392896		120714	-1.07851		67159.3	-2.39119		37775.1	-4.18932
104600		424545	-0.122204		223126	-0.39274		120729	-1.07781		67170.1	-2.38885		37781	-4.1839
104700		424567	-0.122177		223146	-0.392585		120745	-1.0771		67180.8	-2.38652		37787	-4.17849
104800		424589	-0.12215		223165	-0.392429		120761	-1.07639		67191.6	-2.38419		37793	-4.17309
104900		424611	-0.122123		223185	-0.392274		120776	-1.07569		67202.4	-2.38186		37798.9	-4.16771
105000		424633	-0.122096		223204	-0.392118		120792	-1.07498		67213.1	-2.37954		37804.9	-4.16233
105100		424655	-0.122069		223224	-0.391963		120808	-1.07428		67223.9	-2.37722		37810.8	-4.15697
105200		424677	-0.122042		223243	-0.391808		120823	-1.07357		67234.6	-2.3749		37816.8	-4.15161
105300		424699	-0.122015		223263	-0.391653		120839	-1.07287		67245.3	-2.37259		37822.7	-4.14627
105400		424721	-0.121989		223283	-0.391498		120855	-1.07217		67256.1	-2.37028		37828.6	-4.14093
105500		424743	-0.121962		223302	-0.391343		120870	-1.07146		67266.8	-2.36797		37834.5	-4.13561
105600		424765	-0.121935		223322	-0.391188		120886	-1.07076		67277.5	-2.36567		37840.5	-4.13029
105700		424787	-0.121908		223341	-0.391034		120902	-1.07006		67288.2	-2.36337		37846.4	-4.12499
105800		424809	-0.121881		223361	-0.390879		120917	-1.06936		67298.9	-2.36107		37852.3	-4.1197
105900		424831	-0.121854		223380	-0.390724		120933	-1.06866		67309.6	-2.35878		37858.2	-4.11441
106000		424853	-0.121827		223400	-0.39057		120949	-1.06797		67320.3	-2.35649		37864.1	-4.10914
106100		424875	-0.1218		223419	-0.390416		120964	-1.06727		67330.9	-2.3542		37870	-4.10388
106200		424897	-0.121773		223439	-0.390262		120980	-1.06657		67341.6	-2.35192		37875.8	-4.09862
106300		424919	-0.121746		223458	-0.390107		120995	-1.06587		67352.3	-2.34964		37881.7	-4.09338
106400		424941	-0.12172		223477	-0.389953		121011	-1.06518		67362.9	-2.34736		37887.6	-4.08815
106500		424963	-0.121693		223497	-0.389799		121027	-1.06448		67373.6	-2.34509		37893.5	-4.08292
106600		424985	-0.121666		223516	-0.389645		121042	-1.06379		67384.2	-2.34282		37899.3	-4.07771
106700		425007	-0.121639		223536	-0.389492		121058	-1.0631		67394.8	-2.34056		37905.2	-4.07251
106800		425029	-0.121612		223555	-0.389338		121073	-1.0624		67405.5	-2.33829		37911	-4.06732
106900		425051	-0.121585		223575	-0.389184		121089	-1.06171		67416.1	-2.33603		37916.9	-4.06213
107000		425073	-0.121559		223594	-0.389031		121105	-1.06102		67426.7	-2.33378		37922.7	-4.05696
107100		425095	-0.121532		223614	-0.388877		121120	-1.06033		67437.3	-2.33152		37928.5	-4.0518
107200		425117	-0.121505		223633	-0.388724		121136	-1.05964		67447.9	-2.32927		37934.4	-4.04664
107300		425139	-0.121478		223653	-0.388571		121151	-1.05895		67458.5	-2.32703		37940.2	-4.0415
107400		425161	-0.121451		223672	-0.388418		121167	-1.05826		67469.1	-2.32478		37946	-4.03637
107500		425183	-0.121425		223691	-0.388265		121182	-1.05757		67479.7	-2.32254		37951.8	-4.03124
107600		425205	-0.121398		223711	-0.388112		121198	-1.05688		67490.2	-2.32031		37957.6	-4.02613
107700		425227	-0.121371		223730	-0.387959		121213	-1.0562		67500.8	-2.31807		37963.4	-4.02102
107800		425249	-0.121344		223750	-0.387806		121229	-1.05551		67511.4	-2.31584		37969.2	-4.01593
107900		425271	-0.121318		223769	-0.387653		121244	-1.05483		67521.9	-2.31361		37975	-4.01084
108000		425293	-0.121291		223789	-0.387501		121260	-1.05414		67532.5	-2.31139		37980.8	-4.00577
108100		425315	-0.121264		223808	-0.387348		121275	-1.05346		67543	-2.30917		37986.5	-4.0007
108200		425337	-0.121238		223827	-0.387196		121291	-1.05277		67553.5	-2.30695		37992.3	-3.99565
108300		425359	-0.121211		223847	-0.387044		121306	-1.05209		67564.1	-2.30474		37998.1	-3.9906
108400		425380	-0.121184		223866	-0.386891		121322	-1.05141		67574.6	-2.30253		38003.8	-3.98556
108500		425402	-0.121157		223886	-0.386739		121337	-1.05073		67585.1	-2.30032		38009.6	-3.98054
108600		425424	-0.121131		223905	-0.386587		121353	-1.05005		67595.6	-2.29811		38015.3	-3.97552
108700		425446	-0.121104		223924	-0.386435		121368	-1.04937		67606.1	-2.29591		38021.1	-3.97051
108800		425468	-0.121077		223944	-0.386283		121384	-1.04869		67616.6	-2.29371		38026.8	-3.96551
108900		425490	-0.121051		223963	-0.386131		121399	-1.04801		67627.1	-2.29152		38032.6	-3.96052
109000		425512	-0.121024		223982	-0.38598		121415	-1.04733		67637.5	-2.28932		38038.3	-3.95554
109100		425534	-0.120998		224002	-0.385828		121430	-1.04665		67648	-2.28714		38044	-3.95057
109200		425556	-0.120971		224021	-0.385677		121445	-1.04597		67658.5	-2.28495		38049.7	-3.94561
109300		425578	-0.120944		224040	-0.385525		121461	-1.0453		67668.9	-2.28277		38055.4	-3.94066
109400		425600	-0.120918		224060	-0.385374		121476	-1.04462		67679.4	-2.28059		38061.1	-3.93571
109500		425622	-0.120891		224079	-0.385222		121492	-1.04395		67689.8	-2.27841		38066.8	-3.93078
109600		425643	-0.120865		224099	-0.385071		121507	-1.04327		67700.3	-2.27624		38072.5	-3.92585
109700		425665	-0.120838		224118	-0.38492		121522	-1.0426		67710.7	-2.27407		38078.2	-3.92094
109800		425687	-0.120811		224137	-0.384769		121538	-1.04193		67721.1	-2.2719		38083.9	-3.91603
109900		425709	-0.120785		224157	-0.384618		121553	-1.04125		67731.5	-2.26973		38089.6	-3.91114
110000		425731	-0.120758		224176	-0.384468		121569	-1.04058		67741.9	-2.26757		38095.2	-3.90625
110100		425753	-0.120732		224195	-0.384317		121584	-1.03991		67752.3	-2.26542		38100.9	-3.90137
110200		425775	-0.120705		224214	-0.384166		121599	-1.03924		67762.7	-2.26326		38106.6	-3.8965
110300		425797	-0.120679		224234	-0.384016		121615	-1.03857		67773.1	-2.26111		38112.2	-3.89164
110400		425819	-0.120652		224253	-0.383865		121630	-1.0379		67783.5	-2.25896		38117.9	-3.88679
110500		425840	-0.120626		224272	-0.383715		121645	-1.03723		67793.9	-2.25681		38123.5	-3.88195
110600		425862	-0.120599		224292	-0.383564		121661	-1.03657		67804.2	-2.25467		38129.2	-3.87712
110700		425884	-0.120573		224311	-0.383414		121676	-1.0359		67814.6	-2.25253		38134.8	-3.87229
110800		425906	-0.120546		224330	-0.383264		121691	-1.03523		67825	-2.2504		38140.4	-3.86748
110900		425928	-0.12052		224350	-0.383114		121707	-1.03457		67835.3	-2.24826		38146	-3.86267
111000		425950	-0.120493		224369	-0.382964		121722	-1.0339		67845.7	-2.24613		38151.7	-3.85788
111100		425972	-0.120467		224388	-0.382814		121737	-1.03324		67856	-2.244		38157.3	-3.85309
111200		425993	-0.120441		224407	-0.382665		121753	-1.03257		67866.3	-2.24188		38162.9	-3.84831
111300		426015	-0.120414		224427	-0.382515		121768	-1.03191		67876.6	-2.23976		38168.5	-3.84354
111400		426037	-0.120388		224446	-0.382365		121783	-1.03125		67887	-2.23764		38174.1	-3.83878
111500		426059	-0.120361		224465	-0.382216		121799	-1.03059		67897.3	-2.23552		38179.7	-3.83403
111600		426081	-0.120335		224484	-0.382066		121814	-1.02992		67907.6	-2.23341		38185.3	-3.82928
111700		426103	-0.120308		224504	-0.381917		121829	-1.02926		67917.9	-2.2313		38190.8	-3.82455
111800		426125	-0.120282		224523	-0.381768		121844	-1.0286		67928.2	-2.2292		38196.4	-3.81982
111900		426146	-0.120256		224542	-0.381619		121860	-1.02794		67938.4	-2.22709		38202	-3.8151
112000		426168	-0.120229		224561	-0.38147		121875	-1.02728		67948.7	-2.22499		38207.5	-3.81039
112100		426190	-0.120203		224581	-0.381321		121890	-1.02663		67959	-2.22289		38213.1	-3.80569
112200		426212	-0.120177		224600	-0.381172		121906	-1.02597		67969.3	-2.2208		38218.7	-3.801
112300		426234	-0.12015		224619	-0.381023		121921	-1.02531		67979.5	-2.21871		38224.2	-3.79632
112400		426256	-0.120124		224638	-0.380874		121936	-1.02466		67989.8	-2.21662		38229.8	-3.79165
112500		426277	-0.120098		224658	-0.380726		121951	-1.024		68000	-2.21453		38235.3	-3.78698
112600		426299	-0.120071		224677	-0.380577		121966	-1.02334		68010.2	-2.21245		38240.8	-3.78233
112700		426321	-0.120045		224696	-0.380429		121982	-1.02269		68020.5	-2.21037		38246.4	-3.77768
112800		426343	-0.120019		224715	-0.38028		121997	-1.02204		68030.7	-2.20829		38251.9	-3.77304
112900		426365	-0.119992		224734	-0.380132		122012	-1.02138		68040.9	-2.20622		38257.4	-3.76841
113000		426386	-0.119966		224754	-0.379984		122027	-1.02073		68051.1	-2.20415		38262.9	-3.76378
113100		426408	-0.11994		224773	-0.379836		122042	-1.02008		68061.3	-2.20208		38268.4	-3.75917
113200		426430	-0.119914		224792	-0.379688		122058	-1.01943		68071.5	-2.20001		38273.9	-3.75457
113300		426452	-0.119887		224811	-0.37954		122073	-1.01878		68081.7	-2.19795		38279.4	-3.74997
113400		426474	-0.119861		224830	-0.379392		122088	-1.01813		68091.9	-2.19589		38284.9	-3.74538
113500		426495	-0.119835		224849	-0.379244		122103	-1.01748		68102.1	-2.19384		38290.4	-3.7408
113600		426517	-0.119809		224869	-0.379097		122118	-1.01683		68112.2	-2.19178		38295.9	-3.73623
113700		426539	-0.119782		224888	-0.378949		122134	-1.01618		68122.4	-2.18973		38301.4	-3.73166
113800		426561	-0.119756		224907	-0.378802		122149	-1.01553		68132.6	-2.18768		38306.8	-3.72711
113900		426583	-0.11973		224926	-0.378654		122164	-1.01489		68142.7	-2.18564		38312.3	-3.72256
114000		426604	-0.119704		224945	-0.378507		122179	-1.01424		68152.9	-2.1836		38317.8	-3.71802
114100		426626	-0.119678		224964	-0.37836		122194	-1.01359		68163	-2.18156		38323.2	-3.71349
114200		426648	-0.119651		224984	-0.378212		122209	-1.01295		68173.1	-2.17952		38328.7	-3.70897
114300		426670	-0.119625		225003	-0.378065		122224	-1.0123		68183.3	-2.17749		38334.1	-3.70446
114400		426692	-0.119599		225022	-0.377918		122240	-1.01166		68193.4	-2.17546		38339.6	-3.69995
114500		426713	-0.119573		225041	-0.377772		122255	-1.01102		68203.5	-2.17343		38345	-3.69546
114600		426735	-0.119547		225060	-0.377625		122270	-1.01037		68213.6	-2.1714		38350.4	-3.69097
114700		426757	-0.119521		225079	-0.377478		122285	-1.00973		68223.7	-2.16938		38355.8	-3.68649
114800		426779	-0.119494		225098	-0.377331		122300	-1.00909		68233.8	-2.16736		38361.3	-3.68202
114900		426800	-0.119468		225117	-0.377185		122315	-1.00845		68243.9	-2.16535		38366.7	-3.67755
115000		426822	-0.119442		225137	-0.377038		122330	-1.00781		68254	-2.16333		38372.1	-3.67309
115100		426844	-0.119416		225156	-0.376892		122345	-1.00717		68264	-2.16132		38377.5	-3.66865
115200		426866	-0.11939		225175	-0.376746		122360	-1.00653		68274.1	-2.15931		38382.9	-3.66421
115300		426887	-0.119364		225194	-0.376599		122375	-1.00589		68284.2	-2.15731		38388.3	-3.65977
115400		426909	-0.119338		225213	-0.376453		122390	-1.00526		68294.2	-2.1553		38393.7	-3.65535
115500		426931	-0.119312		225232	-0.376307		122405	-1.00462		68304.3	-2.1533		38399.1	-3.65093
115600		426953	-0.119286		225251	-0.376161		122420	-1.00398		68314.3	-2.15131		38404.5	-3.64653
115700		426974	-0.11926		225270	-0.376015		122436	-1.00335		68324.4	-2.14931		38409.8	-3.64213
115800		426996	-0.119234		225289	-0.37587		122451	-1.00271		68334.4	-2.14732		38415.2	-3.63773
115900		427018	-0.119208		225308	-0.375724		122466	-1.00208		68344.4	-2.14533		38420.6	-3.63335
116000		427040	-0.119182		225328	-0.375578		122481	-1.00144		68354.4	-2.14335		38425.9	-3.62897
116100		427061	-0.119156		225347	-0.375433		122496	-1.00081		68364.4	-2.14136		38431.3	-3.62461
116200		427083	-0.11913		225366	-0.375287		122511	-1.00018		68374.4	-2.13938		38436.6	-3.62024
116300		427105	-0.119104		225385	-0.375142		122526	-0.999543		68384.4	-2.13741		38442	-3.61589
116400		427127	-0.119078		225404	-0.374997		122541	-0.998912		68394.4	-2.13543		38447.3	-3.61155
116500		427148	-0.119052		225423	-0.374852		122556	-0.99828		68404.4	-2.13346		38452.7	-3.60721
116600		427170	-0.119026		225442	-0.374706		122571	-0.99765		68414.4	-2.13149		38458	-3.60288
116700		427192	-0.119		225461	-0.374561		122586	-0.99702		68424.4	-2.12952		38463.3	-3.59856
116800		427213	-0.118974		225480	-0.374417		122601	-0.996391		68434.3	-2.12756		38468.6	-3.59425
116900		427235	-0.118948		225499	-0.374272		122616	-0.995762		68444.3	-2.1256		38474	-3.58994
117000		427257	-0.118922		225518	-0.374127		122631	-0.995134		68454.3	-2.12364		38479.3	-3.58564
117100		427279	-0.118896		225537	-0.373982		122646	-0.994506		68464.2	-2.12168		38484.6	-3.58135
117200		427300	-0.11887		225556	-0.373838		122660	-0.993879		68474.1	-2.11973		38489.9	-3.57707
117300		427322	-0.118844		225575	-0.373693		122675	-0.993253		68484.1	-2.11778		38495.2	-3.5728
117400		427344	-0.118818		225594	-0.373549		122690	-0.992627		68494	-2.11583		38500.5	-3.56853
117500		427365	-0.118792		225613	-0.373404		122705	-0.992002		68503.9	-2.11389		38505.7	-3.56427
117600		427387	-0.118766		225632	-0.37326		122720	-0.991377		68513.9	-2.11194		38511	-3.56002
117700		427409	-0.11874		225651	-0.373116		122735	-0.990753		68523.8	-2.11		38516.3	-3.55577
117800		427430	-0.118715		225670	-0.372972		122750	-0.99013		68533.7	-2.10807		38521.6	-3.55153
117900		427452	-0.118689		225689	-0.372828		122765	-0.989507		68543.6	-2.10613		38526.8	-3.54731
118000		427474	-0.118663		225708	-0.372684		122780	-0.988885		68553.5	-2.1042		38532.1	-3.54308
118100		427495	-0.118637		225727	-0.37254		122795	-0.988263		68563.3	-2.10227		38537.4	-3.53887
118200		427517	-0.118611		225746	-0.372396		122810	-0.987642		68573.2	-2.10034		38542.6	-3.53466
118300		427539	-0.118585		225765	-0.372252		122825	-0.987022		68583.1	-2.09842		38547.9	-3.53046
118400		427561	-0.118559		225784	-0.372109		122840	-0.986402		68593	-2.0965		38553.1	-3.52627
118500		427582	-0.118534		225803	-0.371965		122854	-0.985783		68602.8	-2.09458		38558.4	-3.52209
118600		427604	-0.118508		225822	-0.371822		122869	-0.985164		68612.7	-2.09266		38563.6	-3.51791
118700		427626	-0.118482		225841	-0.371679		122884	-0.984546		68622.5	-2.09075		38568.8	-3.51374
118800		427647	-0.118456		225860	-0.371535		122899	-0.983928		68632.4	-2.08884		38574	-3.50958
118900		427669	-0.11843		225879	-0.371392		122914	-0.983311		68642.2	-2.08693		38579.3	-3.50543
119000		427691	-0.118405		225898	-0.371249		122929	-0.982695		68652	-2.08503		38584.5	-3.50128
119100		427712	-0.118379		225917	-0.371106		122944	-0.982079		68661.9	-2.08312		38589.7	-3.49714
119200		427734	-0.118353		225936	-0.370963		122958	-0.981464		68671.7	-2.08122		38594.9	-3.49301
119300		427755	-0.118327		225955	-0.37082		122973	-0.980849		68681.5	-2.07933		38600.1	-3.48888
119400		427777	-0.118302		225973	-0.370677		122988	-0.980235		68691.3	-2.07743		38605.3	-3.48476
119500		427799	-0.118276		225992	-0.370535		123003	-0.979621		68701.1	-2.07554		38610.5	-3.48065
119600		427820	-0.11825		226011	-0.370392		123018	-0.979008		68710.9	-2.07365		38615.7	-3.47655
119700		427842	-0.118225		226030	-0.37025		123033	-0.978396		68720.7	-2.07176		38620.8	-3.47245
119800		427864	-0.118199		226049	-0.370107		123047	-0.977784		68730.5	-2.06988		38626	-3.46836
119900		427885	-0.118173		226068	-0.369965		123062	-0.977173		68740.2	-2.068		38631.2	-3.46428
120000		427907	-0.118147		226087	-0.369822		123077	-0.976562		68750	-2.06612		38636.4	-3.46021
120100		427929	-0.118122		226106	-0.36968		123092	-0.975952		68759.8	-2.06424		38641.5	-3.45614
120200		427950	-0.118096		226125	-0.369538		123106	-0.975343		68769.5	-2.06236		38646.7	-3.45208
120300		427972	-0.11807		226144	-0.369396		123121	-0.974734		68779.3	-2.06049		38651.8	-3.44803
120400		427993	-0.118045		226163	-0.369254		123136	-0.974126		68789	-2.05862		38657	-3.44398
120500		428015	-0.118019		226181	-0.369112		123151	-0.973518		68798.8	-2.05676		38662.1	-3.43994
120600		428037	-0.117993		226200	-0.368971		123166	-0.972911		68808.5	-2.05489		38667.3	-3.43591
120700		428058	-0.117968		226219	-0.368829		123180	-0.972304		68818.2	-2.05303		38672.4	-3.43189
120800		428080	-0.117942		226238	-0.368687		123195	-0.971698		68827.9	-2.05117		38677.5	-3.42787
120900		428102	-0.117917		226257	-0.368546		123210	-0.971092		68837.6	-2.04931		38682.7	-3.42386
121000		428123	-0.117891		226276	-0.368404		123225	-0.970487		68847.4	-2.04746		38687.8	-3.41986
121100		428145	-0.117865		226295	-0.368263		123239	-0.969883		68857.1	-2.04561		38692.9	-3.41586
121200		428166	-0.11784		226314	-0.368122		123254	-0.969279		68866.7	-2.04376		38698	-3.41187
121300		428188	-0.117814		226332	-0.36798		123269	-0.968676		68876.4	-2.04191		38703.1	-3.40789
121400		428210	-0.117789		226351	-0.367839		123283	-0.968073		68886.1	-2.04007		38708.2	-3.40391
121500		428231	-0.117763		226370	-0.367698		123298	-0.967471		68895.8	-2.03823		38713.3	-3.39994
121600		428253	-0.117738		226389	-0.367557		123313	-0.96687		68905.5	-2.03639		38718.4	-3.39598
121700		428274	-0.117712		226408	-0.367416		123328	-0.966269		68915.1	-2.03455		38723.5	-3.39203
121800		428296	-0.117686		226427	-0.367275		123342	-0.965668		68924.8	-2.03272		38728.6	-3.38808
121900		428318	-0.117661		226445	-0.367135		123357	-0.965068		68934.5	-2.03089		38733.7	-3.38414
122000		428339	-0.117635		226464	-0.366994		123372	-0.964469		68944.1	-2.02906		38738.7	-3.38021
122100		428361	-0.11761		226483	-0.366853		123386	-0.96387		68953.7	-2.02723		38743.8	-3.37628
122200		428382	-0.117584		226502	-0.366713		123401	-0.963272		68963.4	-2.02541		38748.9	-3.37236
122300		428404	-0.117559		226521	-0.366573		123416	-0.962674		68973	-2.02358		38753.9	-3.36844
122400		428425	-0.117533		226539	-0.366432		123430	-0.962077		68982.6	-2.02176		38759	-3.36454
122500		428447	-0.117508		226558	-0.366292		123445	-0.961481		68992.2	-2.01995		38764	-3.36064
122600		428469	-0.117482		226577	-0.366152		123460	-0.960885		69001.9	-2.01813		38769.1	-3.35675
122700		428490	-0.117457		226596	-0.366012		123474	-0.960289		69011.5	-2.01632		38774.1	-3.35286
122800		428512	-0.117432		226615	-0.365872		123489	-0.959694		69021.1	-2.01451		38779.2	-3.34898
122900		428533	-0.117406		226633	-0.365732		123504	-0.9591		69030.7	-2.0127		38784.2	-3.34511
123000		428555	-0.117381		226652	-0.365592		123518	-0.958506		69040.2	-2.0109		38789.2	-3.34124
123100		428576	-0.117355		226671	-0.365452		123533	-0.957913		69049.8	-2.0091		38794.3	-3.33738
123200		428598	-0.11733		226690	-0.365312		123547	-0.95732		69059.4	-2.0073		38799.3	-3.33353
123300		428620	-0.117304		226709	-0.365173		123562	-0.956728		69069	-2.0055		38804.3	-3.32968
123400		428641	-0.117279		226727	-0.365033		123577	-0.956137		69078.5	-2.0037		38809.3	-3.32584
123500		428663	-0.117254		226746	-0.364894		123591	-0.955546		69088.1	-2.00191		38814.3	-3.32201
123600		428684	-0.117228		226765	-0.364755		123606	-0.954955		69097.7	-2.00012		38819.3	-3.31818
123700		428706	-0.117203		226784	-0.364615		123620	-0.954365		69107.2	-1.99833		38824.3	-3.31437
123800		428727	-0.117177		226802	-0.364476		123635	-0.953776		69116.7	-1.99655		38829.3	-3.31055
123900		428749	-0.117152		226821	-0.364337		123650	-0.953187		69126.3	-1.99477		38834.3	-3.30675
124000		428770	-0.117127		226840	-0.364198		123664	-0.952599		69135.8	-1.99298		38839.3	-3.30295
124100		428792	-0.117101		226859	-0.364059		123679	-0.952011		69145.3	-1.99121		38844.3	-3.29915
124200		428813	-0.117076		226877	-0.36392		123693	-0.951424		69154.8	-1.98943		38849.2	-3.29537
124300		428835	-0.117051		226896	-0.363781		123708	-0.950837		69164.4	-1.98766		38854.2	-3.29159
124400		428856	-0.117025		226915	-0.363642		123722	-0.950251		69173.9	-1.98589		38859.2	-3.28781
124500		428878	-0.117		226933	-0.363504		123737	-0.949665		69183.4	-1.98412		38864.1	-3.28405
124600		428899	-0.116975		226952	-0.363365		123751	-0.94908		69192.9	-1.98235		38869.1	-3.28028
124700		428921	-0.116949		226971	-0.363227		123766	-0.948496		69202.3	-1.98059		38874.1	-3.27653
124800		428942	-0.116924		226990	-0.363088		123780	-0.947912		69211.8	-1.97882		38879	-3.27278
124900		428964	-0.116899		227008	-0.36295		123795	-0.947328		69221.3	-1.97707		38883.9	-3.26904
125000		428986	-0.116874		227027	-0.362812		123810	-0.946746		69230.8	-1.97531		38888.9	-3.26531
125100		429007	-0.116848		227046	-0.362674		123824	-0.946163		69240.2	-1.97355		38893.8	-3.26158
125200		429029	-0.116823		227064	-0.362536		123839	-0.945581		69249.7	-1.9718		38898.8	-3.25786
125300		429050	-0.116798		227083	-0.362398		123853	-0.945		69259.1	-1.97005		38903.7	-3.25414
125400		429072	-0.116773		227102	-0.36226		123868	-0.944419		69268.6	-1.9683		38908.6	-3.25043
125500		429093	-0.116747		227120	-0.362122		123882	-0.943839		69278	-1.96656		38913.5	-3.24673
125600		429115	-0.116722		227139	-0.361984		123896	-0.94326		69287.5	-1.96482		38918.4	-3.24303
125700		429136	-0.116697		227158	-0.361846		123911	-0.94268		69296.9	-1.96307		38923.3	-3.23934
125800		429157	-0.116672		227176	-0.361709		123925	-0.942102		69306.3	-1.96134		38928.3	-3.23566
125900		429179	-0.116647		227195	-0.361571		123940	-0.941524		69315.7	-1.9596		38933.2	-3.23198
126000		429200	-0.116621		227214	-0.361434		123954	-0.940946		69325.2	-1.95787		38938.1	-3.22831
126100		429222	-0.116596		227232	-0.361296		123969	-0.940369		69334.6	-1.95614		38942.9	-3.22464
126200		429243	-0.116571		227251	-0.361159		123983	-0.939793		69344	-1.95441		38947.8	-3.22098
126300		429265	-0.116546		227270	-0.361022		123998	-0.939217		69353.4	-1.95268		38952.7	-3.21733
126400		429286	-0.116521		227288	-0.360885		124012	-0.938641		69362.7	-1.95095		38957.6	-3.21368
126500		429308	-0.116496		227307	-0.360747		124027	-0.938067		69372.1	-1.94923		38962.5	-3.21004
126600		429329	-0.11647		227326	-0.36061		124041	-0.937492		69381.5	-1.94751		38967.3	-3.20641
126700		429351	-0.116445		227344	-0.360474		124055	-0.936918		69390.9	-1.94579		38972.2	-3.20278
126800		429372	-0.11642		227363	-0.360337		124070	-0.936345		69400.2	-1.94408		38977.1	-3.19916
126900		429394	-0.116395		227382	-0.3602		124084	-0.935772		69409.6	-1.94237		38981.9	-3.19554
127000		429415	-0.11637		227400	-0.360063		124099	-0.9352		69419	-1.94065		38986.8	-3.19193
127100		429437	-0.116345		227419	-0.359927		124113	-0.934628		69428.3	-1.93895		38991.6	-3.18833
127200		429458	-0.11632		227437	-0.35979		124127	-0.934057		69437.7	-1.93724		38996.5	-3.18473
127300		429480	-0.116295		227456	-0.359654		124142	-0.933486		69447	-1.93554		39001.3	-3.18114
127400		429501	-0.11627		227475	-0.359517		124156	-0.932916		69456.3	-1.93383		39006.2	-3.17755
127500		429522	-0.116244		227493	-0.359381		124171	-0.932347		69465.6	-1.93213		39011	-3.17397
127600		429544	-0.116219		227512	-0.359245		124185	-0.931777		69475	-1.93044		39015.8	-3.1704
127700		429565	-0.116194		227530	-0.359109		124199	-0.931209		69484.3	-1.92874		39020.6	-3.16683
127800		429587	-0.116169		227549	-0.358973		124214	-0.930641		69493.6	-1.92705		39025.5	-3.16327
127900		429608	-0.116144		227568	-0.358837		124228	-0.930073		69502.9	-1.92536		39030.3	-3.15972
128000		429630	-0.116119		227586	-0.358701		124242	-0.929506		69512.2	-1.92367		39035.1	-3.15617
128100		429651	-0.116094		227605	-0.358565		124257	-0.92894		69521.5	-1.92198		39039.9	-3.15262
128200		429672	-0.116069		227623	-0.358429		124271	-0.928374		69530.8	-1.9203		39044.7	-3.14909
128300		429694	-0.116044		227642	-0.358293		124285	-0.927808		69540.1	-1.91862		39049.5	-3.14556
128400		429715	-0.116019		227660	-0.358158		124300	-0.927243		69549.3	-1.91694		39054.3	-3.14203
128500		429737	-0.115994		227679	-0.358022		124314	-0.926679		69558.6	-1.91526		39059.1	-3.13851
128600		429758	-0.115969		227698	-0.357887		124328	-0.926115		69567.9	-1.91358		39063.9	-3.135
128700		429780	-0.115944		227716	-0.357751		124343	-0.925552		69577.1	-1.91191		39068.6	-3.13149
128800		429801	-0.115919		227735	-0.357616		124357	-0.924989		69586.4	-1.91024		39073.4	-3.12799
128900		429822	-0.115894		227753	-0.357481		124371	-0.924426		69595.6	-1.90857		39078.2	-3.12449
129000		429844	-0.115869		227772	-0.357346		124386	-0.923864		69604.9	-1.9069		39083	-3.121
129100		429865	-0.115844		227790	-0.357211		124400	-0.923303		69614.1	-1.90524		39087.7	-3.11752
129200		429887	-0.115819		227809	-0.357076		124414	-0.922742		69623.3	-1.90358		39092.5	-3.11404
129300		429908	-0.115795		227827	-0.356941		124428	-0.922182		69632.6	-1.90192		39097.3	-3.11057
129400		429929	-0.11577		227846	-0.356806		124443	-0.921622		69641.8	-1.90026		39102	-3.1071
129500		429951	-0.115745		227864	-0.356671		124457	-0.921063		69651	-1.8986		39106.8	-3.10364
129600		429972	-0.11572		227883	-0.356537		124471	-0.920504		69660.2	-1.89695		39111.5	-3.10018
129700		429994	-0.115695		227901	-0.356402		124486	-0.919946		69669.4	-1.8953		39116.2	-3.09673
129800		430015	-0.11567		227920	-0.356267		124500	-0.919388		69678.6	-1.89365		39121	-3.09329
129900		430036	-0.115645		227938	-0.356133		124514	-0.91883		69687.8	-1.892		39125.7	-3.08985
130000		430058	-0.11562		227957	-0.355999		124528	-0.918274		69697	-1.89036		39130.4	-3.08642
130100		430079	-0.115595		227975	-0.355864		124543	-0.917717		69706.1	-1.88872		39135.2	-3.08299
130200		430101	-0.115571		227994	-0.35573		124557	-0.917162		69715.3	-1.88708		39139.9	-3.07957
130300		430122	-0.115546		228012	-0.355596		124571	-0.916606		69724.5	-1.88544		39144.6	-3.07616
130400		430143	-0.115521		228031	-0.355462		124585	-0.916052		69733.7	-1.8838		39149.3	-3.07275
130500		430165	-0.115496		228049	-0.355328		124599	-0.915497		69742.8	-1.88217		39154	-3.06934
130600		430186	-0.115471		228068	-0.355194		124614	-0.914944		69752	-1.88053		39158.7	-3.06595
130700		430207	-0.115446		228086	-0.35506		124628	-0.91439		69761.1	-1.8789		39163.4	-3.06255
130800		430229	-0.115422		228105	-0.354926		124642	-0.913838		69770.3	-1.87728		39168.1	-3.05917
130900		430250	-0.115397		228123	-0.354793		124656	-0.913285		69779.4	-1.87565		39172.8	-3.05579
131000		430272	-0.115372		228142	-0.354659		124670	-0.912734		69788.5	-1.87403		39177.5	-3.05241
131100		430293	-0.115347		228160	-0.354525		124685	-0.912182		69797.6	-1.87241		39182.2	-3.04904
131200		430314	-0.115323		228179	-0.354392		124699	-0.911632		69806.8	-1.87079		39186.9	-3.04568
131300		430336	-0.115298		228197	-0.354259		124713	-0.911081		69815.9	-1.86917		39191.5	-3.04232
131400		430357	-0.115273		228216	-0.354125		124727	-0.910532		69825	-1.86755		39196.2	-3.03896
131500		430378	-0.115248		228234	-0.353992		124741	-0.909982		69834.1	-1.86594		39200.9	-3.03562
131600		430400	-0.115223		228252	-0.353859		124755	-0.909434		69843.2	-1.86433		39205.5	-3.03227
131700		430421	-0.115199		228271	-0.353726		124770	-0.908885		69852.3	-1.86272		39210.2	-3.02894
131800		430442	-0.115174		228289	-0.353593		124784	-0.908337		69861.4	-1.86111		39214.8	-3.02561
131900		430464	-0.115149		228308	-0.35346		124798	-0.90779		69870.4	-1.85951		39219.5	-3.02228
132000		430485	-0.115125		228326	-0.353327		124812	-0.907243		69879.5	-1.85791		39224.1	-3.01896
132100		430506	-0.1151		228345	-0.353194		124826	-0.906697		69888.6	-1.85631		39228.8	-3.01564
132200		430528	-0.115075		228363	-0.353061		124840	-0.906151		69897.7	-1.85471		39233.4	-3.01233
132300		430549	-0.115051		228381	-0.352929		124854	-0.905606		69906.7	-1.85311		39238.1	-3.00903
132400		430570	-0.115026		228400	-0.352796		124869	-0.905061		69915.8	-1.85152		39242.7	-3.00573
132500		430592	-0.115001		228418	-0.352664		124883	-0.904517		69924.8	-1.84992		39247.3	-3.00244
132600		430613	-0.114977		228437	-0.352531		124897	-0.903973		69933.9	-1.84833		39251.9	-2.99915
132700		430634	-0.114952		228455	-0.352399		124911	-0.90343		69942.9	-1.84675		39256.6	-2.99587
132800		430656	-0.114927		228473	-0.352267		124925	-0.902887		69951.9	-1.84516		39261.2	-2.99259
132900		430677	-0.114903		228492	-0.352134		124939	-0.902345		69960.9	-1.84358		39265.8	-2.98932
133000		430698	-0.114878		228510	-0.352002		124953	-0.901803		69970	-1.84199		39270.4	-2.98606
133100		430720	-0.114853		228529	-0.35187		124967	-0.901261		69979	-1.84041		39275	-2.98279
133200		430741	-0.114829		228547	-0.351738		124981	-0.90072		69988	-1.83884		39279.6	-2.97954
133300		430762	-0.114804		228565	-0.351606		124995	-0.90018		69997	-1.83726		39284.2	-2.97629
133400		430783	-0.11478		228584	-0.351475		125009	-0.89964		70006	-1.83569		39288.8	-2.97304
133500		430805	-0.114755		228602	-0.351343		125023	-0.899101		70015	-1.83411		39293.4	-2.9698
133600		430826	-0.11473		228620	-0.351211		125037	-0.898562		70024	-1.83254		39297.9	-2.96657
133700		430847	-0.114706		228639	-0.35108		125052	-0.898023		70033	-1.83098		39302.5	-2.96334
133800		430869	-0.114681		228657	-0.350948		125066	-0.897485		70041.9	-1.82941		39307.1	-2.96012
133900		430890	-0.114657		228675	-0.350817		125080	-0.896948		70050.9	-1.82785		39311.7	-2.9569
134000		430911	-0.114632		228694	-0.350685		125094	-0.896411		70059.9	-1.82628		39316.2	-2.95369
134100		430932	-0.114608		228712	-0.350554		125108	-0.895874		70068.8	-1.82472		39320.8	-2.95048
134200		430954	-0.114583		228730	-0.350423		125122	-0.895338		70077.8	-1.82317		39325.4	-2.94728
134300		430975	-0.114558		228749	-0.350292		125136	-0.894803		70086.7	-1.82161		39329.9	-2.94408
134400		430996	-0.114534		228767	-0.35016		125150	-0.894268		70095.7	-1.82006		39334.5	-2.94089
134500		431018	-0.114509		228785	-0.350029		125164	-0.893733		70104.6	-1.8185		39339	-2.9377
134600		431039	-0.114485		228804	-0.349899		125178	-0.893199		70113.6	-1.81695		39343.6	-2.93452
134700		431060	-0.11446		228822	-0.349768		125192	-0.892665		70122.5	-1.81541		39348.1	-2.93134
134800		431081	-0.114436		228840	-0.349637		125206	-0.892132		70131.4	-1.81386		39352.6	-2.92817
134900		431103	-0.114412		228859	-0.349506		125220	-0.891599		70140.3	-1.81232		39357.2	-2.925
135000		431124	-0.114387		228877	-0.349375		125234	-0.891067		70149.3	-1.81077		39361.7	-2.92184
135100		431145	-0.114363		228895	-0.349245		125248	-0.890535		70158.2	-1.80923		39366.2	-2.91868
135200		431166	-0.114338		228914	-0.349114		125262	-0.890004		70167.1	-1.8077		39370.7	-2.91553
135300		431188	-0.114314		228932	-0.348984		125276	-0.889473		70176	-1.80616		39375.3	-2.91239
135400		431209	-0.114289		228950	-0.348854		125290	-0.888943		70184.9	-1.80463		39379.8	-2.90925
135500		431230	-0.114265		228968	-0.348723		125303	-0.888413		70193.7	-1.80309		39384.3	-2.90611
135600		431251	-0.11424		228987	-0.348593		125317	-0.887884		70202.6	-1.80156		39388.8	-2.90298
135700		431273	-0.114216		229005	-0.348463		125331	-0.887355		70211.5	-1.80003		39393.3	-2.89985
135800		431294	-0.114192		229023	-0.348333		125345	-0.886826		70220.4	-1.79851		39397.8	-2.89673
135900		431315	-0.114167		229042	-0.348203		125359	-0.886298		70229.2	-1.79698		39402.3	-2.89362
136000		431336	-0.114143		229060	-0.348073		125373	-0.885771		70238.1	-1.79546		39406.8	-2.89051
136100		431358	-0.114118		229078	-0.347943		125387	-0.885244		70247	-1.79394		39411.3	-2.8874
136200		431379	-0.114094		229096	-0.347813		125401	-0.884717		70255.8	-1.79242		39415.7	-2.8843
136300		431400	-0.11407		229115	-0.347684		125415	-0.884191		70264.6	-1.79091		39420.2	-2.88121
136400		431421	-0.114045		229133	-0.347554		125429	-0.883666		70273.5	-1.78939		39424.7	-2.87812
136500		431443	-0.114021		229151	-0.347425		125443	-0.883141		70282.3	-1.78788		39429.2	-2.87503
136600		431464	-0.113997		229169	-0.347295		125457	-0.882616		70291.1	-1.78637		39433.6	-2.87195
136700		431485	-0.113972		229188	-0.347166		125470	-0.882092		70300	-1.78486		39438.1	-2.86887
136800		431506	-0.113948		229206	-0.347036		125484	-0.881568		70308.8	-1.78335		39442.6	-2.8658
136900		431527	-0.113924		229224	-0.346907		125498	-0.881045		70317.6	-1.78184		39447	-2.86274
137000		431549	-0.113899		229242	-0.346778		125512	-0.880522		70326.4	-1.78034		39451.5	-2.85968
137100		431570	-0.113875		229260	-0.346649		125526	-0.88		70335.2	-1.77884		39455.9	-2.85662
137200		431591	-0.113851		229279	-0.34652		125540	-0.879478		70344	-1.77734		39460.4	-2.85357
137300		431612	-0.113826		229297	-0.346391		125554	-0.878956		70352.8	-1.77584		39464.8	-2.85052
137400		431633	-0.113802		229315	-0.346262		125568	-0.878435		70361.6	-1.77435		39469.3	-2.84748
137500		431655	-0.113778		229333	-0.346133		125581	-0.877915		70370.4	-1.77285		39473.7	-2.84444
137600		431676	-0.113754		229352	-0.346004		125595	-0.877395		70379.1	-1.77136		39478.1	-2.84141
137700		431697	-0.113729		229370	-0.345876		125609	-0.876875		70387.9	-1.76987		39482.5	-2.83839
137800		431718	-0.113705		229388	-0.345747		125623	-0.876356		70396.7	-1.76838		39487	-2.83536
137900		431739	-0.113681		229406	-0.345618		125637	-0.875838		70405.4	-1.7669		39491.4	-2.83235
138000		431761	-0.113657		229424	-0.34549		125651	-0.875319		70414.2	-1.76541		39495.8	-2.82933
138100		431782	-0.113632		229442	-0.345362		125664	-0.874802		70423	-1.76393		39500.2	-2.82633
138200		431803	-0.113608		229461	-0.345233		125678	-0.874285		70431.7	-1.76245		39504.6	-2.82332
138300		431824	-0.113584		229479	-0.345105		125692	-0.873768		70440.4	-1.76097		39509	-2.82033
138400		431845	-0.11356		229497	-0.344977		125706	-0.873251		70449.2	-1.75949		39513.4	-2.81733
138500		431867	-0.113535		229515	-0.344849		125720	-0.872736		70457.9	-1.75802		39517.8	-2.81434
138600		431888	-0.113511		229533	-0.344721		125733	-0.87222		70466.6	-1.75654		39522.2	-2.81136
138700		431909	-0.113487		229552	-0.344593		125747	-0.871705		70475.3	-1.75507		39526.6	-2.80838
138800		431930	-0.113463		229570	-0.344465		125761	-0.871191		70484.1	-1.7536		39531	-2.80541
138900		431951	-0.113439		229588	-0.344337		125775	-0.870677		70492.8	-1.75214		39535.4	-2.80244
139000		431972	-0.113415		229606	-0.344209		125788	-0.870163		70501.5	-1.75067		39539.7	-2.79947
139100		431994	-0.11339		229624	-0.344082		125802	-0.86965		70510.2	-1.74921		39544.1	-2.79651
139200		432015	-0.113366		229642	-0.343954		125816	-0.869137		70518.9	-1.74774		39548.5	-2.79356
139300		432036	-0.113342		229660	-0.343826		125830	-0.868625		70527.6	-1.74628		39552.9	-2.79061
139400		432057	-0.113318		229679	-0.343699		125844	-0.868113		70536.2	-1.74482		39557.2	-2.78766
139500		432078	-0.113294		229697	-0.343571		125857	-0.867602		70544.9	-1.74337		39561.6	-2.78472
139600		432099	-0.11327		229715	-0.343444		125871	-0.867091		70553.6	-1.74191		39565.9	-2.78178
139700		432120	-0.113246		229733	-0.343317		125885	-0.86658		70562.3	-1.74046		39570.3	-2.77885
139800		432142	-0.113222		229751	-0.34319		125898	-0.866071		70570.9	-1.73901		39574.6	-2.77592
139900		432163	-0.113197		229769	-0.343063		125912	-0.865561		70579.6	-1.73756		39579	-2.773
140000		432184	-0.113173		229787	-0.342936		125926	-0.865052		70588.2	-1.73611		39583.3	-2.77008
140100		432205	-0.113149		229805	-0.342809		125940	-0.864543		70596.9	-1.73467		39587.7	-2.76717
140200		432226	-0.113125		229823	-0.342682		125953	-0.864035		70605.5	-1.73322		39592	-2.76426
140300		432247	-0.113101		229842	-0.342555		125967	-0.863527		70614.2	-1.73178		39596.3	-2.76136
140400		432268	-0.113077		229860	-0.342428		125981	-0.86302		70622.8	-1.73034		39600.7	-2.75846
140500		432290	-0.113053		229878	-0.342301		125994	-0.862513		70631.4	-1.7289		39605	-2.75556
140600		432311	-0.113029		229896	-0.342175		126008	-0.862007		70640	-1.72746		39609.3	-2.75267
140700		432332	-0.113005		229914	-0.342048		126022	-0.861501		70648.7	-1.72603		39613.6	-2.74978
140800		432353	-0.112981		229932	-0.341922		126036	-0.860995		70657.3	-1.72459		39617.9	-2.7469
140900		432374	-0.112957		229950	-0.341795		126049	-0.86049		70665.9	-1.72316		39622.2	-2.74403
141000		432395	-0.112933		229968	-0.341669		126063	-0.859986		70674.5	-1.72173		39626.6	-2.74115
141100		432416	-0.112909		229986	-0.341543		126077	-0.859482		70683.1	-1.72031		39630.9	-2.73828
141200		432437	-0.112885		230004	-0.341416		126090	-0.858978		70691.7	-1.71888		39635.2	-2.73542
141300		432459	-0.112861		230022	-0.34129		126104	-0.858475		70700.3	-1.71745		39639.5	-2.73256
141400		432480	-0.112837		230040	-0.341164		126117	-0.857972		70708.8	-1.71603		39643.7	-2.72971
141500		432501	-0.112813		230058	-0.341038		126131	-0.857469		70717.4	-1.71461		39648	-2.72686
141600		432522	-0.112789		230076	-0.340912		126145	-0.856967		70726	-1.71319		39652.3	-2.72401
141700		432543	-0.112765		230095	-0.340786		126158	-0.856466		70734.6	-1.71178		39656.6	-2.72117
141800		432564	-0.112741		230113	-0.340661		126172	-0.855965		70743.1	-1.71036		39660.9	-2.71833
141900		432585	-0.112717		230131	-0.340535		126186	-0.855464		70751.7	-1.70895		39665.2	-2.7155
142000		432606	-0.112693		230149	-0.340409		126199	-0.854964		70760.2	-1.70753		39669.4	-2.71267
142100		432627	-0.112669		230167	-0.340284		126213	-0.854464		70768.8	-1.70612		39673.7	-2.70985
142200		432648	-0.112645		230185	-0.340158		126226	-0.853965		70777.3	-1.70471		39678	-2.70703
142300		432669	-0.112622		230203	-0.340033		126240	-0.853466		70785.9	-1.70331		39682.2	-2.70422
142400		432691	-0.112598		230221	-0.339907		126254	-0.852968		70794.4	-1.7019		39686.5	-2.70141
142500		432712	-0.112574		230239	-0.339782		126267	-0.852469		70802.9	-1.7005		39690.7	-2.6986
142600		432733	-0.11255		230257	-0.339657		126281	-0.851972		70811.4	-1.6991		39695	-2.6958
142700		432754	-0.112526		230275	-0.339532		126294	-0.851475		70820	-1.6977		39699.2	-2.693
142800		432775	-0.112502		230293	-0.339407		126308	-0.850978		70828.5	-1.6963		39703.5	-2.69021
142900		432796	-0.112478		230311	-0.339282		126322	-0.850482		70837	-1.6949		39707.7	-2.68742
143000		432817	-0.112454		230329	-0.339157		126335	-0.849986		70845.5	-1.69351		39711.9	-2.68464
143100		432838	-0.112431		230347	-0.339032		126349	-0.849491		70854	-1.69212		39716.2	-2.68186
143200		432859	-0.112407		230365	-0.338907		126362	-0.848996		70862.5	-1.69072		39720.4	-2.67908
143300		432880	-0.112383		230383	-0.338782		126376	-0.848501		70871	-1.68934		39724.6	-2.67631
143400		432901	-0.112359		230401	-0.338658		126389	-0.848007		70879.4	-1.68795		39728.8	-2.67354
143500		432922	-0.112335		230419	-0.338533		126403	-0.847513		70887.9	-1.68656		39733.1	-2.67078
143600		432943	-0.112311		230437	-0.338408		126416	-0.84702		70896.4	-1.68518		39737.3	-2.66802
143700		432964	-0.112288		230455	-0.338284		126430	-0.846527		70904.9	-1.68379		39741.5	-2.66527
143800		432985	-0.112264		230473	-0.33816		126444	-0.846035		70913.3	-1.68241		39745.7	-2.66252
143900		433006	-0.11224		230491	-0.338035		126457	-0.845543		70921.8	-1.68103		39749.9	-2.65977
144000		433028	-0.112216		230508	-0.337911		126471	-0.845051		70930.2	-1.67966		39754.1	-2.65703
144100		433049	-0.112193		230526	-0.337787		126484	-0.84456		70938.7	-1.67828		39758.3	-2.65429
144200		433070	-0.112169		230544	-0.337663		126498	-0.84407		70947.1	-1.67691		39762.5	-2.65156
144300		433091	-0.112145		230562	-0.337539		126511	-0.843579		70955.6	-1.67553		39766.7	-2.64883
144400		433112	-0.112121		230580	-0.337415		126525	-0.84309		70964	-1.67416		39770.9	-2.64611
144500		433133	-0.112098		230598	-0.337291		126538	-0.8426		70972.4	-1.67279		39775.1	-2.64339
144600		433154	-0.112074		230616	-0.337167		126552	-0.842111		70980.8	-1.67143		39779.2	-2.64067
144700		433175	-0.11205		230634	-0.337043		126565	-0.841623		70989.3	-1.67006		39783.4	-2.63796
144800		433196	-0.112026		230652	-0.336919		126579	-0.841135		70997.7	-1.6687		39787.6	-2.63525
144900		433217	-0.112003		230670	-0.336796		126592	-0.840647		71006.1	-1.66733		39791.8	-2.63255
145000		433238	-0.111979		230688	-0.336672		126606	-0.84016		71014.5	-1.66597		39795.9	-2.62985
145100		433259	-0.111955		230706	-0.336548		126619	-0.839673		71022.9	-1.66461		39800.1	-2.62715
145200		433280	-0.111932		230724	-0.336425		126632	-0.839186		71031.3	-1.66326		39804.2	-2.62446
145300		433301	-0.111908		230742	-0.336302		126646	-0.8387		71039.7	-1.6619		39808.4	-2.62178
145400		433322	-0.111884		230759	-0.336178		126659	-0.838215		71048.1	-1.66055		39812.6	-2.61909
145500		433343	-0.111861		230777	-0.336055		126673	-0.83773		71056.4	-1.65919		39816.7	-2.61641
145600		433364	-0.111837		230795	-0.335932		126686	-0.837245		71064.8	-1.65784		39820.8	-2.61374
145700		433385	-0.111813		230813	-0.335809		126700	-0.836761		71073.2	-1.65649		39825	-2.61107
145800		433406	-0.11179		230831	-0.335686		126713	-0.836277		71081.6	-1.65515		39829.1	-2.6084
145900		433427	-0.111766		230849	-0.335563		126727	-0.835793		71089.9	-1.6538		39833.3	-2.60574
146000		433448	-0.111742		230867	-0.33544		126740	-0.83531		71098.3	-1.65246		39837.4	-2.60308
146100		433469	-0.111719		230885	-0.335317		126753	-0.834828		71106.6	-1.65111		39841.5	-2.60043
146200		433490	-0.111695		230903	-0.335194		126767	-0.834345		71115	-1.64977		39845.7	-2.59778
146300		433511	-0.111671		230920	-0.335072		126780	-0.833864		71123.3	-1.64843		39849.8	-2.59513
146400		433532	-0.111648		230938	-0.334949		126794	-0.833382		71131.6	-1.64709		39853.9	-2.59249
146500		433553	-0.111624		230956	-0.334826		126807	-0.832901		71140	-1.64576		39858	-2.58985
146600		433574	-0.111601		230974	-0.334704		126820	-0.832421		71148.3	-1.64442		39862.1	-2.58722
146700		433595	-0.111577		230992	-0.334581		126834	-0.831941		71156.6	-1.64309		39866.2	-2.58459
146800		433616	-0.111554		231010	-0.334459		126847	-0.831461		71164.9	-1.64176		39870.3	-2.58196
146900		433637	-0.11153		231028	-0.334337		126860	-0.830982		71173.2	-1.64043		39874.4	-2.57934
147000		433658	-0.111506		231045	-0.334215		126874	-0.830503		71181.6	-1.6391		39878.5	-2.57672
147100		433679	-0.111483		231063	-0.334092		126887	-0.830024		71189.9	-1.63778		39882.6	-2.57411
147200		433700	-0.111459		231081	-0.33397		126901	-0.829546		71198.2	-1.63645		39886.7	-2.5715
147300		433721	-0.111436		231099	-0.333848		126914	-0.829069		71206.4	-1.63513		39890.8	-2.56889
147400		433742	-0.111412		231117	-0.333726		126927	-0.828591		71214.7	-1.63381		39894.9	-2.56629
147500		433763	-0.111389		231135	-0.333604		126941	-0.828114		71223	-1.63249		39899	-2.56369
147600		433783	-0.111365		231152	-0.333483		126954	-0.827638		71231.3	-1.63117		39903.1	-2.5611
147700		433804	-0.111342		231170	-0.333361		126967	-0.827162		71239.6	-1.62985		39907.1	-2.55851
147800		433825	-0.111318		231188	-0.333239		126981	-0.826686		71247.8	-1.62854		39911.2	-2.55592
147900		433846	-0.111295		231206	-0.333117		126994	-0.826211		71256.1	-1.62722		39915.3	-2.55334
148000		433867	-0.111271		231224	-0.332996		127007	-0.825737		71264.4	-1.62591		39919.4	-2.55076
148100		433888	-0.111248		231241	-0.332874		127021	-0.825262		71272.6	-1.6246		39923.4	-2.54819
148200		433909	-0.111224		231259	-0.332753		127034	-0.824788		71280.9	-1.62329		39927.5	-2.54561
148300		433930	-0.111201		231277	-0.332632		127047	-0.824315		71289.1	-1.62198		39931.5	-2.54305
148400		433951	-0.111178		231295	-0.33251		127061	-0.823842		71297.4	-1.62068		39935.6	-2.54049
148500		433972	-0.111154		231313	-0.332389		127074	-0.823369		71305.6	-1.61937		39939.6	-2.53793
148600		433993	-0.111131		231330	-0.332268		127087	-0.822897		71313.8	-1.61807		39943.7	-2.53537
148700		434014	-0.111107		231348	-0.332147		127100	-0.822425		71322.1	-1.61677		39947.7	-2.53282
148800		434035	-0.111084		231366	-0.332026		127114	-0.821953		71330.3	-1.61547		39951.8	-2.53027
148900		434056	-0.11106		231384	-0.331905		127127	-0.821482		71338.5	-1.61417		39955.8	-2.52773
149000		434077	-0.111037		231401	-0.331784		127140	-0.821011		71346.7	-1.61288		39959.8	-2.52519
149100		434098	-0.111014		231419	-0.331663		127154	-0.820541		71354.9	-1.61158		39963.9	-2.52265
149200		434118	-0.11099		231437	-0.331542		127167	-0.820071		71363.1	-1.61029		39967.9	-2.52012
149300		434139	-0.110967		231455	-0.331422		127180	-0.819602		71371.3	-1.609		39971.9	-2.51759
149400		434160	-0.110943		231473	-0.331301		127193	-0.819133		71379.5	-1.60771		39975.9	-2.51507
149500		434181	-0.11092		231490	-0.33118		127207	-0.818664		71387.7	-1.60642		39980	-2.51255
149600		434202	-0.110897		231508	-0.33106		127220	-0.818196		71395.9	-1.60513		39984	-2.51003
149700		434223	-0.110873		231526	-0.330939		127233	-0.817728		71404.1	-1.60385		39988	-2.50752
149800		434244	-0.11085		231543	-0.330819		127246	-0.81726		71412.2	-1.60256		39992	-2.50501
149900		434265	-0.110827		231561	-0.330699		127260	-0.816793		71420.4	-1.60128		39996	-2.5025
150000		434286	-0.110803		231579	-0.330579		127273	-0.816327		71428.6	-1.6		40000	-2.5
150100		434307	-0.11078		231597	-0.330458		127286	-0.81586		71436.7	-1.59872		40004	-2.4975
150200		434328	-0.110757		231614	-0.330338		127299	-0.815394		71444.9	-1.59744		40008	-2.49501
150300		434348	-0.110733		231632	-0.330218		127312	-0.814929		71453	-1.59617		40012	-2.49252
150400		434369	-0.11071		231650	-0.330098		127326	-0.814464		71461.2	-1.59489		40016	-2.49003
150500		434390	-0.110687		231668	-0.329978		127339	-0.813999		71469.3	-1.59362		40020	-2.48755
150600		434411	-0.110663		231685	-0.329858		127352	-0.813535		71477.5	-1.59235		40023.9	-2.48507
150700		434432	-0.11064		231703	-0.329739		127365	-0.813071		71485.6	-1.59108		40027.9	-2.48259
150800		434453	-0.110617		231721	-0.329619		127378	-0.812608		71493.7	-1.58981		40031.9	-2.48012
150900		434474	-0.110594		231738	-0.329499		127392	-0.812144		71501.9	-1.58854		40035.9	-2.47765
151000		434495	-0.11057		231756	-0.32938		127405	-0.811682		71510	-1.58728		40039.8	-2.47519
151100		434515	-0.110547		231774	-0.32926		127418	-0.811219		71518.1	-1.58601		40043.8	-2.47273
151200		434536	-0.110524		231791	-0.329141		127431	-0.810758		71526.2	-1.58475		40047.8	-2.47027
151300		434557	-0.110501		231809	-0.329021		127444	-0.810296		71534.3	-1.58349		40051.7	-2.46781
151400		434578	-0.110477		231827	-0.328902		127457	-0.809835		71542.4	-1.58223		40055.7	-2.46536
151500		434599	-0.110454		231844	-0.328783		127471	-0.809374		71550.5	-1.58097		40059.6	-2.46292
151600		434620	-0.110431		231862	-0.328664		127484	-0.808914		71558.6	-1.57971		40063.6	-2.46047
151700		434641	-0.110408		231880	-0.328544		127497	-0.808454		71566.7	-1.57846		40067.5	-2.45804
151800		434661	-0.110385		231897	-0.328425		127510	-0.807994		71574.8	-1.57721		40071.5	-2.4556
151900		434682	-0.110361		231915	-0.328306		127523	-0.807535		71582.8	-1.57595		40075.4	-2.45317
152000		434703	-0.110338		231933	-0.328187		127536	-0.807076		71590.9	-1.5747		40079.4	-2.45074
152100		434724	-0.110315		231950	-0.328068		127549	-0.806618		71599	-1.57345		40083.3	-2.44832
152200		434745	-0.110292		231968	-0.32795		127562	-0.80616		71607	-1.57221		40087.2	-2.44589
152300		434766	-0.110269		231986	-0.327831		127576	-0.805703		71615.1	-1.57096		40091.2	-2.44348
152400		434787	-0.110246		232003	-0.327712		127589	-0.805245		71623.2	-1.56972		40095.1	-2.44106
152500		434807	-0.110222		232021	-0.327594		127602	-0.804788		71631.2	-1.56847		40099	-2.43865
152600		434828	-0.110199		232039	-0.327475		127615	-0.804332		71639.3	-1.56723		40102.9	-2.43625
152700		434849	-0.110176		232056	-0.327357		127628	-0.803876		71647.3	-1.56599		40106.8	-2.43384
152800		434870	-0.110153		232074	-0.327238		127641	-0.80342		71655.3	-1.56475		40110.8	-2.43144
152900		434891	-0.11013		232092	-0.32712		127654	-0.802965		71663.4	-1.56352		40114.7	-2.42905
153000		434912	-0.110107		232109	-0.327001		127667	-0.80251		71671.4	-1.56228		40118.6	-2.42665
153100		434932	-0.110084		232127	-0.326883		127680	-0.802056		71679.4	-1.56105		40122.5	-2.42427
153200		434953	-0.110061		232144	-0.326765		127693	-0.801602		71687.4	-1.55981		40126.4	-2.42188
153300		434974	-0.110038		232162	-0.326647		127706	-0.801148		71695.4	-1.55858		40130.3	-2.4195
153400		434995	-0.110014		232180	-0.326529		127720	-0.800695		71703.5	-1.55735		40134.2	-2.41712
153500		435016	-0.109991		232197	-0.326411		127733	-0.800242		71711.5	-1.55612		40138.1	-2.41474
153600		435036	-0.109968		232215	-0.326293		127746	-0.799789		71719.5	-1.5549		40142	-2.41237
153700		435057	-0.109945		232232	-0.326175		127759	-0.799337		71727.5	-1.55367		40145.8	-2.41
153800		435078	-0.109922		232250	-0.326057		127772	-0.798885		71735.4	-1.55245		40149.7	-2.40764
153900		435099	-0.109899		232268	-0.32594		127785	-0.798434		71743.4	-1.55122		40153.6	-2.40528
154000		435120	-0.109876		232285	-0.325822		127798	-0.797983		71751.4	-1.55		40157.5	-2.40292
154100		435141	-0.109853		232303	-0.325704		127811	-0.797532		71759.4	-1.54878		40161.4	-2.40057
154200		435161	-0.10983		232320	-0.325587		127824	-0.797082		71767.4	-1.54757		40165.2	-2.39822
154300		435182	-0.109807		232338	-0.325469		127837	-0.796632		71775.3	-1.54635		40169.1	-2.39587
154400		435203	-0.109784		232355	-0.325352		127850	-0.796182		71783.3	-1.54513		40173	-2.39353
154500		435224	-0.109761		232373	-0.325235		127863	-0.795733		71791.3	-1.54392		40176.8	-2.39119
154600		435245	-0.109738		232391	-0.325117		127876	-0.795285		71799.2	-1.54271		40180.7	-2.38885
154700		435265	-0.109715		232408	-0.325		127889	-0.794836		71807.2	-1.54149		40184.5	-2.38652
154800		435286	-0.109692		232426	-0.324883		127902	-0.794388		71815.1	-1.54029		40188.4	-2.38419
154900		435307	-0.109669		232443	-0.324766		127915	-0.793941		71823	-1.53908		40192.2	-2.38186
155000		435328	-0.109646		232461	-0.324649		127928	-0.793493		71831	-1.53787		40196.1	-2.37954
155100		435348	-0.109623		232478	-0.324532		127941	-0.793047		71838.9	-1.53666		40199.9	-2.37722
155200		435369	-0.1096		232496	-0.324415		127954	-0.7926		71846.8	-1.53546		40203.8	-2.3749
155300		435390	-0.109577		232513	-0.324298		127967	-0.792154		71854.8	-1.53426		40207.6	-2.37259
155400		435411	-0.109554		232531	-0.324182		127980	-0.791708		71862.7	-1.53306		40211.4	-2.37028
155500		435432	-0.109531		232548	-0.324065		127993	-0.791263		71870.6	-1.53186		40215.3	-2.36797
155600		435452	-0.109508		232566	-0.323948		128006	-0.790818		71878.5	-1.53066		40219.1	-2.36567
155700		435473	-0.109486		232583	-0.323832		128019	-0.790373		71886.4	-1.52946		40222.9	-2.36337
155800		435494	-0.109463		232601	-0.323715		128032	-0.789929		71894.3	-1.52827		40226.7	-2.36107
155900		435515	-0.10944		232618	-0.323599		128045	-0.789485		71902.2	-1.52707		40230.6	-2.35878
156000		435535	-0.109417		232636	-0.323482		128058	-0.789042		71910.1	-1.52588		40234.4	-2.35649
156100		435556	-0.109394		232653	-0.323366		128070	-0.788599		71918	-1.52469		40238.2	-2.3542
156200		435577	-0.109371		232671	-0.32325		128083	-0.788156		71925.9	-1.5235		40242	-2.35192
156300		435598	-0.109348		232688	-0.323133		128096	-0.787714		71933.8	-1.52231		40245.8	-2.34964
156400		435618	-0.109325		232706	-0.323017		128109	-0.787272		71941.6	-1.52112		40249.6	-2.34736
156500		435639	-0.109302		232723	-0.322901		128122	-0.78683		71949.5	-1.51994		40253.4	-2.34509
156600		435660	-0.10928		232741	-0.322785		128135	-0.786389		71957.4	-1.51875		40257.2	-2.34282
156700		435681	-0.109257		232758	-0.322669		128148	-0.785948		71965.2	-1.51757		40261	-2.34056
156800		435701	-0.109234		232776	-0.322553		128161	-0.785507		71973.1	-1.51639		40264.8	-2.33829
156900		435722	-0.109211		232793	-0.322438		128174	-0.785067		71980.9	-1.51521		40268.6	-2.33603
157000		435743	-0.109188		232811	-0.322322		128187	-0.784628		71988.8	-1.51403		40272.4	-2.33378
157100		435763	-0.109165		232828	-0.322206		128200	-0.784188		71996.6	-1.51285		40276.2	-2.33152
157200		435784	-0.109143		232846	-0.32209		128212	-0.783749		72004.5	-1.51167		40279.9	-2.32927
157300		435805	-0.10912		232863	-0.321975		128225	-0.783311		72012.3	-1.5105		40283.7	-2.32703
157400		435826	-0.109097		232881	-0.321859		128238	-0.782872		72020.1	-1.50933		40287.5	-2.32478
157500		435846	-0.109074		232898	-0.321744		128251	-0.782434		72028	-1.50815		40291.3	-2.32254
157600		435867	-0.109052		232916	-0.321628		128264	-0.781997		72035.8	-1.50698		40295	-2.32031
157700		435888	-0.109029		232933	-0.321513		128277	-0.78156		72043.6	-1.50581		40298.8	-2.31807
157800		435909	-0.109006		232951	-0.321398		128290	-0.781123		72051.4	-1.50465		40302.6	-2.31584
157900		435929	-0.108983		232968	-0.321283		128303	-0.780686		72059.2	-1.50348		40306.3	-2.31361
158000		435950	-0.10896		232985	-0.321168		128315	-0.78025		72067	-1.50231		40310.1	-2.31139
158100		435971	-0.108938		233003	-0.321052		128328	-0.779815		72074.8	-1.50115		40313.8	-2.30917
158200		435991	-0.108915		233020	-0.320937		128341	-0.779379		72082.6	-1.49999		40317.6	-2.30695
158300		436012	-0.108892		233038	-0.320822		128354	-0.778944		72090.4	-1.49883		40321.3	-2.30474
158400		436033	-0.10887		233055	-0.320708		128367	-0.77851		72098.2	-1.49767		40325.1	-2.30253
158500		436053	-0.108847		233073	-0.320593		128380	-0.778075		72106	-1.49651		40328.8	-2.30032
158600		436074	-0.108824		233090	-0.320478		128392	-0.777642		72113.8	-1.49535		40332.6	-2.29811
158700		436095	-0.108801		233107	-0.320363		128405	-0.777208		72121.6	-1.49419		40336.3	-2.29591
158800		436116	-0.108779		233125	-0.320249		128418	-0.776775		72129.3	-1.49304		40340	-2.29371
158900		436136	-0.108756		233142	-0.320134		128431	-0.776342		72137.1	-1.49189		40343.8	-2.29152
159000		436157	-0.108733		233160	-0.320019		128444	-0.77591		72144.8	-1.49074		40347.5	-2.28932
159100		436178	-0.108711		233177	-0.319905		128456	-0.775477		72152.6	-1.48958		40351.2	-2.28714
159200		436198	-0.108688		233194	-0.319791		128469	-0.775046		72160.4	-1.48844		40354.9	-2.28495
159300		436219	-0.108665		233212	-0.319676		128482	-0.774614		72168.1	-1.48729		40358.7	-2.28277
159400		436240	-0.108643		233229	-0.319562		128495	-0.774183		72175.8	-1.48614		40362.4	-2.28059
159500		436260	-0.10862		233246	-0.319448		128508	-0.773753		72183.6	-1.485		40366.1	-2.27841
159600		436281	-0.108597		233264	-0.319334		128520	-0.773322		72191.3	-1.48385		40369.8	-2.27624
159700		436302	-0.108575		233281	-0.319219		128533	-0.772893		72199.1	-1.48271		40373.5	-2.27407
159800		436322	-0.108552		233299	-0.319105		128546	-0.772463		72206.8	-1.48157		40377.2	-2.2719
159900		436343	-0.10853		233316	-0.318991		128559	-0.772034		72214.5	-1.48043		40380.9	-2.26973
160000		436364	-0.108507		233333	-0.318878		128571	-0.771605		72222.2	-1.47929		40384.6	-2.26757
160100		436384	-0.108484		233351	-0.318764		128584	-0.771176		72229.9	-1.47815		40388.3	-2.26542
160200		436405	-0.108462		233368	-0.31865		128597	-0.770748		72237.6	-1.47702		40392	-2.26326
160300		436426	-0.108439		233385	-0.318536		128610	-0.770321		72245.4	-1.47588		40395.7	-2.26111
160400		436446	-0.108417		233403	-0.318422		128622	-0.769893		72253.1	-1.47475		40399.4	-2.25896
160500		436467	-0.108394		233420	-0.318309		128635	-0.769466		72260.7	-1.47362		40403.1	-2.25681
160600		436488	-0.108371		233437	-0.318195		128648	-0.769039		72268.4	-1.47249		40406.8	-2.25467
160700		436508	-0.108349		233455	-0.318082		128661	-0.768613		72276.1	-1.47136		40410.4	-2.25253
160800		436529	-0.108326		233472	-0.317968		128673	-0.768187		72283.8	-1.47023		40414.1	-2.2504
160900		436549	-0.108304		233489	-0.317855		128686	-0.767761		72291.5	-1.4691		40417.8	-2.24826
161000		436570	-0.108281		233507	-0.317742		128699	-0.767336		72299.2	-1.46798		40421.5	-2.24613
161100		436591	-0.108259		233524	-0.317628		128711	-0.766911		72306.8	-1.46685		40425.1	-2.244
161200		436611	-0.108236		233541	-0.317515		128724	-0.766487		72314.5	-1.46573		40428.8	-2.24188
161300		436632	-0.108214		233559	-0.317402		128737	-0.766062		72322.2	-1.46461		40432.5	-2.23976
161400		436653	-0.108191		233576	-0.317289		128750	-0.765638		72329.8	-1.46349		40436.1	-2.23764
161500		436673	-0.108169		233593	-0.317176		128762	-0.765215		72337.5	-1.46237		40439.8	-2.23552
161600		436694	-0.108146		233611	-0.317063		128775	-0.764792		72345.1	-1.46125		40443.4	-2.23341
161700		436715	-0.108124		233628	-0.31695		128788	-0.764369		72352.8	-1.46013		40447.1	-2.2313
161800		436735	-0.108101		233645	-0.316837		128800	-0.763946		72360.4	-1.45902		40450.7	-2.2292
161900		436756	-0.108079		233663	-0.316725		128813	-0.763524		72368.1	-1.4579		40454.4	-2.22709
162000		436776	-0.108056		233680	-0.316612		128826	-0.763102		72375.7	-1.45679		40458	-2.22499
162100		436797	-0.108034		233697	-0.316499		128838	-0.762681		72383.3	-1.45568		40461.7	-2.22289
162200		436818	-0.108011		233714	-0.316387		128851	-0.76226		72390.9	-1.45457		40465.3	-2.2208
162300		436838	-0.107989		233732	-0.316274		128864	-0.761839		72398.6	-1.45346		40468.9	-2.21871
162400		436859	-0.107966		233749	-0.316162		128876	-0.761419		72406.2	-1.45235		40472.6	-2.21662
162500		436879	-0.107944		233766	-0.316049		128889	-0.760999		72413.8	-1.45125		40476.2	-2.21453
162600		436900	-0.107922		233784	-0.315937		128902	-0.760579		72421.4	-1.45014		40479.8	-2.21245
162700		436921	-0.107899		233801	-0.315825		128914	-0.76016		72429	-1.44904		40483.4	-2.21037
162800		436941	-0.107877		233818	-0.315713		128927	-0.759741		72436.6	-1.44794		40487.1	-2.20829
162900		436962	-0.107854		233835	-0.3156		128939	-0.759322		72444.2	-1.44683		40490.7	-2.20622
163000		436982	-0.107832		233853	-0.315488		128952	-0.758904		72451.8	-1.44573		40494.3	-2.20415
163100		437003	-0.10781		233870	-0.315376		128965	-0.758486		72459.4	-1.44464		40497.9	-2.20208
163200		437024	-0.107787		233887	-0.315264		128977	-0.758068		72467	-1.44354		40501.5	-2.20001
163300		437044	-0.107765		233904	-0.315152		128990	-0.757651		72474.5	-1.44244		40505.1	-2.19795
163400		437065	-0.107742		233922	-0.31504		129002	-0.757234		72482.1	-1.44135		40508.7	-2.19589
163500		437085	-0.10772		233939	-0.314929		129015	-0.756818		72489.7	-1.44025		40512.3	-2.19384
163600		437106	-0.107698		233956	-0.314817		129028	-0.756401		72497.2	-1.43916		40515.9	-2.19178
163700		437126	-0.107675		233973	-0.314705		129040	-0.755985		72504.8	-1.43807		40519.5	-2.18973
163800		437147	-0.107653		233990	-0.314594		129053	-0.75557		72512.4	-1.43698		40523.1	-2.18768
163900		437168	-0.107631		234008	-0.314482		129065	-0.755155		72519.9	-1.43589		40526.7	-2.18564
164000		437188	-0.107608		234025	-0.314371		129078	-0.75474		72527.5	-1.4348		40530.3	-2.1836
164100		437209	-0.107586		234042	-0.314259		129091	-0.754325		72535	-1.43372		40533.9	-2.18156
164200		437229	-0.107564		234059	-0.314148		129103	-0.753911		72542.6	-1.43263		40537.5	-2.17952
164300		437250	-0.107541		234077	-0.314036		129116	-0.753497		72550.1	-1.43155		40541.1	-2.17749
164400		437270	-0.107519		234094	-0.313925		129128	-0.753084		72557.6	-1.43046		40544.6	-2.17546
164500		437291	-0.107497		234111	-0.313814		129141	-0.752671		72565.2	-1.42938		40548.2	-2.17343
164600		437312	-0.107475		234128	-0.313703		129153	-0.752258		72572.7	-1.4283		40551.8	-2.1714
164700		437332	-0.107452		234145	-0.313592		129166	-0.751845		72580.2	-1.42722		40555.3	-2.16938
164800		437353	-0.10743		234163	-0.313481		129178	-0.751433		72587.7	-1.42615		40558.9	-2.16736
164900		437373	-0.107408		234180	-0.31337		129191	-0.751021		72595.2	-1.42507		40562.5	-2.16535
165000		437394	-0.107385		234197	-0.313259		129204	-0.75061		72602.7	-1.42399		40566	-2.16333
165100		437414	-0.107363		234214	-0.313148		129216	-0.750199		72610.2	-1.42292		40569.6	-2.16132
165200		437435	-0.107341		234231	-0.313037		129229	-0.749788		72617.7	-1.42185		40573.2	-2.15931
165300		437455	-0.107319		234248	-0.312926		129241	-0.749378		72625.2	-1.42078		40576.7	-2.15731
165400		437476	-0.107296		234266	-0.312816		129254	-0.748967		72632.7	-1.41971		40580.3	-2.1553
165500		437496	-0.107274		234283	-0.312705		129266	-0.748558		72640.2	-1.41864		40583.8	-2.1533
165600		437517	-0.107252		234300	-0.312594		129279	-0.748148		72647.7	-1.41757		40587.3	-2.15131
165700		437538	-0.10723		234317	-0.312484		129291	-0.747739		72655.2	-1.4165		40590.9	-2.14931
165800		437558	-0.107208		234334	-0.312373		129304	-0.74733		72662.7	-1.41544		40594.4	-2.14732
165900		437579	-0.107185		234351	-0.312263		129316	-0.746922		72670.1	-1.41437		40598	-2.14533
166000		437599	-0.107163		234369	-0.312153		129329	-0.746514		72677.6	-1.41331		40601.5	-2.14335
166100		437620	-0.107141		234386	-0.312042		129341	-0.746106		72685.1	-1.41225		40605	-2.14136
166200		437640	-0.107119		234403	-0.311932		129354	-0.745699		72692.5	-1.41118		40608.6	-2.13938
166300		437661	-0.107097		234420	-0.311822		129366	-0.745291		72700	-1.41013		40612.1	-2.13741
166400		437681	-0.107075		234437	-0.311712		129379	-0.744885		72707.4	-1.40907		40615.6	-2.13543
166500		437702	-0.107052		234454	-0.311602		129391	-0.744478		72714.9	-1.40801		40619.1	-2.13346
166600		437722	-0.10703		234471	-0.311492		129403	-0.744072		72722.3	-1.40695		40622.7	-2.13149
166700		437743	-0.107008		234488	-0.311382		129416	-0.743666		72729.8	-1.4059		40626.2	-2.12952
166800		437763	-0.106986		234506	-0.311272		129428	-0.743261		72737.2	-1.40484		40629.7	-2.12756
166900		437784	-0.106964		234523	-0.311162		129441	-0.742856		72744.6	-1.40379		40633.2	-2.1256
167000		437804	-0.106942		234540	-0.311053		129453	-0.742451		72752	-1.40274		40636.7	-2.12364
167100		437825	-0.10692		234557	-0.310943		129466	-0.742047		72759.5	-1.40169		40640.2	-2.12168
167200		437845	-0.106897		234574	-0.310833		129478	-0.741643		72766.9	-1.40064		40643.7	-2.11973
167300		437866	-0.106875		234591	-0.310724		129491	-0.741239		72774.3	-1.39959		40647.2	-2.11778
167400		437886	-0.106853		234608	-0.310614		129503	-0.740835		72781.7	-1.39855		40650.7	-2.11583
167500		437907	-0.106831		234625	-0.310505		129515	-0.740432		72789.1	-1.3975		40654.2	-2.11389
167600		437927	-0.106809		234642	-0.310395		129528	-0.740029		72796.5	-1.39646		40657.7	-2.11194
167700		437948	-0.106787		234660	-0.310286		129540	-0.739627		72803.9	-1.39541		40661.2	-2.11
167800		437968	-0.106765		234677	-0.310177		129553	-0.739225		72811.3	-1.39437		40664.7	-2.10807
167900		437989	-0.106743		234694	-0.310068		129565	-0.738823		72818.7	-1.39333		40668.2	-2.10613
168000		438009	-0.106721		234711	-0.309958		129577	-0.738422		72826.1	-1.39229		40671.6	-2.1042
168100		438030	-0.106699		234728	-0.309849		129590	-0.73802		72833.5	-1.39125		40675.1	-2.10227
168200		438050	-0.106677		234745	-0.30974		129602	-0.73762		72840.8	-1.39022		40678.6	-2.10034
168300		438070	-0.106655		234762	-0.309631		129615	-0.737219		72848.2	-1.38918		40682.1	-2.09842
168400		438091	-0.106633		234779	-0.309522		129627	-0.736819		72855.6	-1.38815		40685.5	-2.0965
168500		438111	-0.106611		234796	-0.309413		129639	-0.736419		72863	-1.38711		40689	-2.09458
168600		438132	-0.106589		234813	-0.309305		129652	-0.73602		72870.3	-1.38608		40692.5	-2.09266
168700		438152	-0.106567		234830	-0.309196		129664	-0.73562		72877.7	-1.38505		40695.9	-2.09075
168800		438173	-0.106545		234847	-0.309087		129677	-0.735221		72885	-1.38402		40699.4	-2.08884
168900		438193	-0.106523		234864	-0.308978		129689	-0.734823		72892.4	-1.38299		40702.9	-2.08693
169000		438214	-0.106501		234881	-0.30887		129701	-0.734425		72899.7	-1.38196		40706.3	-2.08503
169100		438234	-0.106479		234898	-0.308761		129714	-0.734027		72907.1	-1.38093		40709.8	-2.08312
169200		438255	-0.106457		234915	-0.308653		129726	-0.733629		72914.4	-1.37991		40713.2	-2.08122
169300		438275	-0.106435		234932	-0.308544		129738	-0.733232		72921.7	-1.37888		40716.7	-2.07933
169400		438295	-0.106413		234949	-0.308436		129751	-0.732835		72929.1	-1.37786		40720.1	-2.07743
169500		438316	-0.106391		234966	-0.308328		129763	-0.732438		72936.4	-1.37684		40723.6	-2.07554
169600		438336	-0.106369		234983	-0.308219		129775	-0.732042		72943.7	-1.37582		40727	-2.07365
169700		438357	-0.106347		235001	-0.308111		129788	-0.731646		72951	-1.3748		40730.4	-2.07176
169800		438377	-0.106325		235018	-0.308003		129800	-0.731251		72958.4	-1.37378		40733.9	-2.06988
169900		438398	-0.106303		235035	-0.307895		129812	-0.730855		72965.7	-1.37276		40737.3	-2.068
170000		438418	-0.106281		235052	-0.307787		129825	-0.73046		72973	-1.37174		40740.7	-2.06612
170100		438439	-0.106259		235069	-0.307679		129837	-0.730066		72980.3	-1.37073		40744.2	-2.06424
170200		438459	-0.106237		235086	-0.307571		129849	-0.729671		72987.6	-1.36971		40747.6	-2.06236
170300		438479	-0.106216		235103	-0.307463		129861	-0.729277		72994.9	-1.3687		40751	-2.06049
170400		438500	-0.106194		235120	-0.307355		129874	-0.728883		73002.2	-1.36769		40754.4	-2.05862
170500		438520	-0.106172		235137	-0.307248		129886	-0.72849		73009.4	-1.36668		40757.9	-2.05676
170600		438541	-0.10615		235154	-0.30714		129898	-0.728097		73016.7	-1.36567		40761.3	-2.05489
170700		438561	-0.106128		235170	-0.307032		129911	-0.727704		73024	-1.36466		40764.7	-2.05303
170800		438581	-0.106106		235187	-0.306925		129923	-0.727312		73031.3	-1.36365		40768.1	-2.05117
170900		438602	-0.106084		235204	-0.306817		129935	-0.72692		73038.6	-1.36264		40771.5	-2.04931
171000		438622	-0.106062		235221	-0.30671		129947	-0.726528		73045.8	-1.36164		40774.9	-2.04746
171100		438643	-0.106041		235238	-0.306602		129960	-0.726136		73053.1	-1.36063		40778.3	-2.04561
171200		438663	-0.106019		235255	-0.306495		129972	-0.725745		73060.3	-1.35963		40781.7	-2.04376
171300		438683	-0.105997		235272	-0.306388		129984	-0.725354		73067.6	-1.35863		40785.1	-2.04191
171400		438704	-0.105975		235289	-0.306281		129996	-0.724964		73074.9	-1.35763		40788.5	-2.04007
171500		438724	-0.105953		235306	-0.306173		130009	-0.724573		73082.1	-1.35663		40791.9	-2.03823
171600		438745	-0.105931		235323	-0.306066		130021	-0.724183		73089.3	-1.35563		40795.3	-2.03639
171700		438765	-0.10591		235340	-0.305959		130033	-0.723794		73096.6	-1.35463		40798.7	-2.03455
171800		438785	-0.105888		235357	-0.305852		130045	-0.723405		73103.8	-1.35363		40802.1	-2.03272
171900		438806	-0.105866		235374	-0.305745		130058	-0.723016		73111.1	-1.35264		40805.4	-2.03089
172000		438826	-0.105844		235391	-0.305638		130070	-0.722627		73118.3	-1.35164		40808.8	-2.02906
172100		438847	-0.105823		235408	-0.305532		130082	-0.722239		73125.5	-1.35065		40812.2	-2.02723
172200		438867	-0.105801		235425	-0.305425		130094	-0.721851		73132.7	-1.34966		40815.6	-2.02541
172300		438887	-0.105779		235442	-0.305318		130107	-0.721463		73139.9	-1.34867		40818.9	-2.02358
172400		438908	-0.105757		235459	-0.305211		130119	-0.721075		73147.2	-1.34768		40822.3	-2.02176
172500		438928	-0.105735		235476	-0.305105		130131	-0.720688		73154.4	-1.34669		40825.7	-2.01995
172600		438948	-0.105714		235492	-0.304998		130143	-0.720301		73161.6	-1.3457		40829.1	-2.01813
172700		438969	-0.105692		235509	-0.304892		130155	-0.719915		73168.8	-1.34471		40832.4	-2.01632
172800		438989	-0.10567		235526	-0.304785		130168	-0.719529		73176	-1.34373		40835.8	-2.01451
172900		439010	-0.105649		235543	-0.304679		130180	-0.719143		73183.2	-1.34274		40839.1	-2.0127
173000		439030	-0.105627		235560	-0.304573		130192	-0.718757		73190.3	-1.34176		40842.5	-2.0109
173100		439050	-0.105605		235577	-0.304466		130204	-0.718372		73197.5	-1.34078		40845.8	-2.0091
173200		439071	-0.105583		235594	-0.30436		130216	-0.717987		73204.7	-1.3398		40849.2	-2.0073
173300		439091	-0.105562		235611	-0.304254		130229	-0.717603		73211.9	-1.33882		40852.5	-2.0055
173400		439111	-0.10554		235628	-0.304148		130241	-0.717218		73219.1	-1.33784		40855.9	-2.0037
173500		439132	-0.105518		235645	-0.304042		130253	-0.716834		73226.2	-1.33686		40859.2	-2.00191
173600		439152	-0.105497		235661	-0.303936		130265	-0.716451		73233.4	-1.33588		40862.6	-2.00012
173700		439172	-0.105475		235678	-0.30383		130277	-0.716067		73240.6	-1.33491		40865.9	-1.99833
173800		439193	-0.105453		235695	-0.303724		130289	-0.715684		73247.7	-1.33393		40869.2	-1.99655
173900		439213	-0.105432		235712	-0.303618		130301	-0.715301		73254.9	-1.33296		40872.6	-1.99477
174000		439233	-0.10541		235729	-0.303512		130314	-0.714919		73262	-1.33198		40875.9	-1.99298
174100		439254	-0.105388		235746	-0.303407		130326	-0.714537		73269.2	-1.33101		40879.2	-1.99121
174200		439274	-0.105367		235763	-0.303301		130338	-0.714155		73276.3	-1.33004		40882.6	-1.98943
174300		439294	-0.105345		235780	-0.303195		130350	-0.713773		73283.5	-1.32907		40885.9	-1.98766
174400		439315	-0.105324		235796	-0.30309		130362	-0.713392		73290.6	-1.3281		40889.2	-1.98589
174500		439335	-0.105302		235813	-0.302984		130374	-0.713011		73297.7	-1.32714		40892.5	-1.98412
174600		439355	-0.10528		235830	-0.302879		130386	-0.712631		73304.9	-1.32617		40895.8	-1.98235
174700		439376	-0.105259		235847	-0.302773		130398	-0.71225		73312	-1.3252		40899.2	-1.98059
174800		439396	-0.105237		235864	-0.302668		130411	-0.71187		73319.1	-1.32424		40902.5	-1.97882
174900		439416	-0.105216		235881	-0.302563		130423	-0.711491		73326.2	-1.32328		40905.8	-1.97707
175000		439437	-0.105194		235897	-0.302457		130435	-0.711111		73333.3	-1.32231		40909.1	-1.97531
175100		439457	-0.105172		235914	-0.302352		130447	-0.710732		73340.4	-1.32135		40912.4	-1.97355
175200		439477	-0.105151		235931	-0.302247		130459	-0.710353		73347.5	-1.32039		40915.7	-1.9718
175300		439498	-0.105129		235948	-0.302142		130471	-0.709975		73354.6	-1.31943		40919	-1.97005
175400		439518	-0.105108		235965	-0.302037		130483	-0.709596		73361.7	-1.31848		40922.3	-1.9683
175500		439538	-0.105086		235982	-0.301932		130495	-0.709219		73368.8	-1.31752		40925.6	-1.96656
175600		439558	-0.105065		235998	-0.301827		130507	-0.708841		73375.9	-1.31656		40928.9	-1.96482
175700		439579	-0.105043		236015	-0.301722		130519	-0.708464		73383	-1.31561		40932.2	-1.96307
175800		439599	-0.105022		236032	-0.301618		130531	-0.708087		73390.1	-1.31465		40935.5	-1.96134
175900		439619	-0.105		236049	-0.301513		130543	-0.70771		73397.2	-1.3137		40938.7	-1.9596
176000		439640	-0.104979		236066	-0.301408		130556	-0.707334		73404.3	-1.31275		40942	-1.95787
176100		439660	-0.104957		236082	-0.301304		130568	-0.706958		73411.3	-1.3118		40945.3	-1.95614
176200		439680	-0.104935		236099	-0.301199		130580	-0.706582		73418.4	-1.31085		40948.6	-1.95441
176300		439701	-0.104914		236116	-0.301094		130592	-0.706206		73425.5	-1.3099		40951.9	-1.95268
176400		439721	-0.104893		236133	-0.30099		130604	-0.705831		73432.5	-1.30895		40955.1	-1.95095
176500		439741	-0.104871		236150	-0.300886		130616	-0.705456		73439.6	-1.30801		40958.4	-1.94923
176600		439761	-0.10485		236166	-0.300781		130628	-0.705082		73446.6	-1.30706		40961.7	-1.94751
176700		439782	-0.104828		236183	-0.300677		130640	-0.704707		73453.7	-1.30612		40964.9	-1.94579
176800		439802	-0.104807		236200	-0.300573		130652	-0.704333		73460.7	-1.30517		40968.2	-1.94408
176900		439822	-0.104785		236217	-0.300468		130664	-0.70396		73467.8	-1.30423		40971.5	-1.94237
177000		439842	-0.104764		236233	-0.300364		130676	-0.703586		73474.8	-1.30329		40974.7	-1.94065
177100		439863	-0.104742		236250	-0.30026		130688	-0.703213		73481.8	-1.30235		40978	-1.93895
177200		439883	-0.104721		236267	-0.300156		130700	-0.70284		73488.9	-1.30141		40981.2	-1.93724
177300		439903	-0.104699		236284	-0.300052		130712	-0.702468		73495.9	-1.30047		40984.5	-1.93554
177400		439923	-0.104678		236300	-0.299948		130724	-0.702096		73502.9	-1.29953		40987.7	-1.93383
177500		439944	-0.104657		236317	-0.299844		130736	-0.701724		73509.9	-1.2986		40991	-1.93213
177600		439964	-0.104635		236334	-0.299741		130748	-0.701352		73516.9	-1.29766		40994.2	-1.93044
177700		439984	-0.104614		236351	-0.299637		130760	-0.700981		73524	-1.29673		40997.5	-1.92874
177800		440004	-0.104592		236367	-0.299533		130772	-0.70061		73531	-1.29579		41000.7	-1.92705
177900		440025	-0.104571		236384	-0.29943		130784	-0.700239		73538	-1.29486		41004	-1.92536
178000		440045	-0.10455		236401	-0.299326		130796	-0.699868		73545	-1.29393		41007.2	-1.92367
178100		440065	-0.104528		236418	-0.299222		130808	-0.699498		73552	-1.293		41010.4	-1.92198
178200		440085	-0.104507		236434	-0.299119		130820	-0.699128		73559	-1.29207		41013.7	-1.9203
178300		440106	-0.104485		236451	-0.299015		130832	-0.698759		73566	-1.29114		41016.9	-1.91862
178400		440126	-0.104464		236468	-0.298912		130844	-0.69839		73572.9	-1.29021		41020.1	-1.91694
178500		440146	-0.104443		236484	-0.298809		130856	-0.698021		73579.9	-1.28929		41023.3	-1.91526
178600		440166	-0.104421		236501	-0.298705		130868	-0.697652		73586.9	-1.28836		41026.6	-1.91358
178700		440187	-0.1044		236518	-0.298602		130880	-0.697284		73593.9	-1.28744		41029.8	-1.91191
178800		440207	-0.104379		236535	-0.298499		130891	-0.696915		73600.8	-1.28651		41033	-1.91024
178900		440227	-0.104357		236551	-0.298396		130903	-0.696548		73607.8	-1.28559		41036.2	-1.90857
179000		440247	-0.104336		236568	-0.298293		130915	-0.69618		73614.8	-1.28467		41039.4	-1.9069
179100		440268	-0.104315		236585	-0.29819		130927	-0.695813		73621.7	-1.28375		41042.6	-1.90524
179200		440288	-0.104293		236601	-0.298087		130939	-0.695446		73628.7	-1.28283		41045.8	-1.90358
179300		440308	-0.104272		236618	-0.297984		130951	-0.695079		73635.6	-1.28191		41049.1	-1.90192
179400		440328	-0.104251		236635	-0.297881		130963	-0.694713		73642.6	-1.28099		41052.3	-1.90026
179500		440348	-0.10423		236651	-0.297778		130975	-0.694347		73649.5	-1.28008		41055.5	-1.8986
179600		440369	-0.104208		236668	-0.297676		130987	-0.693981		73656.5	-1.27916		41058.7	-1.89695
179700		440389	-0.104187		236685	-0.297573		130999	-0.693616		73663.4	-1.27825		41061.9	-1.8953
179800		440409	-0.104166		236701	-0.29747		131011	-0.69325		73670.4	-1.27733		41065	-1.89365
179900		440429	-0.104145		236718	-0.297368		131023	-0.692885		73677.3	-1.27642		41068.2	-1.892
180000		440449	-0.104123		236735	-0.297265		131034	-0.692521		73684.2	-1.27551		41071.4	-1.89036
180100		440470	-0.104102		236751	-0.297163		131046	-0.692156		73691.1	-1.2746		41074.6	-1.88872
180200		440490	-0.104081		236768	-0.29706		131058	-0.691792		73698.1	-1.27369		41077.8	-1.88708
180300		440510	-0.10406		236785	-0.296958		131070	-0.691429		73705	-1.27278		41081	-1.88544
180400		440530	-0.104038		236801	-0.296856		131082	-0.691065		73711.9	-1.27187		41084.2	-1.8838
180500		440550	-0.104017		236818	-0.296753		131094	-0.690702		73718.8	-1.27097		41087.3	-1.88217
180600		440571	-0.103996		236835	-0.296651		131106	-0.690339		73725.7	-1.27006		41090.5	-1.88053
180700		440591	-0.103975		236851	-0.296549		131118	-0.689976		73732.6	-1.26916		41093.7	-1.8789
180800		440611	-0.103953		236868	-0.296447		131129	-0.689614		73739.5	-1.26825		41096.9	-1.87728
180900		440631	-0.103932		236884	-0.296345		131141	-0.689252		73746.4	-1.26735		41100	-1.87565
181000		440651	-0.103911		236901	-0.296243		131153	-0.68889		73753.3	-1.26645		41103.2	-1.87403
181100		440671	-0.10389		236918	-0.296141		131165	-0.688529		73760.2	-1.26555		41106.4	-1.87241
181200		440692	-0.103869		236934	-0.296039		131177	-0.688168		73767.1	-1.26465		41109.5	-1.87079
181300		440712	-0.103848		236951	-0.295937		131189	-0.687807		73773.9	-1.26375		41112.7	-1.86917
181400		440732	-0.103826		236968	-0.295835		131201	-0.687446		73780.8	-1.26285		41115.8	-1.86755
181500		440752	-0.103805		236984	-0.295734		131212	-0.687086		73787.7	-1.26195		41119	-1.86594
181600		440772	-0.103784		237001	-0.295632		131224	-0.686726		73794.5	-1.26106		41122.2	-1.86433
181700		440793	-0.103763		237017	-0.29553		131236	-0.686366		73801.4	-1.26016		41125.3	-1.86272
181800		440813	-0.103742		237034	-0.295429		131248	-0.686006		73808.3	-1.25927		41128.5	-1.86111
181900		440833	-0.103721		237051	-0.295327		131260	-0.685647		73815.1	-1.25837		41131.6	-1.85951
182000		440853	-0.1037		237067	-0.295226		131271	-0.685288		73822	-1.25748		41134.8	-1.85791
182100		440873	-0.103678		237084	-0.295124		131283	-0.68493		73828.8	-1.25659		41137.9	-1.85631
182200		440893	-0.103657		237100	-0.295023		131295	-0.684571		73835.7	-1.2557		41141	-1.85471
182300		440913	-0.103636		237117	-0.294921		131307	-0.684213		73842.5	-1.25481		41144.2	-1.85311
182400		440934	-0.103615		237134	-0.29482		131319	-0.683855		73849.4	-1.25392		41147.3	-1.85152
182500		440954	-0.103594		237150	-0.294719		131330	-0.683498		73856.2	-1.25303		41150.4	-1.84992
182600		440974	-0.103573		237167	-0.294618		131342	-0.683141		73863	-1.25215		41153.6	-1.84833
182700		440994	-0.103552		237183	-0.294517		131354	-0.682784		73869.9	-1.25126		41156.7	-1.84675
182800		441014	-0.103531		237200	-0.294416		131366	-0.682427		73876.7	-1.25038		41159.8	-1.84516
182900		441034	-0.10351		237216	-0.294315		131378	-0.682071		73883.5	-1.24949		41163	-1.84358
183000		441054	-0.103489		237233	-0.294214		131389	-0.681714		73890.3	-1.24861		41166.1	-1.84199
183100		441075	-0.103468		237250	-0.294113		131401	-0.681359		73897.2	-1.24773		41169.2	-1.84041
183200		441095	-0.103447		237266	-0.294012		131413	-0.681003		73904	-1.24685		41172.3	-1.83884
183300		441115	-0.103426		237283	-0.293911		131425	-0.680648		73910.8	-1.24597		41175.4	-1.83726
183400		441135	-0.103405		237299	-0.29381		131436	-0.680293		73917.6	-1.24509		41178.5	-1.83569
183500		441155	-0.103384		237316	-0.29371		131448	-0.679938		73924.4	-1.24421		41181.7	-1.83411
183600		441175	-0.103362		237332	-0.293609		131460	-0.679583		73931.2	-1.24333		41184.8	-1.83254
183700		441195	-0.103341		237349	-0.293508		131472	-0.679229		73938	-1.24246		41187.9	-1.83098
183800		441215	-0.10332		237365	-0.293408		131483	-0.678875		73944.8	-1.24158		41191	-1.82941
183900		441235	-0.103299		237382	-0.293307		131495	-0.678522		73951.5	-1.24071		41194.1	-1.82785
184000		441256	-0.103278		237398	-0.293207		131507	-0.678168		73958.3	-1.23983		41197.2	-1.82628
184100		441276	-0.103257		237415	-0.293107		131519	-0.677815		73965.1	-1.23896		41200.3	-1.82472
184200		441296	-0.103237		237431	-0.293006		131530	-0.677463		73971.9	-1.23809		41203.4	-1.82317
184300		441316	-0.103216		237448	-0.292906		131542	-0.67711		73978.7	-1.23722		41206.5	-1.82161
184400		441336	-0.103195		237464	-0.292806		131554	-0.676758		73985.4	-1.23635		41209.6	-1.82006
184500		441356	-0.103174		237481	-0.292706		131565	-0.676406		73992.2	-1.23548		41212.7	-1.8185
184600		441376	-0.103153		237497	-0.292605		131577	-0.676054		73999	-1.23461		41215.7	-1.81695
184700		441396	-0.103132		237514	-0.292505		131589	-0.675703		74005.7	-1.23374		41218.8	-1.81541
184800		441416	-0.103111		237530	-0.292405		131601	-0.675352		74012.5	-1.23288		41221.9	-1.81386
184900		441436	-0.10309		237547	-0.292305		131612	-0.675001		74019.2	-1.23201		41225	-1.81232
185000		441457	-0.103069		237563	-0.292205		131624	-0.67465		74026	-1.23115		41228.1	-1.81077
185100		441477	-0.103048		237580	-0.292106		131636	-0.6743		74032.7	-1.23028		41231.1	-1.80923
185200		441497	-0.103027		237596	-0.292006		131647	-0.67395		74039.5	-1.22942		41234.2	-1.8077
185300		441517	-0.103006		237613	-0.291906		131659	-0.6736		74046.2	-1.22856		41237.3	-1.80616
185400		441537	-0.102985		237629	-0.291806		131671	-0.67325		74052.9	-1.2277		41240.4	-1.80463
185500		441557	-0.102964		237646	-0.291707		131682	-0.672901		74059.7	-1.22684		41243.4	-1.80309
185600		441577	-0.102943		237662	-0.291607		131694	-0.672552		74066.4	-1.22598		41246.5	-1.80156
185700		441597	-0.102923		237679	-0.291507		131706	-0.672203		74073.1	-1.22512		41249.6	-1.80003
185800		441617	-0.102902		237695	-0.291408		131717	-0.671855		74079.8	-1.22427		41252.6	-1.79851
185900		441637	-0.102881		237712	-0.291308		131729	-0.671507		74086.6	-1.22341		41255.7	-1.79698
186000		441657	-0.10286		237728	-0.291209		131741	-0.671159		74093.3	-1.22255		41258.7	-1.79546
186100		441677	-0.102839		237745	-0.29111		131752	-0.670811		74100	-1.2217		41261.8	-1.79394
186200		441697	-0.102818		237761	-0.29101		131764	-0.670464		74106.7	-1.22085		41264.8	-1.79242
186300		441718	-0.102797		237778	-0.290911		131776	-0.670117		74113.4	-1.21999		41267.9	-1.79091
186400		441738	-0.102777		237794	-0.290812		131787	-0.66977		74120.1	-1.21914		41270.9	-1.78939
186500		441758	-0.102756		237810	-0.290713		131799	-0.669424		74126.8	-1.21829		41274	-1.78788
186600		441778	-0.102735		237827	-0.290614		131810	-0.669077		74133.5	-1.21744		41277	-1.78637
186700		441798	-0.102714		237843	-0.290515		131822	-0.668731		74140.2	-1.21659		41280.1	-1.78486
186800		441818	-0.102693		237860	-0.290415		131834	-0.668386		74146.8	-1.21574		41283.1	-1.78335
186900		441838	-0.102672		237876	-0.290317		131845	-0.66804		74153.5	-1.2149		41286.2	-1.78184
187000		441858	-0.102652		237893	-0.290218		131857	-0.667695		74160.2	-1.21405		41289.2	-1.78034
187100		441878	-0.102631		237909	-0.290119		131869	-0.66735		74166.9	-1.2132		41292.2	-1.77884
187200		441898	-0.10261		237925	-0.29002		131880	-0.667005		74173.6	-1.21236		41295.3	-1.77734
187300		441918	-0.102589		237942	-0.289921		131892	-0.666661		74180.2	-1.21151		41298.3	-1.77584
187400		441938	-0.102568		237958	-0.289823		131903	-0.666317		74186.9	-1.21067		41301.3	-1.77435
187500		441958	-0.102548		237975	-0.289724		131915	-0.665973		74193.5	-1.20983		41304.3	-1.77285
187600		441978	-0.102527		237991	-0.289625		131926	-0.665629		74200.2	-1.20899		41307.4	-1.77136
187700		441998	-0.102506		238007	-0.289527		131938	-0.665286		74206.9	-1.20815		41310.4	-1.76987
187800		442018	-0.102485		238024	-0.289428		131950	-0.664943		74213.5	-1.20731		41313.4	-1.76838
187900		442038	-0.102465		238040	-0.28933		131961	-0.6646		74220.2	-1.20647		41316.4	-1.7669
188000		442058	-0.102444		238057	-0.289231		131973	-0.664258		74226.8	-1.20563		41319.4	-1.76541
188100		442078	-0.102423		238073	-0.289133		131984	-0.663915		74233.4	-1.2048		41322.5	-1.76393
188200		442098	-0.102402		238089	-0.289035		131996	-0.663573		74240.1	-1.20396		41325.5	-1.76245
188300		442118	-0.102382		238106	-0.288936		132007	-0.663232		74246.7	-1.20312		41328.5	-1.76097
188400		442138	-0.102361		238122	-0.288838		132019	-0.66289		74253.3	-1.20229		41331.5	-1.75949
188500		442158	-0.10234		238139	-0.28874		132031	-0.662549		74260	-1.20146		41334.5	-1.75802
188600		442178	-0.10232		238155	-0.288642		132042	-0.662208		74266.6	-1.20062		41337.5	-1.75654
188700		442198	-0.102299		238171	-0.288544		132054	-0.661867		74273.2	-1.19979		41340.5	-1.75507
188800		442218	-0.102278		238188	-0.288446		132065	-0.661527		74279.8	-1.19896		41343.5	-1.7536
188900		442238	-0.102258		238204	-0.288348		132077	-0.661187		74286.4	-1.19813		41346.5	-1.75214
189000		442258	-0.102237		238220	-0.28825		132088	-0.660847		74293.1	-1.1973		41349.5	-1.75067
189100		442278	-0.102216		238237	-0.288152		132100	-0.660507		74299.7	-1.19648		41352.5	-1.74921
189200		442298	-0.102196		238253	-0.288054		132111	-0.660168		74306.3	-1.19565		41355.5	-1.74774
189300		442318	-0.102175		238269	-0.287957		132123	-0.659829		74312.9	-1.19482		41358.5	-1.74628
189400		442338	-0.102154		238286	-0.287859		132134	-0.65949		74319.5	-1.194		41361.4	-1.74482
189500		442358	-0.102134		238302	-0.287761		132146	-0.659151		74326.1	-1.19317		41364.4	-1.74337
189600		442378	-0.102113		238319	-0.287664		132157	-0.658813		74332.6	-1.19235		41367.4	-1.74191
189700		442398	-0.102092		238335	-0.287566		132169	-0.658475		74339.2	-1.19152		41370.4	-1.74046
189800		442418	-0.102072		238351	-0.287469		132180	-0.658137		74345.8	-1.1907		41373.4	-1.73901
189900		442438	-0.102051		238368	-0.287371		132192	-0.657799		74352.4	-1.18988		41376.3	-1.73756
190000		442458	-0.10203		238384	-0.287274		132203	-0.657462		74359	-1.18906		41379.3	-1.73611
190100		442478	-0.10201		238400	-0.287176		132215	-0.657125		74365.5	-1.18824		41382.3	-1.73467
190200		442498	-0.101989		238416	-0.287079		132226	-0.656788		74372.1	-1.18742		41385.3	-1.73322
190300		442518	-0.101969		238433	-0.286982		132238	-0.656452		74378.7	-1.1866		41388.2	-1.73178
190400		442538	-0.101948		238449	-0.286885		132249	-0.656116		74385.2	-1.18579		41391.2	-1.73034
190500		442558	-0.101927		238465	-0.286787		132261	-0.65578		74391.8	-1.18497		41394.1	-1.7289
190600		442578	-0.101907		238482	-0.28669		132272	-0.655444		74398.4	-1.18416		41397.1	-1.72746
190700		442598	-0.101886		238498	-0.286593		132284	-0.655108		74404.9	-1.18334		41400.1	-1.72603
190800		442618	-0.101866		238514	-0.286496		132295	-0.654773		74411.5	-1.18253		41403	-1.72459
190900		442638	-0.101845		238531	-0.286399		132307	-0.654438		74418	-1.18171		41406	-1.72316
191000		442658	-0.101825		238547	-0.286302		132318	-0.654104		74424.6	-1.1809		41408.9	-1.72173
191100		442678	-0.101804		238563	-0.286206		132330	-0.653769		74431.1	-1.18009		41411.9	-1.72031
191200		442698	-0.101784		238579	-0.286109		132341	-0.653435		74437.6	-1.17928		41414.8	-1.71888
191300		442718	-0.101763		238596	-0.286012		132352	-0.653101		74444.2	-1.17847		41417.8	-1.71745
191400		442738	-0.101742		238612	-0.285915		132364	-0.652767		74450.7	-1.17766		41420.7	-1.71603
191500		442757	-0.101722		238628	-0.285819		132375	-0.652434		74457.2	-1.17685		41423.7	-1.71461
191600		442777	-0.101701		238645	-0.285722		132387	-0.652101		74463.7	-1.17605		41426.6	-1.71319
191700		442797	-0.101681		238661	-0.285625		132398	-0.651768		74470.3	-1.17524		41429.6	-1.71178
191800		442817	-0.10166		238677	-0.285529		132410	-0.651435		74476.8	-1.17444		41432.5	-1.71036
191900		442837	-0.10164		238693	-0.285432		132421	-0.651103		74483.3	-1.17363		41435.4	-1.70895
192000		442857	-0.101619		238710	-0.285336		132432	-0.650771		74489.8	-1.17283		41438.4	-1.70753
192100		442877	-0.101599		238726	-0.28524		132444	-0.650439		74496.3	-1.17203		41441.3	-1.70612
192200		442897	-0.101578		238742	-0.285143		132455	-0.650107		74502.8	-1.17122		41444.2	-1.70471
192300		442917	-0.101558		238758	-0.285047		132467	-0.649776		74509.3	-1.17042		41447.1	-1.70331
192400		442937	-0.101538		238775	-0.284951		132478	-0.649444		74515.8	-1.16962		41450.1	-1.7019
192500		442957	-0.101517		238791	-0.284855		132489	-0.649114		74522.3	-1.16882		41453	-1.7005
192600		442977	-0.101497		238807	-0.284759		132501	-0.648783		74528.8	-1.16802		41455.9	-1.6991
192700		442997	-0.101476		238823	-0.284662		132512	-0.648453		74535.3	-1.16722		41458.8	-1.6977
192800		443017	-0.101456		238840	-0.284566		132524	-0.648122		74541.8	-1.16643		41461.7	-1.6963
192900		443036	-0.101435		238856	-0.28447		132535	-0.647793		74548.2	-1.16563		41464.7	-1.6949
193000		443056	-0.101415		238872	-0.284374		132546	-0.647463		74554.7	-1.16484		41467.6	-1.69351
193100		443076	-0.101394		238888	-0.284279		132558	-0.647134		74561.2	-1.16404		41470.5	-1.69212
193200		443096	-0.101374		238905	-0.284183		132569	-0.646804		74567.7	-1.16325		41473.4	-1.69072
193300		443116	-0.101354		238921	-0.284087		132580	-0.646476		74574.1	-1.16245		41476.3	-1.68934
193400		443136	-0.101333		238937	-0.283991		132592	-0.646147		74580.6	-1.16166		41479.2	-1.68795
193500		443156	-0.101313		238953	-0.283896		132603	-0.645819		74587	-1.16087		41482.1	-1.68656
193600		443176	-0.101292		238969	-0.2838		132615	-0.64549		74593.5	-1.16008		41485	-1.68518
193700		443196	-0.101272		238986	-0.283704		132626	-0.645163		74599.9	-1.15929		41487.9	-1.68379
193800		443216	-0.101252		239002	-0.283609		132637	-0.644835		74606.4	-1.1585		41490.8	-1.68241
193900		443235	-0.101231		239018	-0.283513		132649	-0.644508		74612.8	-1.15771		41493.7	-1.68103
194000		443255	-0.101211		239034	-0.283418		132660	-0.64418		74619.3	-1.15693		41496.6	-1.67966
194100		443275	-0.101191		239050	-0.283322		132671	-0.643854		74625.7	-1.15614		41499.5	-1.67828
194200		443295	-0.10117		239067	-0.283227		132683	-0.643527		74632.2	-1.15535		41502.4	-1.67691
194300		443315	-0.10115		239083	-0.283132		132694	-0.643201		74638.6	-1.15457		41505.3	-1.67553
194400		443335	-0.101129		239099	-0.283036		132705	-0.642874		74645	-1.15378		41508.2	-1.67416
194500		443355	-0.101109		239115	-0.282941		132717	-0.642549		74651.5	-1.153		41511	-1.67279
194600		443375	-0.101089		239131	-0.282846		132728	-0.642223		74657.9	-1.15222		41513.9	-1.67143
194700		443394	-0.101068		239147	-0.282751		132739	-0.641898		74664.3	-1.15144		41516.8	-1.67006
194800		443414	-0.101048		239164	-0.282656		132751	-0.641572		74670.7	-1.15065		41519.7	-1.6687
194900		443434	-0.101028		239180	-0.282561		132762	-0.641248		74677.1	-1.14987		41522.6	-1.66733
195000		443454	-0.101008		239196	-0.282466		132773	-0.640923		74683.5	-1.1491		41525.4	-1.66597
195100		443474	-0.100987		239212	-0.282371		132784	-0.640599		74690	-1.14832		41528.3	-1.66461
195200		443494	-0.100967		239228	-0.282276		132796	-0.640274		74696.4	-1.14754		41531.2	-1.66326
195300		443514	-0.100947		239244	-0.282181		132807	-0.63995		74702.8	-1.14676		41534	-1.6619
195400		443533	-0.100926		239261	-0.282087		132818	-0.639627		74709.2	-1.14599		41536.9	-1.66055
195500		443553	-0.100906		239277	-0.281992		132830	-0.639303		74715.5	-1.14521		41539.8	-1.65919
195600		443573	-0.100886		239293	-0.281897		132841	-0.63898		74721.9	-1.14444		41542.6	-1.65784
195700		443593	-0.100866		239309	-0.281802		132852	-0.638657		74728.3	-1.14366		41545.5	-1.65649
195800		443613	-0.100845		239325	-0.281708		132863	-0.638335		74734.7	-1.14289		41548.3	-1.65515
195900		443633	-0.100825		239341	-0.281613		132875	-0.638012		74741.1	-1.14212		41551.2	-1.6538
196000		443653	-0.100805		239357	-0.281519		132886	-0.63769		74747.5	-1.14134		41554.1	-1.65246
196100		443672	-0.100785		239374	-0.281424		132897	-0.637368		74753.9	-1.14057		41556.9	-1.65111
196200		443692	-0.100764		239390	-0.28133		132908	-0.637046		74760.2	-1.1398		41559.8	-1.64977
196300		443712	-0.100744		239406	-0.281236		132920	-0.636725		74766.6	-1.13903		41562.6	-1.64843
196400		443732	-0.100724		239422	-0.281141		132931	-0.636404		74773	-1.13827		41565.5	-1.64709
196500		443752	-0.100704		239438	-0.281047		132942	-0.636083		74779.3	-1.1375		41568.3	-1.64576
196600		443772	-0.100683		239454	-0.280953		132953	-0.635762		74785.7	-1.13673		41571.1	-1.64442
196700		443791	-0.100663		239470	-0.280859		132965	-0.635442		74792	-1.13596		41574	-1.64309
196800		443811	-0.100643		239486	-0.280765		132976	-0.635121		74798.4	-1.1352		41576.8	-1.64176
196900		443831	-0.100623		239502	-0.280671		132987	-0.634801		74804.7	-1.13443		41579.7	-1.64043
197000		443851	-0.100603		239519	-0.280577		132998	-0.634482		74811.1	-1.13367		41582.5	-1.6391
197100		443871	-0.100583		239535	-0.280483		133010	-0.634162		74817.4	-1.13291		41585.3	-1.63778
197200		443890	-0.100562		239551	-0.280389		133021	-0.633843		74823.8	-1.13215		41588.2	-1.63645
197300		443910	-0.100542		239567	-0.280295		133032	-0.633524		74830.1	-1.13138		41591	-1.63513
197400		443930	-0.100522		239583	-0.280201		133043	-0.633205		74836.4	-1.13062		41593.8	-1.63381
197500		443950	-0.100502		239599	-0.280107		133054	-0.632886		74842.8	-1.12986		41596.6	-1.63249
197600		443970	-0.100482		239615	-0.280013		133066	-0.632568		74849.1	-1.1291		41599.5	-1.63117
197700		443990	-0.100462		239631	-0.27992		133077	-0.63225		74855.4	-1.12835		41602.3	-1.62985
197800		444009	-0.100441		239647	-0.279826		133088	-0.631932		74861.7	-1.12759		41605.1	-1.62854
197900		444029	-0.100421		239663	-0.279732		133099	-0.631615		74868.1	-1.12683		41607.9	-1.62722
198000		444049	-0.100401		239679	-0.279639		133110	-0.631297		74874.4	-1.12608		41610.7	-1.62591
198100		444069	-0.100381		239695	-0.279545		133122	-0.63098		74880.7	-1.12532		41613.6	-1.6246
198200		444089	-0.100361		239711	-0.279452		133133	-0.630663		74887	-1.12457		41616.4	-1.62329
198300		444108	-0.100341		239728	-0.279359		133144	-0.630347		74893.3	-1.12381		41619.2	-1.62198
198400		444128	-0.100321		239744	-0.279265		133155	-0.63003		74899.6	-1.12306		41622	-1.62068
198500		444148	-0.100301		239760	-0.279172		133166	-0.629714		74905.9	-1.12231		41624.8	-1.61937
198600		444168	-0.100281		239776	-0.279079		133177	-0.629398		74912.2	-1.12155		41627.6	-1.61807
198700		444187	-0.100261		239792	-0.278985		133189	-0.629082		74918.5	-1.1208		41630.4	-1.61677
198800		444207	-0.10024		239808	-0.278892		133200	-0.628767		74924.8	-1.12005		41633.2	-1.61547
198900		444227	-0.10022		239824	-0.278799		133211	-0.628452		74931.1	-1.1193		41636	-1.61417
199000		444247	-0.1002		239840	-0.278706		133222	-0.628137		74937.3	-1.11856		41638.8	-1.61288
199100		444267	-0.10018		239856	-0.278613		133233	-0.627822		74943.6	-1.11781		41641.6	-1.61158
199200		444286	-0.10016		239872	-0.27852		133244	-0.627508		74949.9	-1.11706		41644.4	-1.61029
199300		444306	-0.10014		239888	-0.278427		133255	-0.627193		74956.2	-1.11631		41647.2	-1.609
199400		444326	-0.10012		239904	-0.278334		133267	-0.626879		74962.4	-1.11557		41650	-1.60771
199500		444346	-0.1001		239920	-0.278241		133278	-0.626565		74968.7	-1.11482		41652.8	-1.60642
199600		444365	-0.10008		239936	-0.278149		133289	-0.626252		74975	-1.11408		41655.5	-1.60513
199700		444385	-0.10006		239952	-0.278056		133300	-0.625939		74981.2	-1.11334		41658.3	-1.60385
199800		444405	-0.10004		239968	-0.277963		133311	-0.625625		74987.5	-1.11259		41661.1	-1.60256
[truncated: 48,002 more rows]
