# Supplementary material for: Wireless, battery-free, and real-time monitoring of water permeation across thin-film encapsulation
Source: Nat Commun. 2024 Aug 28;15:7443. doi: 10.1038/s41467-024-51247-3 (PMC11358307; doi:10.1038/s41467-024-51247-3)
Supplement: Supplementary file 4 — Source data for main figures [file 41467_2024_51247_MOESM4_ESM.zip › Fig3/Fig3e.xlsx]

## Sheet: Foglio1
R_Mg (ohm)	R_fix	R_set (ohm)	f_osc (MHz)
100	50000	25025	3.99601e+06
	50100	25075	3.98804e+06
	50200	25125	3.9801e+06
	50300	25175	3.9722e+06
	50400	25225	3.96433e+06
	50500	25275	3.95648e+06
	50600	25325	3.94867e+06
	50700	25375	3.94089e+06
	50800	25425	3.93314e+06
	50900	25475	3.92542e+06
	51000	25525	3.91773e+06
	51100	25575	3.91007e+06
	51200	25625	3.90244e+06
	51300	25675	3.89484e+06
	51400	25725	3.88727e+06
	51500	25775	3.87973e+06
	51600	25825	3.87222e+06
	51700	25875	3.86474e+06
	51800	25925	3.85728e+06
	51900	25975	3.84986e+06
	52000	26025	3.84246e+06
	52100	26075	3.83509e+06
	52200	26125	3.82775e+06
	52300	26175	3.82044e+06
	52400	26225	3.81316e+06
	52500	26275	3.8059e+06
	52600	26325	3.79867e+06
	52700	26375	3.79147e+06
	52800	26425	3.7843e+06
	52900	26475	3.77715e+06
	53000	26525	3.77003e+06
	53100	26575	3.76294e+06
	53200	26625	3.75587e+06
	53300	26675	3.74883e+06
	53400	26725	3.74182e+06
	53500	26775	3.73483e+06
	53600	26825	3.72787e+06
	53700	26875	3.72093e+06
	53800	26925	3.71402e+06
	53900	26975	3.70714e+06
	54000	27025	3.70028e+06
	54100	27075	3.69345e+06
	54200	27125	3.68664e+06
	54300	27175	3.67986e+06
	54400	27225	3.6731e+06
	54500	27275	3.66636e+06
	54600	27325	3.65966e+06
	54700	27375	3.65297e+06
	54800	27425	3.64631e+06
	54900	27475	3.63968e+06
	55000	27525	3.63306e+06
	55100	27575	3.62648e+06
	55200	27625	3.61991e+06
	55300	27675	3.61337e+06
	55400	27725	3.60686e+06
	55500	27775	3.60036e+06
	55600	27825	3.59389e+06
	55700	27875	3.58745e+06
	55800	27925	3.58102e+06
	55900	27975	3.57462e+06
	56000	28025	3.56825e+06
	56100	28075	3.56189e+06
	56200	28125	3.55556e+06
	56300	28175	3.54925e+06
	56400	28225	3.54296e+06
	56500	28275	3.5367e+06
	56600	28325	3.53045e+06
	56700	28375	3.52423e+06
	56800	28425	3.51803e+06
	56900	28475	3.51186e+06
	57000	28525	3.5057e+06
	57100	28575	3.49957e+06
	57200	28625	3.49345e+06
	57300	28675	3.48736e+06
	57400	28725	3.48129e+06
	57500	28775	3.47524e+06
	57600	28825	3.46921e+06
	57700	28875	3.46321e+06
	57800	28925	3.45722e+06
	57900	28975	3.45125e+06
	58000	29025	3.44531e+06
	58100	29075	3.43938e+06
	58200	29125	3.43348e+06
	58300	29175	3.42759e+06
	58400	29225	3.42173e+06
	58500	29275	3.41589e+06
	58600	29325	3.41006e+06
	58700	29375	3.40426e+06
	58800	29425	3.39847e+06
	58900	29475	3.39271e+06
	59000	29525	3.38696e+06
	59100	29575	3.38124e+06
	59200	29625	3.37553e+06
	59300	29675	3.36984e+06
	59400	29725	3.36417e+06
	59500	29775	3.35852e+06
	59600	29825	3.35289e+06
	59700	29875	3.34728e+06
	59800	29925	3.34169e+06
	59900	29975	3.33612e+06
	60000	30025	3.33056e+06
	60100	30075	3.32502e+06
	60200	30125	3.3195e+06
	60300	30175	3.314e+06
	60400	30225	3.30852e+06
	60500	30275	3.30306e+06
	60600	30325	3.29761e+06
	60700	30375	3.29218e+06
	60800	30425	3.28677e+06
	60900	30475	3.28138e+06
	61000	30525	3.27601e+06
	61100	30575	3.27065e+06
	61200	30625	3.26531e+06
	61300	30675	3.25999e+06
	61400	30725	3.25468e+06
	61500	30775	3.24939e+06
	61600	30825	3.24412e+06
	61700	30875	3.23887e+06
	61800	30925	3.23363e+06
	61900	30975	3.22841e+06
	62000	31025	3.22321e+06
	62100	31075	3.21802e+06
	62200	31125	3.21285e+06
	62300	31175	3.2077e+06
	62400	31225	3.20256e+06
	62500	31275	3.19744e+06
	62600	31325	3.19234e+06
	62700	31375	3.18725e+06
	62800	31425	3.18218e+06
	62900	31475	3.17713e+06
	63000	31525	3.17209e+06
	63100	31575	3.16706e+06
	63200	31625	3.16206e+06
	63300	31675	3.15707e+06
	63400	31725	3.15209e+06
	63500	31775	3.14713e+06
	63600	31825	3.14219e+06
	63700	31875	3.13726e+06
	63800	31925	3.13234e+06
	63900	31975	3.12745e+06
	64000	32025	3.12256e+06
	64100	32075	3.11769e+06
	64200	32125	3.11284e+06
	64300	32175	3.108e+06
	64400	32225	3.10318e+06
	64500	32275	3.09838e+06
	64600	32325	3.09358e+06
	64700	32375	3.0888e+06
	64800	32425	3.08404e+06
	64900	32475	3.07929e+06
	65000	32525	3.07456e+06
	65100	32575	3.06984e+06
	65200	32625	3.06514e+06
	65300	32675	3.06045e+06
	65400	32725	3.05577e+06
	65500	32775	3.05111e+06
	65600	32825	3.04646e+06
	65700	32875	3.04183e+06
	65800	32925	3.03721e+06
	65900	32975	3.0326e+06
	66000	33025	3.02801e+06
	66100	33075	3.02343e+06
	66200	33125	3.01887e+06
	66300	33175	3.01432e+06
	66400	33225	3.00978e+06
	66500	33275	3.00526e+06
	66600	33325	3.00075e+06
	66700	33375	2.99626e+06
	66800	33425	2.99177e+06
	66900	33475	2.98731e+06
	67000	33525	2.98285e+06
	67100	33575	2.97841e+06
	67200	33625	2.97398e+06
	67300	33675	2.96956e+06
	67400	33725	2.96516e+06
	67500	33775	2.96077e+06
	67600	33825	2.95639e+06
	67700	33875	2.95203e+06
	67800	33925	2.94768e+06
	67900	33975	2.94334e+06
	68000	34025	2.93902e+06
	68100	34075	2.9347e+06
	68200	34125	2.9304e+06
	68300	34175	2.92612e+06
	68400	34225	2.92184e+06
	68500	34275	2.91758e+06
	68600	34325	2.91333e+06
	68700	34375	2.90909e+06
	68800	34425	2.90487e+06
	68900	34475	2.90065e+06
	69000	34525	2.89645e+06
	69100	34575	2.89226e+06
	69200	34625	2.88809e+06
	69300	34675	2.88392e+06
	69400	34725	2.87977e+06
	69500	34775	2.87563e+06
	69600	34825	2.8715e+06
	69700	34875	2.86738e+06
	69800	34925	2.86328e+06
	69900	34975	2.85919e+06
	70000	35025	2.8551e+06
	70100	35075	2.85103e+06
	70200	35125	2.84698e+06
	70300	35175	2.84293e+06
	70400	35225	2.83889e+06
	70500	35275	2.83487e+06
	70600	35325	2.83086e+06
	70700	35375	2.82686e+06
	70800	35425	2.82287e+06
	70900	35475	2.81889e+06
	71000	35525	2.81492e+06
	71100	35575	2.81096e+06
	71200	35625	2.80702e+06
	71300	35675	2.80308e+06
	71400	35725	2.79916e+06
	71500	35775	2.79525e+06
	71600	35825	2.79135e+06
	71700	35875	2.78746e+06
	71800	35925	2.78358e+06
	71900	35975	2.77971e+06
	72000	36025	2.77585e+06
	72100	36075	2.772e+06
	72200	36125	2.76817e+06
	72300	36175	2.76434e+06
	72400	36225	2.76053e+06
	72500	36275	2.75672e+06
	72600	36325	2.75293e+06
	72700	36375	2.74914e+06
	72800	36425	2.74537e+06
	72900	36475	2.74161e+06
	73000	36525	2.73785e+06
	73100	36575	2.73411e+06
	73200	36625	2.73038e+06
	73300	36675	2.72665e+06
	73400	36725	2.72294e+06
	73500	36775	2.71924e+06
	73600	36825	2.71555e+06
	73700	36875	2.71187e+06
	73800	36925	2.70819e+06
	73900	36975	2.70453e+06
	74000	37025	2.70088e+06
	74100	37075	2.69724e+06
	74200	37125	2.6936e+06
	74300	37175	2.68998e+06
	74400	37225	2.68637e+06
	74500	37275	2.68276e+06
	74600	37325	2.67917e+06
	74700	37375	2.67559e+06
	74800	37425	2.67201e+06
	74900	37475	2.66845e+06
	75000	37525	2.66489e+06
	75100	37575	2.66135e+06
	75200	37625	2.65781e+06
	75300	37675	2.65428e+06
	75400	37725	2.65076e+06
	75500	37775	2.64725e+06
	75600	37825	2.64376e+06
	75700	37875	2.64027e+06
	75800	37925	2.63678e+06
	75900	37975	2.63331e+06
	76000	38025	2.62985e+06
	76100	38075	2.6264e+06
	76200	38125	2.62295e+06
	76300	38175	2.61952e+06
	76400	38225	2.61609e+06
	76500	38275	2.61267e+06
	76600	38325	2.60926e+06
	76700	38375	2.60586e+06
	76800	38425	2.60247e+06
	76900	38475	2.59909e+06
	77000	38525	2.59572e+06
	77100	38575	2.59235e+06
	77200	38625	2.589e+06
	77300	38675	2.58565e+06
	77400	38725	2.58231e+06
	77500	38775	2.57898e+06
	77600	38825	2.57566e+06
	77700	38875	2.57235e+06
	77800	38925	2.56904e+06
	77900	38975	2.56575e+06
	78000	39025	2.56246e+06
	78100	39075	2.55918e+06
	78200	39125	2.55591e+06
	78300	39175	2.55265e+06
	78400	39225	2.5494e+06
	78500	39275	2.54615e+06
	78600	39325	2.54291e+06
	78700	39375	2.53968e+06
	78800	39425	2.53646e+06
	78900	39475	2.53325e+06
	79000	39525	2.53005e+06
	79100	39575	2.52685e+06
	79200	39625	2.52366e+06
	79300	39675	2.52048e+06
	79400	39725	2.51731e+06
	79500	39775	2.51414e+06
	79600	39825	2.51099e+06
	79700	39875	2.50784e+06
	79800	39925	2.5047e+06
	79900	39975	2.50156e+06
	80000	40025	2.49844e+06
	80100	40075	2.49532e+06
	80200	40125	2.49221e+06
	80300	40175	2.48911e+06
	80400	40225	2.48602e+06
	80500	40275	2.48293e+06
	80600	40325	2.47985e+06
	80700	40375	2.47678e+06
	80800	40425	2.47372e+06
	80900	40475	2.47066e+06
	81000	40525	2.46761e+06
	81100	40575	2.46457e+06
	81200	40625	2.46154e+06
	81300	40675	2.45851e+06
	81400	40725	2.4555e+06
	81500	40775	2.45248e+06
	81600	40825	2.44948e+06
	81700	40875	2.44648e+06
	81800	40925	2.4435e+06
	81900	40975	2.44051e+06
	82000	41025	2.43754e+06
	82100	41075	2.43457e+06
	82200	41125	2.43161e+06
	82300	41175	2.42866e+06
	82400	41225	2.42571e+06
	82500	41275	2.42277e+06
	82600	41325	2.41984e+06
	82700	41375	2.41692e+06
	82800	41425	2.414e+06
	82900	41475	2.41109e+06
	83000	41525	2.40819e+06
	83100	41575	2.40529e+06
	83200	41625	2.4024e+06
	83300	41675	2.39952e+06
	83400	41725	2.39665e+06
	83500	41775	2.39378e+06
	83600	41825	2.39092e+06
	83700	41875	2.38806e+06
	83800	41925	2.38521e+06
	83900	41975	2.38237e+06
	84000	42025	2.37954e+06
	84100	42075	2.37671e+06
	84200	42125	2.37389e+06
	84300	42175	2.37107e+06
	84400	42225	2.36827e+06
	84500	42275	2.36547e+06
	84600	42325	2.36267e+06
	84700	42375	2.35988e+06
	84800	42425	2.3571e+06
	84900	42475	2.35433e+06
	85000	42525	2.35156e+06
	85100	42575	2.3488e+06
	85200	42625	2.34604e+06
	85300	42675	2.34329e+06
	85400	42725	2.34055e+06
	85500	42775	2.33781e+06
	85600	42825	2.33509e+06
	85700	42875	2.33236e+06
	85800	42925	2.32965e+06
	85900	42975	2.32694e+06
	86000	43025	2.32423e+06
	86100	43075	2.32153e+06
	86200	43125	2.31884e+06
	86300	43175	2.31616e+06
	86400	43225	2.31348e+06
	86500	43275	2.3108e+06
	86600	43325	2.30814e+06
	86700	43375	2.30548e+06
	86800	43425	2.30282e+06
	86900	43475	2.30017e+06
	87000	43525	2.29753e+06
	87100	43575	2.29489e+06
	87200	43625	2.29226e+06
	87300	43675	2.28964e+06
	87400	43725	2.28702e+06
	87500	43775	2.28441e+06
	87600	43825	2.2818e+06
	87700	43875	2.2792e+06
	87800	43925	2.27661e+06
	87900	43975	2.27402e+06
	88000	44025	2.27144e+06
	88100	44075	2.26886e+06
	88200	44125	2.26629e+06
	88300	44175	2.26372e+06
	88400	44225	2.26117e+06
	88500	44275	2.25861e+06
	88600	44325	2.25606e+06
	88700	44375	2.25352e+06
	88800	44425	2.25099e+06
	88900	44475	2.24845e+06
	89000	44525	2.24593e+06
	89100	44575	2.24341e+06
	89200	44625	2.2409e+06
	89300	44675	2.23839e+06
	89400	44725	2.23589e+06
	89500	44775	2.23339e+06
	89600	44825	2.2309e+06
	89700	44875	2.22841e+06
	89800	44925	2.22593e+06
	89900	44975	2.22346e+06
	90000	45025	2.22099e+06
	90100	45075	2.21853e+06
	90200	45125	2.21607e+06
	90300	45175	2.21361e+06
	90400	45225	2.21117e+06
	90500	45275	2.20873e+06
	90600	45325	2.20629e+06
	90700	45375	2.20386e+06
	90800	45425	2.20143e+06
	90900	45475	2.19901e+06
	91000	45525	2.1966e+06
	91100	45575	2.19419e+06
	91200	45625	2.19178e+06
	91300	45675	2.18938e+06
	91400	45725	2.18699e+06
	91500	45775	2.1846e+06
	91600	45825	2.18222e+06
	91700	45875	2.17984e+06
	91800	45925	2.17746e+06
	91900	45975	2.1751e+06
	92000	46025	2.17273e+06
	92100	46075	2.17038e+06
	92200	46125	2.16802e+06
	92300	46175	2.16567e+06
	92400	46225	2.16333e+06
	92500	46275	2.16099e+06
	92600	46325	2.15866e+06
	92700	46375	2.15633e+06
	92800	46425	2.15401e+06
	92900	46475	2.1517e+06
	93000	46525	2.14938e+06
	93100	46575	2.14708e+06
	93200	46625	2.14477e+06
	93300	46675	2.14248e+06
	93400	46725	2.14018e+06
	93500	46775	2.13789e+06
	93600	46825	2.13561e+06
	93700	46875	2.13333e+06
	93800	46925	2.13106e+06
	93900	46975	2.12879e+06
	94000	47025	2.12653e+06
	94100	47075	2.12427e+06
	94200	47125	2.12202e+06
	94300	47175	2.11977e+06
	94400	47225	2.11752e+06
	94500	47275	2.11528e+06
	94600	47325	2.11305e+06
	94700	47375	2.11082e+06
	94800	47425	2.10859e+06
	94900	47475	2.10637e+06
	95000	47525	2.10416e+06
	95100	47575	2.10194e+06
	95200	47625	2.09974e+06
	95300	47675	2.09754e+06
	95400	47725	2.09534e+06
	95500	47775	2.09315e+06
	95600	47825	2.09096e+06
	95700	47875	2.08877e+06
	95800	47925	2.08659e+06
	95900	47975	2.08442e+06
	96000	48025	2.08225e+06
	96100	48075	2.08008e+06
	96200	48125	2.07792e+06
	96300	48175	2.07577e+06
	96400	48225	2.07361e+06
	96500	48275	2.07147e+06
	96600	48325	2.06932e+06
	96700	48375	2.06718e+06
	96800	48425	2.06505e+06
	96900	48475	2.06292e+06
	97000	48525	2.06079e+06
	97100	48575	2.05867e+06
	97200	48625	2.05656e+06
	97300	48675	2.05444e+06
	97400	48725	2.05234e+06
	97500	48775	2.05023e+06
	97600	48825	2.04813e+06
	97700	48875	2.04604e+06
	97800	48925	2.04395e+06
	97900	48975	2.04186e+06
	98000	49025	2.03978e+06
	98100	49075	2.0377e+06
	98200	49125	2.03562e+06
	98300	49175	2.03355e+06
	98400	49225	2.03149e+06
	98500	49275	2.02943e+06
	98600	49325	2.02737e+06
	98700	49375	2.02532e+06
	98800	49425	2.02327e+06
	98900	49475	2.02122e+06
	99000	49525	2.01918e+06
	99100	49575	2.01715e+06
	99200	49625	2.01511e+06
	99300	49675	2.01309e+06
	99400	49725	2.01106e+06
	99500	49775	2.00904e+06
	99600	49825	2.00703e+06
	99700	49875	2.00501e+06
	99800	49925	2.00301e+06
	99900	49975	2.001e+06
	100000	50025	1.999e+06
	100100	50075	1.997e+06
	100200	50125	1.99501e+06
	100300	50175	1.99302e+06
	100400	50225	1.99104e+06
	100500	50275	1.98906e+06
	100600	50325	1.98708e+06
	100700	50375	1.98511e+06
	100800	50425	1.98314e+06
	100900	50475	1.98118e+06
	101000	50525	1.97922e+06
	101100	50575	1.97726e+06
	101200	50625	1.97531e+06
	101300	50675	1.97336e+06
	101400	50725	1.97141e+06
	101500	50775	1.96947e+06
	101600	50825	1.96754e+06
	101700	50875	1.9656e+06
	101800	50925	1.96367e+06
	101900	50975	1.96175e+06
	102000	51025	1.95982e+06
	102100	51075	1.95791e+06
	102200	51125	1.95599e+06
	102300	51175	1.95408e+06
	102400	51225	1.95217e+06
	102500	51275	1.95027e+06
	102600	51325	1.94837e+06
	102700	51375	1.94647e+06
	102800	51425	1.94458e+06
	102900	51475	1.94269e+06
	103000	51525	1.94081e+06
	103100	51575	1.93892e+06
	103200	51625	1.93705e+06
	103300	51675	1.93517e+06
	103400	51725	1.9333e+06
	103500	51775	1.93143e+06
	103600	51825	1.92957e+06
	103700	51875	1.92771e+06
	103800	51925	1.92586e+06
	103900	51975	1.924e+06
	104000	52025	1.92215e+06
	104100	52075	1.92031e+06
	104200	52125	1.91847e+06
	104300	52175	1.91663e+06
	104400	52225	1.91479e+06
	104500	52275	1.91296e+06
	104600	52325	1.91113e+06
	104700	52375	1.90931e+06
	104800	52425	1.90749e+06
	104900	52475	1.90567e+06
	105000	52525	1.90386e+06
	105100	52575	1.90205e+06
	105200	52625	1.90024e+06
	105300	52675	1.89843e+06
	105400	52725	1.89663e+06
	105500	52775	1.89484e+06
	105600	52825	1.89304e+06
	105700	52875	1.89125e+06
	105800	52925	1.88947e+06
	105900	52975	1.88768e+06
	106000	53025	1.8859e+06
	106100	53075	1.88413e+06
	106200	53125	1.88235e+06
	106300	53175	1.88058e+06
	106400	53225	1.87882e+06
	106500	53275	1.87705e+06
	106600	53325	1.87529e+06
	106700	53375	1.87354e+06
	106800	53425	1.87178e+06
	106900	53475	1.87003e+06
	107000	53525	1.86829e+06
	107100	53575	1.86654e+06
	107200	53625	1.8648e+06
	107300	53675	1.86307e+06
	107400	53725	1.86133e+06
	107500	53775	1.8596e+06
	107600	53825	1.85787e+06
	107700	53875	1.85615e+06
	107800	53925	1.85443e+06
	107900	53975	1.85271e+06
	108000	54025	1.851e+06
	108100	54075	1.84928e+06
	108200	54125	1.84758e+06
	108300	54175	1.84587e+06
	108400	54225	1.84417e+06
	108500	54275	1.84247e+06
	108600	54325	1.84077e+06
	108700	54375	1.83908e+06
	108800	54425	1.83739e+06
	108900	54475	1.8357e+06
	109000	54525	1.83402e+06
	109100	54575	1.83234e+06
	109200	54625	1.83066e+06
	109300	54675	1.82899e+06
	109400	54725	1.82732e+06
	109500	54775	1.82565e+06
	109600	54825	1.82399e+06
	109700	54875	1.82232e+06
	109800	54925	1.82066e+06
	109900	54975	1.81901e+06
	110000	55025	1.81736e+06
	110100	55075	1.81571e+06
	110200	55125	1.81406e+06
	110300	55175	1.81242e+06
	110400	55225	1.81077e+06
	110500	55275	1.80914e+06
	110600	55325	1.8075e+06
	110700	55375	1.80587e+06
	110800	55425	1.80424e+06
	110900	55475	1.80261e+06
	111000	55525	1.80099e+06
	111100	55575	1.79937e+06
	111200	55625	1.79775e+06
	111300	55675	1.79614e+06
	111400	55725	1.79453e+06
	111500	55775	1.79292e+06
	111600	55825	1.79131e+06
	111700	55875	1.78971e+06
	111800	55925	1.78811e+06
	111900	55975	1.78651e+06
	112000	56025	1.78492e+06
	112100	56075	1.78333e+06
	112200	56125	1.78174e+06
	112300	56175	1.78015e+06
	112400	56225	1.77857e+06
	112500	56275	1.77699e+06
	112600	56325	1.77541e+06
	112700	56375	1.77384e+06
	112800	56425	1.77226e+06
	112900	56475	1.7707e+06
	113000	56525	1.76913e+06
	113100	56575	1.76757e+06
	113200	56625	1.766e+06
	113300	56675	1.76445e+06
	113400	56725	1.76289e+06
	113500	56775	1.76134e+06
	113600	56825	1.75979e+06
	113700	56875	1.75824e+06
	113800	56925	1.7567e+06
	113900	56975	1.75516e+06
	114000	57025	1.75362e+06
	114100	57075	1.75208e+06
	114200	57125	1.75055e+06
	114300	57175	1.74902e+06
	114400	57225	1.74749e+06
	114500	57275	1.74596e+06
	114600	57325	1.74444e+06
	114700	57375	1.74292e+06
	114800	57425	1.7414e+06
	114900	57475	1.73989e+06
	115000	57525	1.73837e+06
	115100	57575	1.73687e+06
	115200	57625	1.73536e+06
	115300	57675	1.73385e+06
	115400	57725	1.73235e+06
	115500	57775	1.73085e+06
	115600	57825	1.72936e+06
	115700	57875	1.72786e+06
	115800	57925	1.72637e+06
	115900	57975	1.72488e+06
	116000	58025	1.7234e+06
	116100	58075	1.72191e+06
	116200	58125	1.72043e+06
	116300	58175	1.71895e+06
	116400	58225	1.71748e+06
	116500	58275	1.716e+06
	116600	58325	1.71453e+06
	116700	58375	1.71306e+06
	116800	58425	1.7116e+06
	116900	58475	1.71013e+06
	117000	58525	1.70867e+06
	117100	58575	1.70721e+06
	117200	58625	1.70576e+06
	117300	58675	1.7043e+06
	117400	58725	1.70285e+06
	117500	58775	1.7014e+06
	117600	58825	1.69996e+06
	117700	58875	1.69851e+06
	117800	58925	1.69707e+06
	117900	58975	1.69563e+06
	118000	59025	1.6942e+06
	118100	59075	1.69276e+06
	118200	59125	1.69133e+06
	118300	59175	1.6899e+06
	118400	59225	1.68848e+06
	118500	59275	1.68705e+06
	118600	59325	1.68563e+06
	118700	59375	1.68421e+06
	118800	59425	1.68279e+06
	118900	59475	1.68138e+06
	119000	59525	1.67997e+06
	119100	59575	1.67856e+06
	119200	59625	1.67715e+06
	119300	59675	1.67574e+06
	119400	59725	1.67434e+06
	119500	59775	1.67294e+06
	119600	59825	1.67154e+06
	119700	59875	1.67015e+06
	119800	59925	1.66875e+06
	119900	59975	1.66736e+06
	120000	60025	1.66597e+06
	120100	60075	1.66459e+06
	120200	60125	1.6632e+06
	120300	60175	1.66182e+06
	120400	60225	1.66044e+06
	120500	60275	1.65906e+06
	120600	60325	1.65769e+06
	120700	60375	1.65631e+06
	120800	60425	1.65494e+06
	120900	60475	1.65358e+06
	121000	60525	1.65221e+06
	121100	60575	1.65085e+06
	121200	60625	1.64948e+06
	121300	60675	1.64813e+06
	121400	60725	1.64677e+06
	121500	60775	1.64541e+06
	121600	60825	1.64406e+06
	121700	60875	1.64271e+06
	121800	60925	1.64136e+06
	121900	60975	1.64002e+06
	122000	61025	1.63867e+06
	122100	61075	1.63733e+06
	122200	61125	1.63599e+06
	122300	61175	1.63465e+06
	122400	61225	1.63332e+06
	122500	61275	1.63199e+06
	122600	61325	1.63066e+06
	122700	61375	1.62933e+06
	122800	61425	1.628e+06
	122900	61475	1.62668e+06
	123000	61525	1.62536e+06
	123100	61575	1.62404e+06
	123200	61625	1.62272e+06
	123300	61675	1.6214e+06
	123400	61725	1.62009e+06
	123500	61775	1.61878e+06
	123600	61825	1.61747e+06
	123700	61875	1.61616e+06
	123800	61925	1.61486e+06
	123900	61975	1.61355e+06
	124000	62025	1.61225e+06
	124100	62075	1.61095e+06
	124200	62125	1.60966e+06
	124300	62175	1.60836e+06
	124400	62225	1.60707e+06
	124500	62275	1.60578e+06
	124600	62325	1.60449e+06
	124700	62375	1.60321e+06
	124800	62425	1.60192e+06
	124900	62475	1.60064e+06
	125000	62525	1.59936e+06
	125100	62575	1.59808e+06
	125200	62625	1.59681e+06
	125300	62675	1.59553e+06
	125400	62725	1.59426e+06
	125500	62775	1.59299e+06
	125600	62825	1.59172e+06
	125700	62875	1.59046e+06
	125800	62925	1.58919e+06
	125900	62975	1.58793e+06
	126000	63025	1.58667e+06
	126100	63075	1.58541e+06
	126200	63125	1.58416e+06
	126300	63175	1.5829e+06
	126400	63225	1.58165e+06
	126500	63275	1.5804e+06
	126600	63325	1.57916e+06
	126700	63375	1.57791e+06
	126800	63425	1.57667e+06
	126900	63475	1.57542e+06
	127000	63525	1.57418e+06
	127100	63575	1.57295e+06
	127200	63625	1.57171e+06
	127300	63675	1.57048e+06
	127400	63725	1.56924e+06
	127500	63775	1.56801e+06
	127600	63825	1.56678e+06
	127700	63875	1.56556e+06
	127800	63925	1.56433e+06
	127900	63975	1.56311e+06
	128000	64025	1.56189e+06
	128100	64075	1.56067e+06
	128200	64125	1.55945e+06
	128300	64175	1.55824e+06
	128400	64225	1.55703e+06
	128500	64275	1.55582e+06
	128600	64325	1.55461e+06
	128700	64375	1.5534e+06
	128800	64425	1.55219e+06
	128900	64475	1.55099e+06
	129000	64525	1.54979e+06
	129100	64575	1.54859e+06
	129200	64625	1.54739e+06
	129300	64675	1.54619e+06
	129400	64725	1.545e+06
	129500	64775	1.54381e+06
	129600	64825	1.54261e+06
	129700	64875	1.54143e+06
	129800	64925	1.54024e+06
	129900	64975	1.53905e+06
	130000	65025	1.53787e+06
	130100	65075	1.53669e+06
	130200	65125	1.53551e+06
	130300	65175	1.53433e+06
	130400	65225	1.53315e+06
	130500	65275	1.53198e+06
	130600	65325	1.53081e+06
	130700	65375	1.52964e+06
	130800	65425	1.52847e+06
	130900	65475	1.5273e+06
	131000	65525	1.52614e+06
	131100	65575	1.52497e+06
	131200	65625	1.52381e+06
	131300	65675	1.52265e+06
	131400	65725	1.52149e+06
	131500	65775	1.52033e+06
	131600	65825	1.51918e+06
	131700	65875	1.51803e+06
	131800	65925	1.51688e+06
	131900	65975	1.51573e+06
	132000	66025	1.51458e+06
	132100	66075	1.51343e+06
	132200	66125	1.51229e+06
	132300	66175	1.51114e+06
	132400	66225	1.51e+06
	132500	66275	1.50886e+06
	132600	66325	1.50773e+06
	132700	66375	1.50659e+06
	132800	66425	1.50546e+06
	132900	66475	1.50433e+06
	133000	66525	1.50319e+06
	133100	66575	1.50207e+06
	133200	66625	1.50094e+06
	133300	66675	1.49981e+06
	133400	66725	1.49869e+06
	133500	66775	1.49757e+06
	133600	66825	1.49645e+06
	133700	66875	1.49533e+06
	133800	66925	1.49421e+06
	133900	66975	1.49309e+06
	134000	67025	1.49198e+06
	134100	67075	1.49087e+06
	134200	67125	1.48976e+06
	134300	67175	1.48865e+06
	134400	67225	1.48754e+06
	134500	67275	1.48644e+06
	134600	67325	1.48533e+06
	134700	67375	1.48423e+06
	134800	67425	1.48313e+06
	134900	67475	1.48203e+06
	135000	67525	1.48093e+06
	135100	67575	1.47984e+06
	135200	67625	1.47874e+06
	135300	67675	1.47765e+06
	135400	67725	1.47656e+06
	135500	67775	1.47547e+06
	135600	67825	1.47438e+06
	135700	67875	1.4733e+06
	135800	67925	1.47221e+06
	135900	67975	1.47113e+06
	136000	68025	1.47005e+06
	136100	68075	1.46897e+06
	136200	68125	1.46789e+06
	136300	68175	1.46681e+06
	136400	68225	1.46574e+06
	136500	68275	1.46467e+06
	136600	68325	1.46359e+06
	136700	68375	1.46252e+06
	136800	68425	1.46145e+06
	136900	68475	1.46039e+06
	137000	68525	1.45932e+06
	137100	68575	1.45826e+06
	137200	68625	1.4572e+06
	137300	68675	1.45613e+06
	137400	68725	1.45507e+06
	137500	68775	1.45402e+06
	137600	68825	1.45296e+06
	137700	68875	1.45191e+06
	137800	68925	1.45085e+06
	137900	68975	1.4498e+06
	138000	69025	1.44875e+06
	138100	69075	1.4477e+06
	138200	69125	1.44665e+06
	138300	69175	1.44561e+06
	138400	69225	1.44457e+06
	138500	69275	1.44352e+06
	138600	69325	1.44248e+06
	138700	69375	1.44144e+06
	138800	69425	1.4404e+06
	138900	69475	1.43937e+06
	139000	69525	1.43833e+06
	139100	69575	1.4373e+06
	139200	69625	1.43627e+06
	139300	69675	1.43524e+06
	139400	69725	1.43421e+06
	139500	69775	1.43318e+06
	139600	69825	1.43215e+06
	139700	69875	1.43113e+06
	139800	69925	1.4301e+06
	139900	69975	1.42908e+06
	140000	70025	1.42806e+06
	140100	70075	1.42704e+06
	140200	70125	1.42603e+06
	140300	70175	1.42501e+06
	140400	70225	1.42399e+06
	140500	70275	1.42298e+06
	140600	70325	1.42197e+06
	140700	70375	1.42096e+06
	140800	70425	1.41995e+06
	140900	70475	1.41894e+06
	141000	70525	1.41794e+06
	141100	70575	1.41693e+06
	141200	70625	1.41593e+06
	141300	70675	1.41493e+06
	141400	70725	1.41393e+06
	141500	70775	1.41293e+06
	141600	70825	1.41193e+06
	141700	70875	1.41093e+06
	141800	70925	1.40994e+06
	141900	70975	1.40895e+06
	142000	71025	1.40796e+06
	142100	71075	1.40696e+06
	142200	71125	1.40598e+06
	142300	71175	1.40499e+06
	142400	71225	1.404e+06
	142500	71275	1.40302e+06
	142600	71325	1.40203e+06
	142700	71375	1.40105e+06
	142800	71425	1.40007e+06
	142900	71475	1.39909e+06
	143000	71525	1.39811e+06
	143100	71575	1.39714e+06
	143200	71625	1.39616e+06
	143300	71675	1.39519e+06
	143400	71725	1.39421e+06
	143500	71775	1.39324e+06
	143600	71825	1.39227e+06
	143700	71875	1.3913e+06
	143800	71925	1.39034e+06
	143900	71975	1.38937e+06
	144000	72025	1.38841e+06
	144100	72075	1.38744e+06
	144200	72125	1.38648e+06
	144300	72175	1.38552e+06
	144400	72225	1.38456e+06
	144500	72275	1.3836e+06
	144600	72325	1.38265e+06
	144700	72375	1.38169e+06
	144800	72425	1.38074e+06
	144900	72475	1.37979e+06
	145000	72525	1.37884e+06
	145100	72575	1.37789e+06
	145200	72625	1.37694e+06
	145300	72675	1.37599e+06
	145400	72725	1.37504e+06
	145500	72775	1.3741e+06
	145600	72825	1.37315e+06
	145700	72875	1.37221e+06
	145800	72925	1.37127e+06
	145900	72975	1.37033e+06
	146000	73025	1.36939e+06
	146100	73075	1.36846e+06
	146200	73125	1.36752e+06
	146300	73175	1.36659e+06
	146400	73225	1.36565e+06
	146500	73275	1.36472e+06
	146600	73325	1.36379e+06
	146700	73375	1.36286e+06
	146800	73425	1.36193e+06
	146900	73475	1.36101e+06
	147000	73525	1.36008e+06
	147100	73575	1.35916e+06
	147200	73625	1.35823e+06
	147300	73675	1.35731e+06
	147400	73725	1.35639e+06
	147500	73775	1.35547e+06
	147600	73825	1.35455e+06
	147700	73875	1.35364e+06
	147800	73925	1.35272e+06
	147900	73975	1.35181e+06
	148000	74025	1.3509e+06
	148100	74075	1.34998e+06
	148200	74125	1.34907e+06
	148300	74175	1.34816e+06
	148400	74225	1.34726e+06
	148500	74275	1.34635e+06
	148600	74325	1.34544e+06
	148700	74375	1.34454e+06
	148800	74425	1.34363e+06
	148900	74475	1.34273e+06
	149000	74525	1.34183e+06
	149100	74575	1.34093e+06
	149200	74625	1.34003e+06
	149300	74675	1.33914e+06
	149400	74725	1.33824e+06
	149500	74775	1.33735e+06
	149600	74825	1.33645e+06
	149700	74875	1.33556e+06
	149800	74925	1.33467e+06
	149900	74975	1.33378e+06
	150000	75025	1.33289e+06
	150100	75075	1.332e+06
	150200	75125	1.33111e+06
	150300	75175	1.33023e+06
	150400	75225	1.32935e+06
	150500	75275	1.32846e+06
	150600	75325	1.32758e+06
	150700	75375	1.3267e+06
	150800	75425	1.32582e+06
	150900	75475	1.32494e+06
	151000	75525	1.32407e+06
	151100	75575	1.32319e+06
	151200	75625	1.32231e+06
	151300	75675	1.32144e+06
	151400	75725	1.32057e+06
	151500	75775	1.3197e+06
	151600	75825	1.31883e+06
	151700	75875	1.31796e+06
	151800	75925	1.31709e+06
	151900	75975	1.31622e+06
	152000	76025	1.31536e+06
	152100	76075	1.31449e+06
	152200	76125	1.31363e+06
	152300	76175	1.31277e+06
	152400	76225	1.31191e+06
	152500	76275	1.31105e+06
	152600	76325	1.31019e+06
	152700	76375	1.30933e+06
	152800	76425	1.30847e+06
	152900	76475	1.30762e+06
	153000	76525	1.30676e+06
	153100	76575	1.30591e+06
	153200	76625	1.30506e+06
	153300	76675	1.30421e+06
	153400	76725	1.30336e+06
	153500	76775	1.30251e+06
	153600	76825	1.30166e+06
	153700	76875	1.30081e+06
	153800	76925	1.29997e+06
	153900	76975	1.29912e+06
	154000	77025	1.29828e+06
	154100	77075	1.29744e+06
	154200	77125	1.2966e+06
	154300	77175	1.29576e+06
	154400	77225	1.29492e+06
	154500	77275	1.29408e+06
	154600	77325	1.29324e+06
	154700	77375	1.29241e+06
	154800	77425	1.29157e+06
	154900	77475	1.29074e+06
	155000	77525	1.28991e+06
	155100	77575	1.28908e+06
	155200	77625	1.28824e+06
	155300	77675	1.28742e+06
	155400	77725	1.28659e+06
	155500	77775	1.28576e+06
	155600	77825	1.28493e+06
	155700	77875	1.28411e+06
	155800	77925	1.28329e+06
	155900	77975	1.28246e+06
	156000	78025	1.28164e+06
	156100	78075	1.28082e+06
	156200	78125	1.28e+06
	156300	78175	1.27918e+06
	156400	78225	1.27836e+06
	156500	78275	1.27755e+06
	156600	78325	1.27673e+06
	156700	78375	1.27592e+06
	156800	78425	1.2751e+06
	156900	78475	1.27429e+06
	157000	78525	1.27348e+06
	157100	78575	1.27267e+06
	157200	78625	1.27186e+06
	157300	78675	1.27105e+06
	157400	78725	1.27024e+06
	157500	78775	1.26944e+06
	157600	78825	1.26863e+06
	157700	78875	1.26783e+06
	157800	78925	1.26703e+06
	157900	78975	1.26622e+06
	158000	79025	1.26542e+06
	158100	79075	1.26462e+06
	158200	79125	1.26382e+06
	158300	79175	1.26303e+06
	158400	79225	1.26223e+06
	158500	79275	1.26143e+06
	158600	79325	1.26064e+06
	158700	79375	1.25984e+06
	158800	79425	1.25905e+06
	158900	79475	1.25826e+06
	159000	79525	1.25747e+06
	159100	79575	1.25668e+06
	159200	79625	1.25589e+06
	159300	79675	1.2551e+06
	159400	79725	1.25431e+06
	159500	79775	1.25353e+06
	159600	79825	1.25274e+06
	159700	79875	1.25196e+06
	159800	79925	1.25117e+06
	159900	79975	1.25039e+06
	160000	80025	1.24961e+06
	160100	80075	1.24883e+06
	160200	80125	1.24805e+06
	160300	80175	1.24727e+06
	160400	80225	1.24649e+06
	160500	80275	1.24572e+06
	160600	80325	1.24494e+06
	160700	80375	1.24417e+06
	160800	80425	1.24339e+06
	160900	80475	1.24262e+06
	161000	80525	1.24185e+06
	161100	80575	1.24108e+06
	161200	80625	1.24031e+06
	161300	80675	1.23954e+06
	161400	80725	1.23877e+06
	161500	80775	1.23801e+06
	161600	80825	1.23724e+06
	161700	80875	1.23648e+06
	161800	80925	1.23571e+06
	161900	80975	1.23495e+06
	162000	81025	1.23419e+06
	162100	81075	1.23343e+06
	162200	81125	1.23267e+06
	162300	81175	1.23191e+06
	162400	81225	1.23115e+06
	162500	81275	1.23039e+06
	162600	81325	1.22963e+06
	162700	81375	1.22888e+06
	162800	81425	1.22812e+06
	162900	81475	1.22737e+06
	163000	81525	1.22662e+06
	163100	81575	1.22587e+06
	163200	81625	1.22511e+06
	163300	81675	1.22436e+06
	163400	81725	1.22362e+06
	163500	81775	1.22287e+06
	163600	81825	1.22212e+06
	163700	81875	1.22137e+06
	163800	81925	1.22063e+06
	163900	81975	1.21988e+06
	164000	82025	1.21914e+06
	164100	82075	1.2184e+06
	164200	82125	1.21766e+06
	164300	82175	1.21692e+06
	164400	82225	1.21618e+06
	164500	82275	1.21544e+06
	164600	82325	1.2147e+06
	164700	82375	1.21396e+06
	164800	82425	1.21322e+06
	164900	82475	1.21249e+06
	165000	82525	1.21175e+06
	165100	82575	1.21102e+06
	165200	82625	1.21029e+06
	165300	82675	1.20956e+06
	165400	82725	1.20882e+06
	165500	82775	1.20809e+06
	165600	82825	1.20737e+06
	165700	82875	1.20664e+06
	165800	82925	1.20591e+06
	165900	82975	1.20518e+06
	166000	83025	1.20446e+06
	166100	83075	1.20373e+06
	166200	83125	1.20301e+06
	166300	83175	1.20228e+06
	166400	83225	1.20156e+06
	166500	83275	1.20084e+06
	166600	83325	1.20012e+06
	166700	83375	1.1994e+06
	166800	83425	1.19868e+06
	166900	83475	1.19796e+06
	167000	83525	1.19725e+06
	167100	83575	1.19653e+06
	167200	83625	1.19581e+06
	167300	83675	1.1951e+06
	167400	83725	1.19439e+06
	167500	83775	1.19367e+06
	167600	83825	1.19296e+06
	167700	83875	1.19225e+06
	167800	83925	1.19154e+06
	167900	83975	1.19083e+06
	168000	84025	1.19012e+06
	168100	84075	1.18941e+06
	168200	84125	1.18871e+06
	168300	84175	1.188e+06
	168400	84225	1.1873e+06
	168500	84275	1.18659e+06
	168600	84325	1.18589e+06
	168700	84375	1.18519e+06
	168800	84425	1.18448e+06
	168900	84475	1.18378e+06
	169000	84525	1.18308e+06
	169100	84575	1.18238e+06
	169200	84625	1.18168e+06
	169300	84675	1.18099e+06
	169400	84725	1.18029e+06
	169500	84775	1.17959e+06
	169600	84825	1.1789e+06
	169700	84875	1.1782e+06
	169800	84925	1.17751e+06
	169900	84975	1.17682e+06
	170000	85025	1.17612e+06
	170100	85075	1.17543e+06
	170200	85125	1.17474e+06
	170300	85175	1.17405e+06
	170400	85225	1.17336e+06
	170500	85275	1.17268e+06
	170600	85325	1.17199e+06
	170700	85375	1.1713e+06
	170800	85425	1.17062e+06
	170900	85475	1.16993e+06
	171000	85525	1.16925e+06
	171100	85575	1.16857e+06
	171200	85625	1.16788e+06
	171300	85675	1.1672e+06
	171400	85725	1.16652e+06
	171500	85775	1.16584e+06
	171600	85825	1.16516e+06
	171700	85875	1.16448e+06
	171800	85925	1.16381e+06
	171900	85975	1.16313e+06
	172000	86025	1.16245e+06
	172100	86075	1.16178e+06
	172200	86125	1.1611e+06
	172300	86175	1.16043e+06
	172400	86225	1.15976e+06
	172500	86275	1.15908e+06
	172600	86325	1.15841e+06
	172700	86375	1.15774e+06
	172800	86425	1.15707e+06
	172900	86475	1.1564e+06
	173000	86525	1.15574e+06
	173100	86575	1.15507e+06
	173200	86625	1.1544e+06
	173300	86675	1.15374e+06
	173400	86725	1.15307e+06
	173500	86775	1.15241e+06
	173600	86825	1.15174e+06
	173700	86875	1.15108e+06
	173800	86925	1.15042e+06
	173900	86975	1.14976e+06
	174000	87025	1.1491e+06
	174100	87075	1.14844e+06
	174200	87125	1.14778e+06
	174300	87175	1.14712e+06
	174400	87225	1.14646e+06
	174500	87275	1.1458e+06
	174600	87325	1.14515e+06
	174700	87375	1.14449e+06
	174800	87425	1.14384e+06
	174900	87475	1.14318e+06
	175000	87525	1.14253e+06
	175100	87575	1.14188e+06
	175200	87625	1.14123e+06
	175300	87675	1.14058e+06
	175400	87725	1.13993e+06
	175500	87775	1.13928e+06
	175600	87825	1.13863e+06
	175700	87875	1.13798e+06
	175800	87925	1.13733e+06
	175900	87975	1.13669e+06
	176000	88025	1.13604e+06
	176100	88075	1.1354e+06
	176200	88125	1.13475e+06
	176300	88175	1.13411e+06
	176400	88225	1.13347e+06
	176500	88275	1.13282e+06
	176600	88325	1.13218e+06
	176700	88375	1.13154e+06
	176800	88425	1.1309e+06
	176900	88475	1.13026e+06
	177000	88525	1.12962e+06
	177100	88575	1.12899e+06
	177200	88625	1.12835e+06
	177300	88675	1.12771e+06
	177400	88725	1.12708e+06
	177500	88775	1.12644e+06
	177600	88825	1.12581e+06
	177700	88875	1.12518e+06
	177800	88925	1.12454e+06
	177900	88975	1.12391e+06
	178000	89025	1.12328e+06
	178100	89075	1.12265e+06
	178200	89125	1.12202e+06
	178300	89175	1.12139e+06
	178400	89225	1.12076e+06
	178500	89275	1.12013e+06
	178600	89325	1.11951e+06
	178700	89375	1.11888e+06
	178800	89425	1.11826e+06
	178900	89475	1.11763e+06
	179000	89525	1.11701e+06
	179100	89575	1.11638e+06
	179200	89625	1.11576e+06
	179300	89675	1.11514e+06
	179400	89725	1.11452e+06
	179500	89775	1.1139e+06
	179600	89825	1.11328e+06
	179700	89875	1.11266e+06
	179800	89925	1.11204e+06
	179900	89975	1.11142e+06
	180000	90025	1.1108e+06
	180100	90075	1.11019e+06
	180200	90125	1.10957e+06
	180300	90175	1.10895e+06
	180400	90225	1.10834e+06
	180500	90275	1.10773e+06
	180600	90325	1.10711e+06
	180700	90375	1.1065e+06
	180800	90425	1.10589e+06
	180900	90475	1.10528e+06
	181000	90525	1.10467e+06
	181100	90575	1.10406e+06
	181200	90625	1.10345e+06
	181300	90675	1.10284e+06
	181400	90725	1.10223e+06
	181500	90775	1.10162e+06
	181600	90825	1.10102e+06
	181700	90875	1.10041e+06
	181800	90925	1.09981e+06
	181900	90975	1.0992e+06
	182000	91025	1.0986e+06
	182100	91075	1.098e+06
	182200	91125	1.09739e+06
	182300	91175	1.09679e+06
	182400	91225	1.09619e+06
	182500	91275	1.09559e+06
	182600	91325	1.09499e+06
	182700	91375	1.09439e+06
	182800	91425	1.09379e+06
	182900	91475	1.09319e+06
	183000	91525	1.0926e+06
	183100	91575	1.092e+06
	183200	91625	1.09141e+06
	183300	91675	1.09081e+06
	183400	91725	1.09022e+06
	183500	91775	1.08962e+06
	183600	91825	1.08903e+06
	183700	91875	1.08844e+06
	183800	91925	1.08784e+06
	183900	91975	1.08725e+06
	184000	92025	1.08666e+06
	184100	92075	1.08607e+06
	184200	92125	1.08548e+06
	184300	92175	1.08489e+06
	184400	92225	1.0843e+06
	184500	92275	1.08372e+06
	184600	92325	1.08313e+06
	184700	92375	1.08254e+06
	184800	92425	1.08196e+06
	184900	92475	1.08137e+06
	185000	92525	1.08079e+06
	185100	92575	1.08021e+06
	185200	92625	1.07962e+06
	185300	92675	1.07904e+06
	185400	92725	1.07846e+06
	185500	92775	1.07788e+06
	185600	92825	1.0773e+06
	185700	92875	1.07672e+06
	185800	92925	1.07614e+06
	185900	92975	1.07556e+06
	186000	93025	1.07498e+06
	186100	93075	1.0744e+06
	186200	93125	1.07383e+06
	186300	93175	1.07325e+06
	186400	93225	1.07267e+06
	186500	93275	1.0721e+06
	186600	93325	1.07152e+06
	186700	93375	1.07095e+06
	186800	93425	1.07038e+06
	186900	93475	1.0698e+06
	187000	93525	1.06923e+06
	187100	93575	1.06866e+06
	187200	93625	1.06809e+06
	187300	93675	1.06752e+06
	187400	93725	1.06695e+06
	187500	93775	1.06638e+06
	187600	93825	1.06581e+06
	187700	93875	1.06525e+06
	187800	93925	1.06468e+06
	187900	93975	1.06411e+06
	188000	94025	1.06355e+06
	188100	94075	1.06298e+06
	188200	94125	1.06242e+06
	188300	94175	1.06185e+06
	188400	94225	1.06129e+06
	188500	94275	1.06073e+06
	188600	94325	1.06016e+06
	188700	94375	1.0596e+06
	188800	94425	1.05904e+06
	188900	94475	1.05848e+06
	189000	94525	1.05792e+06
	189100	94575	1.05736e+06
	189200	94625	1.0568e+06
	189300	94675	1.05625e+06
	189400	94725	1.05569e+06
	189500	94775	1.05513e+06
	189600	94825	1.05457e+06
	189700	94875	1.05402e+06
	189800	94925	1.05346e+06
	189900	94975	1.05291e+06
	190000	95025	1.05235e+06
	190100	95075	1.0518e+06
	190200	95125	1.05125e+06
	190300	95175	1.0507e+06
	190400	95225	1.05014e+06
	190500	95275	1.04959e+06
	190600	95325	1.04904e+06
	190700	95375	1.04849e+06
	190800	95425	1.04794e+06
	190900	95475	1.04739e+06
	191000	95525	1.04685e+06
	191100	95575	1.0463e+06
	191200	95625	1.04575e+06
	191300	95675	1.04521e+06
	191400	95725	1.04466e+06
	191500	95775	1.04411e+06
	191600	95825	1.04357e+06
	191700	95875	1.04302e+06
	191800	95925	1.04248e+06
	191900	95975	1.04194e+06
	192000	96025	1.0414e+06
	192100	96075	1.04085e+06
	192200	96125	1.04031e+06
	192300	96175	1.03977e+06
	192400	96225	1.03923e+06
	192500	96275	1.03869e+06
	192600	96325	1.03815e+06
	192700	96375	1.03761e+06
	192800	96425	1.03708e+06
	192900	96475	1.03654e+06
	193000	96525	1.036e+06
	193100	96575	1.03546e+06
	193200	96625	1.03493e+06
	193300	96675	1.03439e+06
	193400	96725	1.03386e+06
	193500	96775	1.03332e+06
	193600	96825	1.03279e+06
	193700	96875	1.03226e+06
	193800	96925	1.03173e+06
	193900	96975	1.03119e+06
	194000	97025	1.03066e+06
	194100	97075	1.03013e+06
	194200	97125	1.0296e+06
	194300	97175	1.02907e+06
	194400	97225	1.02854e+06
	194500	97275	1.02801e+06
	194600	97325	1.02749e+06
	194700	97375	1.02696e+06
	194800	97425	1.02643e+06
	194900	97475	1.0259e+06
	195000	97525	1.02538e+06
	195100	97575	1.02485e+06
	195200	97625	1.02433e+06
	195300	97675	1.0238e+06
	195400	97725	1.02328e+06
	195500	97775	1.02276e+06
	195600	97825	1.02223e+06
	195700	97875	1.02171e+06
	195800	97925	1.02119e+06
	195900	97975	1.02067e+06
	196000	98025	1.02015e+06
	196100	98075	1.01963e+06
	196200	98125	1.01911e+06
	196300	98175	1.01859e+06
	196400	98225	1.01807e+06
	196500	98275	1.01755e+06
	196600	98325	1.01704e+06
	196700	98375	1.01652e+06
	196800	98425	1.016e+06
	196900	98475	1.01549e+06
	197000	98525	1.01497e+06
	197100	98575	1.01446e+06
	197200	98625	1.01394e+06
	197300	98675	1.01343e+06
	197400	98725	1.01291e+06
	197500	98775	1.0124e+06
	197600	98825	1.01189e+06
	197700	98875	1.01138e+06
	197800	98925	1.01087e+06
	197900	98975	1.01036e+06
	198000	99025	1.00985e+06
	198100	99075	1.00934e+06
	198200	99125	1.00883e+06
	198300	99175	1.00832e+06
	198400	99225	1.00781e+06
	198500	99275	1.0073e+06
	198600	99325	1.0068e+06
	198700	99375	1.00629e+06
	198800	99425	1.00578e+06
	198900	99475	1.00528e+06
	199000	99525	1.00477e+06
	199100	99575	1.00427e+06
	199200	99625	1.00376e+06
	199300	99675	1.00326e+06
	199400	99725	1.00276e+06
	199500	99775	1.00226e+06
	199600	99825	1.00175e+06
	199700	99875	1.00125e+06
	199800	99925	1.00075e+06
	199900	99975	1.00025e+06
	200000	100025	999750
	200100	100075	999251
	200200	100125	998752
	200300	100175	998253
	200400	100225	997755
	200500	100275	997258
	200600	100325	996761
	200700	100375	996264
	200800	100425	995768
	200900	100475	995273
	201000	100525	994777
	201100	100575	994283
	201200	100625	993789
	201300	100675	993295
	201400	100725	992802
	201500	100775	992310
	201600	100825	991818
	201700	100875	991326
	201800	100925	990835
	201900	100975	990344
	202000	101025	989854
	202100	101075	989364
	202200	101125	988875
	202300	101175	988387
	202400	101225	987898
	202500	101275	987411
	202600	101325	986923
	202700	101375	986437
	202800	101425	985950
	202900	101475	985464
	203000	101525	984979
	203100	101575	984494
	203200	101625	984010
	203300	101675	983526
	203400	101725	983043
	203500	101775	982560
	203600	101825	982077
	203700	101875	981595
	203800	101925	981114
	203900	101975	980633
	204000	102025	980152
	204100	102075	979672
	204200	102125	979192
	204300	102175	978713
	204400	102225	978234
	204500	102275	977756
	204600	102325	977278
	204700	102375	976801
	204800	102425	976324
	204900	102475	975848
	205000	102525	975372
	205100	102575	974896
	205200	102625	974421
	205300	102675	973947
	205400	102725	973473
	205500	102775	972999
	205600	102825	972526
	205700	102875	972054
	205800	102925	971581
	205900	102975	971110
	206000	103025	970638
	206100	103075	970167
	206200	103125	969697
	206300	103175	969227
	206400	103225	968758
	206500	103275	968289
	206600	103325	967820
	206700	103375	967352
	206800	103425	966884
	206900	103475	966417
	207000	103525	965950
	207100	103575	965484
	207200	103625	965018
	207300	103675	964553
	207400	103725	964088
	207500	103775	963623
	207600	103825	963159
	207700	103875	962696
	207800	103925	962232
	207900	103975	961770
	208000	104025	961307
	208100	104075	960846
	208200	104125	960384
	208300	104175	959923
	208400	104225	959463
	208500	104275	959003
	208600	104325	958543
	208700	104375	958084
	208800	104425	957625
	208900	104475	957167
	209000	104525	956709
	209100	104575	956252
	209200	104625	955795
	209300	104675	955338
	209400	104725	954882
	209500	104775	954426
	209600	104825	953971
	209700	104875	953516
	209800	104925	953062
	209900	104975	952608
	210000	105025	952154
	210100	105075	951701
	210200	105125	951249
	210300	105175	950796
	210400	105225	950345
	210500	105275	949893
	210600	105325	949442
	210700	105375	948992
	210800	105425	948542
	210900	105475	948092
	211000	105525	947643
	211100	105575	947194
	211200	105625	946746
	211300	105675	946298
	211400	105725	945850
	211500	105775	945403
	211600	105825	944956
	211700	105875	944510
	211800	105925	944064
	211900	105975	943619
	212000	106025	943174
	212100	106075	942729
	212200	106125	942285
	212300	106175	941841
	212400	106225	941398
	212500	106275	940955
	212600	106325	940513
	212700	106375	940071
	212800	106425	939629
	212900	106475	939188
	213000	106525	938747
	213100	106575	938306
	213200	106625	937866
	213300	106675	937427
	213400	106725	936988
	213500	106775	936549
	213600	106825	936111
	213700	106875	935673
	213800	106925	935235
	213900	106975	934798
	214000	107025	934361
	214100	107075	933925
	214200	107125	933489
	214300	107175	933053
	214400	107225	932618
	214500	107275	932184
	214600	107325	931749
	214700	107375	931316
	214800	107425	930882
	214900	107475	930449
	215000	107525	930016
	215100	107575	929584
	215200	107625	929152
	215300	107675	928721
	215400	107725	928290
	215500	107775	927859
	215600	107825	927429
	215700	107875	926999
	215800	107925	926569
	215900	107975	926140
	216000	108025	925712
	216100	108075	925283
	216200	108125	924856
	216300	108175	924428
	216400	108225	924001
	216500	108275	923574
	216600	108325	923148
	216700	108375	922722
	216800	108425	922297
	216900	108475	921871
	217000	108525	921447
	217100	108575	921022
	217200	108625	920598
	217300	108675	920175
	217400	108725	919752
	217500	108775	919329
	217600	108825	918907
	217700	108875	918485
	217800	108925	918063
	217900	108975	917642
	218000	109025	917221
	218100	109075	916800
	218200	109125	916380
	218300	109175	915961
	218400	109225	915541
	218500	109275	915122
	218600	109325	914704
	218700	109375	914286
	218800	109425	913868
	218900	109475	913451
	219000	109525	913034
	219100	109575	912617
	219200	109625	912201
	219300	109675	911785
	219400	109725	911369
	219500	109775	910954
	219600	109825	910540
	219700	109875	910125
	219800	109925	909711
	219900	109975	909298
	220000	110025	908884
	220100	110075	908472
	220200	110125	908059
	220300	110175	907647
	220400	110225	907235
	220500	110275	906824
	220600	110325	906413
	220700	110375	906002
	220800	110425	905592
	220900	110475	905182
	221000	110525	904773
	221100	110575	904364
	221200	110625	903955
	221300	110675	903546
	221400	110725	903138
	221500	110775	902731
	221600	110825	902324
	221700	110875	901917
	221800	110925	901510
	221900	110975	901104
	222000	111025	900698
	222100	111075	900293
	222200	111125	899888
	222300	111175	899483
	222400	111225	899078
	222500	111275	898675
	222600	111325	898271
	222700	111375	897868
	222800	111425	897465
	222900	111475	897062
	223000	111525	896660
	223100	111575	896258
	223200	111625	895857
	223300	111675	895456
	223400	111725	895055
	223500	111775	894654
	223600	111825	894254
	223700	111875	893855
	223800	111925	893455
	223900	111975	893057
	224000	112025	892658
	224100	112075	892260
	224200	112125	891862
	224300	112175	891464
	224400	112225	891067
	224500	112275	890670
	224600	112325	890274
	224700	112375	889878
	224800	112425	889482
	224900	112475	889087
	225000	112525	888691
	225100	112575	888297
	225200	112625	887902
	225300	112675	887508
	225400	112725	887115
	225500	112775	886721
	225600	112825	886328
	225700	112875	885936
	225800	112925	885544
	225900	112975	885152
	226000	113025	884760
	226100	113075	884369
	226200	113125	883978
	226300	113175	883587
	226400	113225	883197
	226500	113275	882807
	226600	113325	882418
	226700	113375	882029
	226800	113425	881640
	226900	113475	881251
	227000	113525	880863
	227100	113575	880475
	227200	113625	880088
	227300	113675	879701
	227400	113725	879314
	227500	113775	878928
	227600	113825	878542
	227700	113875	878156
	227800	113925	877771
	227900	113975	877385
	228000	114025	877001
	228100	114075	876616
	228200	114125	876232
	228300	114175	875849
	228400	114225	875465
	228500	114275	875082
	228600	114325	874699
	228700	114375	874317
	228800	114425	873935
	228900	114475	873553
	229000	114525	873172
	229100	114575	872791
	229200	114625	872410
	229300	114675	872030
	229400	114725	871650
	229500	114775	871270
	229600	114825	870891
	229700	114875	870511
	229800	114925	870133
	229900	114975	869754
	230000	115025	869376
	230100	115075	868999
	230200	115125	868621
	230300	115175	868244
	230400	115225	867867
	230500	115275	867491
	230600	115325	867115
	230700	115375	866739
	230800	115425	866363
	230900	115475	865988
	231000	115525	865614
	231100	115575	865239
	231200	115625	864865
	231300	115675	864491
	231400	115725	864118
	231500	115775	863744
	231600	115825	863372
	231700	115875	862999
	231800	115925	862627
	231900	115975	862255
	232000	116025	861883
	232100	116075	861512
	232200	116125	861141
	232300	116175	860770
	232400	116225	860400
	232500	116275	860030
	232600	116325	859660
	232700	116375	859291
	232800	116425	858922
	232900	116475	858553
	233000	116525	858185
	233100	116575	857817
	233200	116625	857449
	233300	116675	857082
	233400	116725	856715
	233500	116775	856348
	233600	116825	855981
	233700	116875	855615
	233800	116925	855249
	233900	116975	854884
	234000	117025	854518
	234100	117075	854153
	234200	117125	853789
	234300	117175	853424
	234400	117225	853060
	234500	117275	852697
	234600	117325	852333
	234700	117375	851970
	234800	117425	851607
	234900	117475	851245
	235000	117525	850883
	235100	117575	850521
	235200	117625	850159
	235300	117675	849798
	235400	117725	849437
	235500	117775	849077
	235600	117825	848716
	235700	117875	848356
	235800	117925	847997
	235900	117975	847637
	236000	118025	847278
	236100	118075	846919
	236200	118125	846561
	236300	118175	846203
	236400	118225	845845
	236500	118275	845487
	236600	118325	845130
	236700	118375	844773
	236800	118425	844416
	236900	118475	844060
	237000	118525	843704
	237100	118575	843348
	237200	118625	842993
	237300	118675	842637
	237400	118725	842283
	237500	118775	841928
	237600	118825	841574
	237700	118875	841220
	237800	118925	840866
	237900	118975	840513
	238000	119025	840160
	238100	119075	839807
	238200	119125	839454
	238300	119175	839102
	238400	119225	838750
	238500	119275	838399
	238600	119325	838047
	238700	119375	837696
	238800	119425	837346
	238900	119475	836995
	239000	119525	836645
	239100	119575	836295
	239200	119625	835946
	239300	119675	835596
	239400	119725	835247
	239500	119775	834899
	239600	119825	834550
	239700	119875	834202
	239800	119925	833855
	239900	119975	833507
	240000	120025	833160
	240100	120075	832813
	240200	120125	832466
	240300	120175	832120
	240400	120225	831774
	240500	120275	831428
	240600	120325	831083
	240700	120375	830737
	240800	120425	830392
	240900	120475	830048
	241000	120525	829703
	241100	120575	829359
	241200	120625	829016
	241300	120675	828672
	241400	120725	828329
	241500	120775	827986
	241600	120825	827643
	241700	120875	827301
	241800	120925	826959
	241900	120975	826617
	242000	121025	826276
	242100	121075	825934
	242200	121125	825593
	242300	121175	825253
	242400	121225	824912
	242500	121275	824572
	242600	121325	824232
	242700	121375	823893
	242800	121425	823554
	242900	121475	823215
	243000	121525	822876
	243100	121575	822538
	243200	121625	822199
	243300	121675	821862
	243400	121725	821524
	243500	121775	821187
	243600	121825	820850
	243700	121875	820513
	243800	121925	820176
	243900	121975	819840
	244000	122025	819504
	244100	122075	819169
	244200	122125	818833
	244300	122175	818498
	244400	122225	818163
	244500	122275	817829
	244600	122325	817494
	244700	122375	817160
	244800	122425	816827
	244900	122475	816493
	245000	122525	816160
	245100	122575	815827
	245200	122625	815494
	245300	122675	815162
	245400	122725	814830
	245500	122775	814498
	245600	122825	814167
	245700	122875	813835
	245800	122925	813504
	245900	122975	813173
	246000	123025	812843
	246100	123075	812513
	246200	123125	812183
	246300	123175	811853
	246400	123225	811524
	246500	123275	811195
	246600	123325	810866
	246700	123375	810537
	246800	123425	810209
	246900	123475	809881
	247000	123525	809553
	247100	123575	809225
	247200	123625	808898
	247300	123675	808571
	247400	123725	808244
	247500	123775	807918
	247600	123825	807591
	247700	123875	807265
	247800	123925	806940
	247900	123975	806614
	248000	124025	806289
	248100	124075	805964
	248200	124125	805640
	248300	124175	805315
	248400	124225	804991
	248500	124275	804667
	248600	124325	804343
	248700	124375	804020
	248800	124425	803697
	248900	124475	803374
	249000	124525	803052
	249100	124575	802729
	249200	124625	802407
	249300	124675	802085
	249400	124725	801764
	249500	124775	801443
	249600	124825	801122
	249700	124875	800801
	249800	124925	800480
[truncated: 5,502 more rows]
