# Supplementary material for: Wireless, battery-free, and real-time monitoring of water permeation across thin-film encapsulation
Source: Nat Commun. 2024 Aug 28;15:7443. doi: 10.1038/s41467-024-51247-3 (PMC11358307; doi:10.1038/s41467-024-51247-3)
Supplement: Supplementary file 4 — Source data for main figures [file 41467_2024_51247_MOESM4_ESM.zip › Fig3/Fig3i.xlsx]

## Sheet: Foglio1
	freq	500kHz			667kHz			1MHz			2MHz			4MHz
	R_fix (ohm)	400000			300000			200000			100000			50000
R_Mg (ohm)		R_set (ohm)	Df_osc		R_set (ohm)	Df_osc		R_set (ohm)	Df_osc		R_set (ohm)	Df_osc		R_set (ohm)	Df_osc
100		200025	-0.624688		150025	-1.11037		100025	-2.4975		50025	-9.98003		25025	-39.8405
200		200050	-0.624375		150050	-1.10963		100050	-2.49501		50050	-9.96012		25049.9	-39.6819
300		200075	-0.624064		150075	-1.10889		100075	-2.49252		50074.9	-9.94027		25074.8	-39.5243
400		200100	-0.623752		150100	-1.10815		100100	-2.49003		50099.8	-9.92048		25099.6	-39.3676
500		200125	-0.62344		150125	-1.10742		100125	-2.48755		50124.7	-9.90075		25124.4	-39.2118
600		200150	-0.623129		150150	-1.10668		100150	-2.48507		50149.6	-9.88107		25149.1	-39.057
700		200175	-0.622818		150175	-1.10594		100175	-2.48259		50174.4	-9.86146		25173.8	-38.9031
800		200200	-0.622507		150200	-1.10521		100200	-2.48012		50199.2	-9.8419		25198.4	-38.7501
900		200225	-0.622197		150225	-1.10447		100224	-2.47765		50224	-9.8224		25223	-38.598
1000		200250	-0.621887		150250	-1.10374		100249	-2.47519		50248.8	-9.80296		25247.5	-38.4468
1100		200275	-0.621577		150274	-1.10301		100274	-2.47273		50273.5	-9.78358		25272	-38.2964
1200		200300	-0.621267		150299	-1.10228		100299	-2.47027		50298.2	-9.76425		25296.4	-38.147
1300		200324	-0.620957		150324	-1.10154		100324	-2.46781		50322.9	-9.74498		25320.8	-37.9984
1400		200349	-0.620648		150349	-1.10081		100349	-2.46536		50347.6	-9.72577		25345.2	-37.8507
1500		200374	-0.620339		150374	-1.10008		100374	-2.46292		50372.2	-9.70662		25369.5	-37.7038
1600		200399	-0.62003		150399	-1.09935		100398	-2.46047		50396.8	-9.68752		25393.7	-37.5578
1700		200424	-0.619721		150424	-1.09862		100423	-2.45804		50421.4	-9.66848		25417.9	-37.4127
1800		200449	-0.619413		150449	-1.0979		100448	-2.4556		50446	-9.64949		25442	-37.2684
1900		200474	-0.619105		150474	-1.09717		100473	-2.45317		50470.5	-9.63056		25466.1	-37.1249
2000		200499	-0.618797		150498	-1.09644		100498	-2.45074		50495	-9.61169		25490.2	-36.9822
2100		200524	-0.618489		150523	-1.09572		100522	-2.44832		50519.5	-9.59287		25514.2	-36.8404
2200		200548	-0.618181		150548	-1.09499		100547	-2.44589		50544	-9.57411		25538.2	-36.6994
2300		200573	-0.617874		150573	-1.09427		100572	-2.44348		50568.5	-9.5554		25562.1	-36.5592
2400		200598	-0.617567		150598	-1.09354		100596	-2.44106		50592.9	-9.53674		25585.9	-36.4198
2500		200623	-0.61726		150622	-1.09282		100621	-2.43865		50617.3	-9.51814		25609.8	-36.2812
2600		200648	-0.616954		150647	-1.0921		100646	-2.43625		50641.7	-9.4996		25633.5	-36.1434
2700		200673	-0.616647		150672	-1.09138		100670	-2.43384		50666	-9.48111		25657.3	-36.0063
2800		200698	-0.616341		150697	-1.09066		100695	-2.43144		50690.3	-9.46267		25680.9	-35.8701
2900		200722	-0.616035		150722	-1.08994		100720	-2.42905		50714.6	-9.44429		25704.6	-35.7346
3000		200747	-0.615729		150746	-1.08922		100744	-2.42665		50738.9	-9.42596		25728.2	-35.5999
3100		200772	-0.615424		150771	-1.0885		100769	-2.42427		50763.2	-9.40768		25751.7	-35.4659
3200		200797	-0.615119		150796	-1.08778		100794	-2.42188		50787.4	-9.38946		25775.2	-35.3327
3300		200822	-0.614814		150820	-1.08706		100818	-2.4195		50811.6	-9.37129		25798.6	-35.2002
3400		200846	-0.614509		150845	-1.08635		100843	-2.41712		50835.8	-9.35317		25822.1	-35.0685
3500		200871	-0.614204		150870	-1.08563		100867	-2.41474		50860	-9.33511		25845.4	-34.9375
3600		200896	-0.6139		150895	-1.08492		100892	-2.41237		50884.1	-9.31709		25868.7	-34.8073
3700		200921	-0.613596		150919	-1.0842		100917	-2.41		50908.2	-9.29913		25892	-34.6778
3800		200946	-0.613292		150944	-1.08349		100941	-2.40764		50932.3	-9.28122		25915.2	-34.549
3900		200970	-0.612988		150969	-1.08278		100966	-2.40528		50956.4	-9.26337		25938.4	-34.4209
4000		200995	-0.612685		150993	-1.08206		100990	-2.40292		50980.4	-9.24556		25961.5	-34.2936
4100		201020	-0.612382		151018	-1.08135		101015	-2.40057		51004.4	-9.22781		25984.6	-34.1669
4200		201045	-0.612079		151043	-1.08064		101039	-2.39822		51028.4	-9.2101		26007.7	-34.0409
4300		201069	-0.611776		151067	-1.07993		101064	-2.39587		51052.4	-9.19245		26030.7	-33.9157
4400		201094	-0.611474		151092	-1.07922		101088	-2.39353		51076.3	-9.17485		26053.6	-33.7911
4500		201119	-0.611171		151117	-1.07851		101112	-2.39119		51100.2	-9.1573		26076.6	-33.6672
4600		201143	-0.610869		151141	-1.07781		101137	-2.38885		51124.1	-9.1398		26099.4	-33.544
4700		201168	-0.610567		151166	-1.0771		101161	-2.38652		51148	-9.12235		26122.3	-33.4215
4800		201193	-0.610266		151190	-1.07639		101186	-2.38419		51171.9	-9.10495		26145	-33.2996
4900		201218	-0.609964		151215	-1.07569		101210	-2.38186		51195.7	-9.0876		26167.8	-33.1784
5000		201242	-0.609663		151240	-1.07498		101235	-2.37954		51219.5	-9.07029		26190.5	-33.0579
5100		201267	-0.609362		151264	-1.07428		101259	-2.37722		51243.3	-9.05304		26213.1	-32.938
5200		201292	-0.609061		151289	-1.07357		101283	-2.3749		51267.1	-9.03584		26235.7	-32.8187
5300		201316	-0.608761		151313	-1.07287		101308	-2.37259		51290.8	-9.01869		26258.3	-32.7001
5400		201341	-0.608461		151338	-1.07217		101332	-2.37028		51314.5	-9.00158		26280.8	-32.5822
5500		201366	-0.608161		151363	-1.07146		101356	-2.36797		51338.2	-8.98452		26303.3	-32.4649
5600		201390	-0.607861		151387	-1.07076		101381	-2.36567		51361.9	-8.96752		26325.8	-32.3482
5700		201415	-0.607561		151412	-1.07006		101405	-2.36337		51385.5	-8.95056		26348.2	-32.2322
5800		201440	-0.607262		151436	-1.06936		101429	-2.36107		51409.1	-8.93364		26370.5	-32.1168
5900		201464	-0.606963		151461	-1.06866		101454	-2.35878		51432.7	-8.91678		26392.8	-32.0019
6000		201489	-0.606664		151485	-1.06797		101478	-2.35649		51456.3	-8.89996		26415.1	-31.8878
6100		201513	-0.606365		151510	-1.06727		101502	-2.3542		51479.9	-8.8832		26437.3	-31.7742
6200		201538	-0.606066		151534	-1.06657		101526	-2.35192		51503.4	-8.86647		26459.5	-31.6612
6300		201563	-0.605768		151559	-1.06587		101551	-2.34964		51526.9	-8.8498		26481.7	-31.5488
6400		201587	-0.60547		151583	-1.06518		101575	-2.34736		51550.4	-8.83317		26503.8	-31.4371
6500		201612	-0.605172		151608	-1.06448		101599	-2.34509		51573.8	-8.81659		26525.8	-31.3259
6600		201636	-0.604874		151632	-1.06379		101623	-2.34282		51597.3	-8.80006		26547.8	-31.2153
6700		201661	-0.604577		151657	-1.0631		101647	-2.34056		51620.7	-8.78357		26569.8	-31.1053
6800		201686	-0.60428		151681	-1.0624		101672	-2.33829		51644.1	-8.76713		26591.8	-30.9958
6900		201710	-0.603983		151705	-1.06171		101696	-2.33603		51667.5	-8.75074		26613.7	-30.887
7000		201735	-0.603686		151730	-1.06102		101720	-2.33378		51690.8	-8.73439		26635.5	-30.7787
7100		201759	-0.60339		151754	-1.06033		101744	-2.33152		51714.1	-8.71808		26657.3	-30.671
7200		201784	-0.603093		151779	-1.05964		101768	-2.32927		51737.5	-8.70183		26679.1	-30.5638
7300		201808	-0.602797		151803	-1.05895		101792	-2.32703		51760.7	-8.68561		26700.8	-30.4573
7400		201833	-0.602501		151827	-1.05826		101816	-2.32478		51784	-8.66945		26722.5	-30.3512
7500		201858	-0.602206		151852	-1.05757		101840	-2.32254		51807.2	-8.65333		26744.2	-30.2457
7600		201882	-0.60191		151876	-1.05688		101865	-2.32031		51830.4	-8.63725		26765.8	-30.1408
7700		201907	-0.601615		151901	-1.0562		101889	-2.31807		51853.6	-8.62122		26787.4	-30.0364
7800		201931	-0.60132		151925	-1.05551		101913	-2.31584		51876.8	-8.60523		26808.9	-29.9326
7900		201956	-0.601025		151949	-1.05483		101937	-2.31361		51900	-8.58929		26830.4	-29.8293
8000		201980	-0.60073		151974	-1.05414		101961	-2.31139		51923.1	-8.57339		26851.9	-29.7265
8100		202005	-0.600436		151998	-1.05346		101985	-2.30917		51946.2	-8.55753		26873.3	-29.6243
8200		202029	-0.600142		152022	-1.05277		102009	-2.30695		51969.3	-8.54172		26894.6	-29.5226
8300		202054	-0.599848		152047	-1.05209		102033	-2.30474		51992.3	-8.52596		26916	-29.4214
8400		202078	-0.599554		152071	-1.05141		102057	-2.30253		52015.4	-8.51023		26937.3	-29.3207
8500		202103	-0.599261		152095	-1.05073		102081	-2.30032		52038.4	-8.49455		26958.5	-29.2205
8600		202127	-0.598968		152120	-1.05005		102105	-2.29811		52061.4	-8.47892		26979.7	-29.1209
8700		202152	-0.598674		152144	-1.04937		102129	-2.29591		52084.3	-8.46332		27000.9	-29.0218
8800		202176	-0.598382		152168	-1.04869		102153	-2.29371		52107.3	-8.44777		27022.1	-28.9231
8900		202201	-0.598089		152192	-1.04801		102177	-2.29152		52130.2	-8.43226		27043.2	-28.825
9000		202225	-0.597797		152217	-1.04733		102200	-2.28932		52153.1	-8.4168		27064.2	-28.7274
9100		202249	-0.597504		152241	-1.04665		102224	-2.28714		52176	-8.40138		27085.2	-28.6302
9200		202274	-0.597212		152265	-1.04597		102248	-2.28495		52198.9	-8.386		27106.2	-28.5336
9300		202298	-0.596921		152290	-1.0453		102272	-2.28277		52221.7	-8.37066		27127.2	-28.4374
9400		202323	-0.596629		152314	-1.04462		102296	-2.28059		52244.5	-8.35536		27148.1	-28.3418
9500		202347	-0.596338		152338	-1.04395		102320	-2.27841		52267.3	-8.34011		27168.9	-28.2466
9600		202372	-0.596046		152362	-1.04327		102344	-2.27624		52290.1	-8.3249		27189.8	-28.1519
9700		202396	-0.595756		152386	-1.0426		102368	-2.27407		52312.8	-8.30973		27210.6	-28.0577
9800		202420	-0.595465		152411	-1.04193		102391	-2.2719		52335.6	-8.2946		27231.3	-27.9639
9900		202445	-0.595174		152435	-1.04125		102415	-2.26973		52358.3	-8.27951		27252	-27.8706
10000		202469	-0.594884		152459	-1.04058		102439	-2.26757		52381	-8.26446		27272.7	-27.7778
10100		202494	-0.594594		152483	-1.03991		102463	-2.26542		52403.6	-8.24946		27293.4	-27.6854
10200		202518	-0.594304		152507	-1.03924		102487	-2.26326		52426.3	-8.23449		27314	-27.5935
10300		202542	-0.594014		152532	-1.03857		102510	-2.26111		52448.9	-8.21957		27334.5	-27.5021
10400		202567	-0.593725		152556	-1.0379		102534	-2.25896		52471.5	-8.20468		27355.1	-27.4111
10500		202591	-0.593436		152580	-1.03723		102558	-2.25681		52494.1	-8.18984		27375.6	-27.3205
10600		202615	-0.593147		152604	-1.03657		102582	-2.25467		52516.6	-8.17504		27396	-27.2304
10700		202640	-0.592858		152628	-1.0359		102605	-2.25253		52539.2	-8.16027		27416.4	-27.1408
10800		202664	-0.592569		152652	-1.03523		102629	-2.2504		52561.7	-8.14555		27436.8	-27.0516
10900		202688	-0.592281		152676	-1.03457		102653	-2.24826		52584.2	-8.13087		27457.2	-26.9628
11000		202713	-0.591993		152700	-1.0339		102676	-2.24613		52606.6	-8.11622		27477.5	-26.8745
11100		202737	-0.591705		152725	-1.03324		102700	-2.244		52629.1	-8.10162		27497.7	-26.7866
11200		202761	-0.591417		152749	-1.03257		102724	-2.24188		52651.5	-8.08706		27518	-26.6991
11300		202786	-0.591129		152773	-1.03191		102747	-2.23976		52673.9	-8.07253		27538.2	-26.6121
11400		202810	-0.590842		152797	-1.03125		102771	-2.23764		52696.3	-8.05804		27558.3	-26.5255
11500		202834	-0.590555		152821	-1.03059		102795	-2.23552		52718.7	-8.0436		27578.5	-26.4393
11600		202859	-0.590268		152845	-1.02992		102818	-2.23341		52741	-8.02919		27598.6	-26.3535
11700		202883	-0.589981		152869	-1.02926		102842	-2.2313		52763.3	-8.01482		27618.6	-26.2682
11800		202907	-0.589695		152893	-1.0286		102865	-2.2292		52785.6	-8.00049		27638.6	-26.1832
11900		202931	-0.589409		152917	-1.02794		102889	-2.22709		52807.9	-7.98619		27658.6	-26.0987
12000		202956	-0.589122		152941	-1.02728		102913	-2.22499		52830.2	-7.97194		27678.6	-26.0146
12100		202980	-0.588837		152965	-1.02663		102936	-2.22289		52852.4	-7.95772		27698.5	-25.9309
12200		203004	-0.588551		152989	-1.02597		102960	-2.2208		52874.6	-7.94354		27718.4	-25.8475
12300		203028	-0.588265		153013	-1.02531		102983	-2.21871		52896.8	-7.9294		27738.2	-25.7646
12400		203053	-0.58798		153037	-1.02466		103007	-2.21662		52919	-7.9153		27758	-25.6821
12500		203077	-0.587695		153061	-1.024		103030	-2.21453		52941.2	-7.90123		27777.8	-25.6
12600		203101	-0.58741		153085	-1.02334		103054	-2.21245		52963.3	-7.88721		27797.5	-25.5183
12700		203125	-0.587126		153109	-1.02269		103077	-2.21037		52985.4	-7.87322		27817.2	-25.4369
12800		203150	-0.586841		153133	-1.02204		103101	-2.20829		53007.5	-7.85926		27836.9	-25.356
12900		203174	-0.586557		153157	-1.02138		103124	-2.20622		53029.6	-7.84535		27856.5	-25.2754
13000		203198	-0.586273		153181	-1.02073		103148	-2.20415		53051.6	-7.83147		27876.1	-25.1953
13100		203222	-0.585989		153205	-1.02008		103171	-2.20208		53073.7	-7.81762		27895.7	-25.1155
13200		203246	-0.585706		153229	-1.01943		103195	-2.20001		53095.7	-7.80382		27915.2	-25.0361
13300		203271	-0.585422		153253	-1.01878		103218	-2.19795		53117.7	-7.79005		27934.7	-24.957
13400		203295	-0.585139		153277	-1.01813		103241	-2.19589		53139.6	-7.77632		27954.1	-24.8783
13500		203319	-0.584856		153301	-1.01748		103265	-2.19384		53161.6	-7.76262		27973.6	-24.8
13600		203343	-0.584573		153325	-1.01683		103288	-2.19178		53183.5	-7.74896		27993	-24.7221
13700		203367	-0.584291		153349	-1.01618		103312	-2.18973		53205.4	-7.73533		28012.3	-24.6446
13800		203391	-0.584008		153372	-1.01553		103335	-2.18768		53227.3	-7.72175		28031.6	-24.5674
13900		203416	-0.583726		153396	-1.01489		103358	-2.18564		53249.2	-7.70819		28050.9	-24.4905
14000		203440	-0.583444		153420	-1.01424		103382	-2.1836		53271	-7.69468		28070.2	-24.4141
14100		203464	-0.583162		153444	-1.01359		103405	-2.18156		53292.9	-7.68119		28089.4	-24.3379
14200		203488	-0.582881		153468	-1.01295		103428	-2.17952		53314.7	-7.66775		28108.6	-24.2622
14300		203512	-0.5826		153492	-1.0123		103452	-2.17749		53336.4	-7.65434		28127.7	-24.1868
14400		203536	-0.582318		153516	-1.01166		103475	-2.17546		53358.2	-7.64096		28146.9	-24.1117
14500		203560	-0.582037		153539	-1.01102		103498	-2.17343		53380	-7.62762		28165.9	-24.037
14600		203585	-0.581757		153563	-1.01037		103521	-2.1714		53401.7	-7.61431		28185	-23.9627
14700		203609	-0.581476		153587	-1.00973		103545	-2.16938		53423.4	-7.60104		28204	-23.8886
14800		203633	-0.581196		153611	-1.00909		103568	-2.16736		53445.1	-7.58781		28223	-23.815
14900		203657	-0.580916		153635	-1.00845		103591	-2.16535		53466.7	-7.5746		28241.9	-23.7416
15000		203681	-0.580636		153659	-1.00781		103614	-2.16333		53488.4	-7.56144		28260.9	-23.6686
15100		203705	-0.580356		153682	-1.00717		103638	-2.16132		53510	-7.5483		28279.8	-23.596
15200		203729	-0.580077		153706	-1.00653		103661	-2.15931		53531.6	-7.5352		28298.6	-23.5237
15300		203753	-0.579797		153730	-1.00589		103684	-2.15731		53553.2	-7.52214		28317.4	-23.4517
15400		203777	-0.579518		153754	-1.00526		103707	-2.1553		53574.7	-7.50911		28336.2	-23.38
15500		203801	-0.579239		153777	-1.00462		103730	-2.1533		53596.3	-7.49611		28355	-23.3087
15600		203825	-0.57896		153801	-1.00398		103754	-2.15131		53617.8	-7.48315		28373.7	-23.2377
15700		203849	-0.578682		153825	-1.00335		103777	-2.14931		53639.3	-7.47022		28392.4	-23.167
15800		203873	-0.578404		153849	-1.00271		103800	-2.14732		53660.8	-7.45732		28411.1	-23.0966
15900		203898	-0.578126		153872	-1.00208		103823	-2.14533		53682.3	-7.44446		28429.7	-23.0266
16000		203922	-0.577848		153896	-1.00144		103846	-2.14335		53703.7	-7.43163		28448.3	-22.9568
16100		203946	-0.57757		153920	-1.00081		103869	-2.14136		53725.1	-7.41883		28466.8	-22.8874
16200		203970	-0.577292		153944	-1.00018		103892	-2.13938		53746.5	-7.40607		28485.4	-22.8183
16300		203994	-0.577015		153967	-0.999543		103915	-2.13741		53767.9	-7.39334		28503.9	-22.7496
16400		204018	-0.576738		153991	-0.998912		103939	-2.13543		53789.3	-7.38064		28522.3	-22.6811
16500		204042	-0.576461		154015	-0.99828		103962	-2.13346		53810.6	-7.36798		28540.8	-22.6129
16600		204066	-0.576184		154038	-0.99765		103985	-2.13149		53831.9	-7.35534		28559.2	-22.5451
16700		204090	-0.575908		154062	-0.99702		104008	-2.12952		53853.3	-7.34274		28577.5	-22.4775
16800		204114	-0.575632		154086	-0.996391		104031	-2.12756		53874.5	-7.33017		28595.9	-22.4103
16900		204138	-0.575355		154109	-0.995762		104054	-2.1256		53895.8	-7.31764		28614.2	-22.3433
17000		204162	-0.57508		154133	-0.995134		104077	-2.12364		53917.1	-7.30514		28632.5	-22.2767
17100		204186	-0.574804		154157	-0.994506		104100	-2.12168		53938.3	-7.29266		28650.7	-22.2103
17200		204209	-0.574528		154180	-0.993879		104123	-2.11973		53959.5	-7.28022		28668.9	-22.1443
17300		204233	-0.574253		154204	-0.993253		104146	-2.11778		53980.7	-7.26782		28687.1	-22.0785
17400		204257	-0.573978		154227	-0.992627		104169	-2.11583		54001.8	-7.25544		28705.3	-22.013
17500		204281	-0.573703		154251	-0.992002		104192	-2.11389		54023	-7.2431		28723.4	-21.9479
17600		204305	-0.573428		154275	-0.991377		104215	-2.11194		54044.1	-7.23078		28741.5	-21.883
17700		204329	-0.573154		154298	-0.990753		104237	-2.11		54065.2	-7.2185		28759.6	-21.8184
17800		204353	-0.572879		154322	-0.99013		104260	-2.10807		54086.3	-7.20625		28777.6	-21.7541
17900		204377	-0.572605		154345	-0.989507		104283	-2.10613		54107.4	-7.19403		28795.6	-21.69
18000		204401	-0.572331		154369	-0.988885		104306	-2.1042		54128.4	-7.18184		28813.6	-21.6263
18100		204425	-0.572057		154392	-0.988263		104329	-2.10227		54149.5	-7.16969		28831.5	-21.5628
18200		204449	-0.571784		154416	-0.987642		104352	-2.10034		54170.5	-7.15756		28849.4	-21.4996
18300		204473	-0.571511		154440	-0.987022		104375	-2.09842		54191.5	-7.14547		28867.3	-21.4367
18400		204497	-0.571237		154463	-0.986402		104398	-2.0965		54212.5	-7.1334		28885.1	-21.3741
18500		204520	-0.570964		154487	-0.985783		104421	-2.09458		54233.4	-7.12137		28903	-21.3117
18600		204544	-0.570692		154510	-0.985164		104443	-2.09266		54254.3	-7.10936		28920.7	-21.2496
18700		204568	-0.570419		154534	-0.984546		104466	-2.09075		54275.3	-7.09739		28938.5	-21.1878
18800		204592	-0.570147		154557	-0.983928		104489	-2.08884		54296.2	-7.08544		28956.2	-21.1263
18900		204616	-0.569875		154581	-0.983311		104512	-2.08693		54317	-7.07353		28973.9	-21.065
19000		204640	-0.569603		154604	-0.982695		104535	-2.08503		54337.9	-7.06165		28991.6	-21.004
19100		204664	-0.569331		154628	-0.982079		104557	-2.08312		54358.7	-7.04979		29009.2	-20.9432
19200		204688	-0.569059		154651	-0.981464		104580	-2.08122		54379.6	-7.03797		29026.8	-20.8828
19300		204711	-0.568788		154675	-0.980849		104603	-2.07933		54400.4	-7.02618		29044.4	-20.8225
19400		204735	-0.568517		154698	-0.980235		104626	-2.07743		54421.1	-7.01441		29062	-20.7626
19500		204759	-0.568246		154722	-0.979621		104648	-2.07554		54441.9	-7.00268		29079.5	-20.7029
19600		204783	-0.567975		154745	-0.979008		104671	-2.07365		54462.7	-6.99097		29097	-20.6434
19700		204807	-0.567704		154768	-0.978396		104694	-2.07176		54483.4	-6.9793		29114.5	-20.5842
19800		204830	-0.567434		154792	-0.977784		104717	-2.06988		54504.1	-6.96765		29131.9	-20.5253
19900		204854	-0.567163		154815	-0.977173		104739	-2.068		54524.8	-6.95603		29149.3	-20.4666
20000		204878	-0.566893		154839	-0.976562		104762	-2.06612		54545.5	-6.94444		29166.7	-20.4082
20100		204902	-0.566624		154862	-0.975952		104785	-2.06424		54566.1	-6.93288		29184	-20.35
20200		204926	-0.566354		154886	-0.975343		104807	-2.06236		54586.7	-6.92135		29201.3	-20.292
20300		204949	-0.566084		154909	-0.974734		104830	-2.06049		54607.4	-6.90985		29218.6	-20.2344
20400		204973	-0.565815		154932	-0.974126		104853	-2.05862		54627.9	-6.89838		29235.9	-20.1769
20500		204997	-0.565546		154956	-0.973518		104875	-2.05676		54648.5	-6.88693		29253.1	-20.1197
20600		205021	-0.565277		154979	-0.972911		104898	-2.05489		54669.1	-6.87552		29270.3	-20.0628
20700		205044	-0.565008		155002	-0.972304		104920	-2.05303		54689.6	-6.86413		29287.5	-20.006
20800		205068	-0.56474		155026	-0.971698		104943	-2.05117		54710.1	-6.85277		29304.6	-19.9496
20900		205092	-0.564472		155049	-0.971092		104966	-2.04931		54730.6	-6.84144		29321.8	-19.8933
21000		205116	-0.564204		155072	-0.970487		104988	-2.04746		54751.1	-6.83013		29338.8	-19.8373
21100		205139	-0.563936		155096	-0.969883		105011	-2.04561		54771.6	-6.81886		29355.9	-19.7816
21200		205163	-0.563668		155119	-0.969279		105033	-2.04376		54792	-6.80761		29372.9	-19.726
21300		205187	-0.5634		155142	-0.968676		105056	-2.04191		54812.5	-6.79639		29389.9	-19.6708
21400		205211	-0.563133		155166	-0.968073		105078	-2.04007		54832.9	-6.7852		29406.9	-19.6157
21500		205234	-0.562866		155189	-0.967471		105101	-2.03823		54853.3	-6.77404		29423.9	-19.5609
21600		205258	-0.562599		155212	-0.96687		105123	-2.03639		54873.6	-6.7629		29440.8	-19.5063
21700		205282	-0.562332		155236	-0.966269		105146	-2.03455		54894	-6.75179		29457.7	-19.4519
21800		205305	-0.562065		155259	-0.965668		105168	-2.03272		54914.3	-6.74071		29474.5	-19.3977
21900		205329	-0.561799		155282	-0.965068		105191	-2.03089		54934.7	-6.72965		29491.4	-19.3438
22000		205353	-0.561533		155305	-0.964469		105213	-2.02906		54955	-6.71862		29508.2	-19.2901
22100		205376	-0.561267		155329	-0.96387		105236	-2.02723		54975.2	-6.70762		29525	-19.2367
22200		205400	-0.561001		155352	-0.963272		105258	-2.02541		54995.5	-6.69665		29541.7	-19.1834
22300		205424	-0.560735		155375	-0.962674		105281	-2.02358		55015.7	-6.6857		29558.5	-19.1304
22400		205447	-0.56047		155398	-0.962077		105303	-2.02176		55036	-6.67478		29575.2	-19.0776
22500		205471	-0.560204		155422	-0.961481		105325	-2.01995		55056.2	-6.66389		29591.8	-19.025
22600		205495	-0.559939		155445	-0.960885		105348	-2.01813		55076.4	-6.65302		29608.5	-18.9726
22700		205518	-0.559674		155468	-0.960289		105370	-2.01632		55096.5	-6.64218		29625.1	-18.9204
22800		205542	-0.55941		155491	-0.959694		105393	-2.01451		55116.7	-6.63137		29641.7	-18.8685
22900		205566	-0.559145		155515	-0.9591		105415	-2.0127		55136.8	-6.62058		29658.3	-18.8168
23000		205589	-0.558881		155538	-0.958506		105437	-2.0109		55157	-6.60982		29674.8	-18.7652
23100		205613	-0.558617		155561	-0.957913		105460	-2.0091		55177.1	-6.59909		29691.3	-18.7139
23200		205637	-0.558353		155584	-0.95732		105482	-2.0073		55197.1	-6.58838		29707.8	-18.6628
23300		205660	-0.558089		155607	-0.956728		105504	-2.0055		55217.2	-6.5777		29724.2	-18.612
23400		205684	-0.557825		155630	-0.956137		105527	-2.0037		55237.2	-6.56704		29740.7	-18.5613
23500		205707	-0.557562		155654	-0.955546		105549	-2.00191		55257.3	-6.55641		29757.1	-18.5108
23600		205731	-0.557299		155677	-0.954955		105571	-2.00012		55277.3	-6.5458		29773.5	-18.4605
23700		205755	-0.557036		155700	-0.954365		105594	-1.99833		55297.3	-6.53523		29789.8	-18.4105
23800		205778	-0.556773		155723	-0.953776		105616	-1.99655		55317.2	-6.52467		29806.1	-18.3606
23900		205802	-0.55651		155746	-0.953187		105638	-1.99477		55337.2	-6.51414		29822.4	-18.311
24000		205825	-0.556248		155769	-0.952599		105660	-1.99298		55357.1	-6.50364		29838.7	-18.2615
24100		205849	-0.555985		155792	-0.952011		105683	-1.99121		55377.1	-6.49316		29855	-18.2122
24200		205872	-0.555723		155815	-0.951424		105705	-1.98943		55397	-6.48271		29871.2	-18.1632
24300		205896	-0.555461		155839	-0.950837		105727	-1.98766		55416.9	-6.47229		29887.4	-18.1143
24400		205919	-0.5552		155862	-0.950251		105749	-1.98589		55436.7	-6.46189		29903.5	-18.0657
24500		205943	-0.554938		155885	-0.949665		105771	-1.98412		55456.6	-6.45151		29919.7	-18.0172
24600		205967	-0.554677		155908	-0.94908		105794	-1.98235		55476.4	-6.44116		29935.8	-17.9689
24700		205990	-0.554416		155931	-0.948496		105816	-1.98059		55496.2	-6.43083		29951.9	-17.9209
24800		206014	-0.554155		155954	-0.947912		105838	-1.97882		55516	-6.42053		29967.9	-17.873
24900		206037	-0.553894		155977	-0.947328		105860	-1.97707		55535.8	-6.41025		29984	-17.8253
25000		206061	-0.553633		156000	-0.946746		105882	-1.97531		55555.6	-6.4		30000	-17.7778
25100		206084	-0.553373		156023	-0.946163		105904	-1.97355		55575.3	-6.38977		30016	-17.7305
25200		206108	-0.553113		156046	-0.945581		105927	-1.9718		55595	-6.37957		30031.9	-17.6833
25300		206131	-0.552852		156069	-0.945		105949	-1.97005		55614.7	-6.36939		30047.9	-17.6364
25400		206155	-0.552593		156092	-0.944419		105971	-1.9683		55634.4	-6.35924		30063.8	-17.5897
25500		206178	-0.552333		156115	-0.943839		105993	-1.96656		55654.1	-6.34911		30079.7	-17.5431
25600		206202	-0.552073		156138	-0.94326		106015	-1.96482		55673.8	-6.339		30095.5	-17.4967
25700		206225	-0.551814		156161	-0.94268		106037	-1.96307		55693.4	-6.32892		30111.4	-17.4505
25800		206248	-0.551555		156184	-0.942102		106059	-1.96134		55713	-6.31886		30127.2	-17.4045
25900		206272	-0.551296		156207	-0.941524		106081	-1.9596		55732.6	-6.30883		30143	-17.3587
26000		206295	-0.551037		156230	-0.940946		106103	-1.95787		55752.2	-6.29882		30158.7	-17.313
26100		206319	-0.550778		156253	-0.940369		106125	-1.95614		55771.8	-6.28883		30174.5	-17.2675
26200		206342	-0.55052		156276	-0.939793		106147	-1.95441		55791.3	-6.27887		30190.2	-17.2223
26300		206366	-0.550262		156299	-0.939217		106169	-1.95268		55810.9	-6.26893		30205.9	-17.1771
26400		206389	-0.550004		156322	-0.938641		106191	-1.95095		55830.4	-6.25901		30221.5	-17.1322
26500		206413	-0.549746		156345	-0.938067		106213	-1.94923		55849.9	-6.24912		30237.2	-17.0874
26600		206436	-0.549488		156368	-0.937492		106235	-1.94751		55869.4	-6.23925		30252.8	-17.0429
26700		206459	-0.549231		156391	-0.936918		106257	-1.94579		55888.8	-6.22941		30268.4	-16.9984
26800		206483	-0.548973		156414	-0.936345		106279	-1.94408		55908.3	-6.21959		30283.9	-16.9542
26900		206506	-0.548716		156436	-0.935772		106301	-1.94237		55927.7	-6.20979		30299.4	-16.9101
27000		206530	-0.548459		156459	-0.9352		106323	-1.94065		55947.1	-6.20001		30315	-16.8663
27100		206553	-0.548202		156482	-0.934628		106345	-1.93895		55966.5	-6.19026		30330.4	-16.8225
27200		206576	-0.547946		156505	-0.934057		106367	-1.93724		55985.9	-6.18053		30345.9	-16.779
27300		206600	-0.547689		156528	-0.933486		106389	-1.93554		56005.3	-6.17082		30361.4	-16.7356
27400		206623	-0.547433		156551	-0.932916		106411	-1.93383		56024.6	-6.16114		30376.8	-16.6924
27500		206647	-0.547177		156574	-0.932347		106433	-1.93213		56044	-6.15148		30392.2	-16.6493
27600		206670	-0.546921		156597	-0.931777		106455	-1.93044		56063.3	-6.14184		30407.5	-16.6064
27700		206693	-0.546665		156619	-0.931209		106477	-1.92874		56082.6	-6.13223		30422.9	-16.5637
27800		206717	-0.54641		156642	-0.930641		106498	-1.92705		56101.8	-6.12263		30438.2	-16.5212
27900		206740	-0.546154		156665	-0.930073		106520	-1.92536		56121.1	-6.11306		30453.5	-16.4788
28000		206763	-0.545899		156688	-0.929506		106542	-1.92367		56140.4	-6.10352		30468.8	-16.4366
28100		206787	-0.545644		156711	-0.92894		106564	-1.92198		56159.6	-6.09399		30484	-16.3945
28200		206810	-0.545389		156734	-0.928374		106586	-1.9203		56178.8	-6.08449		30499.2	-16.3526
28300		206833	-0.545135		156756	-0.927808		106608	-1.91862		56198	-6.07501		30514.4	-16.3108
28400		206857	-0.54488		156779	-0.927243		106629	-1.91694		56217.2	-6.06555		30529.6	-16.2693
28500		206880	-0.544626		156802	-0.926679		106651	-1.91526		56236.3	-6.05611		30544.7	-16.2278
28600		206903	-0.544372		156825	-0.926115		106673	-1.91358		56255.5	-6.04669		30559.9	-16.1866
28700		206927	-0.544118		156847	-0.925552		106695	-1.91191		56274.6	-6.0373		30575	-16.1455
28800		206950	-0.543864		156870	-0.924989		106716	-1.91024		56293.7	-6.02793		30590.1	-16.1045
28900		206973	-0.543611		156893	-0.924426		106738	-1.90857		56312.8	-6.01858		30605.1	-16.0637
29000		206996	-0.543357		156916	-0.923864		106760	-1.9069		56331.9	-6.00925		30620.2	-16.0231
29100		207020	-0.543104		156938	-0.923303		106782	-1.90524		56350.9	-5.99995		30635.2	-15.9826
29200		207043	-0.542851		156961	-0.922742		106803	-1.90358		56370	-5.99066		30650.2	-15.9423
29300		207066	-0.542598		156984	-0.922182		106825	-1.90192		56389	-5.9814		30665.1	-15.9021
29400		207089	-0.542345		157007	-0.921622		106847	-1.90026		56408	-5.97216		30680.1	-15.862
29500		207113	-0.542093		157029	-0.921063		106868	-1.8986		56427	-5.96294		30695	-15.8222
29600		207136	-0.54184		157052	-0.920504		106890	-1.89695		56446	-5.95374		30709.9	-15.7824
29700		207159	-0.541588		157075	-0.919946		106912	-1.8953		56465	-5.94456		30724.7	-15.7428
29800		207182	-0.541336		157097	-0.919388		106933	-1.89365		56483.9	-5.93541		30739.6	-15.7034
29900		207206	-0.541085		157120	-0.91883		106955	-1.892		56502.8	-5.92627		30754.4	-15.6641
30000		207229	-0.540833		157143	-0.918274		106977	-1.89036		56521.7	-5.91716		30769.2	-15.625
30100		207252	-0.540581		157166	-0.917717		106998	-1.88872		56540.6	-5.90807		30784	-15.586
30200		207275	-0.54033		157188	-0.917162		107020	-1.88708		56559.5	-5.899		30798.8	-15.5472
30300		207299	-0.540079		157211	-0.916606		107042	-1.88544		56578.4	-5.88994		30813.5	-15.5085
30400		207322	-0.539828		157234	-0.916052		107063	-1.8838		56597.2	-5.88091		30828.2	-15.4699
30500		207345	-0.539577		157256	-0.915497		107085	-1.88217		56616.1	-5.8719		30842.9	-15.4315
30600		207368	-0.539327		157279	-0.914944		107106	-1.88053		56634.9	-5.86292		30857.6	-15.3932
30700		207391	-0.539076		157301	-0.91439		107128	-1.8789		56653.7	-5.85395		30872.2	-15.3551
30800		207415	-0.538826		157324	-0.913838		107149	-1.87728		56672.4	-5.845		30886.9	-15.3171
30900		207438	-0.538576		157347	-0.913285		107171	-1.87565		56691.2	-5.83607		30901.5	-15.2793
31000		207461	-0.538326		157369	-0.912734		107193	-1.87403		56710	-5.82717		30916	-15.2416
31100		207484	-0.538076		157392	-0.912182		107214	-1.87241		56728.7	-5.81828		30930.6	-15.204
31200		207507	-0.537827		157414	-0.911632		107236	-1.87079		56747.4	-5.80941		30945.1	-15.1666
31300		207530	-0.537578		157437	-0.911081		107257	-1.86917		56766.1	-5.80057		30959.6	-15.1293
31400		207554	-0.537328		157460	-0.910532		107279	-1.86755		56784.8	-5.79174		30974.1	-15.0922
31500		207577	-0.537079		157482	-0.909982		107300	-1.86594		56803.5	-5.78294		30988.6	-15.0551
31600		207600	-0.53683		157505	-0.909434		107322	-1.86433		56822.1	-5.77415		31003	-15.0183
31700		207623	-0.536582		157527	-0.908885		107343	-1.86272		56840.7	-5.76539		31017.5	-14.9815
31800		207646	-0.536333		157550	-0.908337		107365	-1.86111		56859.4	-5.75664		31031.9	-14.9449
31900		207669	-0.536085		157572	-0.90779		107386	-1.85951		56878	-5.74792		31046.2	-14.9084
32000		207692	-0.535837		157595	-0.907243		107407	-1.85791		56896.6	-5.73921		31060.6	-14.8721
32100		207715	-0.535589		157617	-0.906697		107429	-1.85631		56915.1	-5.73052		31074.9	-14.8359
32200		207739	-0.535341		157640	-0.906151		107450	-1.85471		56933.7	-5.72186		31089.3	-14.7998
32300		207762	-0.535093		157663	-0.905606		107472	-1.85311		56952.2	-5.71321		31103.6	-14.7639
32400		207785	-0.534846		157685	-0.905061		107493	-1.85152		56970.7	-5.70458		31117.8	-14.7281
32500		207808	-0.534599		157708	-0.904517		107514	-1.84992		56989.2	-5.69598		31132.1	-14.6924
32600		207831	-0.534351		157730	-0.903973		107536	-1.84833		57007.7	-5.68739		31146.3	-14.6568
32700		207854	-0.534104		157752	-0.90343		107557	-1.84675		57026.2	-5.67882		31160.5	-14.6214
32800		207877	-0.533858		157775	-0.902887		107579	-1.84516		57044.7	-5.67027		31174.7	-14.5861
32900		207900	-0.533611		157797	-0.902345		107600	-1.84358		57063.1	-5.66174		31188.9	-14.5509
33000		207923	-0.533365		157820	-0.901803		107621	-1.84199		57081.5	-5.65323		31203	-14.5159
33100		207946	-0.533118		157842	-0.901261		107643	-1.84041		57100	-5.64474		31217.1	-14.481
33200		207969	-0.532872		157865	-0.90072		107664	-1.83884		57118.4	-5.63627		31231.2	-14.4462
33300		207992	-0.532626		157887	-0.90018		107685	-1.83726		57136.7	-5.62781		31245.3	-14.4115
33400		208015	-0.532381		157910	-0.89964		107707	-1.83569		57155.1	-5.61938		31259.4	-14.377
33500		208038	-0.532135		157932	-0.899101		107728	-1.83411		57173.4	-5.61096		31273.4	-14.3426
33600		208061	-0.53189		157955	-0.898562		107749	-1.83254		57191.8	-5.60257		31287.4	-14.3083
33700		208084	-0.531644		157977	-0.898023		107770	-1.83098		57210.1	-5.59419		31301.4	-14.2741
33800		208107	-0.531399		157999	-0.897485		107792	-1.82941		57228.4	-5.58583		31315.4	-14.2401
33900		208130	-0.531154		158022	-0.896948		107813	-1.82785		57246.7	-5.57749		31329.4	-14.2061
34000		208153	-0.53091		158044	-0.896411		107834	-1.82628		57265	-5.56917		31343.3	-14.1723
34100		208176	-0.530665		158067	-0.895874		107855	-1.82472		57283.2	-5.56087		31357.2	-14.1387
34200		208199	-0.530421		158089	-0.895338		107877	-1.82317		57301.5	-5.55258		31371.1	-14.1051
34300		208222	-0.530176		158111	-0.894803		107898	-1.82161		57319.7	-5.54432		31385	-14.0716
34400		208245	-0.529932		158134	-0.894268		107919	-1.82006		57337.9	-5.53607		31398.8	-14.0383
34500		208268	-0.529688		158156	-0.893733		107940	-1.8185		57356.1	-5.52784		31412.6	-14.0051
34600		208291	-0.529445		158178	-0.893199		107961	-1.81695		57374.3	-5.51963		31426.4	-13.972
34700		208314	-0.529201		158201	-0.892665		107983	-1.81541		57392.4	-5.51144		31440.2	-13.9391
34800		208337	-0.528958		158223	-0.892132		108004	-1.81386		57410.6	-5.50326		31454	-13.9062
34900		208360	-0.528714		158245	-0.891599		108025	-1.81232		57428.7	-5.49511		31467.8	-13.8735
35000		208383	-0.528471		158268	-0.891067		108046	-1.81077		57446.8	-5.48697		31481.5	-13.8408
35100		208406	-0.528229		158290	-0.890535		108067	-1.80923		57464.9	-5.47885		31495.2	-13.8083
35200		208429	-0.527986		158312	-0.890004		108088	-1.8077		57483	-5.47075		31508.9	-13.7759
35300		208452	-0.527743		158335	-0.889473		108109	-1.80616		57501.1	-5.46266		31522.5	-13.7436
35400		208475	-0.527501		158357	-0.888943		108130	-1.80463		57519.1	-5.4546		31536.2	-13.7115
35500		208498	-0.527259		158379	-0.888413		108152	-1.80309		57537.2	-5.44655		31549.8	-13.6794
35600		208521	-0.527017		158402	-0.887884		108173	-1.80156		57555.2	-5.43852		31563.4	-13.6475
35700		208544	-0.526775		158424	-0.887355		108194	-1.80003		57573.2	-5.43051		31577	-13.6156
35800		208567	-0.526533		158446	-0.886826		108215	-1.79851		57591.2	-5.42251		31590.6	-13.5839
35900		208590	-0.526291		158468	-0.886298		108236	-1.79698		57609.2	-5.41453		31604.1	-13.5523
36000		208612	-0.52605		158491	-0.885771		108257	-1.79546		57627.1	-5.40657		31617.6	-13.5208
36100		208635	-0.525809		158513	-0.885244		108278	-1.79394		57645.1	-5.39863		31631.2	-13.4894
36200		208658	-0.525568		158535	-0.884717		108299	-1.79242		57663	-5.39071		31644.6	-13.4582
36300		208681	-0.525327		158557	-0.884191		108320	-1.79091		57680.9	-5.3828		31658.1	-13.427
36400		208704	-0.525086		158580	-0.883666		108341	-1.78939		57698.8	-5.37491		31671.6	-13.3959
36500		208727	-0.524846		158602	-0.883141		108362	-1.78788		57716.7	-5.36704		31685	-13.365
36600		208750	-0.524605		158624	-0.882616		108383	-1.78637		57734.6	-5.35918		31698.4	-13.3341
36700		208773	-0.524365		158646	-0.882092		108404	-1.78486		57752.4	-5.35135		31711.8	-13.3034
36800		208795	-0.524125		158668	-0.881568		108425	-1.78335		57770.3	-5.34352		31725.1	-13.2727
36900		208818	-0.523885		158691	-0.881045		108446	-1.78184		57788.1	-5.33572		31738.5	-13.2422
37000		208841	-0.523645		158713	-0.880522		108467	-1.78034		57805.9	-5.32793		31751.8	-13.2118
37100		208864	-0.523406		158735	-0.88		108488	-1.77884		57823.7	-5.32016		31765.1	-13.1815
37200		208887	-0.523166		158757	-0.879478		108509	-1.77734		57841.5	-5.31241		31778.4	-13.1512
37300		208910	-0.522927		158779	-0.878956		108530	-1.77584		57859.2	-5.30468		31791.7	-13.1211
37400		208932	-0.522688		158801	-0.878435		108551	-1.77435		57877	-5.29696		31804.9	-13.0911
37500		208955	-0.522449		158824	-0.877915		108571	-1.77285		57894.7	-5.28926		31818.2	-13.0612
37600		208978	-0.52221		158846	-0.877395		108592	-1.77136		57912.5	-5.28157		31831.4	-13.0314
37700		209001	-0.521972		158868	-0.876875		108613	-1.76987		57930.2	-5.2739		31844.6	-13.0017
37800		209024	-0.521733		158890	-0.876356		108634	-1.76838		57947.9	-5.26625		31857.8	-12.9721
37900		209046	-0.521495		158912	-0.875838		108655	-1.7669		57965.5	-5.25862		31870.9	-12.9426
38000		209069	-0.521257		158934	-0.875319		108676	-1.76541		57983.2	-5.251		31884.1	-12.9132
38100		209092	-0.521019		158956	-0.874802		108697	-1.76393		58000.8	-5.2434		31897.2	-12.8839
38200		209115	-0.520781		158978	-0.874285		108717	-1.76245		58018.5	-5.23581		31910.3	-12.8547
38300		209138	-0.520544		159000	-0.873768		108738	-1.76097		58036.1	-5.22824		31923.4	-12.8256
38400		209160	-0.520306		159023	-0.873251		108759	-1.75949		58053.7	-5.22069		31936.4	-12.7966
38500		209183	-0.520069		159045	-0.872736		108780	-1.75802		58071.3	-5.21315		31949.5	-12.7677
38600		209206	-0.519832		159067	-0.87222		108801	-1.75654		58088.9	-5.20563		31962.5	-12.7389
38700		209229	-0.519595		159089	-0.871705		108822	-1.75507		58106.4	-5.19813		31975.5	-12.7102
38800		209251	-0.519358		159111	-0.871191		108842	-1.7536		58124	-5.19064		31988.5	-12.6816
38900		209274	-0.519121		159133	-0.870677		108863	-1.75214		58141.5	-5.18317		32001.4	-12.6531
39000		209297	-0.518885		159155	-0.870163		108884	-1.75067		58159	-5.17572		32014.4	-12.6247
39100		209320	-0.518648		159177	-0.86965		108905	-1.74921		58176.5	-5.16828		32027.3	-12.5963
39200		209342	-0.518412		159199	-0.869137		108925	-1.74774		58194	-5.16085		32040.2	-12.5681
39300		209365	-0.518176		159221	-0.868625		108946	-1.74628		58211.5	-5.15345		32053.1	-12.54
39400		209388	-0.517941		159243	-0.868113		108967	-1.74482		58228.9	-5.14606		32066	-12.5119
39500		209410	-0.517705		159265	-0.867602		108987	-1.74337		58246.3	-5.13868		32078.9	-12.484
39600		209433	-0.517469		159287	-0.867091		109008	-1.74191		58263.8	-5.13132		32091.7	-12.4562
39700		209456	-0.517234		159309	-0.86658		109029	-1.74046		58281.2	-5.12398		32104.5	-12.4284
39800		209478	-0.516999		159331	-0.866071		109050	-1.73901		58298.6	-5.11665		32117.3	-12.4007
39900		209501	-0.516764		159353	-0.865561		109070	-1.73756		58316	-5.10934		32130.1	-12.3732
40000		209524	-0.516529		159375	-0.865052		109091	-1.73611		58333.3	-5.10204		32142.9	-12.3457
40100		209546	-0.516294		159397	-0.864543		109112	-1.73467		58350.7	-5.09476		32155.6	-12.3183
40200		209569	-0.51606		159419	-0.864035		109132	-1.73322		58368	-5.08749		32168.3	-12.291
40300		209592	-0.515825		159441	-0.863527		109153	-1.73178		58385.4	-5.08025		32181	-12.2638
40400		209614	-0.515591		159463	-0.86302		109173	-1.73034		58402.7	-5.07301		32193.7	-12.2367
40500		209637	-0.515357		159485	-0.862513		109194	-1.7289		58420	-5.06579		32206.4	-12.2096
40600		209660	-0.515123		159507	-0.862007		109215	-1.72746		58437.2	-5.05859		32219.1	-12.1827
40700		209682	-0.514889		159529	-0.861501		109235	-1.72603		58454.5	-5.0514		32231.7	-12.1559
40800		209705	-0.514656		159551	-0.860995		109256	-1.72459		58471.8	-5.04423		32244.3	-12.1291
40900		209728	-0.514422		159572	-0.86049		109276	-1.72316		58489	-5.03707		32256.9	-12.1024
41000		209750	-0.514189		159594	-0.859986		109297	-1.72173		58506.2	-5.02993		32269.5	-12.0758
41100		209773	-0.513956		159616	-0.859482		109318	-1.72031		58523.4	-5.0228		32282.1	-12.0493
41200		209796	-0.513723		159638	-0.858978		109338	-1.71888		58540.6	-5.01569		32294.6	-12.0229
41300		209818	-0.51349		159660	-0.858475		109359	-1.71745		58557.8	-5.00859		32307.1	-11.9966
41400		209841	-0.513258		159682	-0.857972		109379	-1.71603		58575	-5.00151		32319.7	-11.9704
41500		209863	-0.513025		159704	-0.857469		109400	-1.71461		58592.1	-4.99444		32332.2	-11.9442
41600		209886	-0.512793		159726	-0.856967		109420	-1.71319		58609.3	-4.98739		32344.6	-11.9182
41700		209909	-0.512561		159748	-0.856466		109441	-1.71178		58626.4	-4.98035		32357.1	-11.8922
41800		209931	-0.512329		159769	-0.855965		109461	-1.71036		58643.5	-4.97333		32369.5	-11.8663
41900		209954	-0.512097		159791	-0.855464		109482	-1.70895		58660.6	-4.96633		32382	-11.8405
42000		209976	-0.511865		159813	-0.854964		109502	-1.70753		58677.7	-4.95933		32394.4	-11.8147
42100		209999	-0.511633		159835	-0.854464		109523	-1.70612		58694.8	-4.95236		32406.8	-11.7891
42200		210021	-0.511402		159857	-0.853965		109543	-1.70471		58711.8	-4.94539		32419.1	-11.7635
42300		210044	-0.511171		159879	-0.853466		109564	-1.70331		58728.8	-4.93844		32431.5	-11.7381
42400		210066	-0.51094		159900	-0.852968		109584	-1.7019		58745.9	-4.93151		32443.8	-11.7127
42500		210089	-0.510709		159922	-0.852469		109605	-1.7005		58762.9	-4.92459		32456.1	-11.6874
42600		210112	-0.510478		159944	-0.851972		109625	-1.6991		58779.9	-4.91769		32468.4	-11.6621
42700		210134	-0.510248		159966	-0.851475		109645	-1.6977		58796.9	-4.9108		32480.7	-11.637
42800		210157	-0.510017		159988	-0.850978		109666	-1.6963		58813.8	-4.90392		32493	-11.6119
42900		210179	-0.509787		160009	-0.850482		109686	-1.6949		58830.8	-4.89706		32505.2	-11.5869
43000		210202	-0.509557		160031	-0.849986		109707	-1.69351		58847.7	-4.89021		32517.5	-11.562
43100		210224	-0.509327		160053	-0.849491		109727	-1.69212		58864.7	-4.88338		32529.7	-11.5372
43200		210247	-0.509097		160075	-0.848996		109747	-1.69072		58881.6	-4.87656		32541.9	-11.5125
43300		210269	-0.508867		160096	-0.848501		109768	-1.68934		58898.5	-4.86976		32554.1	-11.4878
43400		210292	-0.508638		160118	-0.848007		109788	-1.68795		58915.4	-4.86297		32566.2	-11.4632
43500		210314	-0.508408		160140	-0.847513		109808	-1.68656		58932.2	-4.8562		32578.4	-11.4387
43600		210337	-0.508179		160162	-0.84702		109829	-1.68518		58949.1	-4.84943		32590.5	-11.4143
43700		210359	-0.50795		160183	-0.846527		109849	-1.68379		58965.9	-4.84269		32602.6	-11.3899
43800		210382	-0.507721		160205	-0.846035		109869	-1.68241		58982.8	-4.83595		32614.7	-11.3657
43900		210404	-0.507493		160227	-0.845543		109890	-1.68103		58999.6	-4.82924		32626.8	-11.3415
44000		210427	-0.507264		160248	-0.845051		109910	-1.67966		59016.4	-4.82253		32638.9	-11.3173
44100		210449	-0.507036		160270	-0.84456		109930	-1.67828		59033.2	-4.81584		32650.9	-11.2933
44200		210471	-0.506807		160292	-0.84407		109950	-1.67691		59050	-4.80916		32663	-11.2693
44300		210494	-0.506579		160314	-0.843579		109971	-1.67553		59066.7	-4.8025		32675	-11.2454
44400		210516	-0.506351		160335	-0.84309		109991	-1.67416		59083.5	-4.79585		32687	-11.2216
44500		210539	-0.506123		160357	-0.8426		110011	-1.67279		59100.2	-4.78921		32699	-11.1979
44600		210561	-0.505896		160379	-0.842111		110031	-1.67143		59116.9	-4.78259		32710.9	-11.1742
44700		210584	-0.505668		160400	-0.841623		110052	-1.67006		59133.6	-4.77598		32722.9	-11.1506
44800		210606	-0.505441		160422	-0.841135		110072	-1.6687		59150.3	-4.76939		32734.8	-11.1271
44900		210628	-0.505214		160443	-0.840647		110092	-1.66733		59167	-4.76281		32746.7	-11.1037
45000		210651	-0.504987		160465	-0.84016		110112	-1.66597		59183.7	-4.75624		32758.6	-11.0803
45100		210673	-0.50476		160487	-0.839673		110133	-1.66461		59200.3	-4.74969		32770.5	-11.057
45200		210696	-0.504533		160508	-0.839186		110153	-1.66326		59217	-4.74315		32782.4	-11.0338
45300		210718	-0.504307		160530	-0.8387		110173	-1.6619		59233.6	-4.73662		32794.2	-11.0107
45400		210740	-0.50408		160552	-0.838215		110193	-1.66055		59250.2	-4.73011		32806.1	-10.9876
45500		210763	-0.503854		160573	-0.83773		110213	-1.65919		59266.8	-4.72361		32817.9	-10.9646
45600		210785	-0.503628		160595	-0.837245		110233	-1.65784		59283.4	-4.71712		32829.7	-10.9417
45700		210808	-0.503402		160616	-0.836761		110254	-1.65649		59300	-4.71065		32841.5	-10.9188
45800		210830	-0.503176		160638	-0.836277		110274	-1.65515		59316.5	-4.70419		32853.2	-10.896
45900		210852	-0.50295		160660	-0.835793		110294	-1.6538		59333.1	-4.69774		32865	-10.8733
46000		210875	-0.502725		160681	-0.83531		110314	-1.65246		59349.6	-4.69131		32876.7	-10.8507
46100		210897	-0.502499		160703	-0.834828		110334	-1.65111		59366.1	-4.68489		32888.4	-10.8281
46200		210919	-0.502274		160724	-0.834345		110354	-1.64977		59382.6	-4.67849		32900.1	-10.8056
46300		210942	-0.502049		160746	-0.833864		110374	-1.64843		59399.1	-4.67209		32911.8	-10.7832
46400		210964	-0.501824		160767	-0.833382		110394	-1.64709		59415.6	-4.66571		32923.5	-10.7608
46500		210986	-0.501599		160789	-0.832901		110414	-1.64576		59432	-4.65934		32935.2	-10.7385
46600		211009	-0.501375		160810	-0.832421		110434	-1.64442		59448.5	-4.65299		32946.8	-10.7163
46700		211031	-0.50115		160832	-0.831941		110454	-1.64309		59464.9	-4.64665		32958.4	-10.6942
46800		211053	-0.500926		160853	-0.831461		110474	-1.64176		59481.4	-4.64032		32970	-10.6721
46900		211076	-0.500702		160875	-0.830982		110495	-1.64043		59497.8	-4.634		32981.6	-10.6501
47000		211098	-0.500478		160896	-0.830503		110515	-1.6391		59514.2	-4.6277		32993.2	-10.6281
47100		211120	-0.500254		160918	-0.830024		110535	-1.63778		59530.6	-4.62141		33004.8	-10.6062
47200		211143	-0.50003		160939	-0.829546		110555	-1.63645		59546.9	-4.61513		33016.3	-10.5844
47300		211165	-0.499807		160961	-0.829069		110575	-1.63513		59563.3	-4.60887		33027.8	-10.5627
47400		211187	-0.499583		160982	-0.828591		110595	-1.63381		59579.6	-4.60262		33039.3	-10.541
47500		211209	-0.49936		161004	-0.828114		110615	-1.63249		59596	-4.59638		33050.8	-10.5194
47600		211232	-0.499137		161025	-0.827638		110634	-1.63117		59612.3	-4.59015		33062.3	-10.4979
47700		211254	-0.498914		161047	-0.827162		110654	-1.62985		59628.6	-4.58394		33073.8	-10.4764
47800		211276	-0.498691		161068	-0.826686		110674	-1.62854		59644.9	-4.57774		33085.3	-10.455
47900		211299	-0.498469		161090	-0.826211		110694	-1.62722		59661.2	-4.57155		33096.7	-10.4336
48000		211321	-0.498246		161111	-0.825737		110714	-1.62591		59677.4	-4.56538		33108.1	-10.4123
48100		211343	-0.498024		161133	-0.825262		110734	-1.6246		59693.7	-4.55921		33119.5	-10.3911
48200		211365	-0.497802		161154	-0.824788		110754	-1.62329		59709.9	-4.55306		33130.9	-10.37
48300		211387	-0.49758		161175	-0.824315		110774	-1.62198		59726.1	-4.54692		33142.3	-10.3489
48400		211410	-0.497358		161197	-0.823842		110794	-1.62068		59742.4	-4.5408		33153.6	-10.3278
48500		211432	-0.497136		161218	-0.823369		110814	-1.61937		59758.6	-4.53468		33165	-10.3069
48600		211454	-0.496914		161240	-0.822897		110834	-1.61807		59774.7	-4.52858		33176.3	-10.286
48700		211476	-0.496693		161261	-0.822425		110854	-1.61677		59790.9	-4.52249		33187.6	-10.2652
48800		211499	-0.496471		161282	-0.821953		110873	-1.61547		59807.1	-4.51642		33198.9	-10.2444
48900		211521	-0.49625		161304	-0.821482		110893	-1.61417		59823.2	-4.51035		33210.2	-10.2237
49000		211543	-0.496029		161325	-0.821011		110913	-1.61288		59839.4	-4.5043		33221.5	-10.203
49100		211565	-0.495808		161346	-0.820541		110933	-1.61158		59855.5	-4.49826		33232.7	-10.1825
49200		211587	-0.495588		161368	-0.820071		110953	-1.61029		59871.6	-4.49223		33244	-10.1619
49300		211610	-0.495367		161389	-0.819602		110973	-1.609		59887.7	-4.48622		33255.2	-10.1415
49400		211632	-0.495147		161411	-0.819133		110992	-1.60771		59903.8	-4.48021		33266.4	-10.1211
49500		211654	-0.494926		161432	-0.818664		111012	-1.60642		59919.8	-4.47422		33277.6	-10.1008
49600		211676	-0.494706		161453	-0.818196		111032	-1.60513		59935.9	-4.46824		33288.8	-10.0805
49700		211698	-0.494486		161475	-0.817728		111052	-1.60385		59951.9	-4.46228		33299.9	-10.0603
49800		211720	-0.494266		161496	-0.81726		111072	-1.60256		59968	-4.45632		33311.1	-10.0401
49900		211743	-0.494047		161517	-0.816793		111091	-1.60128		59984	-4.45038		33322.2	-10.02
50000		211765	-0.493827		161538	-0.816327		111111	-1.6		60000	-4.44444		33333.3	-10
50100		211787	-0.493608		161560	-0.81586		111131	-1.59872		60016	-4.43852		33344.4	-9.98003
50200		211809	-0.493388		161581	-0.815394		111151	-1.59744		60032	-4.43262		33355.5	-9.96012
50300		211831	-0.493169		161602	-0.814929		111170	-1.59617		60047.9	-4.42672		33366.6	-9.94027
50400		211853	-0.49295		161624	-0.814464		111190	-1.59489		60063.9	-4.42084		33377.7	-9.92048
50500		211875	-0.492732		161645	-0.813999		111210	-1.59362		60079.8	-4.41496		33388.7	-9.90075
50600		211897	-0.492513		161666	-0.813535		111229	-1.59235		60095.8	-4.4091		33399.7	-9.88107
50700		211920	-0.492294		161687	-0.813071		111249	-1.59108		60111.7	-4.40325		33410.7	-9.86146
50800		211942	-0.492076		161709	-0.812608		111269	-1.58981		60127.6	-4.39741		33421.8	-9.8419
50900		211964	-0.491858		161730	-0.812144		111289	-1.58854		60143.5	-4.39159		33432.7	-9.8224
51000		211986	-0.49164		161751	-0.811682		111308	-1.58728		60159.4	-4.38577		33443.7	-9.80296
51100		212008	-0.491422		161772	-0.811219		111328	-1.58601		60175.2	-4.37997		33454.7	-9.78358
51200		212030	-0.491204		161794	-0.810758		111348	-1.58475		60191.1	-4.37418		33465.6	-9.76425
51300		212052	-0.490986		161815	-0.810296		111367	-1.58349		60206.9	-4.3684		33476.5	-9.74498
51400		212074	-0.490769		161836	-0.809835		111387	-1.58223		60222.8	-4.36263		33487.5	-9.72577
51500		212096	-0.490551		161857	-0.809374		111406	-1.58097		60238.6	-4.35687		33498.3	-9.70662
51600		212118	-0.490334		161878	-0.808914		111426	-1.57971		60254.4	-4.35113		33509.2	-9.68752
51700		212140	-0.490117		161900	-0.808454		111446	-1.57846		60270.2	-4.34539		33520.1	-9.66848
51800		212162	-0.4899		161921	-0.807994		111465	-1.57721		60285.9	-4.33967		33531	-9.64949
51900		212185	-0.489683		161942	-0.807535		111485	-1.57595		60301.7	-4.33396		33541.8	-9.63056
52000		212207	-0.489467		161963	-0.807076		111504	-1.5747		60317.5	-4.32825		33552.6	-9.61169
52100		212229	-0.48925		161984	-0.806618		111524	-1.57345		60333.2	-4.32257		33563.4	-9.59287
52200		212251	-0.489034		162006	-0.80616		111544	-1.57221		60348.9	-4.31689		33574.2	-9.57411
52300		212273	-0.488818		162027	-0.805703		111563	-1.57096		60364.6	-4.31122		33585	-9.5554
52400		212295	-0.488602		162048	-0.805245		111583	-1.56972		60380.3	-4.30556		33595.8	-9.53674
52500		212317	-0.488386		162069	-0.804788		111602	-1.56847		60396	-4.29992		33606.6	-9.51814
52600		212339	-0.48817		162090	-0.804332		111622	-1.56723		60411.7	-4.29429		33617.3	-9.4996
52700		212361	-0.487954		162111	-0.803876		111641	-1.56599		60427.4	-4.28866		33628	-9.48111
52800		212383	-0.487739		162132	-0.80342		111661	-1.56475		60443	-4.28305		33638.7	-9.46267
52900		212405	-0.487523		162153	-0.802965		111680	-1.56352		60458.7	-4.27745		33649.4	-9.44429
53000		212427	-0.487308		162175	-0.80251		111700	-1.56228		60474.3	-4.27186		33660.1	-9.42596
53100		212449	-0.487093		162196	-0.802056		111719	-1.56105		60489.9	-4.26628		33670.8	-9.40768
53200		212471	-0.486878		162217	-0.801602		111739	-1.55981		60505.5	-4.26071		33681.5	-9.38946
53300		212493	-0.486663		162238	-0.801148		111758	-1.55858		60521.1	-4.25516		33692.1	-9.37129
53400		212515	-0.486449		162259	-0.800695		111778	-1.55735		60536.7	-4.24961		33702.7	-9.35317
53500		212537	-0.486234		162280	-0.800242		111797	-1.55612		60552.3	-4.24408		33713.4	-9.33511
53600		212559	-0.48602		162301	-0.799789		111817	-1.5549		60567.8	-4.23855		33724	-9.31709
53700		212581	-0.485806		162322	-0.799337		111836	-1.55367		60583.4	-4.23304		33734.5	-9.29913
53800		212602	-0.485591		162343	-0.798885		111855	-1.55245		60598.9	-4.22754		33745.1	-9.28122
53900		212624	-0.485377		162364	-0.798434		111875	-1.55122		60614.4	-4.22204		33755.7	-9.26337
54000		212646	-0.485164		162385	-0.797983		111894	-1.55		60629.9	-4.21656		33766.2	-9.24556
54100		212668	-0.48495		162406	-0.797532		111914	-1.54878		60645.4	-4.21109		33776.8	-9.22781
54200		212690	-0.484737		162427	-0.797082		111933	-1.54757		60660.9	-4.20563		33787.3	-9.2101
54300		212712	-0.484523		162448	-0.796632		111952	-1.54635		60676.4	-4.20018		33797.8	-9.19245
54400		212734	-0.48431		162469	-0.796182		111972	-1.54513		60691.8	-4.19474		33808.3	-9.17485
54500		212756	-0.484097		162490	-0.795733		111991	-1.54392		60707.3	-4.18932		33818.8	-9.1573
54600		212778	-0.483884		162511	-0.795285		112011	-1.54271		60722.7	-4.1839		33829.2	-9.1398
54700		212800	-0.483671		162532	-0.794836		112030	-1.54149		60738.1	-4.17849		33839.7	-9.12235
54800		212822	-0.483458		162553	-0.794388		112049	-1.54029		60753.5	-4.17309		33850.1	-9.10495
54900		212844	-0.483246		162574	-0.793941		112069	-1.53908		60768.9	-4.16771		33860.6	-9.0876
55000		212865	-0.483033		162595	-0.793493		112088	-1.53787		60784.3	-4.16233		33871	-9.07029
55100		212887	-0.482821		162616	-0.793047		112107	-1.53666		60799.7	-4.15697		33881.4	-9.05304
55200		212909	-0.482609		162637	-0.7926		112127	-1.53546		60815	-4.15161		33891.8	-9.03584
55300		212931	-0.482397		162658	-0.792154		112146	-1.53426		60830.4	-4.14627		33902.1	-9.01869
55400		212953	-0.482185		162679	-0.791708		112165	-1.53306		60845.7	-4.14093		33912.5	-9.00158
55500		212975	-0.481974		162700	-0.791263		112184	-1.53186		60861.1	-4.13561		33922.8	-8.98452
55600		212997	-0.481762		162721	-0.790818		112204	-1.53066		60876.4	-4.13029		33933.2	-8.96752
55700		213019	-0.481551		162742	-0.790373		112223	-1.52946		60891.7	-4.12499		33943.5	-8.95056
55800		213040	-0.481339		162763	-0.789929		112242	-1.52827		60907	-4.1197		33953.8	-8.93364
55900		213062	-0.481128		162784	-0.789485		112261	-1.52707		60922.2	-4.11441		33964.1	-8.91678
56000		213084	-0.480917		162805	-0.789042		112281	-1.52588		60937.5	-4.10914		33974.4	-8.89996
56100		213106	-0.480706		162826	-0.788599		112300	-1.52469		60952.8	-4.10388		33984.6	-8.8832
56200		213128	-0.480496		162847	-0.788156		112319	-1.5235		60968	-4.09862		33994.9	-8.86647
56300		213150	-0.480285		162868	-0.787714		112338	-1.52231		60983.2	-4.09338		34005.1	-8.8498
56400		213171	-0.480075		162888	-0.787272		112358	-1.52112		60998.4	-4.08815		34015.3	-8.83317
56500		213193	-0.479864		162909	-0.78683		112377	-1.51994		61013.6	-4.08292		34025.6	-8.81659
56600		213215	-0.479654		162930	-0.786389		112396	-1.51875		61028.8	-4.07771		34035.8	-8.80006
56700		213237	-0.479444		162951	-0.785948		112415	-1.51757		61044	-4.07251		34045.9	-8.78357
56800		213259	-0.479234		162972	-0.785507		112434	-1.51639		61059.2	-4.06732		34056.1	-8.76713
56900		213280	-0.479024		162993	-0.785067		112453	-1.51521		61074.3	-4.06213		34066.3	-8.75074
57000		213302	-0.478815		163014	-0.784628		112473	-1.51403		61089.5	-4.05696		34076.4	-8.73439
57100		213324	-0.478605		163035	-0.784188		112492	-1.51285		61104.6	-4.0518		34086.6	-8.71808
57200		213346	-0.478396		163055	-0.783749		112511	-1.51167		61119.8	-4.04664		34096.7	-8.70183
57300		213368	-0.478187		163076	-0.783311		112530	-1.5105		61134.9	-4.0415		34106.8	-8.68561
57400		213389	-0.477978		163097	-0.782872		112549	-1.50933		61150	-4.03637		34116.9	-8.66945
57500		213411	-0.477769		163118	-0.782434		112568	-1.50815		61165	-4.03124		34127	-8.65333
57600		213433	-0.47756		163139	-0.781997		112587	-1.50698		61180.1	-4.02613		34137.1	-8.63725
57700		213455	-0.477351		163159	-0.78156		112607	-1.50581		61195.2	-4.02102		34147.1	-8.62122
57800		213476	-0.477143		163180	-0.781123		112626	-1.50465		61210.2	-4.01593		34157.2	-8.60523
57900		213498	-0.476934		163201	-0.780686		112645	-1.50348		61225.3	-4.01084		34167.2	-8.58929
58000		213520	-0.476726		163222	-0.78025		112664	-1.50231		61240.3	-4.00577		34177.2	-8.57339
58100		213542	-0.476518		163243	-0.779815		112683	-1.50115		61255.3	-4.0007		34187.2	-8.55753
58200		213563	-0.47631		163263	-0.779379		112702	-1.49999		61270.3	-3.99565		34197.2	-8.54172
58300		213585	-0.476102		163284	-0.778944		112721	-1.49883		61285.3	-3.9906		34207.2	-8.52596
58400		213607	-0.475895		163305	-0.77851		112740	-1.49767		61300.3	-3.98556		34217.2	-8.51023
58500		213628	-0.475687		163326	-0.778075		112759	-1.49651		61315.3	-3.98054		34227.1	-8.49455
58600		213650	-0.47548		163346	-0.777642		112778	-1.49535		61330.2	-3.97552		34237.1	-8.47892
58700		213672	-0.475272		163367	-0.777208		112797	-1.49419		61345.2	-3.97051		34247	-8.46332
58800		213694	-0.475065		163388	-0.776775		112816	-1.49304		61360.1	-3.96551		34256.9	-8.44777
58900		213715	-0.474858		163409	-0.776342		112835	-1.49189		61375	-3.96052		34266.8	-8.43226
59000		213737	-0.474651		163429	-0.77591		112854	-1.49074		61390	-3.95554		34276.7	-8.4168
59100		213759	-0.474444		163450	-0.775477		112873	-1.48958		61404.9	-3.95057		34286.6	-8.40138
59200		213780	-0.474238		163471	-0.775046		112892	-1.48844		61419.8	-3.94561		34296.5	-8.386
59300		213802	-0.474031		163492	-0.774614		112911	-1.48729		61434.6	-3.94066		34306.3	-8.37066
59400		213824	-0.473825		163512	-0.774183		112930	-1.48614		61449.5	-3.93571		34316.2	-8.35536
59500		213845	-0.473619		163533	-0.773753		112949	-1.485		61464.4	-3.93078		34326	-8.34011
59600		213867	-0.473413		163554	-0.773322		112968	-1.48385		61479.2	-3.92585		34335.8	-8.3249
59700		213889	-0.473207		163574	-0.772893		112987	-1.48271		61494	-3.92094		34345.6	-8.30973
59800		213910	-0.473001		163595	-0.772463		113006	-1.48157		61508.9	-3.91603		34355.4	-8.2946
59900		213932	-0.472795		163616	-0.772034		113025	-1.48043		61523.7	-3.91114		34365.2	-8.27951
60000		213953	-0.47259		163636	-0.771605		113043	-1.47929		61538.5	-3.90625		34375	-8.26446
60100		213975	-0.472384		163657	-0.771176		113062	-1.47815		61553.2	-3.90137		34384.8	-8.24946
60200		213997	-0.472179		163678	-0.770748		113081	-1.47702		61568	-3.8965		34394.5	-8.23449
60300		214018	-0.471974		163698	-0.770321		113100	-1.47588		61582.8	-3.89164		34404.2	-8.21957
60400		214040	-0.471769		163719	-0.769893		113119	-1.47475		61597.5	-3.88679		34414	-8.20468
60500		214062	-0.471564		163740	-0.769466		113138	-1.47362		61612.3	-3.88195		34423.7	-8.18984
60600		214083	-0.471359		163760	-0.769039		113157	-1.47249		61627	-3.87712		34433.4	-8.17504
60700		214105	-0.471155		163781	-0.768613		113176	-1.47136		61641.7	-3.87229		34443.1	-8.16027
60800		214126	-0.47095		163801	-0.768187		113194	-1.47023		61656.4	-3.86748		34452.7	-8.14555
60900		214148	-0.470746		163822	-0.767761		113213	-1.4691		61671.1	-3.86267		34462.4	-8.13087
61000		214170	-0.470542		163843	-0.767336		113232	-1.46798		61685.8	-3.85788		34472	-8.11622
61100		214191	-0.470338		163863	-0.766911		113251	-1.46685		61700.5	-3.85309		34481.7	-8.10162
61200		214213	-0.470134		163884	-0.766487		113270	-1.46573		61715.2	-3.84831		34491.3	-8.08706
61300		214234	-0.46993		163904	-0.766062		113289	-1.46461		61729.8	-3.84354		34500.9	-8.07253
61400		214256	-0.469726		163925	-0.765638		113307	-1.46349		61744.5	-3.83878		34510.5	-8.05804
61500		214277	-0.469523		163946	-0.765215		113326	-1.46237		61759.1	-3.83403		34520.1	-8.0436
61600		214299	-0.469319		163966	-0.764792		113345	-1.46125		61773.7	-3.82928		34529.7	-8.02919
61700		214321	-0.469116		163987	-0.764369		113364	-1.46013		61788.3	-3.82455		34539.3	-8.01482
61800		214342	-0.468913		164007	-0.763946		113382	-1.45902		61802.9	-3.81982		34548.8	-8.00049
61900		214364	-0.46871		164028	-0.763524		113401	-1.4579		61817.5	-3.8151		34558.4	-7.98619
62000		214385	-0.468507		164048	-0.763102		113420	-1.45679		61832.1	-3.81039		34567.9	-7.97194
62100		214407	-0.468304		164069	-0.762681		113439	-1.45568		61846.6	-3.80569		34577.4	-7.95772
62200		214428	-0.468102		164089	-0.76226		113457	-1.45457		61861.2	-3.801		34586.9	-7.94354
62300		214450	-0.467899		164110	-0.761839		113476	-1.45346		61875.7	-3.79632		34596.4	-7.9294
62400		214471	-0.467697		164130	-0.761419		113495	-1.45235		61890.2	-3.79165		34605.9	-7.9153
62500		214493	-0.467495		164151	-0.760999		113514	-1.45125		61904.8	-3.78698		34615.4	-7.90123
62600		214514	-0.467292		164171	-0.760579		113532	-1.45014		61919.3	-3.78233		34624.8	-7.88721
62700		214536	-0.46709		164192	-0.76016		113551	-1.44904		61933.8	-3.77768		34634.3	-7.87322
62800		214557	-0.466889		164212	-0.759741		113570	-1.44794		61948.2	-3.77304		34643.7	-7.85926
62900		214579	-0.466687		164233	-0.759322		113588	-1.44683		61962.7	-3.76841		34653.2	-7.84535
63000		214600	-0.466485		164253	-0.758904		113607	-1.44573		61977.2	-3.76378		34662.6	-7.83147
63100		214622	-0.466284		164274	-0.758486		113626	-1.44464		61991.6	-3.75917		34672	-7.81762
63200		214643	-0.466083		164294	-0.758068		113644	-1.44354		62006.1	-3.75457		34681.4	-7.80382
63300		214665	-0.465881		164315	-0.757651		113663	-1.44244		62020.5	-3.74997		34690.8	-7.79005
63400		214686	-0.46568		164335	-0.757234		113681	-1.44135		62034.9	-3.74538		34700.1	-7.77632
63500		214708	-0.465479		164356	-0.756818		113700	-1.44025		62049.3	-3.7408		34709.5	-7.76262
63600		214729	-0.465279		164376	-0.756401		113719	-1.43916		62063.7	-3.73623		34718.8	-7.74896
63700		214750	-0.465078		164397	-0.755985		113737	-1.43807		62078.1	-3.73166		34728.2	-7.73533
63800		214772	-0.464877		164417	-0.75557		113756	-1.43698		62092.5	-3.72711		34737.5	-7.72175
63900		214793	-0.464677		164437	-0.755155		113775	-1.43589		62106.9	-3.72256		34746.8	-7.70819
64000		214815	-0.464477		164458	-0.75474		113793	-1.4348		62121.2	-3.71802		34756.1	-7.69468
64100		214836	-0.464277		164478	-0.754325		113812	-1.43372		62135.6	-3.71349		34765.4	-7.68119
64200		214858	-0.464077		164499	-0.753911		113830	-1.43263		62149.9	-3.70897		34774.7	-7.66775
64300		214879	-0.463877		164519	-0.753497		113849	-1.43155		62164.2	-3.70446		34783.9	-7.65434
64400		214901	-0.463677		164539	-0.753084		113867	-1.43046		62178.5	-3.69995		34793.2	-7.64096
64500		214922	-0.463477		164560	-0.752671		113886	-1.42938		62192.8	-3.69546		34802.4	-7.62762
64600		214943	-0.463278		164580	-0.752258		113904	-1.4283		62207.1	-3.69097		34811.7	-7.61431
64700		214965	-0.463079		164601	-0.751845		113923	-1.42722		62221.4	-3.68649		34820.9	-7.60104
64800		214986	-0.462879		164621	-0.751433		113941	-1.42615		62235.6	-3.68202		34830.1	-7.58781
64900		215008	-0.46268		164641	-0.751021		113960	-1.42507		62249.9	-3.67755		34839.3	-7.5746
65000		215029	-0.462481		164662	-0.75061		113978	-1.42399		62264.2	-3.67309		34848.5	-7.56144
65100		215050	-0.462282		164682	-0.750199		113997	-1.42292		62278.4	-3.66865		34857.7	-7.5483
65200		215072	-0.462084		164702	-0.749788		114015	-1.42185		62292.6	-3.66421		34866.8	-7.5352
65300		215093	-0.461885		164723	-0.749378		114034	-1.42078		62306.8	-3.65977		34876	-7.52214
65400		215114	-0.461687		164743	-0.748967		114052	-1.41971		62321	-3.65535		34885.1	-7.50911
65500		215136	-0.461488		164763	-0.748558		114071	-1.41864		62335.2	-3.65093		34894.3	-7.49611
65600		215157	-0.46129		164784	-0.748148		114089	-1.41757		62349.4	-3.64653		34903.4	-7.48315
65700		215178	-0.461092		164804	-0.747739		114108	-1.4165		62363.6	-3.64213		34912.5	-7.47022
65800		215200	-0.460894		164824	-0.74733		114126	-1.41544		62377.7	-3.63773		34921.6	-7.45732
65900		215221	-0.460696		164845	-0.746922		114145	-1.41437		62391.9	-3.63335		34930.7	-7.44446
66000		215242	-0.460498		164865	-0.746514		114163	-1.41331		62406	-3.62897		34939.8	-7.43163
66100		215264	-0.460301		164885	-0.746106		114182	-1.41225		62420.1	-3.62461		34948.8	-7.41883
66200		215285	-0.460103		164905	-0.745699		114200	-1.41118		62434.3	-3.62024		34957.9	-7.40607
66300		215306	-0.459906		164926	-0.745291		114218	-1.41013		62448.4	-3.61589		34966.9	-7.39334
66400		215328	-0.459709		164946	-0.744885		114237	-1.40907		62462.5	-3.61155		34976	-7.38064
66500		215349	-0.459512		164966	-0.744478		114255	-1.40801		62476.5	-3.60721		34985	-7.36798
66600		215370	-0.459315		164986	-0.744072		114273	-1.40695		62490.6	-3.60288		34994	-7.35534
66700		215392	-0.459118		165007	-0.743666		114292	-1.4059		62504.7	-3.59856		35003	-7.34274
66800		215413	-0.458921		165027	-0.743261		114310	-1.40484		62518.7	-3.59425		35012	-7.33017
66900		215434	-0.458725		165047	-0.742856		114329	-1.40379		62532.8	-3.58994		35021	-7.31764
67000		215456	-0.458528		165067	-0.742451		114347	-1.40274		62546.8	-3.58564		35029.9	-7.30514
67100		215477	-0.458332		165088	-0.742047		114365	-1.40169		62560.8	-3.58135		35038.9	-7.29266
67200		215498	-0.458136		165108	-0.741643		114384	-1.40064		62574.9	-3.57707		35047.8	-7.28022
67300		215519	-0.45794		165128	-0.741239		114402	-1.39959		62588.9	-3.5728		35056.8	-7.26782
67400		215541	-0.457744		165148	-0.740835		114420	-1.39855		62602.8	-3.56853		35065.7	-7.25544
67500		215562	-0.457548		165169	-0.740432		114439	-1.3975		62616.8	-3.56427		35074.6	-7.2431
67600		215583	-0.457352		165189	-0.740029		114457	-1.39646		62630.8	-3.56002		35083.5	-7.23078
67700		215604	-0.457157		165209	-0.739627		114475	-1.39541		62644.8	-3.55577		35092.4	-7.2185
67800		215626	-0.456961		165229	-0.739225		114493	-1.39437		62658.7	-3.55153		35101.3	-7.20625
67900		215647	-0.456766		165249	-0.738823		114512	-1.39333		62672.6	-3.54731		35110.2	-7.19403
68000		215668	-0.456571		165269	-0.738422		114530	-1.39229		62686.6	-3.54308		35119	-7.18184
68100		215689	-0.456376		165290	-0.73802		114548	-1.39125		62700.5	-3.53887		35127.9	-7.16969
68200		215711	-0.456181		165310	-0.73762		114566	-1.39022		62714.4	-3.53466		35136.7	-7.15756
68300		215732	-0.455986		165330	-0.737219		114585	-1.38918		62728.3	-3.53046		35145.6	-7.14547
68400		215753	-0.455792		165350	-0.736819		114603	-1.38815		62742.2	-3.52627		35154.4	-7.1334
68500		215774	-0.455597		165370	-0.736419		114621	-1.38711		62756.1	-3.52209		35163.2	-7.12137
68600		215796	-0.455403		165390	-0.73602		114639	-1.38608		62769.9	-3.51791		35172	-7.10936
68700		215817	-0.455208		165410	-0.73562		114658	-1.38505		62783.8	-3.51374		35180.8	-7.09739
68800		215838	-0.455014		165431	-0.735221		114676	-1.38402		62797.6	-3.50958		35189.6	-7.08544
68900		215859	-0.45482		165451	-0.734823		114694	-1.38299		62811.5	-3.50543		35198.3	-7.07353
69000		215880	-0.454626		165471	-0.734425		114712	-1.38196		62825.3	-3.50128		35207.1	-7.06165
69100		215902	-0.454432		165491	-0.734027		114730	-1.38093		62839.1	-3.49714		35215.8	-7.04979
69200		215923	-0.454239		165511	-0.733629		114749	-1.37991		62852.9	-3.49301		35224.6	-7.03797
69300		215944	-0.454045		165531	-0.733232		114767	-1.37888		62866.7	-3.48888		35233.3	-7.02618
69400		215965	-0.453852		165551	-0.732835		114785	-1.37786		62880.5	-3.48476		35242	-7.01441
69500		215986	-0.453658		165571	-0.732438		114803	-1.37684		62894.2	-3.48065		35250.7	-7.00268
69600		216007	-0.453465		165591	-0.732042		114821	-1.37582		62908	-3.47655		35259.4	-6.99097
69700		216029	-0.453272		165611	-0.731646		114839	-1.3748		62921.8	-3.47245		35268.1	-6.9793
69800		216050	-0.453079		165632	-0.731251		114857	-1.37378		62935.5	-3.46836		35276.8	-6.96765
69900		216071	-0.452886		165652	-0.730855		114876	-1.37276		62949.2	-3.46428		35285.5	-6.95603
70000		216092	-0.452694		165672	-0.73046		114894	-1.37174		62963	-3.46021		35294.1	-6.94444
70100		216113	-0.452501		165692	-0.730066		114912	-1.37073		62976.7	-3.45614		35302.8	-6.93288
70200		216134	-0.452309		165712	-0.729671		114930	-1.36971		62990.4	-3.45208		35311.4	-6.92135
70300		216155	-0.452116		165732	-0.729277		114948	-1.3687		63004.1	-3.44803		35320	-6.90985
70400		216176	-0.451924		165752	-0.728883		114966	-1.36769		63017.8	-3.44398		35328.6	-6.89838
70500		216198	-0.451732		165772	-0.72849		114984	-1.36668		63031.4	-3.43994		35337.2	-6.88693
70600		216219	-0.45154		165792	-0.728097		115002	-1.36567		63045.1	-3.43591		35345.8	-6.87552
70700		216240	-0.451348		165812	-0.727704		115020	-1.36466		63058.7	-3.43189		35354.4	-6.86413
70800		216261	-0.451156		165832	-0.727312		115038	-1.36365		63072.4	-3.42787		35363	-6.85277
70900		216282	-0.450965		165852	-0.72692		115056	-1.36264		63086	-3.42386		35371.6	-6.84144
71000		216303	-0.450773		165872	-0.726528		115074	-1.36164		63099.6	-3.41986		35380.1	-6.83013
71100		216324	-0.450582		165892	-0.726136		115092	-1.36063		63113.2	-3.41586		35388.7	-6.81886
71200		216345	-0.450391		165912	-0.725745		115110	-1.35963		63126.8	-3.41187		35397.2	-6.80761
71300		216366	-0.4502		165932	-0.725354		115128	-1.35863		63140.4	-3.40789		35405.7	-6.79639
71400		216387	-0.450009		165952	-0.724964		115146	-1.35763		63154	-3.40391		35414.2	-6.7852
71500		216408	-0.449818		165972	-0.724573		115164	-1.35663		63167.6	-3.39994		35422.7	-6.77404
71600		216430	-0.449627		165992	-0.724183		115182	-1.35563		63181.1	-3.39598		35431.2	-6.7629
71700		216451	-0.449436		166012	-0.723794		115200	-1.35463		63194.7	-3.39203		35439.7	-6.75179
71800		216472	-0.449246		166032	-0.723405		115218	-1.35363		63208.2	-3.38808		35448.2	-6.74071
71900		216493	-0.449056		166051	-0.723016		115236	-1.35264		63221.8	-3.38414		35456.7	-6.72965
72000		216514	-0.448865		166071	-0.722627		115254	-1.35164		63235.3	-3.38021		35465.1	-6.71862
72100		216535	-0.448675		166091	-0.722239		115272	-1.35065		63248.8	-3.37628		35473.6	-6.70762
72200		216556	-0.448485		166111	-0.721851		115290	-1.34966		63262.3	-3.37236		35482	-6.69665
72300		216577	-0.448295		166131	-0.721463		115308	-1.34867		63275.8	-3.36844		35490.4	-6.6857
72400		216598	-0.448105		166151	-0.721075		115326	-1.34768		63289.3	-3.36454		35498.8	-6.67478
72500		216619	-0.447916		166171	-0.720688		115344	-1.34669		63302.8	-3.36064		35507.2	-6.66389
72600		216640	-0.447726		166191	-0.720301		115362	-1.3457		63316.2	-3.35675		35515.6	-6.65302
72700		216661	-0.447537		166211	-0.719915		115380	-1.34471		63329.7	-3.35286		35524	-6.64218
72800		216682	-0.447348		166231	-0.719529		115398	-1.34373		63343.1	-3.34898		35532.4	-6.63137
72900		216703	-0.447158		166251	-0.719143		115416	-1.34274		63356.5	-3.34511		35540.8	-6.62058
73000		216724	-0.446969		166270	-0.718757		115433	-1.34176		63370	-3.34124		35549.1	-6.60982
73100		216745	-0.44678		166290	-0.718372		115451	-1.34078		63383.4	-3.33738		35557.5	-6.59909
73200		216766	-0.446592		166310	-0.717987		115469	-1.3398		63396.8	-3.33353		35565.8	-6.58838
73300		216787	-0.446403		166330	-0.717603		115487	-1.33882		63410.2	-3.32968		35574.1	-6.5777
73400		216808	-0.446214		166350	-0.717218		115505	-1.33784		63423.6	-3.32584		35582.5	-6.56704
73500		216829	-0.446026		166370	-0.716834		115523	-1.33686		63436.9	-3.32201		35590.8	-6.55641
73600		216850	-0.445838		166390	-0.716451		115541	-1.33588		63450.3	-3.31818		35599.1	-6.5458
73700		216871	-0.445649		166409	-0.716067		115558	-1.33491		63463.6	-3.31437		35607.4	-6.53523
73800		216892	-0.445461		166429	-0.715684		115576	-1.33393		63477	-3.31055		35615.7	-6.52467
73900		216913	-0.445273		166449	-0.715301		115594	-1.33296		63490.3	-3.30675		35623.9	-6.51414
74000		216934	-0.445085		166469	-0.714919		115612	-1.33198		63503.6	-3.30295		35632.2	-6.50364
74100		216955	-0.444898		166489	-0.714537		115630	-1.33101		63517	-3.29915		35640.4	-6.49316
74200		216976	-0.44471		166508	-0.714155		115647	-1.33004		63530.3	-3.29537		35648.7	-6.48271
74300		216996	-0.444523		166528	-0.713773		115665	-1.32907		63543.6	-3.29159		35656.9	-6.47229
74400		217017	-0.444335		166548	-0.713392		115683	-1.3281		63556.9	-3.28781		35665.1	-6.46189
74500		217038	-0.444148		166568	-0.713011		115701	-1.32714		63570.1	-3.28405		35673.4	-6.45151
74600		217059	-0.443961		166588	-0.712631		115718	-1.32617		63583.4	-3.28028		35681.6	-6.44116
74700		217080	-0.443774		166607	-0.71225		115736	-1.3252		63596.7	-3.27653		35689.8	-6.43083
74800		217101	-0.443587		166627	-0.71187		115754	-1.32424		63609.9	-3.27278		35697.9	-6.42053
74900		217122	-0.4434		166647	-0.711491		115772	-1.32328		63623.1	-3.26904		35706.1	-6.41025
75000		217143	-0.443213		166667	-0.711111		115789	-1.32231		63636.4	-3.26531		35714.3	-6.4
75100		217164	-0.443027		166686	-0.710732		115807	-1.32135		63649.6	-3.26158		35722.4	-6.38977
75200		217185	-0.44284		166706	-0.710353		115825	-1.32039		63662.8	-3.25786		35730.6	-6.37957
75300		217206	-0.442654		166726	-0.709975		115843	-1.31943		63676	-3.25414		35738.7	-6.36939
75400		217226	-0.442468		166746	-0.709596		115860	-1.31848		63689.2	-3.25043		35746.9	-6.35924
75500		217247	-0.442282		166765	-0.709219		115878	-1.31752		63702.4	-3.24673		35755	-6.34911
75600		217268	-0.442096		166785	-0.708841		115896	-1.31656		63715.5	-3.24303		35763.1	-6.339
75700		217289	-0.44191		166805	-0.708464		115913	-1.31561		63728.7	-3.23934		35771.2	-6.32892
75800		217310	-0.441724		166825	-0.708087		115931	-1.31465		63741.8	-3.23566		35779.3	-6.31886
75900		217331	-0.441539		166844	-0.70771		115949	-1.3137		63755	-3.23198		35787.4	-6.30883
76000		217352	-0.441353		166864	-0.707334		115966	-1.31275		63768.1	-3.22831		35795.5	-6.29882
76100		217372	-0.441168		166884	-0.706958		115984	-1.3118		63781.2	-3.22464		35803.5	-6.28883
76200		217393	-0.440982		166903	-0.706582		116002	-1.31085		63794.4	-3.22098		35811.6	-6.27887
76300		217414	-0.440797		166923	-0.706206		116019	-1.3099		63807.5	-3.21733		35819.6	-6.26893
76400		217435	-0.440612		166943	-0.705831		116037	-1.30895		63820.5	-3.21368		35827.7	-6.25901
76500		217456	-0.440427		166962	-0.705456		116055	-1.30801		63833.6	-3.21004		35835.7	-6.24912
76600		217477	-0.440242		166982	-0.705082		116072	-1.30706		63846.7	-3.20641		35843.7	-6.23925
76700		217497	-0.440058		167002	-0.704707		116090	-1.30612		63859.8	-3.20278		35851.7	-6.22941
76800		217518	-0.439873		167021	-0.704333		116107	-1.30517		63872.8	-3.19916		35859.7	-6.21959
76900		217539	-0.439689		167041	-0.70396		116125	-1.30423		63885.9	-3.19554		35867.7	-6.20979
77000		217560	-0.439504		167061	-0.703586		116143	-1.30329		63898.9	-3.19193		35875.7	-6.20001
77100		217581	-0.43932		167080	-0.703213		116160	-1.30235		63911.9	-3.18833		35883.7	-6.19026
77200		217601	-0.439136		167100	-0.70284		116178	-1.30141		63925	-3.18473		35891.6	-6.18053
77300		217622	-0.438952		167119	-0.702468		116195	-1.30047		63938	-3.18114		35899.6	-6.17082
77400		217643	-0.438768		167139	-0.702096		116213	-1.29953		63951	-3.17755		35907.6	-6.16114
77500		217664	-0.438584		167159	-0.701724		116230	-1.2986		63964	-3.17397		35915.5	-6.15148
77600		217685	-0.438401		167178	-0.701352		116248	-1.29766		63976.9	-3.1704		35923.4	-6.14184
77700		217705	-0.438217		167198	-0.700981		116265	-1.29673		63989.9	-3.16683		35931.3	-6.13223
77800		217726	-0.438034		167217	-0.70061		116283	-1.29579		64002.9	-3.16327		35939.3	-6.12263
77900		217747	-0.437851		167237	-0.700239		116300	-1.29486		64015.8	-3.15972		35947.2	-6.11306
78000		217768	-0.437667		167257	-0.699868		116318	-1.29393		64028.8	-3.15617		35955.1	-6.10352
78100		217788	-0.437484		167276	-0.699498		116335	-1.293		64041.7	-3.15262		35962.9	-6.09399
78200		217809	-0.437301		167296	-0.699128		116353	-1.29207		64054.6	-3.14909		35970.8	-6.08449
78300		217830	-0.437119		167315	-0.698759		116370	-1.29114		64067.6	-3.14556		35978.7	-6.07501
78400		217851	-0.436936		167335	-0.69839		116388	-1.29021		64080.5	-3.14203		35986.5	-6.06555
78500		217871	-0.436753		167354	-0.698021		116405	-1.28929		64093.4	-3.13851		35994.4	-6.05611
78600		217892	-0.436571		167374	-0.697652		116423	-1.28836		64106.2	-3.135		36002.2	-6.04669
78700		217913	-0.436388		167394	-0.697284		116440	-1.28744		64119.1	-3.13149		36010.1	-6.0373
78800		217934	-0.436206		167413	-0.696915		116458	-1.28651		64132	-3.12799		36017.9	-6.02793
78900		217954	-0.436024		167433	-0.696548		116475	-1.28559		64144.9	-3.12449		36025.7	-6.01858
79000		217975	-0.435842		167452	-0.69618		116493	-1.28467		64157.7	-3.121		36033.5	-6.00925
79100		217996	-0.43566		167472	-0.695813		116510	-1.28375		64170.5	-3.11752		36041.3	-5.99995
79200		218016	-0.435478		167491	-0.695446		116528	-1.28283		64183.4	-3.11404		36049.1	-5.99066
79300		218037	-0.435296		167511	-0.695079		116545	-1.28191		64196.2	-3.11057		36056.9	-5.9814
79400		218058	-0.435115		167530	-0.694713		116562	-1.28099		64209	-3.1071		36064.7	-5.97216
79500		218078	-0.434933		167550	-0.694347		116580	-1.28008		64221.8	-3.10364		36072.4	-5.96294
79600		218099	-0.434752		167569	-0.693981		116597	-1.27916		64234.6	-3.10018		36080.2	-5.95374
79700		218120	-0.434571		167589	-0.693616		116615	-1.27825		64247.4	-3.09673		36087.9	-5.94456
79800		218140	-0.43439		167608	-0.69325		116632	-1.27733		64260.2	-3.09329		36095.7	-5.93541
79900		218161	-0.434209		167628	-0.692885		116649	-1.27642		64273	-3.08985		36103.4	-5.92627
80000		218182	-0.434028		167647	-0.692521		116667	-1.27551		64285.7	-3.08642		36111.1	-5.91716
80100		218202	-0.433847		167667	-0.692156		116684	-1.2746		64298.5	-3.08299		36118.8	-5.90807
80200		218223	-0.433666		167686	-0.691792		116701	-1.27369		64311.2	-3.07957		36126.5	-5.899
80300		218244	-0.433486		167705	-0.691429		116719	-1.27278		64323.9	-3.07616		36134.2	-5.88994
80400		218264	-0.433305		167725	-0.691065		116736	-1.27187		64336.7	-3.07275		36141.9	-5.88091
80500		218285	-0.433125		167744	-0.690702		116753	-1.27097		64349.4	-3.06934		36149.6	-5.8719
80600		218306	-0.432945		167764	-0.690339		116771	-1.27006		64362.1	-3.06595		36157.3	-5.86292
80700		218326	-0.432765		167783	-0.689976		116788	-1.26916		64374.8	-3.06255		36164.9	-5.85395
80800		218347	-0.432585		167803	-0.689614		116805	-1.26825		64387.5	-3.05917		36172.6	-5.845
80900		218368	-0.432405		167822	-0.689252		116823	-1.26735		64400.1	-3.05579		36180.2	-5.83607
81000		218388	-0.432225		167841	-0.68889		116840	-1.26645		64412.8	-3.05241		36187.8	-5.82717
81100		218409	-0.432045		167861	-0.688529		116857	-1.26555		64425.5	-3.04904		36195.5	-5.81828
81200		218429	-0.431866		167880	-0.688168		116874	-1.26465		64438.1	-3.04568		36203.1	-5.80941
81300		218450	-0.431686		167900	-0.687807		116892	-1.26375		64450.8	-3.04232		36210.7	-5.80057
81400		218471	-0.431507		167919	-0.687446		116909	-1.26285		64463.4	-3.03896		36218.3	-5.79174
81500		218491	-0.431328		167938	-0.687086		116926	-1.26195		64476	-3.03562		36225.9	-5.78294
81600		218512	-0.431149		167958	-0.686726		116944	-1.26106		64488.6	-3.03227		36233.5	-5.77415
81700		218532	-0.43097		167977	-0.686366		116961	-1.26016		64501.2	-3.02894		36241.1	-5.76539
81800		218553	-0.430791		167996	-0.686006		116978	-1.25927		64513.8	-3.02561		36248.6	-5.75664
81900		218574	-0.430612		168016	-0.685647		116995	-1.25837		64526.4	-3.02228		36256.2	-5.74792
82000		218594	-0.430433		168035	-0.685288		117012	-1.25748		64539	-3.01896		36263.7	-5.73921
82100		218615	-0.430255		168055	-0.68493		117030	-1.25659		64551.6	-3.01564		36271.3	-5.73052
82200		218635	-0.430076		168074	-0.684571		117047	-1.2557		64564.1	-3.01233		36278.8	-5.72186
82300		218656	-0.429898		168093	-0.684213		117064	-1.25481		64576.7	-3.00903		36286.3	-5.71321
82400		218676	-0.42972		168113	-0.683855		117081	-1.25392		64589.2	-3.00573		36293.9	-5.70458
82500		218697	-0.429542		168132	-0.683498		117098	-1.25303		64601.8	-3.00244		36301.4	-5.69598
82600		218717	-0.429364		168151	-0.683141		117116	-1.25215		64614.3	-2.99915		36308.9	-5.68739
82700		218738	-0.429186		168170	-0.682784		117133	-1.25126		64626.8	-2.99587		36316.4	-5.67882
82800		218758	-0.429008		168190	-0.682427		117150	-1.25038		64639.3	-2.99259		36323.9	-5.67027
82900		218779	-0.42883		168209	-0.682071		117167	-1.24949		64651.8	-2.98932		36331.3	-5.66174
83000		218800	-0.428653		168228	-0.681714		117184	-1.24861		64664.3	-2.98606		36338.8	-5.65323
83100		218820	-0.428475		168248	-0.681359		117201	-1.24773		64676.8	-2.98279		36346.3	-5.64474
83200		218841	-0.428298		168267	-0.681003		117219	-1.24685		64689.3	-2.97954		36353.7	-5.63627
83300		218861	-0.428121		168286	-0.680648		117236	-1.24597		64701.7	-2.97629		36361.2	-5.62781
83400		218882	-0.427944		168306	-0.680293		117253	-1.24509		64714.2	-2.97304		36368.6	-5.61938
83500		218902	-0.427767		168325	-0.679938		117270	-1.24421		64726.6	-2.9698		36376	-5.61096
83600		218923	-0.42759		168344	-0.679583		117287	-1.24333		64739.1	-2.96657		36383.4	-5.60257
83700		218943	-0.427413		168363	-0.679229		117304	-1.24246		64751.5	-2.96334		36390.9	-5.59419
83800		218964	-0.427236		168383	-0.678875		117321	-1.24158		64763.9	-2.96012		36398.3	-5.58583
83900		218984	-0.42706		168402	-0.678522		117338	-1.24071		64776.3	-2.9569		36405.7	-5.57749
84000		219005	-0.426883		168421	-0.678168		117355	-1.23983		64788.7	-2.95369		36413	-5.56917
84100		219025	-0.426707		168440	-0.677815		117372	-1.23896		64801.1	-2.95048		36420.4	-5.56087
84200		219045	-0.426531		168460	-0.677463		117390	-1.23809		64813.5	-2.94728		36427.8	-5.55258
84300		219066	-0.426355		168479	-0.67711		117407	-1.23722		64825.9	-2.94408		36435.2	-5.54432
84400		219086	-0.426179		168498	-0.676758		117424	-1.23635		64838.3	-2.94089		36442.5	-5.53607
84500		219107	-0.426003		168517	-0.676406		117441	-1.23548		64850.6	-2.9377		36449.9	-5.52784
84600		219127	-0.425827		168536	-0.676054		117458	-1.23461		64863	-2.93452		36457.2	-5.51963
84700		219148	-0.425651		168556	-0.675703		117475	-1.23374		64875.3	-2.93134		36464.5	-5.51144
84800		219168	-0.425476		168575	-0.675352		117492	-1.23288		64887.6	-2.92817		36471.9	-5.50326
84900		219189	-0.4253		168594	-0.675001		117509	-1.23201		64900	-2.925		36479.2	-5.49511
85000		219209	-0.425125		168613	-0.67465		117526	-1.23115		64912.3	-2.92184		36486.5	-5.48697
85100		219229	-0.42495		168632	-0.6743		117543	-1.23028		64924.6	-2.91868		36493.8	-5.47885
85200		219250	-0.424774		168651	-0.67395		117560	-1.22942		64936.9	-2.91553		36501.1	-5.47075
85300		219270	-0.424599		168671	-0.6736		117577	-1.22856		64949.2	-2.91239		36508.4	-5.46266
85400		219291	-0.424425		168690	-0.67325		117594	-1.2277		64961.5	-2.90925		36515.6	-5.4546
85500		219311	-0.42425		168709	-0.672901		117611	-1.22684		64973.7	-2.90611		36522.9	-5.44655
85600		219332	-0.424075		168728	-0.672552		117628	-1.22598		64986	-2.90298		36530.2	-5.43852
85700		219352	-0.4239		168747	-0.672203		117645	-1.22512		64998.2	-2.89985		36537.4	-5.43051
85800		219372	-0.423726		168766	-0.671855		117662	-1.22427		65010.5	-2.89673		36544.7	-5.42251
85900		219393	-0.423551		168786	-0.671507		117679	-1.22341		65022.7	-2.89362		36551.9	-5.41453
86000		219413	-0.423377		168805	-0.671159		117695	-1.22255		65035	-2.89051		36559.1	-5.40657
86100		219433	-0.423203		168824	-0.670811		117712	-1.2217		65047.2	-2.8874		36566.4	-5.39863
86200		219454	-0.423029		168843	-0.670464		117729	-1.22085		65059.4	-2.8843		36573.6	-5.39071
86300		219474	-0.422855		168862	-0.670117		117746	-1.21999		65071.6	-2.88121		36580.8	-5.3828
86400		219495	-0.422681		168881	-0.66977		117763	-1.21914		65083.8	-2.87812		36588	-5.37491
86500		219515	-0.422507		168900	-0.669424		117780	-1.21829		65096	-2.87503		36595.2	-5.36704
86600		219535	-0.422334		168919	-0.669077		117797	-1.21744		65108.2	-2.87195		36602.4	-5.35918
86700		219556	-0.42216		168938	-0.668731		117814	-1.21659		65120.3	-2.86887		36609.5	-5.35135
86800		219576	-0.421987		168957	-0.668386		117831	-1.21574		65132.5	-2.8658		36616.7	-5.34352
86900		219596	-0.421813		168977	-0.66804		117848	-1.2149		65144.6	-2.86274		36623.9	-5.33572
87000		219617	-0.42164		168996	-0.667695		117864	-1.21405		65156.8	-2.85968		36631	-5.32793
87100		219637	-0.421467		169015	-0.66735		117881	-1.2132		65168.9	-2.85662		36638.2	-5.32016
87200		219657	-0.421294		169034	-0.667005		117898	-1.21236		65181.1	-2.85357		36645.3	-5.31241
87300		219678	-0.421121		169053	-0.666661		117915	-1.21151		65193.2	-2.85052		36652.4	-5.30468
87400		219698	-0.420948		169072	-0.666317		117932	-1.21067		65205.3	-2.84748		36659.6	-5.29696
87500		219718	-0.420776		169091	-0.665973		117949	-1.20983		65217.4	-2.84444		36666.7	-5.28926
87600		219739	-0.420603		169110	-0.665629		117966	-1.20899		65229.5	-2.84141		36673.8	-5.28157
87700		219759	-0.420431		169129	-0.665286		117982	-1.20815		65241.6	-2.83839		36680.9	-5.2739
87800		219779	-0.420258		169148	-0.664943		117999	-1.20731		65253.6	-2.83536		36688	-5.26625
87900		219800	-0.420086		169167	-0.6646		118016	-1.20647		65265.7	-2.83235		36695.1	-5.25862
88000		219820	-0.419914		169186	-0.664258		118033	-1.20563		65277.8	-2.82933		36702.1	-5.251
88100		219840	-0.419742		169205	-0.663915		118050	-1.2048		65289.8	-2.82633		36709.2	-5.2434
88200		219860	-0.41957		169224	-0.663573		118066	-1.20396		65301.9	-2.82332		36716.3	-5.23581
88300		219881	-0.419398		169243	-0.663232		118083	-1.20312		65313.9	-2.82033		36723.3	-5.22824
88400		219901	-0.419226		169262	-0.66289		118100	-1.20229		65325.9	-2.81733		36730.4	-5.22069
88500		219921	-0.419055		169281	-0.662549		118117	-1.20146		65338	-2.81434		36737.4	-5.21315
88600		219941	-0.418883		169300	-0.662208		118133	-1.20062		65350	-2.81136		36744.4	-5.20563
88700		219962	-0.418712		169319	-0.661867		118150	-1.19979		65362	-2.80838		36751.5	-5.19813
88800		219982	-0.418541		169338	-0.661527		118167	-1.19896		65374	-2.80541		36758.5	-5.19064
88900		220002	-0.418369		169357	-0.661187		118184	-1.19813		65385.9	-2.80244		36765.5	-5.18317
89000		220022	-0.418198		169376	-0.660847		118200	-1.1973		65397.9	-2.79947		36772.5	-5.17572
89100		220043	-0.418027		169395	-0.660507		118217	-1.19648		65409.9	-2.79651		36779.5	-5.16828
89200		220063	-0.417856		169414	-0.660168		118234	-1.19565		65421.9	-2.79356		36786.5	-5.16085
89300		220083	-0.417686		169433	-0.659829		118251	-1.19482		65433.8	-2.79061		36793.4	-5.15345
89400		220103	-0.417515		169452	-0.65949		118267	-1.194		65445.7	-2.78766		36800.4	-5.14606
89500		220124	-0.417344		169471	-0.659151		118284	-1.19317		65457.7	-2.78472		36807.4	-5.13868
89600		220144	-0.417174		169490	-0.658813		118301	-1.19235		65469.6	-2.78178		36814.3	-5.13132
89700		220164	-0.417004		169508	-0.658475		118317	-1.19152		65481.5	-2.77885		36821.3	-5.12398
89800		220184	-0.416833		169527	-0.658137		118334	-1.1907		65493.4	-2.77592		36828.2	-5.11665
89900		220205	-0.416663		169546	-0.657799		118351	-1.18988		65505.3	-2.773		36835.2	-5.10934
90000		220225	-0.416493		169565	-0.657462		118367	-1.18906		65517.2	-2.77008		36842.1	-5.10204
90100		220245	-0.416323		169584	-0.657125		118384	-1.18824		65529.1	-2.76717		36849	-5.09476
90200		220265	-0.416153		169603	-0.656788		118401	-1.18742		65541	-2.76426		36855.9	-5.08749
90300		220285	-0.415984		169622	-0.656452		118417	-1.1866		65552.9	-2.76136		36862.8	-5.08025
90400		220305	-0.415814		169641	-0.656116		118434	-1.18579		65564.7	-2.75846		36869.7	-5.07301
90500		220326	-0.415644		169660	-0.65578		118451	-1.18497		65576.6	-2.75556		36876.6	-5.06579
90600		220346	-0.415475		169679	-0.655444		118467	-1.18416		65588.4	-2.75267		36883.5	-5.05859
90700		220366	-0.415306		169697	-0.655108		118484	-1.18334		65600.3	-2.74978		36890.4	-5.0514
90800		220386	-0.415136		169716	-0.654773		118500	-1.18253		65612.1	-2.7469		36897.3	-5.04423
90900		220406	-0.414967		169735	-0.654438		118517	-1.18171		65623.9	-2.74403		36904.1	-5.03707
91000		220426	-0.414798		169754	-0.654104		118534	-1.1809		65635.7	-2.74115		36911	-5.02993
91100		220447	-0.414629		169773	-0.653769		118550	-1.18009		65647.5	-2.73828		36917.8	-5.0228
91200		220467	-0.414461		169792	-0.653435		118567	-1.17928		65659.3	-2.73542		36924.7	-5.01569
91300		220487	-0.414292		169811	-0.653101		118583	-1.17847		65671.1	-2.73256		36931.5	-5.00859
91400		220507	-0.414123		169829	-0.652767		118600	-1.17766		65682.9	-2.72971		36938.3	-5.00151
91500		220527	-0.413955		169848	-0.652434		118616	-1.17685		65694.7	-2.72686		36945.2	-4.99444
91600		220547	-0.413786		169867	-0.652101		118633	-1.17605		65706.4	-2.72401		36952	-4.98739
91700		220567	-0.413618		169886	-0.651768		118650	-1.17524		65718.2	-2.72117		36958.8	-4.98035
91800		220588	-0.41345		169905	-0.651435		118666	-1.17444		65730	-2.71833		36965.6	-4.97333
91900		220608	-0.413282		169923	-0.651103		118683	-1.17363		65741.7	-2.7155		36972.4	-4.96633
92000		220628	-0.413114		169942	-0.650771		118699	-1.17283		65753.4	-2.71267		36979.2	-4.95933
92100		220648	-0.412946		169961	-0.650439		118716	-1.17203		65765.1	-2.70985		36985.9	-4.95236
92200		220668	-0.412778		169980	-0.650107		118732	-1.17122		65776.9	-2.70703		36992.7	-4.94539
92300		220688	-0.412611		169999	-0.649776		118749	-1.17042		65788.6	-2.70422		36999.5	-4.93844
92400		220708	-0.412443		170017	-0.649444		118765	-1.16962		65800.3	-2.70141		37006.2	-4.93151
92500		220728	-0.412276		170036	-0.649114		118782	-1.16882		65812	-2.6986		37013	-4.92459
92600		220748	-0.412108		170055	-0.648783		118798	-1.16802		65823.7	-2.6958		37019.7	-4.91769
92700		220768	-0.411941		170074	-0.648453		118815	-1.16722		65835.3	-2.693		37026.5	-4.9108
92800		220789	-0.411774		170092	-0.648122		118831	-1.16643		65847	-2.69021		37033.2	-4.90392
92900		220809	-0.411607		170111	-0.647793		118848	-1.16563		65858.7	-2.68742		37039.9	-4.89706
93000		220829	-0.41144		170130	-0.647463		118864	-1.16484		65870.3	-2.68464		37046.6	-4.89021
93100		220849	-0.411273		170149	-0.647134		118881	-1.16404		65882	-2.68186		37053.3	-4.88338
93200		220869	-0.411106		170167	-0.646804		118897	-1.16325		65893.6	-2.67908		37060	-4.87656
93300		220889	-0.410939		170186	-0.646476		118913	-1.16245		65905.2	-2.67631		37066.7	-4.86976
93400		220909	-0.410773		170205	-0.646147		118930	-1.16166		65916.8	-2.67354		37073.4	-4.86297
93500		220929	-0.410606		170224	-0.645819		118946	-1.16087		65928.4	-2.67078		37080.1	-4.8562
93600		220949	-0.41044		170242	-0.64549		118963	-1.16008		65940.1	-2.66802		37086.8	-4.84943
93700		220969	-0.410274		170261	-0.645163		118979	-1.15929		65951.7	-2.66527		37093.4	-4.84269
93800		220989	-0.410108		170280	-0.644835		118996	-1.1585		65963.2	-2.66252		37100.1	-4.83595
93900		221009	-0.409942		170298	-0.644508		119012	-1.15771		65974.8	-2.65977		37106.8	-4.82924
94000		221029	-0.409776		170317	-0.64418		119028	-1.15693		65986.4	-2.65703		37113.4	-4.82253
94100		221049	-0.40961		170336	-0.643854		119045	-1.15614		65998	-2.65429		37120	-4.81584
94200		221069	-0.409444		170354	-0.643527		119061	-1.15535		66009.5	-2.65156		37126.7	-4.80916
94300		221089	-0.409278		170373	-0.643201		119077	-1.15457		66021.1	-2.64883		37133.3	-4.8025
94400		221109	-0.409113		170392	-0.642874		119094	-1.15378		66032.6	-2.64611		37139.9	-4.79585
94500		221129	-0.408947		170410	-0.642549		119110	-1.153		66044.1	-2.64339		37146.5	-4.78921
94600		221149	-0.408782		170429	-0.642223		119127	-1.15222		66055.7	-2.64067		37153.1	-4.78259
94700		221169	-0.408617		170448	-0.641898		119143	-1.15144		66067.2	-2.63796		37159.7	-4.77598
94800		221189	-0.408452		170466	-0.641572		119159	-1.15065		66078.7	-2.63525		37166.3	-4.76939
94900		221209	-0.408287		170485	-0.641248		119176	-1.14987		66090.2	-2.63255		37172.9	-4.76281
95000		221229	-0.408122		170504	-0.640923		119192	-1.1491		66101.7	-2.62985		37179.5	-4.75624
95100		221249	-0.407957		170522	-0.640599		119208	-1.14832		66113.2	-2.62715		37186.1	-4.74969
95200		221269	-0.407792		170541	-0.640274		119225	-1.14754		66124.7	-2.62446		37192.6	-4.74315
95300		221289	-0.407627		170559	-0.63995		119241	-1.14676		66136.1	-2.62178		37199.2	-4.73662
95400		221309	-0.407463		170578	-0.639627		119257	-1.14599		66147.6	-2.61909		37205.7	-4.73011
95500		221329	-0.407298		170597	-0.639303		119273	-1.14521		66159.1	-2.61641		37212.3	-4.72361
95600		221349	-0.407134		170615	-0.63898		119290	-1.14444		66170.5	-2.61374		37218.8	-4.71712
95700		221369	-0.40697		170634	-0.638657		119306	-1.14366		66181.9	-2.61107		37225.3	-4.71065
95800		221389	-0.406806		170652	-0.638335		119322	-1.14289		66193.4	-2.6084		37231.9	-4.70419
95900		221409	-0.406642		170671	-0.638012		119339	-1.14212		66204.8	-2.60574		37238.4	-4.69774
96000		221429	-0.406478		170690	-0.63769		119355	-1.14134		66216.2	-2.60308		37244.9	-4.69131
96100		221448	-0.406314		170708	-0.637368		119371	-1.14057		66227.6	-2.60043		37251.4	-4.68489
96200		221468	-0.40615		170727	-0.637046		119387	-1.1398		66239	-2.59778		37257.9	-4.67849
96300		221488	-0.405986		170745	-0.636725		119404	-1.13903		66250.4	-2.59513		37264.4	-4.67209
96400		221508	-0.405823		170764	-0.636404		119420	-1.13827		66261.8	-2.59249		37270.9	-4.66571
96500		221528	-0.405659		170782	-0.636083		119436	-1.1375		66273.2	-2.58985		37277.4	-4.65934
96600		221548	-0.405496		170801	-0.635762		119452	-1.13673		66284.6	-2.58722		37283.8	-4.65299
96700		221568	-0.405333		170820	-0.635442		119468	-1.13596		66295.9	-2.58459		37290.3	-4.64665
96800		221588	-0.40517		170838	-0.635121		119485	-1.1352		66307.3	-2.58196		37296.7	-4.64032
96900		221608	-0.405007		170857	-0.634801		119501	-1.13443		66318.6	-2.57934		37303.2	-4.634
97000		221628	-0.404844		170875	-0.634482		119517	-1.13367		66330	-2.57672		37309.6	-4.6277
97100		221648	-0.404681		170894	-0.634162		119533	-1.13291		66341.3	-2.57411		37316.1	-4.62141
97200		221667	-0.404518		170912	-0.633843		119549	-1.13215		66352.6	-2.5715		37322.5	-4.61513
97300		221687	-0.404355		170931	-0.633524		119566	-1.13138		66363.9	-2.56889		37328.9	-4.60887
97400		221707	-0.404193		170949	-0.633205		119582	-1.13062		66375.3	-2.56629		37335.4	-4.60262
97500		221727	-0.40403		170968	-0.632886		119598	-1.12986		66386.6	-2.56369		37341.8	-4.59638
97600		221747	-0.403868		170986	-0.632568		119614	-1.1291		66397.8	-2.5611		37348.2	-4.59015
97700		221767	-0.403706		171005	-0.63225		119630	-1.12835		66409.1	-2.55851		37354.6	-4.58394
97800		221787	-0.403543		171023	-0.631932		119646	-1.12759		66420.4	-2.55592		37361	-4.57774
97900		221806	-0.403381		171042	-0.631615		119663	-1.12683		66431.7	-2.55334		37367.4	-4.57155
98000		221826	-0.403219		171060	-0.631297		119679	-1.12608		66443	-2.55076		37373.7	-4.56538
98100		221846	-0.403057		171079	-0.63098		119695	-1.12532		66454.2	-2.54819		37380.1	-4.55921
98200		221866	-0.402896		171097	-0.630663		119711	-1.12457		66465.5	-2.54561		37386.5	-4.55306
98300		221886	-0.402734		171116	-0.630347		119727	-1.12381		66476.7	-2.54305		37392.8	-4.54692
98400		221906	-0.402572		171134	-0.63003		119743	-1.12306		66487.9	-2.54049		37399.2	-4.5408
98500		221925	-0.402411		171152	-0.629714		119759	-1.12231		66499.2	-2.53793		37405.5	-4.53468
98600		221945	-0.402249		171171	-0.629398		119775	-1.12155		66510.4	-2.53537		37411.9	-4.52858
98700		221965	-0.402088		171189	-0.629082		119791	-1.1208		66521.6	-2.53282		37418.2	-4.52249
98800		221985	-0.401927		171208	-0.628767		119808	-1.12005		66532.8	-2.53027		37424.5	-4.51642
98900		222005	-0.401766		171226	-0.628452		119824	-1.1193		66544	-2.52773		37430.9	-4.51035
99000		222024	-0.401605		171245	-0.628137		119840	-1.11856		66555.2	-2.52519		37437.2	-4.5043
99100		222044	-0.401444		171263	-0.627822		119856	-1.11781		66566.4	-2.52265		37443.5	-4.49826
99200		222064	-0.401283		171281	-0.627508		119872	-1.11706		66577.5	-2.52012		37449.8	-4.49223
99300		222084	-0.401122		171300	-0.627193		119888	-1.11631		66588.7	-2.51759		37456.1	-4.48622
99400		222104	-0.400962		171318	-0.626879		119904	-1.11557		66599.9	-2.51507		37462.4	-4.48021
99500		222123	-0.400801		171337	-0.626565		119920	-1.11482		66611	-2.51255		37468.7	-4.47422
99600		222143	-0.400641		171355	-0.626252		119936	-1.11408		66622.2	-2.51003		37474.9	-4.46824
99700		222163	-0.40048		171373	-0.625939		119952	-1.11334		66633.3	-2.50752		37481.2	-4.46228
99800		222183	-0.40032		171392	-0.625625		119968	-1.11259		66644.4	-2.50501		37487.5	-4.45632
99900		222202	-0.40016		171410	-0.625313		119984	-1.11185		66655.6	-2.5025		37493.7	-4.45038
100000		222222	-0.4		171429	-0.625		120000	-1.11111		66666.7	-2.5		37500	-4.44444
100100		222242	-0.39984		171447	-0.624688		120016	-1.11037		66677.8	-2.4975		37506.2	-4.43852
100200		222262	-0.39968		171465	-0.624375		120032	-1.10963		66688.9	-2.49501		37512.5	-4.43262
100300		222281	-0.39952		171484	-0.624064		120048	-1.10889		66700	-2.49252		37518.7	-4.42672
100400		222301	-0.399361		171502	-0.623752		120064	-1.10815		66711.1	-2.49003		37525	-4.42084
100500		222321	-0.399201		171520	-0.62344		120080	-1.10742		66722.1	-2.48755		37531.2	-4.41496
100600		222341	-0.399042		171539	-0.623129		120096	-1.10668		66733.2	-2.48507		37537.4	-4.4091
100700		222360	-0.398882		171557	-0.622818		120112	-1.10594		66744.3	-2.48259		37543.6	-4.40325
100800		222380	-0.398723		171575	-0.622507		120128	-1.10521		66755.3	-2.48012		37549.8	-4.39741
100900		222400	-0.398564		171594	-0.622197		120144	-1.10447		66766.4	-2.47765		37556	-4.39159
101000		222420	-0.398405		171612	-0.621887		120160	-1.10374		66777.4	-2.47519		37562.2	-4.38577
101100		222439	-0.398246		171630	-0.621577		120176	-1.10301		66788.4	-2.47273		37568.4	-4.37997
101200		222459	-0.398087		171649	-0.621267		120192	-1.10228		66799.5	-2.47027		37574.6	-4.37418
101300		222479	-0.397928		171667	-0.620957		120207	-1.10154		66810.5	-2.46781		37580.7	-4.3684
101400		222498	-0.397769		171685	-0.620648		120223	-1.10081		66821.5	-2.46536		37586.9	-4.36263
101500		222518	-0.397611		171703	-0.620339		120239	-1.10008		66832.5	-2.46292		37593.1	-4.35687
101600		222538	-0.397452		171722	-0.62003		120255	-1.09935		66843.5	-2.46047		37599.2	-4.35113
101700		222557	-0.397294		171740	-0.619721		120271	-1.09862		66854.5	-2.45804		37605.4	-4.34539
101800		222577	-0.397135		171758	-0.619413		120287	-1.0979		66865.5	-2.4556		37611.5	-4.33967
101900		222597	-0.396977		171777	-0.619105		120303	-1.09717		66876.4	-2.45317		37617.6	-4.33396
102000		222616	-0.396819		171795	-0.618797		120319	-1.09644		66887.4	-2.45074		37623.8	-4.32825
102100		222636	-0.396661		171813	-0.618489		120335	-1.09572		66898.4	-2.44832		37629.9	-4.32257
102200		222656	-0.396503		171831	-0.618181		120350	-1.09499		66909.3	-2.44589		37636	-4.31689
102300		222675	-0.396345		171850	-0.617874		120366	-1.09427		66920.3	-2.44348		37642.1	-4.31122
102400		222695	-0.396187		171868	-0.617567		120382	-1.09354		66931.2	-2.44106		37648.2	-4.30556
102500		222715	-0.39603		171886	-0.61726		120398	-1.09282		66942.1	-2.43865		37654.3	-4.29992
102600		222734	-0.395872		171904	-0.616954		120414	-1.0921		66953.1	-2.43625		37660.4	-4.29429
102700		222754	-0.395715		171923	-0.616647		120430	-1.09138		66964	-2.43384		37666.5	-4.28866
102800		222774	-0.395557		171941	-0.616341		120446	-1.09066		66974.9	-2.43144		37672.6	-4.28305
102900		222793	-0.3954		171959	-0.616035		120461	-1.08994		66985.8	-2.42905		37678.7	-4.27745
103000		222813	-0.395243		171977	-0.615729		120477	-1.08922		66996.7	-2.42665		37684.7	-4.27186
103100		222832	-0.395086		171995	-0.615424		120493	-1.0885		67007.6	-2.42427		37690.8	-4.26628
103200		222852	-0.394929		172014	-0.615119		120509	-1.08778		67018.5	-2.42188		37696.9	-4.26071
103300		222872	-0.394772		172032	-0.614814		120525	-1.08706		67029.3	-2.4195		37702.9	-4.25516
103400		222891	-0.394615		172050	-0.614509		120540	-1.08635		67040.2	-2.41712		37708.9	-4.24961
103500		222911	-0.394458		172068	-0.614204		120556	-1.08563		67051.1	-2.41474		37715	-4.24408
103600		222931	-0.394302		172086	-0.6139		120572	-1.08492		67061.9	-2.41237		37721	-4.23855
103700		222950	-0.394145		172105	-0.613596		120588	-1.0842		67072.8	-2.41		37727	-4.23304
103800		222970	-0.393989		172123	-0.613292		120603	-1.08349		67083.6	-2.40764		37733.1	-4.22754
103900		222989	-0.393832		172141	-0.612988		120619	-1.08278		67094.4	-2.40528		37739.1	-4.22204
104000		223009	-0.393676		172159	-0.612685		120635	-1.08206		67105.3	-2.40292		37745.1	-4.21656
104100		223028	-0.39352		172177	-0.612382		120651	-1.08135		67116.1	-2.40057		37751.1	-4.21109
104200		223048	-0.393364		172195	-0.612079		120666	-1.08064		67126.9	-2.39822		37757.1	-4.20563
104300		223068	-0.393208		172214	-0.611776		120682	-1.07993		67137.7	-2.39587		37763.1	-4.20018
104400		223087	-0.393052		172232	-0.611474		120698	-1.07922		67148.5	-2.39353		37769.1	-4.19474
104500		223107	-0.392896		172250	-0.611171		120714	-1.07851		67159.3	-2.39119		37775.1	-4.18932
104600		223126	-0.39274		172268	-0.610869		120729	-1.07781		67170.1	-2.38885		37781	-4.1839
104700		223146	-0.392585		172286	-0.610567		120745	-1.0771		67180.8	-2.38652		37787	-4.17849
104800		223165	-0.392429		172304	-0.610266		120761	-1.07639		67191.6	-2.38419		37793	-4.17309
104900		223185	-0.392274		172322	-0.609964		120776	-1.07569		67202.4	-2.38186		37798.9	-4.16771
105000		223204	-0.392118		172340	-0.609663		120792	-1.07498		67213.1	-2.37954		37804.9	-4.16233
105100		223224	-0.391963		172359	-0.609362		120808	-1.07428		67223.9	-2.37722		37810.8	-4.15697
105200		223243	-0.391808		172377	-0.609061		120823	-1.07357		67234.6	-2.3749		37816.8	-4.15161
105300		223263	-0.391653		172395	-0.608761		120839	-1.07287		67245.3	-2.37259		37822.7	-4.14627
105400		223283	-0.391498		172413	-0.608461		120855	-1.07217		67256.1	-2.37028		37828.6	-4.14093
105500		223302	-0.391343		172431	-0.608161		120870	-1.07146		67266.8	-2.36797		37834.5	-4.13561
105600		223322	-0.391188		172449	-0.607861		120886	-1.07076		67277.5	-2.36567		37840.5	-4.13029
105700		223341	-0.391034		172467	-0.607561		120902	-1.07006		67288.2	-2.36337		37846.4	-4.12499
105800		223361	-0.390879		172485	-0.607262		120917	-1.06936		67298.9	-2.36107		37852.3	-4.1197
105900		223380	-0.390724		172503	-0.606963		120933	-1.06866		67309.6	-2.35878		37858.2	-4.11441
106000		223400	-0.39057		172521	-0.606664		120949	-1.06797		67320.3	-2.35649		37864.1	-4.10914
106100		223419	-0.390416		172539	-0.606365		120964	-1.06727		67330.9	-2.3542		37870	-4.10388
106200		223439	-0.390262		172557	-0.606066		120980	-1.06657		67341.6	-2.35192		37875.8	-4.09862
106300		223458	-0.390107		172575	-0.605768		120995	-1.06587		67352.3	-2.34964		37881.7	-4.09338
106400		223477	-0.389953		172593	-0.60547		121011	-1.06518		67362.9	-2.34736		37887.6	-4.08815
106500		223497	-0.389799		172611	-0.605172		121027	-1.06448		67373.6	-2.34509		37893.5	-4.08292
106600		223516	-0.389645		172629	-0.604874		121042	-1.06379		67384.2	-2.34282		37899.3	-4.07771
106700		223536	-0.389492		172648	-0.604577		121058	-1.0631		67394.8	-2.34056		37905.2	-4.07251
106800		223555	-0.389338		172666	-0.60428		121073	-1.0624		67405.5	-2.33829		37911	-4.06732
106900		223575	-0.389184		172684	-0.603983		121089	-1.06171		67416.1	-2.33603		37916.9	-4.06213
107000		223594	-0.389031		172702	-0.603686		121105	-1.06102		67426.7	-2.33378		37922.7	-4.05696
107100		223614	-0.388877		172720	-0.60339		121120	-1.06033		67437.3	-2.33152		37928.5	-4.0518
107200		223633	-0.388724		172738	-0.603093		121136	-1.05964		67447.9	-2.32927		37934.4	-4.04664
107300		223653	-0.388571		172756	-0.602797		121151	-1.05895		67458.5	-2.32703		37940.2	-4.0415
107400		223672	-0.388418		172774	-0.602501		121167	-1.05826		67469.1	-2.32478		37946	-4.03637
107500		223691	-0.388265		172792	-0.602206		121182	-1.05757		67479.7	-2.32254		37951.8	-4.03124
107600		223711	-0.388112		172809	-0.60191		121198	-1.05688		67490.2	-2.32031		37957.6	-4.02613
107700		223730	-0.387959		172827	-0.601615		121213	-1.0562		67500.8	-2.31807		37963.4	-4.02102
107800		223750	-0.387806		172845	-0.60132		121229	-1.05551		67511.4	-2.31584		37969.2	-4.01593
107900		223769	-0.387653		172863	-0.601025		121244	-1.05483		67521.9	-2.31361		37975	-4.01084
108000		223789	-0.387501		172881	-0.60073		121260	-1.05414		67532.5	-2.31139		37980.8	-4.00577
108100		223808	-0.387348		172899	-0.600436		121275	-1.05346		67543	-2.30917		37986.5	-4.0007
108200		223827	-0.387196		172917	-0.600142		121291	-1.05277		67553.5	-2.30695		37992.3	-3.99565
108300		223847	-0.387044		172935	-0.599848		121306	-1.05209		67564.1	-2.30474		37998.1	-3.9906
108400		223866	-0.386891		172953	-0.599554		121322	-1.05141		67574.6	-2.30253		38003.8	-3.98556
108500		223886	-0.386739		172971	-0.599261		121337	-1.05073		67585.1	-2.30032		38009.6	-3.98054
108600		223905	-0.386587		172989	-0.598968		121353	-1.05005		67595.6	-2.29811		38015.3	-3.97552
108700		223924	-0.386435		173007	-0.598674		121368	-1.04937		67606.1	-2.29591		38021.1	-3.97051
108800		223944	-0.386283		173025	-0.598382		121384	-1.04869		67616.6	-2.29371		38026.8	-3.96551
108900		223963	-0.386131		173043	-0.598089		121399	-1.04801		67627.1	-2.29152		38032.6	-3.96052
109000		223982	-0.38598		173061	-0.597797		121415	-1.04733		67637.5	-2.28932		38038.3	-3.95554
109100		224002	-0.385828		173079	-0.597504		121430	-1.04665		67648	-2.28714		38044	-3.95057
109200		224021	-0.385677		173096	-0.597212		121445	-1.04597		67658.5	-2.28495		38049.7	-3.94561
109300		224040	-0.385525		173114	-0.596921		121461	-1.0453		67668.9	-2.28277		38055.4	-3.94066
109400		224060	-0.385374		173132	-0.596629		121476	-1.04462		67679.4	-2.28059		38061.1	-3.93571
109500		224079	-0.385222		173150	-0.596338		121492	-1.04395		67689.8	-2.27841		38066.8	-3.93078
109600		224099	-0.385071		173168	-0.596046		121507	-1.04327		67700.3	-2.27624		38072.5	-3.92585
109700		224118	-0.38492		173186	-0.595756		121522	-1.0426		67710.7	-2.27407		38078.2	-3.92094
109800		224137	-0.384769		173204	-0.595465		121538	-1.04193		67721.1	-2.2719		38083.9	-3.91603
109900		224157	-0.384618		173222	-0.595174		121553	-1.04125		67731.5	-2.26973		38089.6	-3.91114
110000		224176	-0.384468		173239	-0.594884		121569	-1.04058		67741.9	-2.26757		38095.2	-3.90625
110100		224195	-0.384317		173257	-0.594594		121584	-1.03991		67752.3	-2.26542		38100.9	-3.90137
110200		224214	-0.384166		173275	-0.594304		121599	-1.03924		67762.7	-2.26326		38106.6	-3.8965
110300		224234	-0.384016		173293	-0.594014		121615	-1.03857		67773.1	-2.26111		38112.2	-3.89164
110400		224253	-0.383865		173311	-0.593725		121630	-1.0379		67783.5	-2.25896		38117.9	-3.88679
110500		224272	-0.383715		173329	-0.593436		121645	-1.03723		67793.9	-2.25681		38123.5	-3.88195
110600		224292	-0.383564		173346	-0.593147		121661	-1.03657		67804.2	-2.25467		38129.2	-3.87712
110700		224311	-0.383414		173364	-0.592858		121676	-1.0359		67814.6	-2.25253		38134.8	-3.87229
110800		224330	-0.383264		173382	-0.592569		121691	-1.03523		67825	-2.2504		38140.4	-3.86748
110900		224350	-0.383114		173400	-0.592281		121707	-1.03457		67835.3	-2.24826		38146	-3.86267
111000		224369	-0.382964		173418	-0.591993		121722	-1.0339		67845.7	-2.24613		38151.7	-3.85788
111100		224388	-0.382814		173436	-0.591705		121737	-1.03324		67856	-2.244		38157.3	-3.85309
111200		224407	-0.382665		173453	-0.591417		121753	-1.03257		67866.3	-2.24188		38162.9	-3.84831
111300		224427	-0.382515		173471	-0.591129		121768	-1.03191		67876.6	-2.23976		38168.5	-3.84354
111400		224446	-0.382365		173489	-0.590842		121783	-1.03125		67887	-2.23764		38174.1	-3.83878
111500		224465	-0.382216		173507	-0.590555		121799	-1.03059		67897.3	-2.23552		38179.7	-3.83403
111600		224484	-0.382066		173524	-0.590268		121814	-1.02992		67907.6	-2.23341		38185.3	-3.82928
111700		224504	-0.381917		173542	-0.589981		121829	-1.02926		67917.9	-2.2313		38190.8	-3.82455
111800		224523	-0.381768		173560	-0.589695		121844	-1.0286		67928.2	-2.2292		38196.4	-3.81982
111900		224542	-0.381619		173578	-0.589409		121860	-1.02794		67938.4	-2.22709		38202	-3.8151
112000		224561	-0.38147		173596	-0.589122		121875	-1.02728		67948.7	-2.22499		38207.5	-3.81039
112100		224581	-0.381321		173613	-0.588837		121890	-1.02663		67959	-2.22289		38213.1	-3.80569
112200		224600	-0.381172		173631	-0.588551		121906	-1.02597		67969.3	-2.2208		38218.7	-3.801
112300		224619	-0.381023		173649	-0.588265		121921	-1.02531		67979.5	-2.21871		38224.2	-3.79632
112400		224638	-0.380874		173666	-0.58798		121936	-1.02466		67989.8	-2.21662		38229.8	-3.79165
112500		224658	-0.380726		173684	-0.587695		121951	-1.024		68000	-2.21453		38235.3	-3.78698
112600		224677	-0.380577		173702	-0.58741		121966	-1.02334		68010.2	-2.21245		38240.8	-3.78233
112700		224696	-0.380429		173720	-0.587126		121982	-1.02269		68020.5	-2.21037		38246.4	-3.77768
112800		224715	-0.38028		173737	-0.586841		121997	-1.02204		68030.7	-2.20829		38251.9	-3.77304
112900		224734	-0.380132		173755	-0.586557		122012	-1.02138		68040.9	-2.20622		38257.4	-3.76841
113000		224754	-0.379984		173773	-0.586273		122027	-1.02073		68051.1	-2.20415		38262.9	-3.76378
113100		224773	-0.379836		173790	-0.585989		122042	-1.02008		68061.3	-2.20208		38268.4	-3.75917
113200		224792	-0.379688		173808	-0.585706		122058	-1.01943		68071.5	-2.20001		38273.9	-3.75457
113300		224811	-0.37954		173826	-0.585422		122073	-1.01878		68081.7	-2.19795		38279.4	-3.74997
113400		224830	-0.379392		173844	-0.585139		122088	-1.01813		68091.9	-2.19589		38284.9	-3.74538
113500		224849	-0.379244		173861	-0.584856		122103	-1.01748		68102.1	-2.19384		38290.4	-3.7408
113600		224869	-0.379097		173879	-0.584573		122118	-1.01683		68112.2	-2.19178		38295.9	-3.73623
113700		224888	-0.378949		173897	-0.584291		122134	-1.01618		68122.4	-2.18973		38301.4	-3.73166
113800		224907	-0.378802		173914	-0.584008		122149	-1.01553		68132.6	-2.18768		38306.8	-3.72711
113900		224926	-0.378654		173932	-0.583726		122164	-1.01489		68142.7	-2.18564		38312.3	-3.72256
114000		224945	-0.378507		173950	-0.583444		122179	-1.01424		68152.9	-2.1836		38317.8	-3.71802
114100		224964	-0.37836		173967	-0.583162		122194	-1.01359		68163	-2.18156		38323.2	-3.71349
114200		224984	-0.378212		173985	-0.582881		122209	-1.01295		68173.1	-2.17952		38328.7	-3.70897
114300		225003	-0.378065		174003	-0.5826		122224	-1.0123		68183.3	-2.17749		38334.1	-3.70446
114400		225022	-0.377918		174020	-0.582318		122240	-1.01166		68193.4	-2.17546		38339.6	-3.69995
114500		225041	-0.377772		174038	-0.582037		122255	-1.01102		68203.5	-2.17343		38345	-3.69546
114600		225060	-0.377625		174055	-0.581757		122270	-1.01037		68213.6	-2.1714		38350.4	-3.69097
114700		225079	-0.377478		174073	-0.581476		122285	-1.00973		68223.7	-2.16938		38355.8	-3.68649
114800		225098	-0.377331		174091	-0.581196		122300	-1.00909		68233.8	-2.16736		38361.3	-3.68202
114900		225117	-0.377185		174108	-0.580916		122315	-1.00845		68243.9	-2.16535		38366.7	-3.67755
115000		225137	-0.377038		174126	-0.580636		122330	-1.00781		68254	-2.16333		38372.1	-3.67309
115100		225156	-0.376892		174143	-0.580356		122345	-1.00717		68264	-2.16132		38377.5	-3.66865
115200		225175	-0.376746		174161	-0.580077		122360	-1.00653		68274.1	-2.15931		38382.9	-3.66421
115300		225194	-0.376599		174179	-0.579797		122375	-1.00589		68284.2	-2.15731		38388.3	-3.65977
115400		225213	-0.376453		174196	-0.579518		122390	-1.00526		68294.2	-2.1553		38393.7	-3.65535
115500		225232	-0.376307		174214	-0.579239		122405	-1.00462		68304.3	-2.1533		38399.1	-3.65093
115600		225251	-0.376161		174231	-0.57896		122420	-1.00398		68314.3	-2.15131		38404.5	-3.64653
115700		225270	-0.376015		174249	-0.578682		122436	-1.00335		68324.4	-2.14931		38409.8	-3.64213
115800		225289	-0.37587		174267	-0.578404		122451	-1.00271		68334.4	-2.14732		38415.2	-3.63773
115900		225308	-0.375724		174284	-0.578126		122466	-1.00208		68344.4	-2.14533		38420.6	-3.63335
116000		225328	-0.375578		174302	-0.577848		122481	-1.00144		68354.4	-2.14335		38425.9	-3.62897
116100		225347	-0.375433		174319	-0.57757		122496	-1.00081		68364.4	-2.14136		38431.3	-3.62461
116200		225366	-0.375287		174337	-0.577292		122511	-1.00018		68374.4	-2.13938		38436.6	-3.62024
116300		225385	-0.375142		174354	-0.577015		122526	-0.999543		68384.4	-2.13741		38442	-3.61589
116400		225404	-0.374997		174372	-0.576738		122541	-0.998912		68394.4	-2.13543		38447.3	-3.61155
116500		225423	-0.374852		174389	-0.576461		122556	-0.99828		68404.4	-2.13346		38452.7	-3.60721
116600		225442	-0.374706		174407	-0.576184		122571	-0.99765		68414.4	-2.13149		38458	-3.60288
116700		225461	-0.374561		174424	-0.575908		122586	-0.99702		68424.4	-2.12952		38463.3	-3.59856
116800		225480	-0.374417		174442	-0.575632		122601	-0.996391		68434.3	-2.12756		38468.6	-3.59425
116900		225499	-0.374272		174459	-0.575355		122616	-0.995762		68444.3	-2.1256		38474	-3.58994
117000		225518	-0.374127		174477	-0.57508		122631	-0.995134		68454.3	-2.12364		38479.3	-3.58564
117100		225537	-0.373982		174494	-0.574804		122646	-0.994506		68464.2	-2.12168		38484.6	-3.58135
117200		225556	-0.373838		174512	-0.574528		122660	-0.993879		68474.1	-2.11973		38489.9	-3.57707
117300		225575	-0.373693		174529	-0.574253		122675	-0.993253		68484.1	-2.11778		38495.2	-3.5728
117400		225594	-0.373549		174547	-0.573978		122690	-0.992627		68494	-2.11583		38500.5	-3.56853
117500		225613	-0.373404		174564	-0.573703		122705	-0.992002		68503.9	-2.11389		38505.7	-3.56427
117600		225632	-0.37326		174582	-0.573428		122720	-0.991377		68513.9	-2.11194		38511	-3.56002
117700		225651	-0.373116		174599	-0.573154		122735	-0.990753		68523.8	-2.11		38516.3	-3.55577
117800		225670	-0.372972		174617	-0.572879		122750	-0.99013		68533.7	-2.10807		38521.6	-3.55153
117900		225689	-0.372828		174634	-0.572605		122765	-0.989507		68543.6	-2.10613		38526.8	-3.54731
118000		225708	-0.372684		174652	-0.572331		122780	-0.988885		68553.5	-2.1042		38532.1	-3.54308
118100		225727	-0.37254		174669	-0.572057		122795	-0.988263		68563.3	-2.10227		38537.4	-3.53887
118200		225746	-0.372396		174687	-0.571784		122810	-0.987642		68573.2	-2.10034		38542.6	-3.53466
118300		225765	-0.372252		174704	-0.571511		122825	-0.987022		68583.1	-2.09842		38547.9	-3.53046
118400		225784	-0.372109		174722	-0.571237		122840	-0.986402		68593	-2.0965		38553.1	-3.52627
118500		225803	-0.371965		174739	-0.570964		122854	-0.985783		68602.8	-2.09458		38558.4	-3.52209
118600		225822	-0.371822		174756	-0.570692		122869	-0.985164		68612.7	-2.09266		38563.6	-3.51791
118700		225841	-0.371679		174774	-0.570419		122884	-0.984546		68622.5	-2.09075		38568.8	-3.51374
118800		225860	-0.371535		174791	-0.570147		122899	-0.983928		68632.4	-2.08884		38574	-3.50958
118900		225879	-0.371392		174809	-0.569875		122914	-0.983311		68642.2	-2.08693		38579.3	-3.50543
119000		225898	-0.371249		174826	-0.569603		122929	-0.982695		68652	-2.08503		38584.5	-3.50128
119100		225917	-0.371106		174844	-0.569331		122944	-0.982079		68661.9	-2.08312		38589.7	-3.49714
119200		225936	-0.370963		174861	-0.569059		122958	-0.981464		68671.7	-2.08122		38594.9	-3.49301
119300		225955	-0.37082		174878	-0.568788		122973	-0.980849		68681.5	-2.07933		38600.1	-3.48888
119400		225973	-0.370677		174896	-0.568517		122988	-0.980235		68691.3	-2.07743		38605.3	-3.48476
119500		225992	-0.370535		174913	-0.568246		123003	-0.979621		68701.1	-2.07554		38610.5	-3.48065
119600		226011	-0.370392		174931	-0.567975		123018	-0.979008		68710.9	-2.07365		38615.7	-3.47655
119700		226030	-0.37025		174948	-0.567704		123033	-0.978396		68720.7	-2.07176		38620.8	-3.47245
119800		226049	-0.370107		174965	-0.567434		123047	-0.977784		68730.5	-2.06988		38626	-3.46836
119900		226068	-0.369965		174983	-0.567163		123062	-0.977173		68740.2	-2.068		38631.2	-3.46428
120000		226087	-0.369822		175000	-0.566893		123077	-0.976562		68750	-2.06612		38636.4	-3.46021
120100		226106	-0.36968		175017	-0.566624		123092	-0.975952		68759.8	-2.06424		38641.5	-3.45614
120200		226125	-0.369538		175035	-0.566354		123106	-0.975343		68769.5	-2.06236		38646.7	-3.45208
120300		226144	-0.369396		175052	-0.566084		123121	-0.974734		68779.3	-2.06049		38651.8	-3.44803
120400		226163	-0.369254		175069	-0.565815		123136	-0.974126		68789	-2.05862		38657	-3.44398
120500		226181	-0.369112		175087	-0.565546		123151	-0.973518		68798.8	-2.05676		38662.1	-3.43994
120600		226200	-0.368971		175104	-0.565277		123166	-0.972911		68808.5	-2.05489		38667.3	-3.43591
120700		226219	-0.368829		175121	-0.565008		123180	-0.972304		68818.2	-2.05303		38672.4	-3.43189
120800		226238	-0.368687		175139	-0.56474		123195	-0.971698		68827.9	-2.05117		38677.5	-3.42787
120900		226257	-0.368546		175156	-0.564472		123210	-0.971092		68837.6	-2.04931		38682.7	-3.42386
121000		226276	-0.368404		175173	-0.564204		123225	-0.970487		68847.4	-2.04746		38687.8	-3.41986
121100		226295	-0.368263		175191	-0.563936		123239	-0.969883		68857.1	-2.04561		38692.9	-3.41586
121200		226314	-0.368122		175208	-0.563668		123254	-0.969279		68866.7	-2.04376		38698	-3.41187
121300		226332	-0.36798		175225	-0.5634		123269	-0.968676		68876.4	-2.04191		38703.1	-3.40789
121400		226351	-0.367839		175243	-0.563133		123283	-0.968073		68886.1	-2.04007		38708.2	-3.40391
121500		226370	-0.367698		175260	-0.562866		123298	-0.967471		68895.8	-2.03823		38713.3	-3.39994
121600		226389	-0.367557		175277	-0.562599		123313	-0.96687		68905.5	-2.03639		38718.4	-3.39598
121700		226408	-0.367416		175294	-0.562332		123328	-0.966269		68915.1	-2.03455		38723.5	-3.39203
121800		226427	-0.367275		175312	-0.562065		123342	-0.965668		68924.8	-2.03272		38728.6	-3.38808
121900		226445	-0.367135		175329	-0.561799		123357	-0.965068		68934.5	-2.03089		38733.7	-3.38414
122000		226464	-0.366994		175346	-0.561533		123372	-0.964469		68944.1	-2.02906		38738.7	-3.38021
122100		226483	-0.366853		175364	-0.561267		123386	-0.96387		68953.7	-2.02723		38743.8	-3.37628
122200		226502	-0.366713		175381	-0.561001		123401	-0.963272		68963.4	-2.02541		38748.9	-3.37236
122300		226521	-0.366573		175398	-0.560735		123416	-0.962674		68973	-2.02358		38753.9	-3.36844
122400		226539	-0.366432		175415	-0.56047		123430	-0.962077		68982.6	-2.02176		38759	-3.36454
122500		226558	-0.366292		175433	-0.560204		123445	-0.961481		68992.2	-2.01995		38764	-3.36064
122600		226577	-0.366152		175450	-0.559939		123460	-0.960885		69001.9	-2.01813		38769.1	-3.35675
122700		226596	-0.366012		175467	-0.559674		123474	-0.960289		69011.5	-2.01632		38774.1	-3.35286
122800		226615	-0.365872		175484	-0.55941		123489	-0.959694		69021.1	-2.01451		38779.2	-3.34898
122900		226633	-0.365732		175501	-0.559145		123504	-0.9591		69030.7	-2.0127		38784.2	-3.34511
123000		226652	-0.365592		175519	-0.558881		123518	-0.958506		69040.2	-2.0109		38789.2	-3.34124
123100		226671	-0.365452		175536	-0.558617		123533	-0.957913		69049.8	-2.0091		38794.3	-3.33738
123200		226690	-0.365312		175553	-0.558353		123547	-0.95732		69059.4	-2.0073		38799.3	-3.33353
123300		226709	-0.365173		175570	-0.558089		123562	-0.956728		69069	-2.0055		38804.3	-3.32968
123400		226727	-0.365033		175588	-0.557825		123577	-0.956137		69078.5	-2.0037		38809.3	-3.32584
123500		226746	-0.364894		175605	-0.557562		123591	-0.955546		69088.1	-2.00191		38814.3	-3.32201
123600		226765	-0.364755		175622	-0.557299		123606	-0.954955		69097.7	-2.00012		38819.3	-3.31818
123700		226784	-0.364615		175639	-0.557036		123620	-0.954365		69107.2	-1.99833		38824.3	-3.31437
123800		226802	-0.364476		175656	-0.556773		123635	-0.953776		69116.7	-1.99655		38829.3	-3.31055
123900		226821	-0.364337		175673	-0.55651		123650	-0.953187		69126.3	-1.99477		38834.3	-3.30675
124000		226840	-0.364198		175691	-0.556248		123664	-0.952599		69135.8	-1.99298		38839.3	-3.30295
124100		226859	-0.364059		175708	-0.555985		123679	-0.952011		69145.3	-1.99121		38844.3	-3.29915
124200		226877	-0.36392		175725	-0.555723		123693	-0.951424		69154.8	-1.98943		38849.2	-3.29537
124300		226896	-0.363781		175742	-0.555461		123708	-0.950837		69164.4	-1.98766		38854.2	-3.29159
124400		226915	-0.363642		175759	-0.5552		123722	-0.950251		69173.9	-1.98589		38859.2	-3.28781
124500		226933	-0.363504		175776	-0.554938		123737	-0.949665		69183.4	-1.98412		38864.1	-3.28405
124600		226952	-0.363365		175794	-0.554677		123751	-0.94908		69192.9	-1.98235		38869.1	-3.28028
124700		226971	-0.363227		175811	-0.554416		123766	-0.948496		69202.3	-1.98059		38874.1	-3.27653
124800		226990	-0.363088		175828	-0.554155		123780	-0.947912		69211.8	-1.97882		38879	-3.27278
124900		227008	-0.36295		175845	-0.553894		123795	-0.947328		69221.3	-1.97707		38883.9	-3.26904
125000		227027	-0.362812		175862	-0.553633		123810	-0.946746		69230.8	-1.97531		38888.9	-3.26531
125100		227046	-0.362674		175879	-0.553373		123824	-0.946163		69240.2	-1.97355		38893.8	-3.26158
125200		227064	-0.362536		175896	-0.553113		123839	-0.945581		69249.7	-1.9718		38898.8	-3.25786
125300		227083	-0.362398		175913	-0.552852		123853	-0.945		69259.1	-1.97005		38903.7	-3.25414
125400		227102	-0.36226		175931	-0.552593		123868	-0.944419		69268.6	-1.9683		38908.6	-3.25043
125500		227120	-0.362122		175948	-0.552333		123882	-0.943839		69278	-1.96656		38913.5	-3.24673
125600		227139	-0.361984		175965	-0.552073		123896	-0.94326		69287.5	-1.96482		38918.4	-3.24303
125700		227158	-0.361846		175982	-0.551814		123911	-0.94268		69296.9	-1.96307		38923.3	-3.23934
125800		227176	-0.361709		175999	-0.551555		123925	-0.942102		69306.3	-1.96134		38928.3	-3.23566
125900		227195	-0.361571		176016	-0.551296		123940	-0.941524		69315.7	-1.9596		38933.2	-3.23198
126000		227214	-0.361434		176033	-0.551037		123954	-0.940946		69325.2	-1.95787		38938.1	-3.22831
126100		227232	-0.361296		176050	-0.550778		123969	-0.940369		69334.6	-1.95614		38942.9	-3.22464
126200		227251	-0.361159		176067	-0.55052		123983	-0.939793		69344	-1.95441		38947.8	-3.22098
126300		227270	-0.361022		176084	-0.550262		123998	-0.939217		69353.4	-1.95268		38952.7	-3.21733
126400		227288	-0.360885		176101	-0.550004		124012	-0.938641		69362.7	-1.95095		38957.6	-3.21368
126500		227307	-0.360747		176118	-0.549746		124027	-0.938067		69372.1	-1.94923		38962.5	-3.21004
126600		227326	-0.36061		176135	-0.549488		124041	-0.937492		69381.5	-1.94751		38967.3	-3.20641
126700		227344	-0.360474		176152	-0.549231		124055	-0.936918		69390.9	-1.94579		38972.2	-3.20278
126800		227363	-0.360337		176170	-0.548973		124070	-0.936345		69400.2	-1.94408		38977.1	-3.19916
126900		227382	-0.3602		176187	-0.548716		124084	-0.935772		69409.6	-1.94237		38981.9	-3.19554
127000		227400	-0.360063		176204	-0.548459		124099	-0.9352		69419	-1.94065		38986.8	-3.19193
127100		227419	-0.359927		176221	-0.548202		124113	-0.934628		69428.3	-1.93895		38991.6	-3.18833
127200		227437	-0.35979		176238	-0.547946		124127	-0.934057		69437.7	-1.93724		38996.5	-3.18473
127300		227456	-0.359654		176255	-0.547689		124142	-0.933486		69447	-1.93554		39001.3	-3.18114
127400		227475	-0.359517		176272	-0.547433		124156	-0.932916		69456.3	-1.93383		39006.2	-3.17755
127500		227493	-0.359381		176289	-0.547177		124171	-0.932347		69465.6	-1.93213		39011	-3.17397
127600		227512	-0.359245		176306	-0.546921		124185	-0.931777		69475	-1.93044		39015.8	-3.1704
127700		227530	-0.359109		176323	-0.546665		124199	-0.931209		69484.3	-1.92874		39020.6	-3.16683
127800		227549	-0.358973		176340	-0.54641		124214	-0.930641		69493.6	-1.92705		39025.5	-3.16327
127900		227568	-0.358837		176357	-0.546154		124228	-0.930073		69502.9	-1.92536		39030.3	-3.15972
128000		227586	-0.358701		176374	-0.545899		124242	-0.929506		69512.2	-1.92367		39035.1	-3.15617
128100		227605	-0.358565		176391	-0.545644		124257	-0.92894		69521.5	-1.92198		39039.9	-3.15262
128200		227623	-0.358429		176408	-0.545389		124271	-0.928374		69530.8	-1.9203		39044.7	-3.14909
128300		227642	-0.358293		176425	-0.545135		124285	-0.927808		69540.1	-1.91862		39049.5	-3.14556
128400		227660	-0.358158		176442	-0.54488		124300	-0.927243		69549.3	-1.91694		39054.3	-3.14203
128500		227679	-0.358022		176458	-0.544626		124314	-0.926679		69558.6	-1.91526		39059.1	-3.13851
128600		227698	-0.357887		176475	-0.544372		124328	-0.926115		69567.9	-1.91358		39063.9	-3.135
128700		227716	-0.357751		176492	-0.544118		124343	-0.925552		69577.1	-1.91191		39068.6	-3.13149
128800		227735	-0.357616		176509	-0.543864		124357	-0.924989		69586.4	-1.91024		39073.4	-3.12799
128900		227753	-0.357481		176526	-0.543611		124371	-0.924426		69595.6	-1.90857		39078.2	-3.12449
129000		227772	-0.357346		176543	-0.543357		124386	-0.923864		69604.9	-1.9069		39083	-3.121
129100		227790	-0.357211		176560	-0.543104		124400	-0.923303		69614.1	-1.90524		39087.7	-3.11752
129200		227809	-0.357076		176577	-0.542851		124414	-0.922742		69623.3	-1.90358		39092.5	-3.11404
129300		227827	-0.356941		176594	-0.542598		124428	-0.922182		69632.6	-1.90192		39097.3	-3.11057
129400		227846	-0.356806		176611	-0.542345		124443	-0.921622		69641.8	-1.90026		39102	-3.1071
129500		227864	-0.356671		176628	-0.542093		124457	-0.921063		69651	-1.8986		39106.8	-3.10364
129600		227883	-0.356537		176645	-0.54184		124471	-0.920504		69660.2	-1.89695		39111.5	-3.10018
129700		227901	-0.356402		176662	-0.541588		124486	-0.919946		69669.4	-1.8953		39116.2	-3.09673
129800		227920	-0.356267		176679	-0.541336		124500	-0.919388		69678.6	-1.89365		39121	-3.09329
129900		227938	-0.356133		176695	-0.541085		124514	-0.91883		69687.8	-1.892		39125.7	-3.08985
130000		227957	-0.355999		176712	-0.540833		124528	-0.918274		69697	-1.89036		39130.4	-3.08642
130100		227975	-0.355864		176729	-0.540581		124543	-0.917717		69706.1	-1.88872		39135.2	-3.08299
130200		227994	-0.35573		176746	-0.54033		124557	-0.917162		69715.3	-1.88708		39139.9	-3.07957
130300		228012	-0.355596		176763	-0.540079		124571	-0.916606		69724.5	-1.88544		39144.6	-3.07616
130400		228031	-0.355462		176780	-0.539828		124585	-0.916052		69733.7	-1.8838		39149.3	-3.07275
130500		228049	-0.355328		176797	-0.539577		124599	-0.915497		69742.8	-1.88217		39154	-3.06934
130600		228068	-0.355194		176814	-0.539327		124614	-0.914944		69752	-1.88053		39158.7	-3.06595
130700		228086	-0.35506		176830	-0.539076		124628	-0.91439		69761.1	-1.8789		39163.4	-3.06255
130800		228105	-0.354926		176847	-0.538826		124642	-0.913838		69770.3	-1.87728		39168.1	-3.05917
130900		228123	-0.354793		176864	-0.538576		124656	-0.913285		69779.4	-1.87565		39172.8	-3.05579
131000		228142	-0.354659		176881	-0.538326		124670	-0.912734		69788.5	-1.87403		39177.5	-3.05241
131100		228160	-0.354525		176898	-0.538076		124685	-0.912182		69797.6	-1.87241		39182.2	-3.04904
131200		228179	-0.354392		176915	-0.537827		124699	-0.911632		69806.8	-1.87079		39186.9	-3.04568
131300		228197	-0.354259		176931	-0.537578		124713	-0.911081		69815.9	-1.86917		39191.5	-3.04232
131400		228216	-0.354125		176948	-0.537328		124727	-0.910532		69825	-1.86755		39196.2	-3.03896
131500		228234	-0.353992		176965	-0.537079		124741	-0.909982		69834.1	-1.86594		39200.9	-3.03562
131600		228252	-0.353859		176982	-0.53683		124755	-0.909434		69843.2	-1.86433		39205.5	-3.03227
131700		228271	-0.353726		176999	-0.536582		124770	-0.908885		69852.3	-1.86272		39210.2	-3.02894
131800		228289	-0.353593		177016	-0.536333		124784	-0.908337		69861.4	-1.86111		39214.8	-3.02561
131900		228308	-0.35346		177032	-0.536085		124798	-0.90779		69870.4	-1.85951		39219.5	-3.02228
132000		228326	-0.353327		177049	-0.535837		124812	-0.907243		69879.5	-1.85791		39224.1	-3.01896
132100		228345	-0.353194		177066	-0.535589		124826	-0.906697		69888.6	-1.85631		39228.8	-3.01564
132200		228363	-0.353061		177083	-0.535341		124840	-0.906151		69897.7	-1.85471		39233.4	-3.01233
132300		228381	-0.352929		177100	-0.535093		124854	-0.905606		69906.7	-1.85311		39238.1	-3.00903
132400		228400	-0.352796		177116	-0.534846		124869	-0.905061		69915.8	-1.85152		39242.7	-3.00573
132500		228418	-0.352664		177133	-0.534599		124883	-0.904517		69924.8	-1.84992		39247.3	-3.00244
132600		228437	-0.352531		177150	-0.534351		124897	-0.903973		69933.9	-1.84833		39251.9	-2.99915
132700		228455	-0.352399		177167	-0.534104		124911	-0.90343		69942.9	-1.84675		39256.6	-2.99587
132800		228473	-0.352267		177183	-0.533858		124925	-0.902887		69951.9	-1.84516		39261.2	-2.99259
132900		228492	-0.352134		177200	-0.533611		124939	-0.902345		69960.9	-1.84358		39265.8	-2.98932
133000		228510	-0.352002		177217	-0.533365		124953	-0.901803		69970	-1.84199		39270.4	-2.98606
133100		228529	-0.35187		177234	-0.533118		124967	-0.901261		69979	-1.84041		39275	-2.98279
133200		228547	-0.351738		177250	-0.532872		124981	-0.90072		69988	-1.83884		39279.6	-2.97954
133300		228565	-0.351606		177267	-0.532626		124995	-0.90018		69997	-1.83726		39284.2	-2.97629
133400		228584	-0.351475		177284	-0.532381		125009	-0.89964		70006	-1.83569		39288.8	-2.97304
133500		228602	-0.351343		177301	-0.532135		125023	-0.899101		70015	-1.83411		39293.4	-2.9698
133600		228620	-0.351211		177317	-0.53189		125037	-0.898562		70024	-1.83254		39297.9	-2.96657
133700		228639	-0.35108		177334	-0.531644		125052	-0.898023		70033	-1.83098		39302.5	-2.96334
133800		228657	-0.350948		177351	-0.531399		125066	-0.897485		70041.9	-1.82941		39307.1	-2.96012
133900		228675	-0.350817		177367	-0.531154		125080	-0.896948		70050.9	-1.82785		39311.7	-2.9569
134000		228694	-0.350685		177384	-0.53091		125094	-0.896411		70059.9	-1.82628		39316.2	-2.95369
134100		228712	-0.350554		177401	-0.530665		125108	-0.895874		70068.8	-1.82472		39320.8	-2.95048
134200		228730	-0.350423		177418	-0.530421		125122	-0.895338		70077.8	-1.82317		39325.4	-2.94728
134300		228749	-0.350292		177434	-0.530176		125136	-0.894803		70086.7	-1.82161		39329.9	-2.94408
134400		228767	-0.35016		177451	-0.529932		125150	-0.894268		70095.7	-1.82006		39334.5	-2.94089
134500		228785	-0.350029		177468	-0.529688		125164	-0.893733		70104.6	-1.8185		39339	-2.9377
134600		228804	-0.349899		177484	-0.529445		125178	-0.893199		70113.6	-1.81695		39343.6	-2.93452
134700		228822	-0.349768		177501	-0.529201		125192	-0.892665		70122.5	-1.81541		39348.1	-2.93134
134800		228840	-0.349637		177518	-0.528958		125206	-0.892132		70131.4	-1.81386		39352.6	-2.92817
134900		228859	-0.349506		177534	-0.528714		125220	-0.891599		70140.3	-1.81232		39357.2	-2.925
135000		228877	-0.349375		177551	-0.528471		125234	-0.891067		70149.3	-1.81077		39361.7	-2.92184
135100		228895	-0.349245		177568	-0.528229		125248	-0.890535		70158.2	-1.80923		39366.2	-2.91868
135200		228914	-0.349114		177584	-0.527986		125262	-0.890004		70167.1	-1.8077		39370.7	-2.91553
135300		228932	-0.348984		177601	-0.527743		125276	-0.889473		70176	-1.80616		39375.3	-2.91239
135400		228950	-0.348854		177618	-0.527501		125290	-0.888943		70184.9	-1.80463		39379.8	-2.90925
135500		228968	-0.348723		177634	-0.527259		125303	-0.888413		70193.7	-1.80309		39384.3	-2.90611
135600		228987	-0.348593		177651	-0.527017		125317	-0.887884		70202.6	-1.80156		39388.8	-2.90298
135700		229005	-0.348463		177668	-0.526775		125331	-0.887355		70211.5	-1.80003		39393.3	-2.89985
135800		229023	-0.348333		177684	-0.526533		125345	-0.886826		70220.4	-1.79851		39397.8	-2.89673
135900		229042	-0.348203		177701	-0.526291		125359	-0.886298		70229.2	-1.79698		39402.3	-2.89362
136000		229060	-0.348073		177717	-0.52605		125373	-0.885771		70238.1	-1.79546		39406.8	-2.89051
136100		229078	-0.347943		177734	-0.525809		125387	-0.885244		70247	-1.79394		39411.3	-2.8874
136200		229096	-0.347813		177751	-0.525568		125401	-0.884717		70255.8	-1.79242		39415.7	-2.8843
136300		229115	-0.347684		177767	-0.525327		125415	-0.884191		70264.6	-1.79091		39420.2	-2.88121
136400		229133	-0.347554		177784	-0.525086		125429	-0.883666		70273.5	-1.78939		39424.7	-2.87812
136500		229151	-0.347425		177800	-0.524846		125443	-0.883141		70282.3	-1.78788		39429.2	-2.87503
136600		229169	-0.347295		177817	-0.524605		125457	-0.882616		70291.1	-1.78637		39433.6	-2.87195
136700		229188	-0.347166		177834	-0.524365		125470	-0.882092		70300	-1.78486		39438.1	-2.86887
136800		229206	-0.347036		177850	-0.524125		125484	-0.881568		70308.8	-1.78335		39442.6	-2.8658
136900		229224	-0.346907		177867	-0.523885		125498	-0.881045		70317.6	-1.78184		39447	-2.86274
137000		229242	-0.346778		177883	-0.523645		125512	-0.880522		70326.4	-1.78034		39451.5	-2.85968
137100		229260	-0.346649		177900	-0.523406		125526	-0.88		70335.2	-1.77884		39455.9	-2.85662
137200		229279	-0.34652		177916	-0.523166		125540	-0.879478		70344	-1.77734		39460.4	-2.85357
137300		229297	-0.346391		177933	-0.522927		125554	-0.878956		70352.8	-1.77584		39464.8	-2.85052
137400		229315	-0.346262		177950	-0.522688		125568	-0.878435		70361.6	-1.77435		39469.3	-2.84748
137500		229333	-0.346133		177966	-0.522449		125581	-0.877915		70370.4	-1.77285		39473.7	-2.84444
137600		229352	-0.346004		177983	-0.52221		125595	-0.877395		70379.1	-1.77136		39478.1	-2.84141
137700		229370	-0.345876		177999	-0.521972		125609	-0.876875		70387.9	-1.76987		39482.5	-2.83839
137800		229388	-0.345747		178016	-0.521733		125623	-0.876356		70396.7	-1.76838		39487	-2.83536
137900		229406	-0.345618		178032	-0.521495		125637	-0.875838		70405.4	-1.7669		39491.4	-2.83235
138000		229424	-0.34549		178049	-0.521257		125651	-0.875319		70414.2	-1.76541		39495.8	-2.82933
138100		229442	-0.345362		178065	-0.521019		125664	-0.874802		70423	-1.76393		39500.2	-2.82633
138200		229461	-0.345233		178082	-0.520781		125678	-0.874285		70431.7	-1.76245		39504.6	-2.82332
138300		229479	-0.345105		178098	-0.520544		125692	-0.873768		70440.4	-1.76097		39509	-2.82033
138400		229497	-0.344977		178115	-0.520306		125706	-0.873251		70449.2	-1.75949		39513.4	-2.81733
138500		229515	-0.344849		178131	-0.520069		125720	-0.872736		70457.9	-1.75802		39517.8	-2.81434
138600		229533	-0.344721		178148	-0.519832		125733	-0.87222		70466.6	-1.75654		39522.2	-2.81136
138700		229552	-0.344593		178164	-0.519595		125747	-0.871705		70475.3	-1.75507		39526.6	-2.80838
138800		229570	-0.344465		178181	-0.519358		125761	-0.871191		70484.1	-1.7536		39531	-2.80541
138900		229588	-0.344337		178197	-0.519121		125775	-0.870677		70492.8	-1.75214		39535.4	-2.80244
139000		229606	-0.344209		178214	-0.518885		125788	-0.870163		70501.5	-1.75067		39539.7	-2.79947
139100		229624	-0.344082		178230	-0.518648		125802	-0.86965		70510.2	-1.74921		39544.1	-2.79651
139200		229642	-0.343954		178247	-0.518412		125816	-0.869137		70518.9	-1.74774		39548.5	-2.79356
139300		229660	-0.343826		178263	-0.518176		125830	-0.868625		70527.6	-1.74628		39552.9	-2.79061
139400		229679	-0.343699		178280	-0.517941		125844	-0.868113		70536.2	-1.74482		39557.2	-2.78766
139500		229697	-0.343571		178296	-0.517705		125857	-0.867602		70544.9	-1.74337		39561.6	-2.78472
139600		229715	-0.343444		178313	-0.517469		125871	-0.867091		70553.6	-1.74191		39565.9	-2.78178
139700		229733	-0.343317		178329	-0.517234		125885	-0.86658		70562.3	-1.74046		39570.3	-2.77885
139800		229751	-0.34319		178345	-0.516999		125898	-0.866071		70570.9	-1.73901		39574.6	-2.77592
139900		229769	-0.343063		178362	-0.516764		125912	-0.865561		70579.6	-1.73756		39579	-2.773
140000		229787	-0.342936		178378	-0.516529		125926	-0.865052		70588.2	-1.73611		39583.3	-2.77008
140100		229805	-0.342809		178395	-0.516294		125940	-0.864543		70596.9	-1.73467		39587.7	-2.76717
140200		229823	-0.342682		178411	-0.51606		125953	-0.864035		70605.5	-1.73322		39592	-2.76426
140300		229842	-0.342555		178428	-0.515825		125967	-0.863527		70614.2	-1.73178		39596.3	-2.76136
140400		229860	-0.342428		178444	-0.515591		125981	-0.86302		70622.8	-1.73034		39600.7	-2.75846
140500		229878	-0.342301		178460	-0.515357		125994	-0.862513		70631.4	-1.7289		39605	-2.75556
140600		229896	-0.342175		178477	-0.515123		126008	-0.862007		70640	-1.72746		39609.3	-2.75267
140700		229914	-0.342048		178493	-0.514889		126022	-0.861501		70648.7	-1.72603		39613.6	-2.74978
140800		229932	-0.341922		178510	-0.514656		126036	-0.860995		70657.3	-1.72459		39617.9	-2.7469
140900		229950	-0.341795		178526	-0.514422		126049	-0.86049		70665.9	-1.72316		39622.2	-2.74403
141000		229968	-0.341669		178543	-0.514189		126063	-0.859986		70674.5	-1.72173		39626.6	-2.74115
141100		229986	-0.341543		178559	-0.513956		126077	-0.859482		70683.1	-1.72031		39630.9	-2.73828
141200		230004	-0.341416		178575	-0.513723		126090	-0.858978		70691.7	-1.71888		39635.2	-2.73542
141300		230022	-0.34129		178592	-0.51349		126104	-0.858475		70700.3	-1.71745		39639.5	-2.73256
141400		230040	-0.341164		178608	-0.513258		126117	-0.857972		70708.8	-1.71603		39643.7	-2.72971
141500		230058	-0.341038		178624	-0.513025		126131	-0.857469		70717.4	-1.71461		39648	-2.72686
141600		230076	-0.340912		178641	-0.512793		126145	-0.856967		70726	-1.71319		39652.3	-2.72401
141700		230095	-0.340786		178657	-0.512561		126158	-0.856466		70734.6	-1.71178		39656.6	-2.72117
141800		230113	-0.340661		178673	-0.512329		126172	-0.855965		70743.1	-1.71036		39660.9	-2.71833
141900		230131	-0.340535		178690	-0.512097		126186	-0.855464		70751.7	-1.70895		39665.2	-2.7155
142000		230149	-0.340409		178706	-0.511865		126199	-0.854964		70760.2	-1.70753		39669.4	-2.71267
142100		230167	-0.340284		178723	-0.511633		126213	-0.854464		70768.8	-1.70612		39673.7	-2.70985
142200		230185	-0.340158		178739	-0.511402		126226	-0.853965		70777.3	-1.70471		39678	-2.70703
142300		230203	-0.340033		178755	-0.511171		126240	-0.853466		70785.9	-1.70331		39682.2	-2.70422
142400		230221	-0.339907		178772	-0.51094		126254	-0.852968		70794.4	-1.7019		39686.5	-2.70141
142500		230239	-0.339782		178788	-0.510709		126267	-0.852469		70802.9	-1.7005		39690.7	-2.6986
142600		230257	-0.339657		178804	-0.510478		126281	-0.851972		70811.4	-1.6991		39695	-2.6958
142700		230275	-0.339532		178821	-0.510248		126294	-0.851475		70820	-1.6977		39699.2	-2.693
142800		230293	-0.339407		178837	-0.510017		126308	-0.850978		70828.5	-1.6963		39703.5	-2.69021
142900		230311	-0.339282		178853	-0.509787		126322	-0.850482		70837	-1.6949		39707.7	-2.68742
143000		230329	-0.339157		178869	-0.509557		126335	-0.849986		70845.5	-1.69351		39711.9	-2.68464
143100		230347	-0.339032		178886	-0.509327		126349	-0.849491		70854	-1.69212		39716.2	-2.68186
143200		230365	-0.338907		178902	-0.509097		126362	-0.848996		70862.5	-1.69072		39720.4	-2.67908
143300		230383	-0.338782		178918	-0.508867		126376	-0.848501		70871	-1.68934		39724.6	-2.67631
143400		230401	-0.338658		178935	-0.508638		126389	-0.848007		70879.4	-1.68795		39728.8	-2.67354
143500		230419	-0.338533		178951	-0.508408		126403	-0.847513		70887.9	-1.68656		39733.1	-2.67078
143600		230437	-0.338408		178967	-0.508179		126416	-0.84702		70896.4	-1.68518		39737.3	-2.66802
143700		230455	-0.338284		178983	-0.50795		126430	-0.846527		70904.9	-1.68379		39741.5	-2.66527
143800		230473	-0.33816		179000	-0.507721		126444	-0.846035		70913.3	-1.68241		39745.7	-2.66252
143900		230491	-0.338035		179016	-0.507493		126457	-0.845543		70921.8	-1.68103		39749.9	-2.65977
144000		230508	-0.337911		179032	-0.507264		126471	-0.845051		70930.2	-1.67966		39754.1	-2.65703
144100		230526	-0.337787		179049	-0.507036		126484	-0.84456		70938.7	-1.67828		39758.3	-2.65429
144200		230544	-0.337663		179065	-0.506807		126498	-0.84407		70947.1	-1.67691		39762.5	-2.65156
144300		230562	-0.337539		179081	-0.506579		126511	-0.843579		70955.6	-1.67553		39766.7	-2.64883
144400		230580	-0.337415		179097	-0.506351		126525	-0.84309		70964	-1.67416		39770.9	-2.64611
144500		230598	-0.337291		179113	-0.506123		126538	-0.8426		70972.4	-1.67279		39775.1	-2.64339
144600		230616	-0.337167		179130	-0.505896		126552	-0.842111		70980.8	-1.67143		39779.2	-2.64067
144700		230634	-0.337043		179146	-0.505668		126565	-0.841623		70989.3	-1.67006		39783.4	-2.63796
144800		230652	-0.336919		179162	-0.505441		126579	-0.841135		70997.7	-1.6687		39787.6	-2.63525
144900		230670	-0.336796		179178	-0.505214		126592	-0.840647		71006.1	-1.66733		39791.8	-2.63255
145000		230688	-0.336672		179195	-0.504987		126606	-0.84016		71014.5	-1.66597		39795.9	-2.62985
145100		230706	-0.336548		179211	-0.50476		126619	-0.839673		71022.9	-1.66461		39800.1	-2.62715
145200		230724	-0.336425		179227	-0.504533		126632	-0.839186		71031.3	-1.66326		39804.2	-2.62446
145300		230742	-0.336302		179243	-0.504307		126646	-0.8387		71039.7	-1.6619		39808.4	-2.62178
145400		230759	-0.336178		179259	-0.50408		126659	-0.838215		71048.1	-1.66055		39812.6	-2.61909
145500		230777	-0.336055		179276	-0.503854		126673	-0.83773		71056.4	-1.65919		39816.7	-2.61641
145600		230795	-0.335932		179292	-0.503628		126686	-0.837245		71064.8	-1.65784		39820.8	-2.61374
145700		230813	-0.335809		179308	-0.503402		126700	-0.836761		71073.2	-1.65649		39825	-2.61107
145800		230831	-0.335686		179324	-0.503176		126713	-0.836277		71081.6	-1.65515		39829.1	-2.6084
145900		230849	-0.335563		179340	-0.50295		126727	-0.835793		71089.9	-1.6538		39833.3	-2.60574
146000		230867	-0.33544		179357	-0.502725		126740	-0.83531		71098.3	-1.65246		39837.4	-2.60308
146100		230885	-0.335317		179373	-0.502499		126753	-0.834828		71106.6	-1.65111		39841.5	-2.60043
146200		230903	-0.335194		179389	-0.502274		126767	-0.834345		71115	-1.64977		39845.7	-2.59778
146300		230920	-0.335072		179405	-0.502049		126780	-0.833864		71123.3	-1.64843		39849.8	-2.59513
146400		230938	-0.334949		179421	-0.501824		126794	-0.833382		71131.6	-1.64709		39853.9	-2.59249
146500		230956	-0.334826		179437	-0.501599		126807	-0.832901		71140	-1.64576		39858	-2.58985
146600		230974	-0.334704		179454	-0.501375		126820	-0.832421		71148.3	-1.64442		39862.1	-2.58722
146700		230992	-0.334581		179470	-0.50115		126834	-0.831941		71156.6	-1.64309		39866.2	-2.58459
146800		231010	-0.334459		179486	-0.500926		126847	-0.831461		71164.9	-1.64176		39870.3	-2.58196
146900		231028	-0.334337		179502	-0.500702		126860	-0.830982		71173.2	-1.64043		39874.4	-2.57934
147000		231045	-0.334215		179518	-0.500478		126874	-0.830503		71181.6	-1.6391		39878.5	-2.57672
147100		231063	-0.334092		179534	-0.500254		126887	-0.830024		71189.9	-1.63778		39882.6	-2.57411
147200		231081	-0.33397		179550	-0.50003		126901	-0.829546		71198.2	-1.63645		39886.7	-2.5715
147300		231099	-0.333848		179566	-0.499807		126914	-0.829069		71206.4	-1.63513		39890.8	-2.56889
147400		231117	-0.333726		179583	-0.499583		126927	-0.828591		71214.7	-1.63381		39894.9	-2.56629
147500		231135	-0.333604		179599	-0.49936		126941	-0.828114		71223	-1.63249		39899	-2.56369
147600		231152	-0.333483		179615	-0.499137		126954	-0.827638		71231.3	-1.63117		39903.1	-2.5611
147700		231170	-0.333361		179631	-0.498914		126967	-0.827162		71239.6	-1.62985		39907.1	-2.55851
147800		231188	-0.333239		179647	-0.498691		126981	-0.826686		71247.8	-1.62854		39911.2	-2.55592
147900		231206	-0.333117		179663	-0.498469		126994	-0.826211		71256.1	-1.62722		39915.3	-2.55334
148000		231224	-0.332996		179679	-0.498246		127007	-0.825737		71264.4	-1.62591		39919.4	-2.55076
148100		231241	-0.332874		179695	-0.498024		127021	-0.825262		71272.6	-1.6246		39923.4	-2.54819
148200		231259	-0.332753		179711	-0.497802		127034	-0.824788		71280.9	-1.62329		39927.5	-2.54561
148300		231277	-0.332632		179727	-0.49758		127047	-0.824315		71289.1	-1.62198		39931.5	-2.54305
148400		231295	-0.33251		179743	-0.497358		127061	-0.823842		71297.4	-1.62068		39935.6	-2.54049
148500		231313	-0.332389		179760	-0.497136		127074	-0.823369		71305.6	-1.61937		39939.6	-2.53793
148600		231330	-0.332268		179776	-0.496914		127087	-0.822897		71313.8	-1.61807		39943.7	-2.53537
148700		231348	-0.332147		179792	-0.496693		127100	-0.822425		71322.1	-1.61677		39947.7	-2.53282
148800		231366	-0.332026		179808	-0.496471		127114	-0.821953		71330.3	-1.61547		39951.8	-2.53027
148900		231384	-0.331905		179824	-0.49625		127127	-0.821482		71338.5	-1.61417		39955.8	-2.52773
149000		231401	-0.331784		179840	-0.496029		127140	-0.821011		71346.7	-1.61288		39959.8	-2.52519
149100		231419	-0.331663		179856	-0.495808		127154	-0.820541		71354.9	-1.61158		39963.9	-2.52265
149200		231437	-0.331542		179872	-0.495588		127167	-0.820071		71363.1	-1.61029		39967.9	-2.52012
149300		231455	-0.331422		179888	-0.495367		127180	-0.819602		71371.3	-1.609		39971.9	-2.51759
149400		231473	-0.331301		179904	-0.495147		127193	-0.819133		71379.5	-1.60771		39975.9	-2.51507
149500		231490	-0.33118		179920	-0.494926		127207	-0.818664		71387.7	-1.60642		39980	-2.51255
149600		231508	-0.33106		179936	-0.494706		127220	-0.818196		71395.9	-1.60513		39984	-2.51003
149700		231526	-0.330939		179952	-0.494486		127233	-0.817728		71404.1	-1.60385		39988	-2.50752
149800		231543	-0.330819		179968	-0.494266		127246	-0.81726		71412.2	-1.60256		39992	-2.50501
149900		231561	-0.330699		179984	-0.494047		127260	-0.816793		71420.4	-1.60128		39996	-2.5025
150000		231579	-0.330579		180000	-0.493827		127273	-0.816327		71428.6	-1.6		40000	-2.5
150100		231597	-0.330458		180016	-0.493608		127286	-0.81586		71436.7	-1.59872		40004	-2.4975
150200		231614	-0.330338		180032	-0.493388		127299	-0.815394		71444.9	-1.59744		40008	-2.49501
150300		231632	-0.330218		180048	-0.493169		127312	-0.814929		71453	-1.59617		40012	-2.49252
150400		231650	-0.330098		180064	-0.49295		127326	-0.814464		71461.2	-1.59489		40016	-2.49003
150500		231668	-0.329978		180080	-0.492732		127339	-0.813999		71469.3	-1.59362		40020	-2.48755
150600		231685	-0.329858		180096	-0.492513		127352	-0.813535		71477.5	-1.59235		40023.9	-2.48507
150700		231703	-0.329739		180112	-0.492294		127365	-0.813071		71485.6	-1.59108		40027.9	-2.48259
150800		231721	-0.329619		180128	-0.492076		127378	-0.812608		71493.7	-1.58981		40031.9	-2.48012
150900		231738	-0.329499		180144	-0.491858		127392	-0.812144		71501.9	-1.58854		40035.9	-2.47765
151000		231756	-0.32938		180160	-0.49164		127405	-0.811682		71510	-1.58728		40039.8	-2.47519
151100		231774	-0.32926		180176	-0.491422		127418	-0.811219		71518.1	-1.58601		40043.8	-2.47273
151200		231791	-0.329141		180192	-0.491204		127431	-0.810758		71526.2	-1.58475		40047.8	-2.47027
151300		231809	-0.329021		180208	-0.490986		127444	-0.810296		71534.3	-1.58349		40051.7	-2.46781
151400		231827	-0.328902		180224	-0.490769		127457	-0.809835		71542.4	-1.58223		40055.7	-2.46536
151500		231844	-0.328783		180240	-0.490551		127471	-0.809374		71550.5	-1.58097		40059.6	-2.46292
151600		231862	-0.328664		180255	-0.490334		127484	-0.808914		71558.6	-1.57971		40063.6	-2.46047
151700		231880	-0.328544		180271	-0.490117		127497	-0.808454		71566.7	-1.57846		40067.5	-2.45804
151800		231897	-0.328425		180287	-0.4899		127510	-0.807994		71574.8	-1.57721		40071.5	-2.4556
151900		231915	-0.328306		180303	-0.489683		127523	-0.807535		71582.8	-1.57595		40075.4	-2.45317
152000		231933	-0.328187		180319	-0.489467		127536	-0.807076		71590.9	-1.5747		40079.4	-2.45074
152100		231950	-0.328068		180335	-0.48925		127549	-0.806618		71599	-1.57345		40083.3	-2.44832
152200		231968	-0.32795		180351	-0.489034		127562	-0.80616		71607	-1.57221		40087.2	-2.44589
152300		231986	-0.327831		180367	-0.488818		127576	-0.805703		71615.1	-1.57096		40091.2	-2.44348
152400		232003	-0.327712		180383	-0.488602		127589	-0.805245		71623.2	-1.56972		40095.1	-2.44106
152500		232021	-0.327594		180399	-0.488386		127602	-0.804788		71631.2	-1.56847		40099	-2.43865
152600		232039	-0.327475		180415	-0.48817		127615	-0.804332		71639.3	-1.56723		40102.9	-2.43625
152700		232056	-0.327357		180430	-0.487954		127628	-0.803876		71647.3	-1.56599		40106.8	-2.43384
152800		232074	-0.327238		180446	-0.487739		127641	-0.80342		71655.3	-1.56475		40110.8	-2.43144
152900		232092	-0.32712		180462	-0.487523		127654	-0.802965		71663.4	-1.56352		40114.7	-2.42905
153000		232109	-0.327001		180478	-0.487308		127667	-0.80251		71671.4	-1.56228		40118.6	-2.42665
153100		232127	-0.326883		180494	-0.487093		127680	-0.802056		71679.4	-1.56105		40122.5	-2.42427
153200		232144	-0.326765		180510	-0.486878		127693	-0.801602		71687.4	-1.55981		40126.4	-2.42188
153300		232162	-0.326647		180526	-0.486663		127706	-0.801148		71695.4	-1.55858		40130.3	-2.4195
153400		232180	-0.326529		180542	-0.486449		127720	-0.800695		71703.5	-1.55735		40134.2	-2.41712
153500		232197	-0.326411		180557	-0.486234		127733	-0.800242		71711.5	-1.55612		40138.1	-2.41474
153600		232215	-0.326293		180573	-0.48602		127746	-0.799789		71719.5	-1.5549		40142	-2.41237
153700		232232	-0.326175		180589	-0.485806		127759	-0.799337		71727.5	-1.55367		40145.8	-2.41
153800		232250	-0.326057		180605	-0.485591		127772	-0.798885		71735.4	-1.55245		40149.7	-2.40764
153900		232268	-0.32594		180621	-0.485377		127785	-0.798434		71743.4	-1.55122		40153.6	-2.40528
154000		232285	-0.325822		180637	-0.485164		127798	-0.797983		71751.4	-1.55		40157.5	-2.40292
154100		232303	-0.325704		180652	-0.48495		127811	-0.797532		71759.4	-1.54878		40161.4	-2.40057
154200		232320	-0.325587		180668	-0.484737		127824	-0.797082		71767.4	-1.54757		40165.2	-2.39822
154300		232338	-0.325469		180684	-0.484523		127837	-0.796632		71775.3	-1.54635		40169.1	-2.39587
154400		232355	-0.325352		180700	-0.48431		127850	-0.796182		71783.3	-1.54513		40173	-2.39353
154500		232373	-0.325235		180716	-0.484097		127863	-0.795733		71791.3	-1.54392		40176.8	-2.39119
154600		232391	-0.325117		180732	-0.483884		127876	-0.795285		71799.2	-1.54271		40180.7	-2.38885
154700		232408	-0.325		180747	-0.483671		127889	-0.794836		71807.2	-1.54149		40184.5	-2.38652
154800		232426	-0.324883		180763	-0.483458		127902	-0.794388		71815.1	-1.54029		40188.4	-2.38419
154900		232443	-0.324766		180779	-0.483246		127915	-0.793941		71823	-1.53908		40192.2	-2.38186
155000		232461	-0.324649		180795	-0.483033		127928	-0.793493		71831	-1.53787		40196.1	-2.37954
155100		232478	-0.324532		180810	-0.482821		127941	-0.793047		71838.9	-1.53666		40199.9	-2.37722
155200		232496	-0.324415		180826	-0.482609		127954	-0.7926		71846.8	-1.53546		40203.8	-2.3749
155300		232513	-0.324298		180842	-0.482397		127967	-0.792154		71854.8	-1.53426		40207.6	-2.37259
155400		232531	-0.324182		180858	-0.482185		127980	-0.791708		71862.7	-1.53306		40211.4	-2.37028
155500		232548	-0.324065		180874	-0.481974		127993	-0.791263		71870.6	-1.53186		40215.3	-2.36797
155600		232566	-0.323948		180889	-0.481762		128006	-0.790818		71878.5	-1.53066		40219.1	-2.36567
155700		232583	-0.323832		180905	-0.481551		128019	-0.790373		71886.4	-1.52946		40222.9	-2.36337
155800		232601	-0.323715		180921	-0.481339		128032	-0.789929		71894.3	-1.52827		40226.7	-2.36107
155900		232618	-0.323599		180937	-0.481128		128045	-0.789485		71902.2	-1.52707		40230.6	-2.35878
156000		232636	-0.323482		180952	-0.480917		128058	-0.789042		71910.1	-1.52588		40234.4	-2.35649
156100		232653	-0.323366		180968	-0.480706		128070	-0.788599		71918	-1.52469		40238.2	-2.3542
156200		232671	-0.32325		180984	-0.480496		128083	-0.788156		71925.9	-1.5235		40242	-2.35192
156300		232688	-0.323133		181000	-0.480285		128096	-0.787714		71933.8	-1.52231		40245.8	-2.34964
156400		232706	-0.323017		181015	-0.480075		128109	-0.787272		71941.6	-1.52112		40249.6	-2.34736
156500		232723	-0.322901		181031	-0.479864		128122	-0.78683		71949.5	-1.51994		40253.4	-2.34509
156600		232741	-0.322785		181047	-0.479654		128135	-0.786389		71957.4	-1.51875		40257.2	-2.34282
156700		232758	-0.322669		181063	-0.479444		128148	-0.785948		71965.2	-1.51757		40261	-2.34056
156800		232776	-0.322553		181078	-0.479234		128161	-0.785507		71973.1	-1.51639		40264.8	-2.33829
156900		232793	-0.322438		181094	-0.479024		128174	-0.785067		71980.9	-1.51521		40268.6	-2.33603
157000		232811	-0.322322		181110	-0.478815		128187	-0.784628		71988.8	-1.51403		40272.4	-2.33378
157100		232828	-0.322206		181125	-0.478605		128200	-0.784188		71996.6	-1.51285		40276.2	-2.33152
157200		232846	-0.32209		181141	-0.478396		128212	-0.783749		72004.5	-1.51167		40279.9	-2.32927
157300		232863	-0.321975		181157	-0.478187		128225	-0.783311		72012.3	-1.5105		40283.7	-2.32703
157400		232881	-0.321859		181172	-0.477978		128238	-0.782872		72020.1	-1.50933		40287.5	-2.32478
157500		232898	-0.321744		181188	-0.477769		128251	-0.782434		72028	-1.50815		40291.3	-2.32254
157600		232916	-0.321628		181204	-0.47756		128264	-0.781997		72035.8	-1.50698		40295	-2.32031
157700		232933	-0.321513		181219	-0.477351		128277	-0.78156		72043.6	-1.50581		40298.8	-2.31807
157800		232951	-0.321398		181235	-0.477143		128290	-0.781123		72051.4	-1.50465		40302.6	-2.31584
157900		232968	-0.321283		181251	-0.476934		128303	-0.780686		72059.2	-1.50348		40306.3	-2.31361
158000		232985	-0.321168		181266	-0.476726		128315	-0.78025		72067	-1.50231		40310.1	-2.31139
158100		233003	-0.321052		181282	-0.476518		128328	-0.779815		72074.8	-1.50115		40313.8	-2.30917
158200		233020	-0.320937		181298	-0.47631		128341	-0.779379		72082.6	-1.49999		40317.6	-2.30695
158300		233038	-0.320822		181313	-0.476102		128354	-0.778944		72090.4	-1.49883		40321.3	-2.30474
158400		233055	-0.320708		181329	-0.475895		128367	-0.77851		72098.2	-1.49767		40325.1	-2.30253
158500		233073	-0.320593		181345	-0.475687		128380	-0.778075		72106	-1.49651		40328.8	-2.30032
158600		233090	-0.320478		181360	-0.47548		128392	-0.777642		72113.8	-1.49535		40332.6	-2.29811
158700		233107	-0.320363		181376	-0.475272		128405	-0.777208		72121.6	-1.49419		40336.3	-2.29591
158800		233125	-0.320249		181392	-0.475065		128418	-0.776775		72129.3	-1.49304		40340	-2.29371
158900		233142	-0.320134		181407	-0.474858		128431	-0.776342		72137.1	-1.49189		40343.8	-2.29152
159000		233160	-0.320019		181423	-0.474651		128444	-0.77591		72144.8	-1.49074		40347.5	-2.28932
159100		233177	-0.319905		181439	-0.474444		128456	-0.775477		72152.6	-1.48958		40351.2	-2.28714
159200		233194	-0.319791		181454	-0.474238		128469	-0.775046		72160.4	-1.48844		40354.9	-2.28495
159300		233212	-0.319676		181470	-0.474031		128482	-0.774614		72168.1	-1.48729		40358.7	-2.28277
159400		233229	-0.319562		181485	-0.473825		128495	-0.774183		72175.8	-1.48614		40362.4	-2.28059
159500		233246	-0.319448		181501	-0.473619		128508	-0.773753		72183.6	-1.485		40366.1	-2.27841
159600		233264	-0.319334		181517	-0.473413		128520	-0.773322		72191.3	-1.48385		40369.8	-2.27624
159700		233281	-0.319219		181532	-0.473207		128533	-0.772893		72199.1	-1.48271		40373.5	-2.27407
159800		233299	-0.319105		181548	-0.473001		128546	-0.772463		72206.8	-1.48157		40377.2	-2.2719
159900		233316	-0.318991		181563	-0.472795		128559	-0.772034		72214.5	-1.48043		40380.9	-2.26973
160000		233333	-0.318878		181579	-0.47259		128571	-0.771605		72222.2	-1.47929		40384.6	-2.26757
160100		233351	-0.318764		181595	-0.472384		128584	-0.771176		72229.9	-1.47815		40388.3	-2.26542
160200		233368	-0.31865		181610	-0.472179		128597	-0.770748		72237.6	-1.47702		40392	-2.26326
160300		233385	-0.318536		181626	-0.471974		128610	-0.770321		72245.4	-1.47588		40395.7	-2.26111
160400		233403	-0.318422		181641	-0.471769		128622	-0.769893		72253.1	-1.47475		40399.4	-2.25896
160500		233420	-0.318309		181657	-0.471564		128635	-0.769466		72260.7	-1.47362		40403.1	-2.25681
160600		233437	-0.318195		181672	-0.471359		128648	-0.769039		72268.4	-1.47249		40406.8	-2.25467
160700		233455	-0.318082		181688	-0.471155		128661	-0.768613		72276.1	-1.47136		40410.4	-2.25253
160800		233472	-0.317968		181703	-0.47095		128673	-0.768187		72283.8	-1.47023		40414.1	-2.2504
160900		233489	-0.317855		181719	-0.470746		128686	-0.767761		72291.5	-1.4691		40417.8	-2.24826
161000		233507	-0.317742		181735	-0.470542		128699	-0.767336		72299.2	-1.46798		40421.5	-2.24613
161100		233524	-0.317628		181750	-0.470338		128711	-0.766911		72306.8	-1.46685		40425.1	-2.244
161200		233541	-0.317515		181766	-0.470134		128724	-0.766487		72314.5	-1.46573		40428.8	-2.24188
161300		233559	-0.317402		181781	-0.46993		128737	-0.766062		72322.2	-1.46461		40432.5	-2.23976
161400		233576	-0.317289		181797	-0.469726		128750	-0.765638		72329.8	-1.46349		40436.1	-2.23764
161500		233593	-0.317176		181812	-0.469523		128762	-0.765215		72337.5	-1.46237		40439.8	-2.23552
161600		233611	-0.317063		181828	-0.469319		128775	-0.764792		72345.1	-1.46125		40443.4	-2.23341
161700		233628	-0.31695		181843	-0.469116		128788	-0.764369		72352.8	-1.46013		40447.1	-2.2313
161800		233645	-0.316837		181859	-0.468913		128800	-0.763946		72360.4	-1.45902		40450.7	-2.2292
161900		233663	-0.316725		181874	-0.46871		128813	-0.763524		72368.1	-1.4579		40454.4	-2.22709
162000		233680	-0.316612		181890	-0.468507		128826	-0.763102		72375.7	-1.45679		40458	-2.22499
162100		233697	-0.316499		181905	-0.468304		128838	-0.762681		72383.3	-1.45568		40461.7	-2.22289
162200		233714	-0.316387		181921	-0.468102		128851	-0.76226		72390.9	-1.45457		40465.3	-2.2208
162300		233732	-0.316274		181936	-0.467899		128864	-0.761839		72398.6	-1.45346		40468.9	-2.21871
162400		233749	-0.316162		181952	-0.467697		128876	-0.761419		72406.2	-1.45235		40472.6	-2.21662
162500		233766	-0.316049		181967	-0.467495		128889	-0.760999		72413.8	-1.45125		40476.2	-2.21453
162600		233784	-0.315937		181983	-0.467292		128902	-0.760579		72421.4	-1.45014		40479.8	-2.21245
162700		233801	-0.315825		181998	-0.46709		128914	-0.76016		72429	-1.44904		40483.4	-2.21037
162800		233818	-0.315713		182014	-0.466889		128927	-0.759741		72436.6	-1.44794		40487.1	-2.20829
162900		233835	-0.3156		182029	-0.466687		128939	-0.759322		72444.2	-1.44683		40490.7	-2.20622
163000		233853	-0.315488		182045	-0.466485		128952	-0.758904		72451.8	-1.44573		40494.3	-2.20415
163100		233870	-0.315376		182060	-0.466284		128965	-0.758486		72459.4	-1.44464		40497.9	-2.20208
163200		233887	-0.315264		182075	-0.466083		128977	-0.758068		72467	-1.44354		40501.5	-2.20001
163300		233904	-0.315152		182091	-0.465881		128990	-0.757651		72474.5	-1.44244		40505.1	-2.19795
163400		233922	-0.31504		182106	-0.46568		129002	-0.757234		72482.1	-1.44135		40508.7	-2.19589
163500		233939	-0.314929		182122	-0.465479		129015	-0.756818		72489.7	-1.44025		40512.3	-2.19384
163600		233956	-0.314817		182137	-0.465279		129028	-0.756401		72497.2	-1.43916		40515.9	-2.19178
163700		233973	-0.314705		182153	-0.465078		129040	-0.755985		72504.8	-1.43807		40519.5	-2.18973
163800		233990	-0.314594		182168	-0.464877		129053	-0.75557		72512.4	-1.43698		40523.1	-2.18768
163900		234008	-0.314482		182184	-0.464677		129065	-0.755155		72519.9	-1.43589		40526.7	-2.18564
164000		234025	-0.314371		182199	-0.464477		129078	-0.75474		72527.5	-1.4348		40530.3	-2.1836
164100		234042	-0.314259		182214	-0.464277		129091	-0.754325		72535	-1.43372		40533.9	-2.18156
164200		234059	-0.314148		182230	-0.464077		129103	-0.753911		72542.6	-1.43263		40537.5	-2.17952
164300		234077	-0.314036		182245	-0.463877		129116	-0.753497		72550.1	-1.43155		40541.1	-2.17749
164400		234094	-0.313925		182261	-0.463677		129128	-0.753084		72557.6	-1.43046		40544.6	-2.17546
164500		234111	-0.313814		182276	-0.463477		129141	-0.752671		72565.2	-1.42938		40548.2	-2.17343
164600		234128	-0.313703		182291	-0.463278		129153	-0.752258		72572.7	-1.4283		40551.8	-2.1714
164700		234145	-0.313592		182307	-0.463079		129166	-0.751845		72580.2	-1.42722		40555.3	-2.16938
164800		234163	-0.313481		182322	-0.462879		129178	-0.751433		72587.7	-1.42615		40558.9	-2.16736
164900		234180	-0.31337		182338	-0.46268		129191	-0.751021		72595.2	-1.42507		40562.5	-2.16535
165000		234197	-0.313259		182353	-0.462481		129204	-0.75061		72602.7	-1.42399		40566	-2.16333
165100		234214	-0.313148		182368	-0.462282		129216	-0.750199		72610.2	-1.42292		40569.6	-2.16132
165200		234231	-0.313037		182384	-0.462084		129229	-0.749788		72617.7	-1.42185		40573.2	-2.15931
165300		234248	-0.312926		182399	-0.461885		129241	-0.749378		72625.2	-1.42078		40576.7	-2.15731
165400		234266	-0.312816		182414	-0.461687		129254	-0.748967		72632.7	-1.41971		40580.3	-2.1553
165500		234283	-0.312705		182430	-0.461488		129266	-0.748558		72640.2	-1.41864		40583.8	-2.1533
165600		234300	-0.312594		182445	-0.46129		129279	-0.748148		72647.7	-1.41757		40587.3	-2.15131
165700		234317	-0.312484		182460	-0.461092		129291	-0.747739		72655.2	-1.4165		40590.9	-2.14931
165800		234334	-0.312373		182476	-0.460894		129304	-0.74733		72662.7	-1.41544		40594.4	-2.14732
165900		234351	-0.312263		182491	-0.460696		129316	-0.746922		72670.1	-1.41437		40598	-2.14533
166000		234369	-0.312153		182507	-0.460498		129329	-0.746514		72677.6	-1.41331		40601.5	-2.14335
166100		234386	-0.312042		182522	-0.460301		129341	-0.746106		72685.1	-1.41225		40605	-2.14136
166200		234403	-0.311932		182537	-0.460103		129354	-0.745699		72692.5	-1.41118		40608.6	-2.13938
166300		234420	-0.311822		182553	-0.459906		129366	-0.745291		72700	-1.41013		40612.1	-2.13741
166400		234437	-0.311712		182568	-0.459709		129379	-0.744885		72707.4	-1.40907		40615.6	-2.13543
166500		234454	-0.311602		182583	-0.459512		129391	-0.744478		72714.9	-1.40801		40619.1	-2.13346
166600		234471	-0.311492		182598	-0.459315		129403	-0.744072		72722.3	-1.40695		40622.7	-2.13149
166700		234488	-0.311382		182614	-0.459118		129416	-0.743666		72729.8	-1.4059		40626.2	-2.12952
166800		234506	-0.311272		182629	-0.458921		129428	-0.743261		72737.2	-1.40484		40629.7	-2.12756
166900		234523	-0.311162		182644	-0.458725		129441	-0.742856		72744.6	-1.40379		40633.2	-2.1256
167000		234540	-0.311053		182660	-0.458528		129453	-0.742451		72752	-1.40274		40636.7	-2.12364
167100		234557	-0.310943		182675	-0.458332		129466	-0.742047		72759.5	-1.40169		40640.2	-2.12168
167200		234574	-0.310833		182690	-0.458136		129478	-0.741643		72766.9	-1.40064		40643.7	-2.11973
167300		234591	-0.310724		182706	-0.45794		129491	-0.741239		72774.3	-1.39959		40647.2	-2.11778
167400		234608	-0.310614		182721	-0.457744		129503	-0.740835		72781.7	-1.39855		40650.7	-2.11583
167500		234625	-0.310505		182736	-0.457548		129515	-0.740432		72789.1	-1.3975		40654.2	-2.11389
167600		234642	-0.310395		182751	-0.457352		129528	-0.740029		72796.5	-1.39646		40657.7	-2.11194
167700		234660	-0.310286		182767	-0.457157		129540	-0.739627		72803.9	-1.39541		40661.2	-2.11
167800		234677	-0.310177		182782	-0.456961		129553	-0.739225		72811.3	-1.39437		40664.7	-2.10807
167900		234694	-0.310068		182797	-0.456766		129565	-0.738823		72818.7	-1.39333		40668.2	-2.10613
168000		234711	-0.309958		182812	-0.456571		129577	-0.738422		72826.1	-1.39229		40671.6	-2.1042
168100		234728	-0.309849		182828	-0.456376		129590	-0.73802		72833.5	-1.39125		40675.1	-2.10227
168200		234745	-0.30974		182843	-0.456181		129602	-0.73762		72840.8	-1.39022		40678.6	-2.10034
168300		234762	-0.309631		182858	-0.455986		129615	-0.737219		72848.2	-1.38918		40682.1	-2.09842
168400		234779	-0.309522		182874	-0.455792		129627	-0.736819		72855.6	-1.38815		40685.5	-2.0965
168500		234796	-0.309413		182889	-0.455597		129639	-0.736419		72863	-1.38711		40689	-2.09458
168600		234813	-0.309305		182904	-0.455403		129652	-0.73602		72870.3	-1.38608		40692.5	-2.09266
168700		234830	-0.309196		182919	-0.455208		129664	-0.73562		72877.7	-1.38505		40695.9	-2.09075
168800		234847	-0.309087		182934	-0.455014		129677	-0.735221		72885	-1.38402		40699.4	-2.08884
168900		234864	-0.308978		182950	-0.45482		129689	-0.734823		72892.4	-1.38299		40702.9	-2.08693
169000		234881	-0.30887		182965	-0.454626		129701	-0.734425		72899.7	-1.38196		40706.3	-2.08503
169100		234898	-0.308761		182980	-0.454432		129714	-0.734027		72907.1	-1.38093		40709.8	-2.08312
169200		234915	-0.308653		182995	-0.454239		129726	-0.733629		72914.4	-1.37991		40713.2	-2.08122
169300		234932	-0.308544		183011	-0.454045		129738	-0.733232		72921.7	-1.37888		40716.7	-2.07933
169400		234949	-0.308436		183026	-0.453852		129751	-0.732835		72929.1	-1.37786		40720.1	-2.07743
169500		234966	-0.308328		183041	-0.453658		129763	-0.732438		72936.4	-1.37684		40723.6	-2.07554
169600		234983	-0.308219		183056	-0.453465		129775	-0.732042		72943.7	-1.37582		40727	-2.07365
169700		235001	-0.308111		183071	-0.453272		129788	-0.731646		72951	-1.3748		40730.4	-2.07176
169800		235018	-0.308003		183087	-0.453079		129800	-0.731251		72958.4	-1.37378		40733.9	-2.06988
169900		235035	-0.307895		183102	-0.452886		129812	-0.730855		72965.7	-1.37276		40737.3	-2.068
170000		235052	-0.307787		183117	-0.452694		129825	-0.73046		72973	-1.37174		40740.7	-2.06612
170100		235069	-0.307679		183132	-0.452501		129837	-0.730066		72980.3	-1.37073		40744.2	-2.06424
170200		235086	-0.307571		183147	-0.452309		129849	-0.729671		72987.6	-1.36971		40747.6	-2.06236
170300		235103	-0.307463		183162	-0.452116		129861	-0.729277		72994.9	-1.3687		40751	-2.06049
170400		235120	-0.307355		183178	-0.451924		129874	-0.728883		73002.2	-1.36769		40754.4	-2.05862
170500		235137	-0.307248		183193	-0.451732		129886	-0.72849		73009.4	-1.36668		40757.9	-2.05676
170600		235154	-0.30714		183208	-0.45154		129898	-0.728097		73016.7	-1.36567		40761.3	-2.05489
170700		235170	-0.307032		183223	-0.451348		129911	-0.727704		73024	-1.36466		40764.7	-2.05303
170800		235187	-0.306925		183238	-0.451156		129923	-0.727312		73031.3	-1.36365		40768.1	-2.05117
170900		235204	-0.306817		183253	-0.450965		129935	-0.72692		73038.6	-1.36264		40771.5	-2.04931
171000		235221	-0.30671		183268	-0.450773		129947	-0.726528		73045.8	-1.36164		40774.9	-2.04746
171100		235238	-0.306602		183284	-0.450582		129960	-0.726136		73053.1	-1.36063		40778.3	-2.04561
171200		235255	-0.306495		183299	-0.450391		129972	-0.725745		73060.3	-1.35963		40781.7	-2.04376
171300		235272	-0.306388		183314	-0.4502		129984	-0.725354		73067.6	-1.35863		40785.1	-2.04191
171400		235289	-0.306281		183329	-0.450009		129996	-0.724964		73074.9	-1.35763		40788.5	-2.04007
171500		235306	-0.306173		183344	-0.449818		130009	-0.724573		73082.1	-1.35663		40791.9	-2.03823
171600		235323	-0.306066		183359	-0.449627		130021	-0.724183		73089.3	-1.35563		40795.3	-2.03639
171700		235340	-0.305959		183374	-0.449436		130033	-0.723794		73096.6	-1.35463		40798.7	-2.03455
171800		235357	-0.305852		183389	-0.449246		130045	-0.723405		73103.8	-1.35363		40802.1	-2.03272
171900		235374	-0.305745		183405	-0.449056		130058	-0.723016		73111.1	-1.35264		40805.4	-2.03089
172000		235391	-0.305638		183420	-0.448865		130070	-0.722627		73118.3	-1.35164		40808.8	-2.02906
172100		235408	-0.305532		183435	-0.448675		130082	-0.722239		73125.5	-1.35065		40812.2	-2.02723
172200		235425	-0.305425		183450	-0.448485		130094	-0.721851		73132.7	-1.34966		40815.6	-2.02541
172300		235442	-0.305318		183465	-0.448295		130107	-0.721463		73139.9	-1.34867		40818.9	-2.02358
172400		235459	-0.305211		183480	-0.448105		130119	-0.721075		73147.2	-1.34768		40822.3	-2.02176
172500		235476	-0.305105		183495	-0.447916		130131	-0.720688		73154.4	-1.34669		40825.7	-2.01995
172600		235492	-0.304998		183510	-0.447726		130143	-0.720301		73161.6	-1.3457		40829.1	-2.01813
172700		235509	-0.304892		183525	-0.447537		130155	-0.719915		73168.8	-1.34471		40832.4	-2.01632
172800		235526	-0.304785		183540	-0.447348		130168	-0.719529		73176	-1.34373		40835.8	-2.01451
172900		235543	-0.304679		183555	-0.447158		130180	-0.719143		73183.2	-1.34274		40839.1	-2.0127
173000		235560	-0.304573		183571	-0.446969		130192	-0.718757		73190.3	-1.34176		40842.5	-2.0109
173100		235577	-0.304466		183586	-0.44678		130204	-0.718372		73197.5	-1.34078		40845.8	-2.0091
173200		235594	-0.30436		183601	-0.446592		130216	-0.717987		73204.7	-1.3398		40849.2	-2.0073
173300		235611	-0.304254		183616	-0.446403		130229	-0.717603		73211.9	-1.33882		40852.5	-2.0055
173400		235628	-0.304148		183631	-0.446214		130241	-0.717218		73219.1	-1.33784		40855.9	-2.0037
173500		235645	-0.304042		183646	-0.446026		130253	-0.716834		73226.2	-1.33686		40859.2	-2.00191
173600		235661	-0.303936		183661	-0.445838		130265	-0.716451		73233.4	-1.33588		40862.6	-2.00012
173700		235678	-0.30383		183676	-0.445649		130277	-0.716067		73240.6	-1.33491		40865.9	-1.99833
173800		235695	-0.303724		183691	-0.445461		130289	-0.715684		73247.7	-1.33393		40869.2	-1.99655
173900		235712	-0.303618		183706	-0.445273		130301	-0.715301		73254.9	-1.33296		40872.6	-1.99477
174000		235729	-0.303512		183721	-0.445085		130314	-0.714919		73262	-1.33198		40875.9	-1.99298
174100		235746	-0.303407		183736	-0.444898		130326	-0.714537		73269.2	-1.33101		40879.2	-1.99121
174200		235763	-0.303301		183751	-0.44471		130338	-0.714155		73276.3	-1.33004		40882.6	-1.98943
174300		235780	-0.303195		183766	-0.444523		130350	-0.713773		73283.5	-1.32907		40885.9	-1.98766
174400		235796	-0.30309		183781	-0.444335		130362	-0.713392		73290.6	-1.3281		40889.2	-1.98589
174500		235813	-0.302984		183796	-0.444148		130374	-0.713011		73297.7	-1.32714		40892.5	-1.98412
174600		235830	-0.302879		183811	-0.443961		130386	-0.712631		73304.9	-1.32617		40895.8	-1.98235
174700		235847	-0.302773		183826	-0.443774		130398	-0.71225		73312	-1.3252		40899.2	-1.98059
174800		235864	-0.302668		183841	-0.443587		130411	-0.71187		73319.1	-1.32424		40902.5	-1.97882
174900		235881	-0.302563		183856	-0.4434		130423	-0.711491		73326.2	-1.32328		40905.8	-1.97707
175000		235897	-0.302457		183871	-0.443213		130435	-0.711111		73333.3	-1.32231		40909.1	-1.97531
175100		235914	-0.302352		183886	-0.443027		130447	-0.710732		73340.4	-1.32135		40912.4	-1.97355
175200		235931	-0.302247		183901	-0.44284		130459	-0.710353		73347.5	-1.32039		40915.7	-1.9718
175300		235948	-0.302142		183916	-0.442654		130471	-0.709975		73354.6	-1.31943		40919	-1.97005
175400		235965	-0.302037		183931	-0.442468		130483	-0.709596		73361.7	-1.31848		40922.3	-1.9683
175500		235982	-0.301932		183946	-0.442282		130495	-0.709219		73368.8	-1.31752		40925.6	-1.96656
175600		235998	-0.301827		183961	-0.442096		130507	-0.708841		73375.9	-1.31656		40928.9	-1.96482
175700		236015	-0.301722		183976	-0.44191		130519	-0.708464		73383	-1.31561		40932.2	-1.96307
175800		236032	-0.301618		183991	-0.441724		130531	-0.708087		73390.1	-1.31465		40935.5	-1.96134
175900		236049	-0.301513		184006	-0.441539		130543	-0.70771		73397.2	-1.3137		40938.7	-1.9596
176000		236066	-0.301408		184021	-0.441353		130556	-0.707334		73404.3	-1.31275		40942	-1.95787
176100		236082	-0.301304		184036	-0.441168		130568	-0.706958		73411.3	-1.3118		40945.3	-1.95614
176200		236099	-0.301199		184051	-0.440982		130580	-0.706582		73418.4	-1.31085		40948.6	-1.95441
176300		236116	-0.301094		184065	-0.440797		130592	-0.706206		73425.5	-1.3099		40951.9	-1.95268
176400		236133	-0.30099		184080	-0.440612		130604	-0.705831		73432.5	-1.30895		40955.1	-1.95095
176500		236150	-0.300886		184095	-0.440427		130616	-0.705456		73439.6	-1.30801		40958.4	-1.94923
176600		236166	-0.300781		184110	-0.440242		130628	-0.705082		73446.6	-1.30706		40961.7	-1.94751
176700		236183	-0.300677		184125	-0.440058		130640	-0.704707		73453.7	-1.30612		40964.9	-1.94579
176800		236200	-0.300573		184140	-0.439873		130652	-0.704333		73460.7	-1.30517		40968.2	-1.94408
176900		236217	-0.300468		184155	-0.439689		130664	-0.70396		73467.8	-1.30423		40971.5	-1.94237
177000		236233	-0.300364		184170	-0.439504		130676	-0.703586		73474.8	-1.30329		40974.7	-1.94065
177100		236250	-0.30026		184185	-0.43932		130688	-0.703213		73481.8	-1.30235		40978	-1.93895
177200		236267	-0.300156		184200	-0.439136		130700	-0.70284		73488.9	-1.30141		40981.2	-1.93724
177300		236284	-0.300052		184215	-0.438952		130712	-0.702468		73495.9	-1.30047		40984.5	-1.93554
177400		236300	-0.299948		184229	-0.438768		130724	-0.702096		73502.9	-1.29953		40987.7	-1.93383
177500		236317	-0.299844		184244	-0.438584		130736	-0.701724		73509.9	-1.2986		40991	-1.93213
177600		236334	-0.299741		184259	-0.438401		130748	-0.701352		73516.9	-1.29766		40994.2	-1.93044
177700		236351	-0.299637		184274	-0.438217		130760	-0.700981		73524	-1.29673		40997.5	-1.92874
177800		236367	-0.299533		184289	-0.438034		130772	-0.70061		73531	-1.29579		41000.7	-1.92705
177900		236384	-0.29943		184304	-0.437851		130784	-0.700239		73538	-1.29486		41004	-1.92536
178000		236401	-0.299326		184319	-0.437667		130796	-0.699868		73545	-1.29393		41007.2	-1.92367
178100		236418	-0.299222		184334	-0.437484		130808	-0.699498		73552	-1.293		41010.4	-1.92198
178200		236434	-0.299119		184348	-0.437301		130820	-0.699128		73559	-1.29207		41013.7	-1.9203
178300		236451	-0.299015		184363	-0.437119		130832	-0.698759		73566	-1.29114		41016.9	-1.91862
178400		236468	-0.298912		184378	-0.436936		130844	-0.69839		73572.9	-1.29021		41020.1	-1.91694
178500		236484	-0.298809		184393	-0.436753		130856	-0.698021		73579.9	-1.28929		41023.3	-1.91526
178600		236501	-0.298705		184408	-0.436571		130868	-0.697652		73586.9	-1.28836		41026.6	-1.91358
178700		236518	-0.298602		184423	-0.436388		130880	-0.697284		73593.9	-1.28744		41029.8	-1.91191
178800		236535	-0.298499		184438	-0.436206		130891	-0.696915		73600.8	-1.28651		41033	-1.91024
178900		236551	-0.298396		184452	-0.436024		130903	-0.696548		73607.8	-1.28559		41036.2	-1.90857
179000		236568	-0.298293		184467	-0.435842		130915	-0.69618		73614.8	-1.28467		41039.4	-1.9069
179100		236585	-0.29819		184482	-0.43566		130927	-0.695813		73621.7	-1.28375		41042.6	-1.90524
179200		236601	-0.298087		184497	-0.435478		130939	-0.695446		73628.7	-1.28283		41045.8	-1.90358
179300		236618	-0.297984		184512	-0.435296		130951	-0.695079		73635.6	-1.28191		41049.1	-1.90192
179400		236635	-0.297881		184527	-0.435115		130963	-0.694713		73642.6	-1.28099		41052.3	-1.90026
179500		236651	-0.297778		184541	-0.434933		130975	-0.694347		73649.5	-1.28008		41055.5	-1.8986
179600		236668	-0.297676		184556	-0.434752		130987	-0.693981		73656.5	-1.27916		41058.7	-1.89695
179700		236685	-0.297573		184571	-0.434571		130999	-0.693616		73663.4	-1.27825		41061.9	-1.8953
179800		236701	-0.29747		184586	-0.43439		131011	-0.69325		73670.4	-1.27733		41065	-1.89365
179900		236718	-0.297368		184601	-0.434209		131023	-0.692885		73677.3	-1.27642		41068.2	-1.892
180000		236735	-0.297265		184615	-0.434028		131034	-0.692521		73684.2	-1.27551		41071.4	-1.89036
180100		236751	-0.297163		184630	-0.433847		131046	-0.692156		73691.1	-1.2746		41074.6	-1.88872
180200		236768	-0.29706		184645	-0.433666		131058	-0.691792		73698.1	-1.27369		41077.8	-1.88708
180300		236785	-0.296958		184660	-0.433486		131070	-0.691429		73705	-1.27278		41081	-1.88544
180400		236801	-0.296856		184675	-0.433305		131082	-0.691065		73711.9	-1.27187		41084.2	-1.8838
180500		236818	-0.296753		184689	-0.433125		131094	-0.690702		73718.8	-1.27097		41087.3	-1.88217
180600		236835	-0.296651		184704	-0.432945		131106	-0.690339		73725.7	-1.27006		41090.5	-1.88053
180700		236851	-0.296549		184719	-0.432765		131118	-0.689976		73732.6	-1.26916		41093.7	-1.8789
180800		236868	-0.296447		184734	-0.432585		131129	-0.689614		73739.5	-1.26825		41096.9	-1.87728
180900		236884	-0.296345		184748	-0.432405		131141	-0.689252		73746.4	-1.26735		41100	-1.87565
181000		236901	-0.296243		184763	-0.432225		131153	-0.68889		73753.3	-1.26645		41103.2	-1.87403
181100		236918	-0.296141		184778	-0.432045		131165	-0.688529		73760.2	-1.26555		41106.4	-1.87241
181200		236934	-0.296039		184793	-0.431866		131177	-0.688168		73767.1	-1.26465		41109.5	-1.87079
181300		236951	-0.295937		184807	-0.431686		131189	-0.687807		73773.9	-1.26375		41112.7	-1.86917
181400		236968	-0.295835		184822	-0.431507		131201	-0.687446		73780.8	-1.26285		41115.8	-1.86755
181500		236984	-0.295734		184837	-0.431328		131212	-0.687086		73787.7	-1.26195		41119	-1.86594
181600		237001	-0.295632		184852	-0.431149		131224	-0.686726		73794.5	-1.26106		41122.2	-1.86433
181700		237017	-0.29553		184866	-0.43097		131236	-0.686366		73801.4	-1.26016		41125.3	-1.86272
181800		237034	-0.295429		184881	-0.430791		131248	-0.686006		73808.3	-1.25927		41128.5	-1.86111
181900		237051	-0.295327		184896	-0.430612		131260	-0.685647		73815.1	-1.25837		41131.6	-1.85951
182000		237067	-0.295226		184910	-0.430433		131271	-0.685288		73822	-1.25748		41134.8	-1.85791
182100		237084	-0.295124		184925	-0.430255		131283	-0.68493		73828.8	-1.25659		41137.9	-1.85631
182200		237100	-0.295023		184940	-0.430076		131295	-0.684571		73835.7	-1.2557		41141	-1.85471
182300		237117	-0.294921		184955	-0.429898		131307	-0.684213		73842.5	-1.25481		41144.2	-1.85311
182400		237134	-0.29482		184969	-0.42972		131319	-0.683855		73849.4	-1.25392		41147.3	-1.85152
182500		237150	-0.294719		184984	-0.429542		131330	-0.683498		73856.2	-1.25303		41150.4	-1.84992
182600		237167	-0.294618		184999	-0.429364		131342	-0.683141		73863	-1.25215		41153.6	-1.84833
182700		237183	-0.294517		185013	-0.429186		131354	-0.682784		73869.9	-1.25126		41156.7	-1.84675
182800		237200	-0.294416		185028	-0.429008		131366	-0.682427		73876.7	-1.25038		41159.8	-1.84516
182900		237216	-0.294315		185043	-0.42883		131378	-0.682071		73883.5	-1.24949		41163	-1.84358
183000		237233	-0.294214		185057	-0.428653		131389	-0.681714		73890.3	-1.24861		41166.1	-1.84199
183100		237250	-0.294113		185072	-0.428475		131401	-0.681359		73897.2	-1.24773		41169.2	-1.84041
183200		237266	-0.294012		185087	-0.428298		131413	-0.681003		73904	-1.24685		41172.3	-1.83884
183300		237283	-0.293911		185101	-0.428121		131425	-0.680648		73910.8	-1.24597		41175.4	-1.83726
183400		237299	-0.29381		185116	-0.427944		131436	-0.680293		73917.6	-1.24509		41178.5	-1.83569
183500		237316	-0.29371		185131	-0.427767		131448	-0.679938		73924.4	-1.24421		41181.7	-1.83411
183600		237332	-0.293609		185145	-0.42759		131460	-0.679583		73931.2	-1.24333		41184.8	-1.83254
183700		237349	-0.293508		185160	-0.427413		131472	-0.679229		73938	-1.24246		41187.9	-1.83098
183800		237365	-0.293408		185175	-0.427236		131483	-0.678875		73944.8	-1.24158		41191	-1.82941
183900		237382	-0.293307		185189	-0.42706		131495	-0.678522		73951.5	-1.24071		41194.1	-1.82785
184000		237398	-0.293207		185204	-0.426883		131507	-0.678168		73958.3	-1.23983		41197.2	-1.82628
184100		237415	-0.293107		185219	-0.426707		131519	-0.677815		73965.1	-1.23896		41200.3	-1.82472
184200		237431	-0.293006		185233	-0.426531		131530	-0.677463		73971.9	-1.23809		41203.4	-1.82317
184300		237448	-0.292906		185248	-0.426355		131542	-0.67711		73978.7	-1.23722		41206.5	-1.82161
184400		237464	-0.292806		185263	-0.426179		131554	-0.676758		73985.4	-1.23635		41209.6	-1.82006
184500		237481	-0.292706		185277	-0.426003		131565	-0.676406		73992.2	-1.23548		41212.7	-1.8185
184600		237497	-0.292605		185292	-0.425827		131577	-0.676054		73999	-1.23461		41215.7	-1.81695
184700		237514	-0.292505		185306	-0.425651		131589	-0.675703		74005.7	-1.23374		41218.8	-1.81541
184800		237530	-0.292405		185321	-0.425476		131601	-0.675352		74012.5	-1.23288		41221.9	-1.81386
184900		237547	-0.292305		185336	-0.4253		131612	-0.675001		74019.2	-1.23201		41225	-1.81232
185000		237563	-0.292205		185350	-0.425125		131624	-0.67465		74026	-1.23115		41228.1	-1.81077
185100		237580	-0.292106		185365	-0.42495		131636	-0.6743		74032.7	-1.23028		41231.1	-1.80923
185200		237596	-0.292006		185380	-0.424774		131647	-0.67395		74039.5	-1.22942		41234.2	-1.8077
185300		237613	-0.291906		185394	-0.424599		131659	-0.6736		74046.2	-1.22856		41237.3	-1.80616
185400		237629	-0.291806		185409	-0.424425		131671	-0.67325		74052.9	-1.2277		41240.4	-1.80463
185500		237646	-0.291707		185423	-0.42425		131682	-0.672901		74059.7	-1.22684		41243.4	-1.80309
185600		237662	-0.291607		185438	-0.424075		131694	-0.672552		74066.4	-1.22598		41246.5	-1.80156
185700		237679	-0.291507		185452	-0.4239		131706	-0.672203		74073.1	-1.22512		41249.6	-1.80003
185800		237695	-0.291408		185467	-0.423726		131717	-0.671855		74079.8	-1.22427		41252.6	-1.79851
185900		237712	-0.291308		185482	-0.423551		131729	-0.671507		74086.6	-1.22341		41255.7	-1.79698
186000		237728	-0.291209		185496	-0.423377		131741	-0.671159		74093.3	-1.22255		41258.7	-1.79546
186100		237745	-0.29111		185511	-0.423203		131752	-0.670811		74100	-1.2217		41261.8	-1.79394
186200		237761	-0.29101		185525	-0.423029		131764	-0.670464		74106.7	-1.22085		41264.8	-1.79242
186300		237778	-0.290911		185540	-0.422855		131776	-0.670117		74113.4	-1.21999		41267.9	-1.79091
186400		237794	-0.290812		185554	-0.422681		131787	-0.66977		74120.1	-1.21914		41270.9	-1.78939
186500		237810	-0.290713		185569	-0.422507		131799	-0.669424		74126.8	-1.21829		41274	-1.78788
186600		237827	-0.290614		185584	-0.422334		131810	-0.669077		74133.5	-1.21744		41277	-1.78637
186700		237843	-0.290515		185598	-0.42216		131822	-0.668731		74140.2	-1.21659		41280.1	-1.78486
186800		237860	-0.290415		185613	-0.421987		131834	-0.668386		74146.8	-1.21574		41283.1	-1.78335
186900		237876	-0.290317		185627	-0.421813		131845	-0.66804		74153.5	-1.2149		41286.2	-1.78184
187000		237893	-0.290218		185642	-0.42164		131857	-0.667695		74160.2	-1.21405		41289.2	-1.78034
187100		237909	-0.290119		185656	-0.421467		131869	-0.66735		74166.9	-1.2132		41292.2	-1.77884
187200		237925	-0.29002		185671	-0.421294		131880	-0.667005		74173.6	-1.21236		41295.3	-1.77734
187300		237942	-0.289921		185685	-0.421121		131892	-0.666661		74180.2	-1.21151		41298.3	-1.77584
187400		237958	-0.289823		185700	-0.420948		131903	-0.666317		74186.9	-1.21067		41301.3	-1.77435
187500		237975	-0.289724		185714	-0.420776		131915	-0.665973		74193.5	-1.20983		41304.3	-1.77285
187600		237991	-0.289625		185729	-0.420603		131926	-0.665629		74200.2	-1.20899		41307.4	-1.77136
187700		238007	-0.289527		185743	-0.420431		131938	-0.665286		74206.9	-1.20815		41310.4	-1.76987
187800		238024	-0.289428		185758	-0.420258		131950	-0.664943		74213.5	-1.20731		41313.4	-1.76838
187900		238040	-0.28933		185772	-0.420086		131961	-0.6646		74220.2	-1.20647		41316.4	-1.7669
188000		238057	-0.289231		185787	-0.419914		131973	-0.664258		74226.8	-1.20563		41319.4	-1.76541
188100		238073	-0.289133		185801	-0.419742		131984	-0.663915		74233.4	-1.2048		41322.5	-1.76393
188200		238089	-0.289035		185816	-0.41957		131996	-0.663573		74240.1	-1.20396		41325.5	-1.76245
188300		238106	-0.288936		185830	-0.419398		132007	-0.663232		74246.7	-1.20312		41328.5	-1.76097
188400		238122	-0.288838		185845	-0.419226		132019	-0.66289		74253.3	-1.20229		41331.5	-1.75949
188500		238139	-0.28874		185859	-0.419055		132031	-0.662549		74260	-1.20146		41334.5	-1.75802
188600		238155	-0.288642		185874	-0.418883		132042	-0.662208		74266.6	-1.20062		41337.5	-1.75654
188700		238171	-0.288544		185888	-0.418712		132054	-0.661867		74273.2	-1.19979		41340.5	-1.75507
188800		238188	-0.288446		185903	-0.418541		132065	-0.661527		74279.8	-1.19896		41343.5	-1.7536
188900		238204	-0.288348		185917	-0.418369		132077	-0.661187		74286.4	-1.19813		41346.5	-1.75214
189000		238220	-0.28825		185932	-0.418198		132088	-0.660847		74293.1	-1.1973		41349.5	-1.75067
189100		238237	-0.288152		185946	-0.418027		132100	-0.660507		74299.7	-1.19648		41352.5	-1.74921
189200		238253	-0.288054		185960	-0.417856		132111	-0.660168		74306.3	-1.19565		41355.5	-1.74774
189300		238269	-0.287957		185975	-0.417686		132123	-0.659829		74312.9	-1.19482		41358.5	-1.74628
189400		238286	-0.287859		185989	-0.417515		132134	-0.65949		74319.5	-1.194		41361.4	-1.74482
189500		238302	-0.287761		186004	-0.417344		132146	-0.659151		74326.1	-1.19317		41364.4	-1.74337
189600		238319	-0.287664		186018	-0.417174		132157	-0.658813		74332.6	-1.19235		41367.4	-1.74191
189700		238335	-0.287566		186033	-0.417004		132169	-0.658475		74339.2	-1.19152		41370.4	-1.74046
189800		238351	-0.287469		186047	-0.416833		132180	-0.658137		74345.8	-1.1907		41373.4	-1.73901
189900		238368	-0.287371		186062	-0.416663		132192	-0.657799		74352.4	-1.18988		41376.3	-1.73756
190000		238384	-0.287274		186076	-0.416493		132203	-0.657462		74359	-1.18906		41379.3	-1.73611
190100		238400	-0.287176		186090	-0.416323		132215	-0.657125		74365.5	-1.18824		41382.3	-1.73467
190200		238416	-0.287079		186105	-0.416153		132226	-0.656788		74372.1	-1.18742		41385.3	-1.73322
190300		238433	-0.286982		186119	-0.415984		132238	-0.656452		74378.7	-1.1866		41388.2	-1.73178
190400		238449	-0.286885		186134	-0.415814		132249	-0.656116		74385.2	-1.18579		41391.2	-1.73034
190500		238465	-0.286787		186148	-0.415644		132261	-0.65578		74391.8	-1.18497		41394.1	-1.7289
190600		238482	-0.28669		186162	-0.415475		132272	-0.655444		74398.4	-1.18416		41397.1	-1.72746
190700		238498	-0.286593		186177	-0.415306		132284	-0.655108		74404.9	-1.18334		41400.1	-1.72603
190800		238514	-0.286496		186191	-0.415136		132295	-0.654773		74411.5	-1.18253		41403	-1.72459
190900		238531	-0.286399		186206	-0.414967		132307	-0.654438		74418	-1.18171		41406	-1.72316
191000		238547	-0.286302		186220	-0.414798		132318	-0.654104		74424.6	-1.1809		41408.9	-1.72173
191100		238563	-0.286206		186234	-0.414629		132330	-0.653769		74431.1	-1.18009		41411.9	-1.72031
191200		238579	-0.286109		186249	-0.414461		132341	-0.653435		74437.6	-1.17928		41414.8	-1.71888
191300		238596	-0.286012		186263	-0.414292		132352	-0.653101		74444.2	-1.17847		41417.8	-1.71745
191400		238612	-0.285915		186277	-0.414123		132364	-0.652767		74450.7	-1.17766		41420.7	-1.71603
191500		238628	-0.285819		186292	-0.413955		132375	-0.652434		74457.2	-1.17685		41423.7	-1.71461
191600		238645	-0.285722		186306	-0.413786		132387	-0.652101		74463.7	-1.17605		41426.6	-1.71319
191700		238661	-0.285625		186321	-0.413618		132398	-0.651768		74470.3	-1.17524		41429.6	-1.71178
191800		238677	-0.285529		186335	-0.41345		132410	-0.651435		74476.8	-1.17444		41432.5	-1.71036
191900		238693	-0.285432		186349	-0.413282		132421	-0.651103		74483.3	-1.17363		41435.4	-1.70895
192000		238710	-0.285336		186364	-0.413114		132432	-0.650771		74489.8	-1.17283		41438.4	-1.70753
192100		238726	-0.28524		186378	-0.412946		132444	-0.650439		74496.3	-1.17203		41441.3	-1.70612
192200		238742	-0.285143		186392	-0.412778		132455	-0.650107		74502.8	-1.17122		41444.2	-1.70471
192300		238758	-0.285047		186407	-0.412611		132467	-0.649776		74509.3	-1.17042		41447.1	-1.70331
192400		238775	-0.284951		186421	-0.412443		132478	-0.649444		74515.8	-1.16962		41450.1	-1.7019
192500		238791	-0.284855		186435	-0.412276		132489	-0.649114		74522.3	-1.16882		41453	-1.7005
192600		238807	-0.284759		186450	-0.412108		132501	-0.648783		74528.8	-1.16802		41455.9	-1.6991
192700		238823	-0.284662		186464	-0.411941		132512	-0.648453		74535.3	-1.16722		41458.8	-1.6977
192800		238840	-0.284566		186478	-0.411774		132524	-0.648122		74541.8	-1.16643		41461.7	-1.6963
192900		238856	-0.28447		186493	-0.411607		132535	-0.647793		74548.2	-1.16563		41464.7	-1.6949
193000		238872	-0.284374		186507	-0.41144		132546	-0.647463		74554.7	-1.16484		41467.6	-1.69351
193100		238888	-0.284279		186521	-0.411273		132558	-0.647134		74561.2	-1.16404		41470.5	-1.69212
193200		238905	-0.284183		186536	-0.411106		132569	-0.646804		74567.7	-1.16325		41473.4	-1.69072
193300		238921	-0.284087		186550	-0.410939		132580	-0.646476		74574.1	-1.16245		41476.3	-1.68934
193400		238937	-0.283991		186564	-0.410773		132592	-0.646147		74580.6	-1.16166		41479.2	-1.68795
193500		238953	-0.283896		186578	-0.410606		132603	-0.645819		74587	-1.16087		41482.1	-1.68656
193600		238969	-0.2838		186593	-0.41044		132615	-0.64549		74593.5	-1.16008		41485	-1.68518
193700		238986	-0.283704		186607	-0.410274		132626	-0.645163		74599.9	-1.15929		41487.9	-1.68379
193800		239002	-0.283609		186621	-0.410108		132637	-0.644835		74606.4	-1.1585		41490.8	-1.68241
193900		239018	-0.283513		186636	-0.409942		132649	-0.644508		74612.8	-1.15771		41493.7	-1.68103
194000		239034	-0.283418		186650	-0.409776		132660	-0.64418		74619.3	-1.15693		41496.6	-1.67966
194100		239050	-0.283322		186664	-0.40961		132671	-0.643854		74625.7	-1.15614		41499.5	-1.67828
194200		239067	-0.283227		186678	-0.409444		132683	-0.643527		74632.2	-1.15535		41502.4	-1.67691
194300		239083	-0.283132		186693	-0.409278		132694	-0.643201		74638.6	-1.15457		41505.3	-1.67553
194400		239099	-0.283036		186707	-0.409113		132705	-0.642874		74645	-1.15378		41508.2	-1.67416
194500		239115	-0.282941		186721	-0.408947		132717	-0.642549		74651.5	-1.153		41511	-1.67279
194600		239131	-0.282846		186735	-0.408782		132728	-0.642223		74657.9	-1.15222		41513.9	-1.67143
194700		239147	-0.282751		186750	-0.408617		132739	-0.641898		74664.3	-1.15144		41516.8	-1.67006
194800		239164	-0.282656		186764	-0.408452		132751	-0.641572		74670.7	-1.15065		41519.7	-1.6687
194900		239180	-0.282561		186778	-0.408287		132762	-0.641248		74677.1	-1.14987		41522.6	-1.66733
195000		239196	-0.282466		186792	-0.408122		132773	-0.640923		74683.5	-1.1491		41525.4	-1.66597
195100		239212	-0.282371		186807	-0.407957		132784	-0.640599		74690	-1.14832		41528.3	-1.66461
195200		239228	-0.282276		186821	-0.407792		132796	-0.640274		74696.4	-1.14754		41531.2	-1.66326
195300		239244	-0.282181		186835	-0.407627		132807	-0.63995		74702.8	-1.14676		41534	-1.6619
195400		239261	-0.282087		186849	-0.407463		132818	-0.639627		74709.2	-1.14599		41536.9	-1.66055
195500		239277	-0.281992		186864	-0.407298		132830	-0.639303		74715.5	-1.14521		41539.8	-1.65919
195600		239293	-0.281897		186878	-0.407134		132841	-0.63898		74721.9	-1.14444		41542.6	-1.65784
195700		239309	-0.281802		186892	-0.40697		132852	-0.638657		74728.3	-1.14366		41545.5	-1.65649
195800		239325	-0.281708		186906	-0.406806		132863	-0.638335		74734.7	-1.14289		41548.3	-1.65515
195900		239341	-0.281613		186920	-0.406642		132875	-0.638012		74741.1	-1.14212		41551.2	-1.6538
196000		239357	-0.281519		186935	-0.406478		132886	-0.63769		74747.5	-1.14134		41554.1	-1.65246
196100		239374	-0.281424		186949	-0.406314		132897	-0.637368		74753.9	-1.14057		41556.9	-1.65111
196200		239390	-0.28133		186963	-0.40615		132908	-0.637046		74760.2	-1.1398		41559.8	-1.64977
196300		239406	-0.281236		186977	-0.405986		132920	-0.636725		74766.6	-1.13903		41562.6	-1.64843
196400		239422	-0.281141		186991	-0.405823		132931	-0.636404		74773	-1.13827		41565.5	-1.64709
196500		239438	-0.281047		187006	-0.405659		132942	-0.636083		74779.3	-1.1375		41568.3	-1.64576
196600		239454	-0.280953		187020	-0.405496		132953	-0.635762		74785.7	-1.13673		41571.1	-1.64442
196700		239470	-0.280859		187034	-0.405333		132965	-0.635442		74792	-1.13596		41574	-1.64309
196800		239486	-0.280765		187048	-0.40517		132976	-0.635121		74798.4	-1.1352		41576.8	-1.64176
196900		239502	-0.280671		187062	-0.405007		132987	-0.634801		74804.7	-1.13443		41579.7	-1.64043
197000		239519	-0.280577		187077	-0.404844		132998	-0.634482		74811.1	-1.13367		41582.5	-1.6391
197100		239535	-0.280483		187091	-0.404681		133010	-0.634162		74817.4	-1.13291		41585.3	-1.63778
197200		239551	-0.280389		187105	-0.404518		133021	-0.633843		74823.8	-1.13215		41588.2	-1.63645
197300		239567	-0.280295		187119	-0.404355		133032	-0.633524		74830.1	-1.13138		41591	-1.63513
197400		239583	-0.280201		187133	-0.404193		133043	-0.633205		74836.4	-1.13062		41593.8	-1.63381
197500		239599	-0.280107		187147	-0.40403		133054	-0.632886		74842.8	-1.12986		41596.6	-1.63249
197600		239615	-0.280013		187161	-0.403868		133066	-0.632568		74849.1	-1.1291		41599.5	-1.63117
197700		239631	-0.27992		187176	-0.403706		133077	-0.63225		74855.4	-1.12835		41602.3	-1.62985
197800		239647	-0.279826		187190	-0.403543		133088	-0.631932		74861.7	-1.12759		41605.1	-1.62854
197900		239663	-0.279732		187204	-0.403381		133099	-0.631615		74868.1	-1.12683		41607.9	-1.62722
198000		239679	-0.279639		187218	-0.403219		133110	-0.631297		74874.4	-1.12608		41610.7	-1.62591
198100		239695	-0.279545		187232	-0.403057		133122	-0.63098		74880.7	-1.12532		41613.6	-1.6246
198200		239711	-0.279452		187246	-0.402896		133133	-0.630663		74887	-1.12457		41616.4	-1.62329
198300		239728	-0.279359		187260	-0.402734		133144	-0.630347		74893.3	-1.12381		41619.2	-1.62198
198400		239744	-0.279265		187275	-0.402572		133155	-0.63003		74899.6	-1.12306		41622	-1.62068
198500		239760	-0.279172		187289	-0.402411		133166	-0.629714		74905.9	-1.12231		41624.8	-1.61937
198600		239776	-0.279079		187303	-0.402249		133177	-0.629398		74912.2	-1.12155		41627.6	-1.61807
198700		239792	-0.278985		187317	-0.402088		133189	-0.629082		74918.5	-1.1208		41630.4	-1.61677
198800		239808	-0.278892		187331	-0.401927		133200	-0.628767		74924.8	-1.12005		41633.2	-1.61547
198900		239824	-0.278799		187345	-0.401766		133211	-0.628452		74931.1	-1.1193		41636	-1.61417
199000		239840	-0.278706		187359	-0.401605		133222	-0.628137		74937.3	-1.11856		41638.8	-1.61288
199100		239856	-0.278613		187373	-0.401444		133233	-0.627822		74943.6	-1.11781		41641.6	-1.61158
199200		239872	-0.27852		187387	-0.401283		133244	-0.627508		74949.9	-1.11706		41644.4	-1.61029
199300		239888	-0.278427		187401	-0.401122		133255	-0.627193		74956.2	-1.11631		41647.2	-1.609
199400		239904	-0.278334		187416	-0.400962		133267	-0.626879		74962.4	-1.11557		41650	-1.60771
199500		239920	-0.278241		187430	-0.400801		133278	-0.626565		74968.7	-1.11482		41652.8	-1.60642
199600		239936	-0.278149		187444	-0.400641		133289	-0.626252		74975	-1.11408		41655.5	-1.60513
199700		239952	-0.278056		187458	-0.40048		133300	-0.625939		74981.2	-1.11334		41658.3	-1.60385
[truncated: 48,003 more rows]
