# Supplementary material for: Wireless, battery-free, and real-time monitoring of water permeation across thin-film encapsulation
Source: Nat Commun. 2024 Aug 28;15:7443. doi: 10.1038/s41467-024-51247-3 (PMC11358307; doi:10.1038/s41467-024-51247-3)
Supplement: Supplementary file 4 — Source data for main figures [file 41467_2024_51247_MOESM4_ESM.zip › Fig3/Fig3h.xlsx]

## Sheet: Foglio1
	f_out kHz	power mW
	499.215	1.933
	1000.25	2.103
	1968.22	2.43
	3712.71	3.008
	4972.71	3.402
	10149.5	5.049
