# Supplementary material for: Wireless, battery-free, and real-time monitoring of water permeation across thin-film encapsulation
Source: Nat Commun. 2024 Aug 28;15:7443. doi: 10.1038/s41467-024-51247-3 (PMC11358307; doi:10.1038/s41467-024-51247-3)
Supplement: Supplementary file 4 — Source data for main figures [file 41467_2024_51247_MOESM4_ESM.zip › Fig4/Fig4a.xlsx]

## Sheet: Sheet1
1h		10h		12h		15h		30h		35h		36h		38h
Freq (GHz)	Power (dBm)	Freq (GHz)	Power (dBm)	Freq (GHz)	Power (dBm)	Freq (GHz)	Power (dBm)	Freq (GHz)	Power (dBm)	Freq (GHz)	Power (dBm)	Freq (GHz)	Power (dBm)	Freq (GHz)	Power (dBm)
2.39037	-125.05	2.39038	-120.057	2.39038	-123.5	2.39038	-121.752	2.39039	-116.947	2.3904	-119.208	2.39042	-117.492	2.39045	-116.293
2.39037	-120.62	2.39038	-115.437	2.39038	-114.74	2.39038	-121.362	2.39039	-114.157	2.3904	-112.768	2.39042	-116.222	2.39045	-118.373
2.39037	-115.95	2.39038	-114.417	2.39038	-112.05	2.39038	-116.662	2.39039	-115.097	2.39041	-113.118	2.39042	-120.882	2.39045	-115.623
2.39037	-121.4	2.39038	-114.597	2.39038	-117.69	2.39038	-119.632	2.39039	-113.557	2.39041	-117.728	2.39042	-111.622	2.39045	-117.253
2.39037	-114.38	2.39038	-114.437	2.39038	-115.66	2.39038	-115.862	2.39039	-115.867	2.39041	-115.858	2.39042	-114.252	2.39045	-117.243
2.39037	-115.65	2.39038	-115.637	2.39038	-114.71	2.39038	-117.252	2.39039	-114.987	2.39041	-113.998	2.39042	-119.952	2.39045	-115.073
2.39037	-117.68	2.39038	-114.897	2.39038	-121.98	2.39038	-116.672	2.39039	-116.087	2.39041	-119.278	2.39042	-115.332	2.39045	-112.883
2.39037	-117.89	2.39038	-120.147	2.39038	-118.83	2.39038	-117.182	2.39039	-114.647	2.39041	-116.708	2.39042	-117.032	2.39045	-110.763
2.39037	-115.14	2.39038	-114.997	2.39038	-117.9	2.39038	-118.932	2.39039	-118.077	2.39041	-115.358	2.39042	-117.482	2.39045	-113.593
2.39037	-119.08	2.39038	-120.667	2.39038	-119.44	2.39038	-113.472	2.39039	-120.267	2.39041	-115.618	2.39042	-121.632	2.39045	-113.923
2.39037	-119.1	2.39038	-117.537	2.39038	-121.2	2.39038	-113.572	2.39039	-114.217	2.39041	-115.148	2.39042	-114.162	2.39045	-118.923
2.39037	-121.77	2.39038	-115.247	2.39038	-119.38	2.39038	-115.782	2.39039	-120.057	2.39041	-114.728	2.39042	-114.952	2.39045	-114.573
2.39037	-118	2.39038	-114.387	2.39038	-116.9	2.39038	-116.722	2.39039	-119.587	2.39041	-117.578	2.39042	-116.092	2.39045	-121.143
2.39037	-112.04	2.39038	-118.487	2.39038	-115.04	2.39038	-114.972	2.39039	-115.087	2.39041	-118.558	2.39042	-114.192	2.39045	-115.143
2.39037	-115.49	2.39038	-119.447	2.39038	-111.51	2.39038	-115.292	2.39039	-110.997	2.39041	-113.948	2.39042	-120.952	2.39045	-113.573
2.39037	-119.2	2.39038	-117.397	2.39038	-114.86	2.39038	-118.082	2.39039	-112.337	2.39041	-115.048	2.39043	-117.212	2.39045	-121.623
2.39038	-116.33	2.39038	-117.167	2.39038	-114.22	2.39038	-116.972	2.39039	-116.487	2.39041	-117.318	2.39043	-116.182	2.39045	-114.693
2.39038	-119.75	2.39038	-113.647	2.39038	-118.26	2.39038	-115.542	2.39039	-113.097	2.39041	-116.108	2.39043	-119.602	2.39045	-113.313
2.39038	-115.72	2.39038	-114.747	2.39038	-117.9	2.39038	-119.802	2.39039	-115.967	2.39041	-114.428	2.39043	-120.792	2.39045	-115.903
2.39038	-115.72	2.39038	-117.917	2.39038	-112.12	2.39038	-115.552	2.39039	-113.777	2.39041	-114.438	2.39043	-113.342	2.39045	-118.543
2.39038	-120.62	2.39038	-116.147	2.39038	-111.19	2.39038	-118.182	2.39039	-111.847	2.39041	-115.388	2.39043	-117.492	2.39045	-111.293
2.39038	-121.08	2.39038	-113.077	2.39038	-114.81	2.39038	-116.692	2.39039	-115.557	2.39041	-116.348	2.39043	-116.302	2.39045	-114.223
2.39038	-113.97	2.39038	-113.287	2.39038	-115.57	2.39038	-116.372	2.39039	-116.317	2.39041	-118.898	2.39043	-112.522	2.39045	-114.283
2.39038	-113.48	2.39038	-120.527	2.39038	-115.79	2.39038	-112.422	2.39039	-114.987	2.39041	-124.658	2.39043	-112.862	2.39045	-117.293
2.39038	-114.88	2.39038	-116.257	2.39038	-115.95	2.39038	-111.502	2.39039	-115.327	2.39041	-114.298	2.39043	-114.192	2.39045	-115.273
2.39038	-117.44	2.39038	-118.597	2.39038	-117.36	2.39038	-117.592	2.39039	-117.727	2.39041	-117.468	2.39043	-117.382	2.39045	-115.903
2.39038	-119.91	2.39038	-116.857	2.39038	-111.74	2.39038	-116.172	2.39039	-115.867	2.39041	-112.968	2.39043	-120.892	2.39045	-114.863
2.39038	-114.46	2.39038	-114.727	2.39038	-111.05	2.39038	-115.062	2.39039	-114.537	2.39041	-112.868	2.39043	-114.982	2.39045	-118.183
2.39038	-119.23	2.39038	-120.757	2.39038	-116.69	2.39038	-116.232	2.39039	-113.647	2.39041	-114.818	2.39043	-116.382	2.39045	-114.663
2.39038	-121.25	2.39038	-122.617	2.39038	-116.32	2.39038	-113.372	2.39039	-112.987	2.39041	-111.938	2.39043	-116.822	2.39045	-115.113
2.39038	-117.46	2.39038	-115.367	2.39038	-116.94	2.39038	-110.652	2.39039	-113.497	2.39041	-114.328	2.39043	-116.692	2.39045	-114.653
2.39038	-113.74	2.39038	-115.387	2.39038	-117.77	2.39038	-115.832	2.39039	-112.307	2.39041	-118.798	2.39043	-114.412	2.39045	-111.253
2.39038	-114.05	2.39038	-117.207	2.39038	-114.16	2.39038	-114.722	2.39039	-114.877	2.39041	-117.028	2.39043	-115.942	2.39045	-112.603
2.39038	-113.55	2.39038	-117.047	2.39038	-115.1	2.39038	-114.772	2.39039	-110.697	2.39041	-115.388	2.39043	-116.362	2.39045	-113.643
2.39038	-115.56	2.39038	-115.047	2.39038	-115.91	2.39038	-117.982	2.39039	-109.217	2.39041	-112.958	2.39043	-123.672	2.39045	-117.793
2.39038	-114.01	2.39038	-116.337	2.39038	-115.85	2.39038	-116.422	2.39039	-113.777	2.39041	-112.678	2.39043	-121.242	2.39045	-118.233
2.39038	-115.01	2.39038	-116.537	2.39038	-113.64	2.39038	-114.302	2.39039	-113.347	2.39041	-119.178	2.39043	-115.902	2.39045	-115.063
2.39038	-113.67	2.39038	-111.427	2.39038	-112.52	2.39038	-112.982	2.3904	-113.967	2.39041	-112.838	2.39043	-115.632	2.39045	-110.783
2.39038	-113.15	2.39038	-111.047	2.39038	-113.1	2.39039	-114.882	2.3904	-113.177	2.39041	-118.208	2.39043	-115.952	2.39045	-110.953
2.39038	-119.98	2.39038	-119.307	2.39038	-114.74	2.39039	-117.252	2.3904	-113.647	2.39041	-114.848	2.39043	-113.752	2.39045	-112.773
2.39038	-119.88	2.39038	-114.437	2.39038	-115.5	2.39039	-116.962	2.3904	-115.257	2.39041	-116.718	2.39043	-117.362	2.39045	-115.123
2.39038	-115.91	2.39038	-112.287	2.39038	-114.9	2.39039	-117.342	2.3904	-113.937	2.39041	-112.118	2.39043	-112.892	2.39045	-113.163
2.39038	-114.23	2.39038	-111.277	2.39038	-110.9	2.39039	-118.402	2.3904	-118.077	2.39041	-112.538	2.39043	-115.052	2.39045	-113.633
2.39038	-118.12	2.39038	-115.357	2.39038	-113.17	2.39039	-113.952	2.3904	-113.707	2.39041	-114.488	2.39043	-112.772	2.39045	-109.593
2.39038	-116.26	2.39038	-124.457	2.39038	-113.57	2.39039	-115.082	2.3904	-116.747	2.39041	-121.378	2.39043	-115.352	2.39045	-110.853
2.39038	-119.51	2.39038	-113.097	2.39038	-112.61	2.39039	-109.462	2.3904	-111.527	2.39041	-115.238	2.39043	-109.702	2.39045	-109.023
2.39038	-120.7	2.39038	-115.267	2.39038	-112.55	2.39039	-110.582	2.3904	-116.727	2.39041	-121.488	2.39043	-109.852	2.39045	-109.023
2.39038	-114.13	2.39038	-114.877	2.39038	-111.44	2.39039	-112.702	2.3904	-113.237	2.39041	-113.228	2.39043	-114.302	2.39045	-109.333
2.39038	-111.67	2.39038	-111.287	2.39038	-114.4	2.39039	-109.952	2.3904	-114.407	2.39041	-114.788	2.39043	-113.882	2.39045	-110.403
2.39038	-110.26	2.39038	-110.327	2.39038	-112.09	2.39039	-109.612	2.3904	-116.557	2.39041	-112.918	2.39043	-116.212	2.39045	-113.093
2.39038	-117.01	2.39038	-115.057	2.39038	-114.82	2.39039	-116.032	2.3904	-110.127	2.39041	-110.918	2.39043	-116.332	2.39045	-116.043
2.39038	-113.56	2.39038	-113.157	2.39038	-111.46	2.39039	-117.312	2.3904	-112.017	2.39041	-111.088	2.39043	-118.502	2.39045	-113.233
2.39038	-120.5	2.39038	-113.667	2.39038	-112.63	2.39039	-114.272	2.3904	-113.907	2.39041	-112.778	2.39043	-112.222	2.39045	-113.983
2.39038	-119.1	2.39038	-115.107	2.39038	-120.33	2.39039	-114.292	2.3904	-115.557	2.39041	-116.198	2.39043	-109.692	2.39045	-113.713
2.39038	-112.92	2.39038	-114.377	2.39038	-112.65	2.39039	-119.382	2.3904	-111.547	2.39041	-116.798	2.39043	-108.712	2.39045	-111.163
2.39038	-112.8	2.39038	-113.377	2.39038	-111.91	2.39039	-112.182	2.3904	-111.567	2.39041	-109.938	2.39043	-110.532	2.39045	-109.953
2.39038	-115.67	2.39038	-115.457	2.39038	-111.76	2.39039	-113.932	2.3904	-114.737	2.39041	-107.618	2.39043	-111.022	2.39045	-113.143
2.39038	-115.01	2.39038	-114.607	2.39038	-117.06	2.39039	-112.532	2.3904	-115.567	2.39041	-109.998	2.39043	-112.262	2.39045	-112.083
2.39038	-115.59	2.39038	-112.307	2.39038	-112.04	2.39039	-111.672	2.3904	-112.937	2.39041	-109.328	2.39043	-117.252	2.39045	-110.383
2.39038	-116.27	2.39038	-113.497	2.39038	-113.04	2.39039	-112.782	2.3904	-114.787	2.39041	-112.838	2.39043	-109.062	2.39045	-110.193
2.39038	-113.43	2.39038	-108.857	2.39038	-111.86	2.39039	-111.402	2.3904	-110.987	2.39041	-112.828	2.39043	-110.132	2.39045	-110.113
2.39038	-114.59	2.39038	-111.897	2.39038	-112.05	2.39039	-112.632	2.3904	-109.457	2.39041	-112.598	2.39043	-112.202	2.39045	-113.183
2.39038	-115.11	2.39038	-111.107	2.39039	-110.69	2.39039	-117.412	2.3904	-111.887	2.39041	-112.438	2.39043	-112.062	2.39045	-110.203
2.39038	-115.17	2.39038	-114.647	2.39039	-111.83	2.39039	-109.012	2.3904	-111.207	2.39041	-109.838	2.39043	-114.942	2.39045	-110.633
2.39038	-116.99	2.39038	-111.687	2.39039	-114.76	2.39039	-110.552	2.3904	-109.297	2.39041	-113.748	2.39043	-115.222	2.39045	-109.773
2.39038	-112.27	2.39038	-110.577	2.39039	-112.47	2.39039	-113.822	2.3904	-108.297	2.39041	-117.538	2.39043	-109.672	2.39045	-110.753
2.39038	-112.52	2.39038	-110.707	2.39039	-109.76	2.39039	-113.822	2.3904	-118.797	2.39041	-109.878	2.39043	-112.422	2.39045	-109.883
2.39038	-110.41	2.39038	-117.967	2.39039	-110.02	2.39039	-112.642	2.3904	-112.427	2.39041	-108.648	2.39043	-117.732	2.39045	-109.713
2.39038	-115.55	2.39038	-114.437	2.39039	-115.4	2.39039	-113.472	2.3904	-113.597	2.39041	-109.458	2.39043	-114.552	2.39045	-107.993
2.39038	-111.87	2.39038	-115.137	2.39039	-111.92	2.39039	-111.582	2.3904	-111.517	2.39041	-111.868	2.39043	-111.672	2.39045	-106.603
2.39038	-110.75	2.39038	-110.767	2.39039	-111.42	2.39039	-113.412	2.3904	-113.607	2.39041	-114.288	2.39043	-114.582	2.39045	-107.433
2.39038	-112	2.39038	-110.807	2.39039	-109.62	2.39039	-111.952	2.3904	-110.097	2.39041	-109.138	2.39043	-111.892	2.39045	-112.113
2.39038	-112.96	2.39039	-114.127	2.39039	-112.24	2.39039	-111.972	2.3904	-111.617	2.39041	-111.218	2.39043	-112.342	2.39045	-107.863
2.39038	-113.53	2.39039	-114.727	2.39039	-111.37	2.39039	-113.702	2.3904	-111.877	2.39041	-115.758	2.39043	-116.372	2.39045	-111.443
2.39038	-107.39	2.39039	-111.357	2.39039	-114.09	2.39039	-114.352	2.3904	-110.967	2.39041	-114.178	2.39043	-112.762	2.39045	-112.673
2.39038	-107.56	2.39039	-111.417	2.39039	-112.92	2.39039	-115.602	2.3904	-109.247	2.39041	-107.808	2.39043	-113.792	2.39045	-107.653
2.39038	-112.43	2.39039	-113.407	2.39039	-115.1	2.39039	-114.492	2.3904	-107.337	2.39041	-112.568	2.39043	-113.122	2.39046	-108.063
2.39038	-118.87	2.39039	-108.827	2.39039	-109.68	2.39039	-113.872	2.3904	-112.647	2.39041	-112.438	2.39043	-112.032	2.39046	-111.913
2.39038	-114.35	2.39039	-109.917	2.39039	-110.05	2.39039	-113.962	2.3904	-110.337	2.39041	-116.858	2.39043	-113.282	2.39046	-110.583
2.39038	-115.29	2.39039	-106.607	2.39039	-109.68	2.39039	-117.782	2.3904	-112.117	2.39041	-116.478	2.39043	-116.832	2.39046	-111.873
2.39038	-113.98	2.39039	-107.147	2.39039	-109.13	2.39039	-111.772	2.3904	-114.317	2.39041	-112.458	2.39043	-115.022	2.39046	-108.843
2.39038	-113.4	2.39039	-108.507	2.39039	-113.51	2.39039	-114.412	2.3904	-110.607	2.39041	-111.788	2.39043	-110.562	2.39046	-111.433
2.39038	-114.94	2.39039	-115.957	2.39039	-110.35	2.39039	-110.592	2.3904	-109.237	2.39042	-115.128	2.39043	-110.082	2.39046	-110.103
2.39038	-108.72	2.39039	-121.317	2.39039	-109.48	2.39039	-110.782	2.3904	-108.047	2.39042	-111.388	2.39043	-114.342	2.39046	-111.093
2.39038	-109.77	2.39039	-116.137	2.39039	-110.25	2.39039	-110.232	2.3904	-113.997	2.39042	-111.088	2.39043	-113.252	2.39046	-109.123
2.39038	-113.82	2.39039	-115.637	2.39039	-111.58	2.39039	-110.722	2.3904	-112.037	2.39042	-113.258	2.39043	-115.502	2.39046	-108.303
2.39038	-112.62	2.39039	-113.077	2.39039	-111.78	2.39039	-108.422	2.3904	-103.967	2.39042	-112.418	2.39043	-114.052	2.39046	-107.123
2.39038	-110.58	2.39039	-111.207	2.39039	-114.43	2.39039	-111.372	2.3904	-116.817	2.39042	-111.578	2.39043	-111.622	2.39046	-105.453
2.39038	-111.48	2.39039	-108.207	2.39039	-113.84	2.39039	-112.992	2.3904	-111.277	2.39042	-110.508	2.39043	-114.192	2.39046	-110.413
2.39038	-114.83	2.39039	-106.797	2.39039	-110.51	2.39039	-114.132	2.3904	-108.107	2.39042	-108.328	2.39043	-113.512	2.39046	-108.153
2.39038	-110.6	2.39039	-108.417	2.39039	-110.16	2.39039	-111.112	2.3904	-105.637	2.39042	-110.698	2.39043	-109.612	2.39046	-108.683
2.39038	-106.5	2.39039	-111.077	2.39039	-109.88	2.39039	-111.902	2.3904	-106.137	2.39042	-112.418	2.39043	-115.692	2.39046	-109.043
2.39038	-107.59	2.39039	-110.097	2.39039	-110.89	2.39039	-114.092	2.3904	-109.397	2.39042	-107.878	2.39043	-112.292	2.39046	-109.523
2.39038	-112.33	2.39039	-112.227	2.39039	-113.19	2.39039	-116.092	2.3904	-107.997	2.39042	-105.918	2.39043	-110.612	2.39046	-109.523
2.39038	-110.46	2.39039	-111.117	2.39039	-112.63	2.39039	-113.342	2.3904	-105.527	2.39042	-112.898	2.39043	-108.692	2.39046	-108.553
2.39038	-111.54	2.39039	-115.207	2.39039	-109.88	2.39039	-113.402	2.3904	-105.357	2.39042	-108.988	2.39043	-110.142	2.39046	-110.913
2.39039	-112.77	2.39039	-108.807	2.39039	-113.46	2.39039	-115.332	2.3904	-111.577	2.39042	-106.808	2.39044	-109.602	2.39046	-114.383
2.39039	-111.33	2.39039	-107.447	2.39039	-110.51	2.39039	-109.102	2.3904	-106.907	2.39042	-106.178	2.39044	-106.482	2.39046	-109.343
2.39039	-114.46	2.39039	-110.337	2.39039	-113.7	2.39039	-109.422	2.3904	-102.337	2.39042	-107.518	2.39044	-108.222	2.39046	-109.643
2.39039	-110.2	2.39039	-114.357	2.39039	-111.9	2.39039	-110.782	2.3904	-107.677	2.39042	-105.298	2.39044	-105.612	2.39046	-108.223
2.39039	-112.92	2.39039	-110.557	2.39039	-112.63	2.39039	-112.802	2.3904	-104.957	2.39042	-106.398	2.39044	-104.512	2.39046	-106.273
2.39039	-111.38	2.39039	-106.077	2.39039	-106.91	2.39039	-108.792	2.3904	-107.417	2.39042	-112.068	2.39044	-106.482	2.39046	-106.713
2.39039	-111.34	2.39039	-105.317	2.39039	-105.46	2.39039	-112.302	2.3904	-101.677	2.39042	-105.318	2.39044	-110.622	2.39046	-108.083
2.39039	-114.11	2.39039	-108.607	2.39039	-105.56	2.39039	-110.792	2.3904	-107.617	2.39042	-106.788	2.39044	-107.922	2.39046	-110.243
2.39039	-112.87	2.39039	-108.467	2.39039	-110.31	2.39039	-103.122	2.3904	-110.677	2.39042	-105.698	2.39044	-106.782	2.39046	-109.383
2.39039	-107.56	2.39039	-108.387	2.39039	-108.23	2.39039	-104.172	2.3904	-112.237	2.39042	-112.018	2.39044	-103.992	2.39046	-107.973
2.39039	-110.97	2.39039	-108.427	2.39039	-107.36	2.39039	-114.962	2.3904	-111.077	2.39042	-111.558	2.39044	-110.802	2.39046	-103.963
2.39039	-109.41	2.39039	-110.147	2.39039	-107.78	2.39039	-110.612	2.3904	-103.487	2.39042	-106.538	2.39044	-112.182	2.39046	-105.893
2.39039	-104.98	2.39039	-110.927	2.39039	-107.5	2.39039	-106.672	2.3904	-103.257	2.39042	-112.328	2.39044	-110.792	2.39046	-110.473
2.39039	-105.48	2.39039	-106.497	2.39039	-104.07	2.39039	-112.582	2.3904	-104.127	2.39042	-108.688	2.39044	-108.842	2.39046	-105.833
2.39039	-110.03	2.39039	-104.147	2.39039	-105.98	2.39039	-109.662	2.3904	-103.547	2.39042	-107.008	2.39044	-110.792	2.39046	-106.883
2.39039	-112.67	2.39039	-104.707	2.39039	-111.63	2.39039	-106.872	2.3904	-106.267	2.39042	-111.948	2.39044	-110.662	2.39046	-105.213
2.39039	-105.95	2.39039	-105.877	2.39039	-105.67	2.39039	-108.922	2.3904	-106.887	2.39042	-106.858	2.39044	-105.682	2.39046	-108.543
2.39039	-109.08	2.39039	-109.007	2.39039	-103.21	2.39039	-107.502	2.3904	-104.727	2.39042	-109.248	2.39044	-106.822	2.39046	-105.703
2.39039	-110.43	2.39039	-106.797	2.39039	-103.9	2.39039	-104.822	2.3904	-106.767	2.39042	-107.808	2.39044	-108.862	2.39046	-100.673
2.39039	-106.78	2.39039	-108.357	2.39039	-107.45	2.39039	-108.392	2.3904	-107.957	2.39042	-105.338	2.39044	-103.802	2.39046	-102.943
2.39039	-113.29	2.39039	-105.557	2.39039	-107.03	2.39039	-103.722	2.3904	-105.897	2.39042	-104.278	2.39044	-104.382	2.39046	-108.113
2.39039	-104.86	2.39039	-107.697	2.39039	-106.2	2.39039	-106.522	2.39041	-103.097	2.39042	-106.458	2.39044	-102.212	2.39046	-103.973
2.39039	-106.66	2.39039	-112.637	2.39039	-109.43	2.3904	-108.122	2.39041	-102.387	2.39042	-107.068	2.39044	-104.902	2.39046	-104.223
2.39039	-117.64	2.39039	-112.247	2.39039	-110.16	2.3904	-108.052	2.39041	-103.487	2.39042	-109.638	2.39044	-106.472	2.39046	-102.983
2.39039	-110.32	2.39039	-105.247	2.39039	-110.08	2.3904	-104.622	2.39041	-103.487	2.39042	-110.498	2.39044	-110.502	2.39046	-102.403
2.39039	-107.95	2.39039	-104.047	2.39039	-103.88	2.3904	-106.622	2.39041	-103.167	2.39042	-106.578	2.39044	-105.612	2.39046	-104.943
2.39039	-109.56	2.39039	-105.217	2.39039	-110.64	2.3904	-108.602	2.39041	-106.177	2.39042	-109.308	2.39044	-106.852	2.39046	-101.533
2.39039	-107.84	2.39039	-105.267	2.39039	-106.31	2.3904	-108.322	2.39041	-108.457	2.39042	-104.818	2.39044	-107.812	2.39046	-101.163
2.39039	-107.12	2.39039	-109.357	2.39039	-106.09	2.3904	-109.802	2.39041	-112.297	2.39042	-104.138	2.39044	-105.622	2.39046	-104.553
2.39039	-108.41	2.39039	-102.057	2.39039	-108.15	2.3904	-106.022	2.39041	-102.827	2.39042	-103.538	2.39044	-106.592	2.39046	-103.433
2.39039	-104.64	2.39039	-107.107	2.39039	-104.12	2.3904	-103.852	2.39041	-104.657	2.39042	-103.458	2.39044	-106.612	2.39046	-104.803
2.39039	-104.28	2.39039	-104.317	2.39039	-101.85	2.3904	-106.072	2.39041	-102.067	2.39042	-108.308	2.39044	-102.652	2.39046	-105.243
2.39039	-102.02	2.39039	-106.907	2.39039	-105.08	2.3904	-107.702	2.39041	-100.757	2.39042	-105.988	2.39044	-104.312	2.39046	-101.943
2.39039	-104.39	2.39039	-103.117	2.39039	-104.89	2.3904	-105.982	2.39041	-109.167	2.39042	-104.718	2.39044	-107.602	2.39046	-99.593
2.39039	-102.87	2.39039	-102.207	2.39039	-105.14	2.3904	-109.712	2.39041	-103.727	2.39042	-104.958	2.39044	-103.922	2.39046	-100.383
2.39039	-101.92	2.39039	-103.157	2.39039	-104.53	2.3904	-107.442	2.39041	-100.327	2.39042	-106.498	2.39044	-105.002	2.39046	-102.013
2.39039	-102.78	2.39039	-102.487	2.39039	-106.13	2.3904	-105.652	2.39041	-103.197	2.39042	-107.198	2.39044	-105.452	2.39046	-104.423
2.39039	-104.07	2.39039	-104.787	2.39039	-107.35	2.3904	-105.602	2.39041	-102.497	2.39042	-104.578	2.39044	-105.382	2.39046	-107.703
2.39039	-105.09	2.39039	-106.427	2.39039	-106.77	2.3904	-105.132	2.39041	-107.047	2.39042	-100.738	2.39044	-101.732	2.39046	-108.623
2.39039	-103.86	2.39039	-107.957	2.39039	-108.7	2.3904	-102.242	2.39041	-105.747	2.39042	-100.958	2.39044	-102.502	2.39046	-110.713
2.39039	-103.81	2.39039	-109.347	2.39039	-102.61	2.3904	-106.962	2.39041	-102.697	2.39042	-103.198	2.39044	-103.042	2.39046	-107.563
2.39039	-106.07	2.39039	-106.397	2.39039	-100.75	2.3904	-103.392	2.39041	-103.747	2.39042	-109.668	2.39044	-105.212	2.39046	-104.643
2.39039	-102.65	2.39039	-112.697	2.39039	-104.52	2.3904	-106.102	2.39041	-102.877	2.39042	-108.588	2.39044	-108.542	2.39046	-104.933
2.39039	-105.32	2.39039	-108.437	2.39039	-104.69	2.3904	-103.572	2.39041	-107.297	2.39042	-105.818	2.39044	-107.902	2.39046	-104.573
2.39039	-106.18	2.39039	-106.067	2.39039	-107.91	2.3904	-105.842	2.39041	-109.817	2.39042	-103.438	2.39044	-103.672	2.39046	-106.983
2.39039	-103.82	2.39039	-102.017	2.39039	-103.07	2.3904	-105.262	2.39041	-105.097	2.39042	-102.358	2.39044	-102.172	2.39046	-106.733
2.39039	-103.85	2.39039	-117.477	2.3904	-104.48	2.3904	-105.132	2.39041	-104.457	2.39042	-110.268	2.39044	-106.702	2.39046	-103.403
2.39039	-109.13	2.39039	-108.367	2.3904	-104.92	2.3904	-104.122	2.39041	-103.667	2.39042	-101.438	2.39044	-104.162	2.39046	-100.893
2.39039	-106.4	2.39039	-105.697	2.3904	-106.42	2.3904	-106.452	2.39041	-101.257	2.39042	-100.718	2.39044	-105.382	2.39046	-112.093
2.39039	-102.31	2.39039	-103.677	2.3904	-102.21	2.3904	-111.132	2.39041	-102.617	2.39042	-105.088	2.39044	-106.272	2.39046	-99.343
2.39039	-110.96	2.39039	-105.217	2.3904	-100.64	2.3904	-106.342	2.39041	-107.667	2.39042	-106.548	2.39044	-104.462	2.39046	-100.383
2.39039	-105.01	2.39039	-105.927	2.3904	-104.58	2.3904	-110.402	2.39041	-105.797	2.39042	-103.508	2.39044	-106.512	2.39046	-105.813
2.39039	-105.53	2.39039	-106.007	2.3904	-101.27	2.3904	-107.792	2.39041	-102.977	2.39042	-103.348	2.39044	-105.102	2.39046	-103.733
2.39039	-110.73	2.39039	-104.157	2.3904	-104.21	2.3904	-106.142	2.39041	-101.997	2.39042	-106.008	2.39044	-107.062	2.39046	-103.963
2.39039	-108.8	2.39039	-108.707	2.3904	-104.62	2.3904	-107.572	2.39041	-101.947	2.39042	-108.258	2.39044	-102.852	2.39046	-101.393
2.39039	-106.24	2.39039	-108.997	2.3904	-104.69	2.3904	-104.842	2.39041	-110.887	2.39042	-103.878	2.39044	-100.382	2.39046	-102.933
2.39039	-106.07	2.3904	-103.377	2.3904	-107.43	2.3904	-106.152	2.39041	-106.987	2.39042	-105.588	2.39044	-105.932	2.39046	-102.453
2.39039	-103.92	2.3904	-105.547	2.3904	-105.54	2.3904	-108.282	2.39041	-102.437	2.39042	-105.518	2.39044	-106.542	2.39046	-105.923
2.39039	-103.37	2.3904	-106.597	2.3904	-106.35	2.3904	-110.982	2.39041	-101.367	2.39042	-102.338	2.39044	-108.992	2.39046	-103.123
2.39039	-101.49	2.3904	-103.267	2.3904	-103.39	2.3904	-101.372	2.39041	-102.077	2.39042	-101.348	2.39044	-111.242	2.39046	-107.763
2.39039	-105.29	2.3904	-102.487	2.3904	-104.22	2.3904	-101.872	2.39041	-99.617	2.39042	-106.398	2.39044	-111.702	2.39047	-103.533
2.39039	-105.68	2.3904	-103.067	2.3904	-103.81	2.3904	-107.692	2.39041	-103.607	2.39042	-101.778	2.39044	-99.492	2.39047	-96.333
2.39039	-111.85	2.3904	-109.997	2.3904	-101.77	2.3904	-105.032	2.39041	-103.987	2.39042	-103.358	2.39044	-100.812	2.39047	-95.343
2.39039	-110.3	2.3904	-104.997	2.3904	-104.18	2.3904	-105.652	2.39041	-103.807	2.39042	-105.998	2.39044	-105.862	2.39047	-103.743
2.39039	-106.01	2.3904	-100.187	2.3904	-108.12	2.3904	-102.252	2.39041	-98.737	2.39042	-101.358	2.39044	-104.012	2.39047	-104.583
2.39039	-106.17	2.3904	-100.577	2.3904	-107.22	2.3904	-106.152	2.39041	-98.617	2.39042	-99.598	2.39044	-103.272	2.39047	-98.613
2.39039	-103.95	2.3904	-101.327	2.3904	-107.94	2.3904	-101.182	2.39041	-100.797	2.39042	-103.448	2.39044	-105.232	2.39047	-102.343
2.39039	-101.5	2.3904	-103.487	2.3904	-107.3	2.3904	-100.432	2.39041	-101.617	2.39043	-104.098	2.39044	-105.732	2.39047	-100.473
2.39039	-105.89	2.3904	-109.427	2.3904	-99.4	2.3904	-100.672	2.39041	-100.267	2.39043	-103.278	2.39044	-103.362	2.39047	-100.363
2.39039	-107.95	2.3904	-103.157	2.3904	-99.29	2.3904	-107.942	2.39041	-100.937	2.39043	-101.808	2.39044	-105.432	2.39047	-101.933
2.39039	-111.69	2.3904	-104.137	2.3904	-103.12	2.3904	-102.262	2.39041	-100.847	2.39043	-106.728	2.39044	-106.192	2.39047	-103.973
2.39039	-108.28	2.3904	-101.147	2.3904	-100.73	2.3904	-105.142	2.39041	-101.557	2.39043	-103.098	2.39044	-102.812	2.39047	-102.823
2.39039	-104.47	2.3904	-105.077	2.3904	-98.08	2.3904	-104.822	2.39041	-103.687	2.39043	-98.958	2.39044	-102.462	2.39047	-97.913
2.39039	-100.96	2.3904	-100.217	2.3904	-103.27	2.3904	-100.852	2.39041	-100.977	2.39043	-99.678	2.39044	-102.262	2.39047	-93.713
2.39039	-100.14	2.3904	-98.797	2.3904	-101.17	2.3904	-103.072	2.39041	-95.087	2.39043	-99.108	2.39044	-103.962	2.39047	-98.243
2.39039	-105.29	2.3904	-98.477	2.3904	-103.29	2.3904	-104.642	2.39041	-96.767	2.39043	-97.818	2.39044	-101.402	2.39047	-97.103
2.39039	-104.66	2.3904	-100.257	2.3904	-99.4	2.3904	-99.862	2.39041	-97.247	2.39043	-100.188	2.39044	-102.572	2.39047	-96.303
2.39039	-103.9	2.3904	-103.887	2.3904	-99.44	2.3904	-102.912	2.39041	-98.677	2.39043	-100.358	2.39044	-104.152	2.39047	-95.983
2.39039	-105.21	2.3904	-99.207	2.3904	-103.03	2.3904	-103.552	2.39041	-103.467	2.39043	-100.378	2.39044	-104.342	2.39047	-97.773
2.39039	-102.78	2.3904	-100.847	2.3904	-98.11	2.3904	-108.002	2.39041	-103.417	2.39043	-103.848	2.39044	-101.822	2.39047	-100.823
2.3904	-101.02	2.3904	-104.717	2.3904	-99.88	2.3904	-104.012	2.39041	-101.857	2.39043	-102.968	2.39045	-105.612	2.39047	-98.533
2.3904	-102.58	2.3904	-95.447	2.3904	-107.44	2.3904	-101.172	2.39041	-101.177	2.39043	-97.888	2.39045	-98.652	2.39047	-98.003
2.3904	-100.17	2.3904	-100.847	2.3904	-101.96	2.3904	-107.022	2.39041	-95.067	2.39043	-99.098	2.39045	-100.352	2.39047	-97.093
2.3904	-96.78	2.3904	-99.227	2.3904	-102.79	2.3904	-97.022	2.39041	-101.967	2.39043	-96.838	2.39045	-104.202	2.39047	-96.713
2.3904	-98.59	2.3904	-98.857	2.3904	-94.26	2.3904	-98.122	2.39041	-95.617	2.39043	-99.668	2.39045	-104.392	2.39047	-91.383
2.3904	-100.77	2.3904	-97.567	2.3904	-100.7	2.3904	-101.152	2.39041	-93.737	2.39043	-99.448	2.39045	-102.792	2.39047	-93.293
2.3904	-98.69	2.3904	-102.017	2.3904	-97.1	2.3904	-99.612	2.39041	-92.997	2.39043	-100.398	2.39045	-96.322	2.39047	-95.673
2.3904	-102.02	2.3904	-100.687	2.3904	-97.03	2.3904	-98.502	2.39041	-93.397	2.39043	-97.328	2.39045	-96.022	2.39047	-89.183
2.3904	-99.28	2.3904	-96.077	2.3904	-97.79	2.3904	-98.372	2.39041	-95.137	2.39043	-105.328	2.39045	-97.892	2.39047	-89.843
2.3904	-103.63	2.3904	-95.467	2.3904	-99.44	2.3904	-96.132	2.39041	-92.087	2.39043	-102.178	2.39045	-98.412	2.39047	-93.343
2.3904	-100.68	2.3904	-98.007	2.3904	-97.22	2.3904	-98.192	2.39041	-87.137	2.39043	-100.558	2.39045	-95.012	2.39047	-94.503
2.3904	-94	2.3904	-96.787	2.3904	-95.69	2.3904	-97.102	2.39041	-87.467	2.39043	-97.368	2.39045	-96.812	2.39047	-85.633
2.3904	-97.08	2.3904	-94.087	2.3904	-96.36	2.3904	-92.112	2.39041	-84.557	2.39043	-93.958	2.39045	-94.162	2.39047	-81.043
2.3904	-91.96	2.3904	-97.307	2.3904	-91.48	2.3904	-92.222	2.39041	-85.687	2.39043	-93.048	2.39045	-99.242	2.39047	-62.203
2.3904	-88.55	2.3904	-90.277	2.3904	-90.31	2.3904	-93.812	2.39041	-79.947	2.39043	-98.788	2.39045	-97.012	2.39047	-60.173
2.3904	-94.36	2.3904	-90.337	2.3904	-94.07	2.3904	-93.852	2.39041	-68.597	2.39043	-98.168	2.39045	-94.512	2.39047	-60.423
2.3904	-97.8	2.3904	-89.037	2.3904	-91.24	2.3904	-95.932	2.39041	-61.447	2.39043	-93.618	2.39045	-98.222	2.39047	-63.213
2.3904	-93.4	2.3904	-91.647	2.3904	-90.94	2.3904	-93.302	2.39041	-57.367	2.39043	-87.408	2.39045	-92.212	2.39047	-70.183
2.3904	-89	2.3904	-87.637	2.3904	-92.58	2.3904	-87.352	2.39041	-62.227	2.39043	-86.718	2.39045	-91.112	2.39047	-80.813
2.3904	-83.81	2.3904	-90.557	2.3904	-87.48	2.3904	-88.222	2.39041	-80.547	2.39043	-81.248	2.39045	-87.852	2.39047	-88.183
2.3904	-84.98	2.3904	-92.237	2.3904	-86.13	2.3904	-87.602	2.39041	-87.427	2.39043	-81.398	2.39045	-84.642	2.39047	-88.573
2.3904	-76.32	2.3904	-87.017	2.3904	-85.97	2.3904	-85.092	2.39042	-88.527	2.39043	-63.088	2.39045	-84.652	2.39047	-95.183
2.3904	-78.25	2.3904	-81.647	2.3904	-81.79	2.3904	-80.692	2.39042	-88.647	2.39043	-57.968	2.39045	-83.212	2.39047	-93.283
2.3904	-66.42	2.3904	-80.527	2.3904	-73.11	2.39041	-76.982	2.39042	-95.357	2.39043	-57.358	2.39045	-66.232	2.39047	-95.353
2.3904	-58.95	2.3904	-63.197	2.3904	-69.78	2.39041	-67.972	2.39042	-90.897	2.39043	-72.058	2.39045	-57.882	2.39047	-90.863
2.3904	-59.28	2.3904	-57.677	2.3904	-57.34	2.39041	-58.022	2.39042	-88.567	2.39043	-78.778	2.39045	-59.162	2.39047	-88.813
2.3904	-74.15	2.3904	-60.797	2.3904	-60.89	2.39041	-64.562	2.39042	-91.017	2.39043	-85.738	2.39045	-74.352	2.39047	-91.533
2.3904	-78.85	2.3904	-76.447	2.3904	-76.04	2.39041	-82.172	2.39042	-97.347	2.39043	-88.228	2.39045	-82.822	2.39047	-93.943
2.3904	-81.92	2.3904	-83.727	2.3904	-76.85	2.39041	-87.502	2.39042	-94.137	2.39043	-95.178	2.39045	-87.752	2.39047	-95.353
2.3904	-87.05	2.3904	-84.037	2.3904	-87.09	2.39041	-84.502	2.39042	-96.957	2.39043	-84.498	2.39045	-86.442	2.39047	-98.953
2.3904	-93.04	2.3904	-88.487	2.3904	-85.78	2.39041	-89.072	2.39042	-97.507	2.39043	-83.468	2.39045	-95.772	2.39047	-100.343
2.3904	-90.58	2.3904	-87.297	2.3904	-84.62	2.39041	-89.442	2.39042	-95.067	2.39043	-94.258	2.39045	-90.392	2.39047	-96.933
2.3904	-92.54	2.3904	-88.477	2.3904	-89.45	2.39041	-90.732	2.39042	-97.387	2.39043	-91.428	2.39045	-93.632	2.39047	-96.483
2.3904	-97.28	2.3904	-99.027	2.3904	-90.42	2.39041	-90.502	2.39042	-103.807	2.39043	-102.828	2.39045	-98.682	2.39047	-96.733
2.3904	-92.8	2.3904	-92.357	2.3904	-87.78	2.39041	-94.892	2.39042	-99.287	2.39043	-99.428	2.39045	-95.182	2.39047	-97.243
2.3904	-92.44	2.3904	-93.087	2.3904	-87.79	2.39041	-95.132	2.39042	-99.857	2.39043	-93.588	2.39045	-95.022	2.39047	-97.303
2.3904	-92.94	2.3904	-97.957	2.3904	-96.77	2.39041	-93.022	2.39042	-98.617	2.39043	-93.248	2.39045	-94.942	2.39047	-96.843
2.3904	-95.66	2.3904	-91.267	2.3904	-97.6	2.39041	-92.282	2.39042	-102.327	2.39043	-97.148	2.39045	-99.052	2.39047	-100.523
2.3904	-98.67	2.3904	-92.937	2.3904	-99.53	2.39041	-94.912	2.39042	-105.957	2.39043	-94.318	2.39045	-94.342	2.39047	-99.653
2.3904	-95.76	2.3904	-99.847	2.3904	-102.88	2.39041	-97.072	2.39042	-104.317	2.39043	-94.638	2.39045	-92.302	2.39047	-98.433
2.3904	-95.9	2.3904	-94.127	2.3904	-97.55	2.39041	-99.392	2.39042	-97.737	2.39043	-96.938	2.39045	-99.862	2.39047	-102.073
2.3904	-95.34	2.3904	-94.577	2.3904	-96.72	2.39041	-103.462	2.39042	-96.037	2.39043	-99.468	2.39045	-100.462	2.39047	-97.883
2.3904	-95.55	2.3904	-94.657	2.3904	-99.9	2.39041	-104.322	2.39042	-95.387	2.39043	-99.008	2.39045	-94.412	2.39047	-101.333
2.3904	-97.92	2.3904	-102.187	2.3904	-98.65	2.39041	-96.372	2.39042	-100.627	2.39043	-98.008	2.39045	-99.682	2.39047	-96.683
2.3904	-101.06	2.3904	-101.917	2.3904	-99.39	2.39041	-101.512	2.39042	-100.387	2.39043	-100.268	2.39045	-101.742	2.39047	-99.163
2.3904	-101.09	2.3904	-99.787	2.3904	-100.13	2.39041	-100.992	2.39042	-100.097	2.39043	-101.038	2.39045	-98.402	2.39047	-102.323
2.3904	-102.34	2.3904	-102.147	2.39041	-101.73	2.39041	-106.822	2.39042	-99.627	2.39043	-102.858	2.39045	-99.232	2.39047	-102.313
2.3904	-100.72	2.3904	-98.667	2.39041	-98.99	2.39041	-106.512	2.39042	-97.007	2.39043	-97.878	2.39045	-99.672	2.39047	-99.943
2.3904	-101.82	2.3904	-99.007	2.39041	-98.34	2.39041	-98.832	2.39042	-102.887	2.39043	-99.658	2.39045	-100.802	2.39047	-101.073
2.3904	-104.6	2.3904	-105.097	2.39041	-102.35	2.39041	-98.502	2.39042	-101.647	2.39043	-105.418	2.39045	-97.752	2.39047	-107.743
2.3904	-104.51	2.3904	-101.617	2.39041	-99.45	2.39041	-101.752	2.39042	-101.147	2.39043	-100.368	2.39045	-101.672	2.39047	-105.493
2.3904	-105.47	2.3904	-101.487	2.39041	-98.14	2.39041	-99.652	2.39042	-100.607	2.39043	-101.878	2.39045	-101.892	2.39047	-102.583
2.3904	-103.3	2.3904	-102.267	2.39041	-99.38	2.39041	-100.932	2.39042	-101.857	2.39043	-102.418	2.39045	-100.642	2.39047	-100.973
2.3904	-100.79	2.3904	-103.727	2.39041	-99.84	2.39041	-100.232	2.39042	-99.197	2.39043	-99.978	2.39045	-104.992	2.39047	-102.873
2.3904	-101.65	2.3904	-98.677	2.39041	-101.45	2.39041	-102.652	2.39042	-104.287	2.39043	-101.288	2.39045	-99.742	2.39047	-105.463
2.3904	-97.97	2.3904	-98.087	2.39041	-102.16	2.39041	-103.652	2.39042	-103.437	2.39043	-104.538	2.39045	-100.972	2.39047	-105.953
2.3904	-97.78	2.39041	-101.197	2.39041	-103.42	2.39041	-104.452	2.39042	-99.787	2.39043	-102.388	2.39045	-102.062	2.39047	-104.333
2.3904	-104.28	2.39041	-100.807	2.39041	-105.63	2.39041	-103.032	2.39042	-103.747	2.39043	-102.578	2.39045	-101.742	2.39047	-100.273
2.3904	-104.72	2.39041	-100.257	2.39041	-105.85	2.39041	-103.402	2.39042	-102.187	2.39043	-100.888	2.39045	-103.142	2.39047	-107.823
2.3904	-103.94	2.39041	-102.387	2.39041	-106.68	2.39041	-103.622	2.39042	-99.557	2.39043	-103.818	2.39045	-106.322	2.39047	-105.973
2.3904	-101.68	2.39041	-102.097	2.39041	-101.26	2.39041	-101.552	2.39042	-101.827	2.39043	-107.338	2.39045	-106.442	2.39048	-103.473
2.3904	-104.6	2.39041	-100.747	2.39041	-101.51	2.39041	-101.232	2.39042	-100.357	2.39043	-104.778	2.39045	-102.902	2.39048	-103.443
2.3904	-104.15	2.39041	-103.327	2.39041	-105.08	2.39041	-101.312	2.39042	-104.937	2.39043	-103.488	2.39045	-99.832	2.39048	-105.883
2.3904	-105.34	2.39041	-105.447	2.39041	-104.8	2.39041	-105.902	2.39042	-106.997	2.39043	-101.748	2.39045	-101.772	2.39048	-101.373
2.3904	-100.24	2.39041	-105.497	2.39041	-104.42	2.39041	-102.262	2.39042	-102.447	2.39043	-105.098	2.39045	-103.652	2.39048	-104.313
2.3904	-102	2.39041	-103.077	2.39041	-100.88	2.39041	-103.252	2.39042	-105.647	2.39043	-109.848	2.39045	-108.502	2.39048	-109.723
2.3904	-105.98	2.39041	-99.477	2.39041	-103.64	2.39041	-102.242	2.39042	-105.187	2.39043	-106.628	2.39045	-109.232	2.39048	-101.633
2.3904	-109.63	2.39041	-101.927	2.39041	-105.35	2.39041	-108.752	2.39042	-103.857	2.39044	-109.968	2.39045	-108.812	2.39048	-100.843
2.3904	-108.5	2.39041	-103.387	2.39041	-101.18	2.39041	-105.582	2.39042	-104.557	2.39044	-105.298	2.39045	-106.782	2.39048	-101.053
2.3904	-107.18	2.39041	-105.527	2.39041	-99.83	2.39041	-105.562	2.39042	-104.317	2.39044	-104.798	2.39045	-107.612	2.39048	-101.103
2.3904	-105.16	2.39041	-108.427	2.39041	-104.31	2.39041	-108.112	2.39042	-104.997	2.39044	-106.888	2.39045	-106.312	2.39048	-102.903
2.3904	-106.08	2.39041	-104.247	2.39041	-107.34	2.39041	-104.892	2.39042	-101.597	2.39044	-105.308	2.39045	-105.462	2.39048	-104.893
2.3904	-110.33	2.39041	-101.537	2.39041	-102.33	2.39041	-105.372	2.39042	-103.167	2.39044	-109.398	2.39045	-103.602	2.39048	-113.653
2.3904	-103.98	2.39041	-101.457	2.39041	-104.09	2.39041	-105.692	2.39042	-102.537	2.39044	-106.628	2.39045	-107.312	2.39048	-107.903
2.3904	-101.41	2.39041	-102.977	2.39041	-103.19	2.39041	-107.202	2.39042	-104.847	2.39044	-104.818	2.39045	-107.442	2.39048	-100.953
2.3904	-106.83	2.39041	-102.457	2.39041	-104.81	2.39041	-103.922	2.39042	-101.537	2.39044	-107.258	2.39045	-103.262	2.39048	-109.873
2.3904	-105.29	2.39041	-104.867	2.39041	-111.57	2.39041	-107.182	2.39042	-103.737	2.39044	-103.938	2.39045	-105.072	2.39048	-108.793
2.3904	-108.05	2.39041	-100.727	2.39041	-110.34	2.39041	-110.062	2.39042	-106.927	2.39044	-103.208	2.39045	-105.082	2.39048	-106.503
2.3904	-111	2.39041	-101.917	2.39041	-107.83	2.39041	-106.272	2.39042	-101.867	2.39044	-114.258	2.39045	-105.762	2.39048	-109.643
2.3904	-105.36	2.39041	-105.087	2.39041	-105.96	2.39041	-108.672	2.39042	-105.757	2.39044	-108.028	2.39045	-110.532	2.39048	-109.113
2.39041	-104.93	2.39041	-104.797	2.39041	-106.33	2.39041	-107.302	2.39042	-103.707	2.39044	-108.948	2.39046	-106.362	2.39048	-110.983
2.39041	-106.27	2.39041	-105.607	2.39041	-106.31	2.39041	-104.162	2.39042	-105.787	2.39044	-105.838	2.39046	-101.302	2.39048	-107.393
2.39041	-104.41	2.39041	-105.507	2.39041	-111.04	2.39041	-102.052	2.39042	-102.877	2.39044	-101.988	2.39046	-103.442	2.39048	-100.213
2.39041	-102.34	2.39041	-103.637	2.39041	-109.06	2.39041	-103.982	2.39042	-107.437	2.39044	-103.078	2.39046	-104.192	2.39048	-102.273
2.39041	-102.4	2.39041	-101.967	2.39041	-103.85	2.39041	-105.362	2.39042	-103.647	2.39044	-104.488	2.39046	-110.372	2.39048	-108.693
2.39041	-108.03	2.39041	-105.237	2.39041	-103.01	2.39041	-105.632	2.39042	-102.027	2.39044	-106.908	2.39046	-108.002	2.39048	-103.403
2.39041	-104.42	2.39041	-101.067	2.39041	-107.99	2.39041	-102.842	2.39042	-108.037	2.39044	-108.598	2.39046	-105.822	2.39048	-108.543
2.39041	-104.31	2.39041	-99.847	2.39041	-106.12	2.39041	-106.072	2.39042	-107.887	2.39044	-107.988	2.39046	-104.222	2.39048	-106.043
2.39041	-101.52	2.39041	-106.267	2.39041	-107.52	2.39041	-106.752	2.39042	-101.217	2.39044	-104.958	2.39046	-101.512	2.39048	-114.323
2.39041	-108.49	2.39041	-113.137	2.39041	-105.3	2.39041	-106.522	2.39042	-104.637	2.39044	-106.178	2.39046	-103.822	2.39048	-106.063
2.39041	-105.21	2.39041	-106.237	2.39041	-101.87	2.39041	-101.982	2.39042	-106.267	2.39044	-99.258	2.39046	-105.722	2.39048	-101.583
2.39041	-106.09	2.39041	-101.287	2.39041	-105.45	2.39041	-107.472	2.39042	-107.247	2.39044	-99.168	2.39046	-104.562	2.39048	-100.533
2.39041	-108.17	2.39041	-101.397	2.39041	-108.84	2.39041	-108.632	2.39042	-108.937	2.39044	-102.098	2.39046	-102.592	2.39048	-108.063
2.39041	-108.37	2.39041	-104.077	2.39041	-107.51	2.39041	-105.612	2.39042	-105.037	2.39044	-101.258	2.39046	-102.732	2.39048	-106.523
2.39041	-106.76	2.39041	-104.907	2.39041	-100.86	2.39041	-108.842	2.39042	-106.787	2.39044	-106.138	2.39046	-103.452	2.39048	-105.633
2.39041	-106.61	2.39041	-105.967	2.39041	-100	2.39041	-109.012	2.39042	-109.427	2.39044	-106.558	2.39046	-107.082	2.39048	-108.333
2.39041	-104.53	2.39041	-109.017	2.39041	-106.35	2.39041	-110.152	2.39042	-103.727	2.39044	-103.678	2.39046	-106.742	2.39048	-108.093
2.39041	-101.4	2.39041	-106.837	2.39041	-105.93	2.39041	-104.232	2.39042	-102.857	2.39044	-103.538	2.39046	-103.662	2.39048	-106.263
2.39041	-106.19	2.39041	-105.317	2.39041	-104.32	2.39041	-106.562	2.39042	-103.737	2.39044	-103.828	2.39046	-103.572	2.39048	-106.283
2.39041	-106.13	2.39041	-106.377	2.39041	-109.94	2.39041	-108.352	2.39042	-107.267	2.39044	-104.708	2.39046	-107.652	2.39048	-108.303
2.39041	-104.98	2.39041	-104.517	2.39041	-105.85	2.39041	-106.442	2.39042	-100.947	2.39044	-109.108	2.39046	-108.672	2.39048	-110.243
2.39041	-104.6	2.39041	-103.527	2.39041	-101.78	2.39041	-107.992	2.39043	-103.377	2.39044	-111.888	2.39046	-111.912	2.39048	-113.253
2.39041	-108.77	2.39041	-108.697	2.39041	-105.23	2.39041	-109.202	2.39043	-105.217	2.39044	-110.968	2.39046	-106.962	2.39048	-106.883
2.39041	-107.62	2.39041	-104.857	2.39041	-104.02	2.39042	-104.252	2.39043	-108.727	2.39044	-107.098	2.39046	-106.462	2.39048	-105.793
2.39041	-106.12	2.39041	-103.067	2.39041	-105.37	2.39042	-107.342	2.39043	-108.617	2.39044	-110.278	2.39046	-107.472	2.39048	-109.043
2.39041	-107.23	2.39041	-103.317	2.39041	-103.29	2.39042	-105.442	2.39043	-108.557	2.39044	-110.458	2.39046	-106.732	2.39048	-110.453
2.39041	-107.26	2.39041	-107.637	2.39041	-107.95	2.39042	-106.312	2.39043	-109.117	2.39044	-107.788	2.39046	-110.802	2.39048	-109.673
2.39041	-110.97	2.39041	-112.037	2.39041	-107.33	2.39042	-109.532	2.39043	-105.537	2.39044	-106.848	2.39046	-103.162	2.39048	-107.753
2.39041	-110.66	2.39041	-105.957	2.39041	-107.16	2.39042	-104.462	2.39043	-105.187	2.39044	-109.968	2.39046	-102.842	2.39048	-108.433
2.39041	-109.17	2.39041	-107.167	2.39041	-105.67	2.39042	-105.862	2.39043	-110.777	2.39044	-106.138	2.39046	-104.292	2.39048	-111.873
2.39041	-107.05	2.39041	-105.827	2.39041	-103.18	2.39042	-105.692	2.39043	-106.367	2.39044	-108.518	2.39046	-110.772	2.39048	-108.153
2.39041	-105.94	2.39041	-105.287	2.39041	-109.45	2.39042	-108.972	2.39043	-106.227	2.39044	-108.788	2.39046	-110.982	2.39048	-109.823
2.39041	-110.1	2.39041	-108.727	2.39041	-112.95	2.39042	-113.842	2.39043	-107.387	2.39044	-113.098	2.39046	-111.242	2.39048	-108.683
2.39041	-110.15	2.39041	-107.917	2.39041	-105.24	2.39042	-108.372	2.39043	-107.787	2.39044	-106.998	2.39046	-106.302	2.39048	-108.513
2.39041	-110.56	2.39041	-110.347	2.39041	-107.02	2.39042	-107.332	2.39043	-110.057	2.39044	-104.918	2.39046	-108.212	2.39048	-109.503
2.39041	-108.24	2.39041	-108.657	2.39041	-103.38	2.39042	-112.312	2.39043	-106.837	2.39044	-108.898	2.39046	-103.682	2.39048	-109.663
2.39041	-109.61	2.39041	-105.997	2.39041	-108.48	2.39042	-109.822	2.39043	-116.107	2.39044	-109.818	2.39046	-105.462	2.39048	-106.513
2.39041	-105.22	2.39041	-109.017	2.39041	-106.79	2.39042	-111.832	2.39043	-110.887	2.39044	-109.048	2.39046	-107.842	2.39048	-110.193
2.39041	-106.36	2.39041	-108.577	2.39041	-106	2.39042	-109.032	2.39043	-112.407	2.39044	-109.588	2.39046	-107.402	2.39048	-108.923
2.39041	-113.86	2.39041	-107.677	2.39041	-109.97	2.39042	-105.732	2.39043	-114.327	2.39044	-112.838	2.39046	-107.502	2.39048	-106.373
2.39041	-106.73	2.39041	-108.017	2.39041	-106.54	2.39042	-111.162	2.39043	-112.097	2.39044	-110.658	2.39046	-106.322	2.39048	-112.013
2.39041	-107.53	2.39041	-105.457	2.39041	-108.45	2.39042	-108.272	2.39043	-107.817	2.39044	-106.678	2.39046	-105.462	2.39048	-112.323
2.39041	-112.3	2.39041	-109.077	2.39041	-111.46	2.39042	-108.942	2.39043	-106.037	2.39044	-112.478	2.39046	-111.292	2.39048	-113.843
2.39041	-110.16	2.39041	-112.887	2.39041	-115.37	2.39042	-117.852	2.39043	-109.027	2.39044	-111.018	2.39046	-113.492	2.39048	-111.453
2.39041	-107.28	2.39041	-113.877	2.39041	-112.66	2.39042	-110.802	2.39043	-108.277	2.39044	-110.308	2.39046	-106.912	2.39048	-112.793
2.39041	-113.79	2.39041	-109.527	2.39041	-111.11	2.39042	-112.262	2.39043	-107.707	2.39044	-113.088	2.39046	-107.032	2.39048	-109.783
2.39041	-113.29	2.39041	-112.257	2.39042	-110.25	2.39042	-115.982	2.39043	-110.097	2.39044	-109.578	2.39046	-109.752	2.39048	-110.133
2.39041	-109.18	2.39041	-112.947	2.39042	-108.72	2.39042	-113.602	2.39043	-108.597	2.39044	-108.378	2.39046	-113.102	2.39048	-111.453
2.39041	-113.41	2.39041	-109.637	2.39042	-108.03	2.39042	-107.332	2.39043	-108.227	2.39044	-109.518	2.39046	-110.002	2.39048	-111.203
2.39041	-116.16	2.39041	-112.917	2.39042	-109.53	2.39042	-106.652	2.39043	-113.687	2.39044	-109.058	2.39046	-108.472	2.39048	-114.133
2.39041	-110.39	2.39041	-108.557	2.39042	-114.36	2.39042	-107.822	2.39043	-112.937	2.39044	-115.438	2.39046	-107.972	2.39048	-111.593
2.39041	-111.19	2.39041	-105.457	2.39042	-113.25	2.39042	-107.342	2.39043	-108.157	2.39044	-110.918	2.39046	-109.362	2.39048	-114.573
2.39041	-112.36	2.39041	-109.777	2.39042	-111.62	2.39042	-109.932	2.39043	-110.547	2.39044	-114.678	2.39046	-111.022	2.39048	-107.123
2.39041	-110.72	2.39041	-107.417	2.39042	-107.21	2.39042	-110.412	2.39043	-109.787	2.39044	-109.968	2.39046	-112.262	2.39048	-107.573
2.39041	-110.02	2.39041	-114.477	2.39042	-107.67	2.39042	-116.872	2.39043	-111.187	2.39044	-113.948	2.39046	-109.932	2.39048	-108.243
2.39041	-107.22	2.39041	-111.817	2.39042	-108.83	2.39042	-112.602	2.39043	-112.987	2.39044	-112.168	2.39046	-109.042	2.39048	-110.183
2.39041	-108.54	2.39042	-108.687	2.39042	-108.97	2.39042	-114.142	2.39043	-110.147	2.39044	-109.588	2.39046	-108.922	2.39048	-109.453
2.39041	-112.72	2.39042	-108.307	2.39042	-112.77	2.39042	-109.532	2.39043	-111.437	2.39044	-111.808	2.39046	-110.352	2.39048	-113.583
2.39041	-115.39	2.39042	-111.577	2.39042	-110.44	2.39042	-109.992	2.39043	-110.227	2.39044	-111.048	2.39046	-109.372	2.39048	-113.683
2.39041	-109.86	2.39042	-114.027	2.39042	-109.87	2.39042	-111.972	2.39043	-119.647	2.39044	-109.898	2.39046	-110.492	2.39048	-112.953
2.39041	-119.18	2.39042	-115.267	2.39042	-112.5	2.39042	-112.702	2.39043	-111.137	2.39044	-114.978	2.39046	-112.712	2.39048	-107.723
2.39041	-118.23	2.39042	-113.067	2.39042	-109.7	2.39042	-111.192	2.39043	-109.887	2.39044	-110.558	2.39046	-111.482	2.39049	-107.513
2.39041	-121.04	2.39042	-118.357	2.39042	-110.26	2.39042	-107.472	2.39043	-112.617	2.39044	-107.088	2.39046	-107.732	2.39049	-109.593
2.39041	-115.47	2.39042	-109.897	2.39042	-107.95	2.39042	-109.742	2.39043	-109.137	2.39044	-109.678	2.39046	-112.302	2.39049	-118.923
2.39041	-109.7	2.39042	-108.997	2.39042	-107.77	2.39042	-113.942	2.39043	-110.067	2.39044	-109.658	2.39046	-109.382	2.39049	-112.753
2.39041	-109.07	2.39042	-113.907	2.39042	-112.28	2.39042	-112.132	2.39043	-118.557	2.39044	-108.748	2.39046	-114.532	2.39049	-114.043
2.39041	-113.51	2.39042	-112.837	2.39042	-112.29	2.39042	-116.982	2.39043	-116.017	2.39044	-111.758	2.39046	-119.852	2.39049	-114.063
2.39041	-112.22	2.39042	-111.667	2.39042	-110.88	2.39042	-114.102	2.39043	-113.177	2.39045	-111.458	2.39046	-114.392	2.39049	-115.023
2.39041	-117.46	2.39042	-115.627	2.39042	-121.88	2.39042	-108.512	2.39043	-111.857	2.39045	-111.758	2.39046	-113.932	2.39049	-111.183
2.39041	-110.04	2.39042	-114.957	2.39042	-115.07	2.39042	-111.002	2.39043	-109.047	2.39045	-111.968	2.39046	-113.532	2.39049	-113.653
2.39041	-110.41	2.39042	-113.587	2.39042	-110.58	2.39042	-113.862	2.39043	-111.837	2.39045	-110.148	2.39046	-114.192	2.39049	-114.543
2.39041	-118.45	2.39042	-110.267	2.39042	-110.92	2.39042	-112.312	2.39043	-113.187	2.39045	-110.258	2.39046	-121.262	2.39049	-112.523
2.39041	-113.87	2.39042	-110.197	2.39042	-109.86	2.39042	-110.792	2.39043	-112.487	2.39045	-113.108	2.39046	-114.142	2.39049	-113.523
2.39041	-116.9	2.39042	-109.087	2.39042	-118.27	2.39042	-111.062	2.39043	-114.057	2.39045	-112.988	2.39046	-113.432	2.39049	-113.483
2.39041	-113.41	2.39042	-115.757	2.39042	-108.3	2.39042	-114.392	2.39043	-114.297	2.39045	-112.928	2.39046	-114.672	2.39049	-118.973
2.39041	-113.84	2.39042	-116.627	2.39042	-109.51	2.39042	-117.912	2.39043	-123.337	2.39045	-113.728	2.39046	-112.112	2.39049	-110.073
2.39041	-116.09	2.39042	-113.447	2.39042	-113.69	2.39042	-109.652	2.39043	-114.147	2.39045	-110.948	2.39046	-113.792	2.39049	-108.213
2.39041	-118.47	2.39042	-115.017	2.39042	-112.24	2.39042	-113.582	2.39043	-113.147	2.39045	-114.308	2.39046	-110.702	2.39049	-111.423
2.39041	-114.66	2.39042	-112.957	2.39042	-110.06	2.39042	-118.952	2.39043	-111.607	2.39045	-112.648	2.39046	-112.612	2.39049	-113.243
2.39041	-113.84	2.39042	-117.817	2.39042	-112.56	2.39042	-113.082	2.39043	-112.207	2.39045	-112.668	2.39046	-115.832	2.39049	-109.973
2.39042	-111.98	2.39042	-111.157	2.39042	-111.16	2.39042	-113.962	2.39043	-112.077	2.39045	-111.858	2.39047	-111.012	2.39049	-115.593
2.39042	-115.63	2.39042	-115.187	2.39042	-111.16	2.39042	-113.402	2.39043	-114.157	2.39045	-111.138	2.39047	-111.212	2.39049	-116.053
2.39042	-113.33	2.39042	-115.787	2.39042	-118.35	2.39042	-115.412	2.39043	-115.827	2.39045	-121.108	2.39047	-113.652	2.39049	-120.723
2.39042	-111.29	2.39042	-112.537	2.39042	-112.19	2.39042	-113.572	2.39043	-110.467	2.39045	-114.558	2.39047	-111.442	2.39049	-112.073
2.39042	-118.88	2.39042	-112.517	2.39042	-108.82	2.39042	-113.962	2.39043	-115.147	2.39045	-110.298	2.39047	-110.702	2.39049	-116.223
2.39042	-113.64	2.39042	-116.797	2.39042	-111.44	2.39042	-113.542	2.39043	-117.087	2.39045	-112.988	2.39047	-116.622	2.39049	-115.653
2.39042	-118.33	2.39042	-114.567	2.39042	-112.99	2.39042	-116.692	2.39043	-115.337	2.39045	-117.218	2.39047	-113.792	2.39049	-115.943
2.39042	-114.99	2.39042	-110.717	2.39042	-115.48	2.39042	-113.702	2.39043	-116.137	2.39045	-115.318	2.39047	-113.302	2.39049	-115.413
2.39042	-112.25	2.39042	-113.847	2.39042	-114.8	2.39042	-113.852	2.39043	-116.967	2.39045	-117.148	2.39047	-118.912	2.39049	-115.183
2.39042	-112.56	2.39042	-113.337	2.39042	-116.89	2.39042	-112.042	2.39043	-111.617	2.39045	-112.798	2.39047	-115.232	2.39049	-115.163
2.39042	-113.4	2.39042	-114.467	2.39042	-116.3	2.39042	-110.082	2.39043	-111.967	2.39045	-111.178	2.39047	-117.682	2.39049	-116.493
2.39042	-114.5	2.39042	-112.657	2.39042	-112.01	2.39042	-108.532	2.39043	-113.787	2.39045	-112.848	2.39047	-119.012	2.39049	-115.343
2.39042	-117.01	2.39042	-113.467	2.39042	-110.51	2.39042	-117.732	2.39043	-118.377	2.39045	-108.648	2.39047	-118.542	2.39049	-112.443
2.39042	-118.24	2.39042	-113.667	2.39042	-112.93	2.39042	-114.982	2.39043	-113.417	2.39045	-110.638	2.39047	-119.602	2.39049	-117.113
2.39042	-116.86	2.39042	-110.327	2.39042	-116.66	2.39042	-111.482	2.39043	-114.847	2.39045	-115.428	2.39047	-118.832	2.39049	-116.263
2.39042	-112.3	2.39042	-112.457	2.39042	-114.26	2.39042	-111.382	2.39043	-118.587	2.39045	-111.678	2.39047	-114.482	2.39049	-111.103
2.39042	-116.56	2.39042	-115.577	2.39042	-114.72	2.39042	-116.952	2.39043	-115.857	2.39045	-109.588	2.39047	-113.412	2.39049	-114.493
2.39042	-113.67	2.39042	-115.667	2.39042	-113.03	2.39042	-114.582	2.39043	-115.627	2.39045	-112.668	2.39047	-112.232	2.39049	-118.133
2.39042	-120.91	2.39042	-112.877	2.39042	-118.66	2.39042	-116.242	2.39043	-113.357	2.39045	-111.988	2.39047	-110.572	2.39049	-112.023
2.39042	-114.77	2.39042	-116.497	2.39042	-116.43	2.39042	-117.272	2.39043	-116.197	2.39045	-115.438	2.39047	-122.172	2.39049	-112.603
2.39042	-115.94	2.39042	-117.797	2.39042	-115.09	2.39042	-116.872	2.39043	-115.937	2.39045	-113.198	2.39047	-114.022	2.39049	-117.413
2.39042	-115.45	2.39042	-114.847	2.39042	-111.39	2.39042	-112.932	2.39044	-118.087	2.39045	-114.008	2.39047	-118.772	2.39049	-119.203
2.39042	-115.39	2.39042	-115.737	2.39042	-111.05	2.39042	-113.682	2.39044	-120.877	2.39045	-112.378	2.39047	-113.962	2.39049	-113.053
2.39042	-115.41	2.39042	-117.287	2.39042	-111.58	2.39043	-114.512	2.39044	-111.917	2.39045	-113.538	2.39047	-116.182	2.39049	-123.013
2.39042	-116.03	2.39042	-112.877	2.39042	-114.67	2.39043	-114.522	2.39044	-113.347	2.39045	-120.508	2.39047	-116.062	2.39049	-118.153
2.39042	-116.26	2.39042	-112.027	2.39042	-116.39	2.39043	-115.422	2.39044	-112.647	2.39045	-119.708	2.39047	-119.122	2.39049	-118.583
2.39042	-118.51	2.39042	-111.127	2.39042	-113.24	2.39043	-117.842	2.39044	-114.007	2.39045	-118.878	2.39047	-116.292	2.39049	-117.103
2.39042	-116.63	2.39042	-114.987	2.39042	-113.03	2.39043	-114.262	2.39044	-115.487	2.39045	-114.938	2.39047	-114.982	2.39049	-116.013
2.39042	-113.75	2.39042	-116.547	2.39042	-117.18	2.39043	-114.342	2.39044	-113.957	2.39045	-111.158	2.39047	-117.502	2.39049	-115.793
2.39042	-113.33	2.39042	-114.527	2.39042	-115.18	2.39043	-118.062	2.39044	-114.827	2.39045	-112.878	2.39047	-113.492	2.39049	-112.863
2.39042	-109.08	2.39042	-113.187	2.39042	-118.52	2.39043	-112.652	2.39044	-115.797	2.39045	-111.928	2.39047	-122.522	2.39049	-115.353
2.39042	-111.36	2.39042	-113.637	2.39042	-111.14	2.39043	-113.912	2.39044	-119.227	2.39045	-116.358	2.39047	-114.142	2.39049	-120.433
2.39042	-116.5	2.39042	-116.157	2.39042	-110.08	2.39043	-113.662	2.39044	-118.917	2.39045	-119.518	2.39047	-117.132	2.39049	-115.273
2.39042	-115.53	2.39042	-119.397	2.39042	-116.65	2.39043	-115.892	2.39044	-116.707	2.39045	-116.978	2.39047	-120.302	2.39049	-114.853
2.39042	-116.1	2.39042	-118.217	2.39042	-115.15	2.39043	-114.652	2.39044	-117.187	2.39045	-116.938	2.39047	-118.872	2.39049	-120.633
2.39042	-116.98	2.39042	-113.467	2.39042	-112.62	2.39043	-113.062	2.39044	-117.377	2.39045	-111.518	2.39047	-117.762	2.39049	-118.693
2.39042	-120.89	2.39042	-114.187	2.39042	-113.79	2.39043	-112.302	2.39044	-123.467	2.39045	-116.598	2.39047	-118.432	2.39049	-117.753
2.39042	-111.02	2.39042	-110.747	2.39042	-112.83	2.39043	-112.642	2.39044	-115.897	2.39045	-115.858	2.39047	-116.402	2.39049	-116.133
2.39042	-110.72	2.39042	-117.197	2.39042	-112.62	2.39043	-115.702	2.39044	-114.587	2.39045	-114.428	2.39047	-116.992	2.39049	-113.253
2.39042	-115.35	2.39042	-115.027	2.39042	-112.73	2.39043	-115.582	2.39044	-114.697	2.39045	-116.568	2.39047	-114.662	2.39049	-113.643
2.39042	-116.53	2.39042	-119.587	2.39042	-115.51	2.39043	-118.192	2.39044	-112.897	2.39045	-118.498	2.39047	-115.542	2.39049	-116.473
2.39042	-114.15	2.39042	-111.797	2.39042	-114.67	2.39043	-118.002	2.39044	-119.587	2.39045	-117.068	2.39047	-110.012	2.39049	-115.393
2.39042	-114.51	2.39042	-109.717	2.39042	-115.21	2.39043	-119.712	2.39044	-113.997	2.39045	-118.818	2.39047	-109.652	2.39049	-117.893
2.39042	-117.55	2.39042	-115.737	2.39042	-114.63	2.39043	-117.762	2.39044	-114.347	2.39045	-120.508	2.39047	-116.602	2.39049	-115.683
2.39042	-116.23	2.39042	-115.157	2.39042	-116.34	2.39043	-114.772	2.39044	-116.397	2.39045	-115.148	2.39047	-114.332	2.39049	-118.973
2.39042	-116.26	2.39042	-114.207	2.39042	-118.27	2.39043	-117.242	2.39044	-116.047	2.39045	-112.698	2.39047	-118.592	2.39049	-112.123
2.39042	-116.19	2.39042	-115.057	2.39042	-116.31	2.39043	-115.582	2.39044	-114.417	2.39045	-117.938	2.39047	-114.532	2.39049	-111.623
2.39042	-117.23	2.39042	-118.957	2.39043	-115.97	2.39043	-116.302	2.39044	-116.517	2.39045	-116.388	2.39047	-116.192	2.39049	-113.033
2.39042	-115.71	2.39042	-111.247	2.39043	-116.26	2.39043	-114.122	2.39044	-112.457	2.39045	-114.618	2.39047	-115.152	2.39049	-116.413
2.39042	-117.32	2.39042	-113.017	2.39043	-116.77	2.39043	-115.902	2.39044	-115.447	2.39045	-116.668	2.39047	-118.572	2.39049	-112.433
2.39042	-121.65	2.39042	-120.177	2.39043	-112.92	2.39043	-116.422	2.39044	-119.587	2.39045	-112.118	2.39047	-117.032	2.39049	-115.603
2.39042	-116.24	2.39042	-120.597	2.39043	-115.36	2.39043	-116.052	2.39044	-116.057	2.39045	-110.898	2.39047	-115.002	2.39049	-112.793
2.39042	-116.5	2.39042	-115.337	2.39043	-118.08	2.39043	-116.942	2.39044	-116.497	2.39045	-113.778	2.39047	-113.502	2.39049	-115.213
2.39042	-115.47	2.39042	-116.427	2.39043	-123.91	2.39043	-117.792	2.39044	-117.427	2.39045	-113.838	2.39047	-115.512	2.39049	-115.973
2.39042	-114.12	2.39042	-115.777	2.39043	-113.83	2.39043	-112.112	2.39044	-117.847	2.39045	-114.228	2.39047	-115.002	2.39049	-112.353
2.39042	-114.61	2.39042	-113.697	2.39043	-118.19	2.39043	-117.662	2.39044	-113.497	2.39045	-117.928	2.39047	-116.832	2.39049	-116.083
2.39042	-115	2.39043	-119.787	2.39043	-115.83	2.39043	-116.812	2.39044	-114.407	2.39045	-116.708	2.39047	-116.172	2.39049	-117.553
2.39042	-121.04	2.39043	-120.287	2.39043	-113.3	2.39043	-111.202	2.39044	-119.307	2.39045	-114.318	2.39047	-115.632	2.39049	-110.843
2.39042	-117.89	2.39043	-117.127	2.39043	-114.66	2.39043	-112.042	2.39044	-116.867	2.39045	-113.558	2.39047	-114.932	2.39049	-113.323
2.39042	-118.55	2.39043	-119.467	2.39043	-115.8	2.39043	-119.302	2.39044	-115.767	2.39045	-115.268	2.39047	-118.042	2.39049	-114.493
2.39042	-117.77	2.39043	-119.627	2.39043	-119.97	2.39043	-114.612	2.39044	-117.287	2.39045	-116.098	2.39047	-123.712	2.39049	-120.443
2.39042	-116.25	2.39043	-120.387	2.39043	-117.34	2.39043	-116.482	2.39044	-115.257	2.39045	-115.508	2.39047	-118.342	2.3905	-117.363
2.39042	-114.74	2.39043	-118.737	2.39043	-118.89	2.39043	-119.112	2.39044	-113.857	2.39045	-116.468	2.39047	-119.172	2.3905	-116.263
2.39042	-115.36	2.39043	-116.427	2.39043	-121.15	2.39043	-114.412	2.39044	-113.467	2.39045	-117.988	2.39047	-111.052	2.3905	-114.593
2.39042	-117.39	2.39043	-115.927	2.39043	-120.39	2.39043	-116.682	2.39044	-115.727	2.39045	-118.628	2.39047	-114.822	2.3905	-121.463
