# Supplementary material for: Wireless, battery-free, and real-time monitoring of water permeation across thin-film encapsulation
Source: Nat Commun. 2024 Aug 28;15:7443. doi: 10.1038/s41467-024-51247-3 (PMC11358307; doi:10.1038/s41467-024-51247-3)
Supplement: Supplementary file 4 — Source data for main figures [file 41467_2024_51247_MOESM4_ESM.zip › Fig4/Fig4f.xlsx]

## Sheet: Sheet 1
Time(h)	WTR (g/m2/day)
0.00275504	0.00164957
0.00726186	0.00290491
0.0117677	0.00186602
0.0162734	0.00115842
0.0207794	0.00164003
0.0252853	0.00127299
0.0297926	0.00141416
0.0342986	0.00101999
0.0388051	0.000739889
0.0433102	0.000181795
0.0478162	0.000231118
0.0523218	0.00163261
0.056827	0.000482583
0.0613324	0.00100977
0.065839	0.000402685
0.0703484	0.000505042
0.0748565	0.00275267
0.0793628	0.00293343
0.0838678	0.00167509
0.0883728	0.00333277
0.0928775	0.000642159
0.0973823	0.00101205
0.101888	0.00106379
0.111557	0.000328236
0.116062	0.000921664
0.120568	0.000930931
0.125072	0.00351411
0.129577	0.000420794
0.134082	0.00532461
0.138589	0.00214284
0.143095	0.000785011
0.147599	0.000233587
0.152104	0.000573693
0.156609	2.21708e-05
0.161113	1488.66
0.165617	1488.8
0.170123	0.280397
0.174629	0.216979
0.179133	0.77782
0.183637	0.596595
0.188142	0.962601
0.192648	0.127335
0.197154	0.497107
0.201658	0.110931
0.206165	1.10775
0.21067	0.522361
0.215174	0.308434
0.219679	1.52658
0.224184	1.11173
0.228689	0.280441
0.233195	0.304032
0.2377	0.899758
0.242204	0.899384
0.246712	0.635586
0.251217	0.187619
0.255723	0.760035
0.260227	1.8071
0.264733	2.02778
0.269239	1.85889
0.273747	1.41483
0.278253	0.985751
0.282759	0.911873
0.287264	1.50729
0.29177	2.11327
0.296275	1.87675
0.30078	1.54699
0.305286	3.54437
0.309791	1.40825
0.314296	0.18124
0.318801	1.97342
0.323306	1.44018
0.327812	2.05967
0.332318	2.56896
0.336824	2.38975
0.341329	1.68502
0.345835	2.90137
0.350341	2.89877
0.354847	1.38272
0.359354	2.47313
0.36386	3.01792
0.368366	2.4955
0.372873	2.87538
0.377378	3.61492
0.381885	3.37113
0.38639	2.7181
0.390896	2.56857
0.395402	3.60932
0.39991	3.7487
0.404416	10.8308
0.408923	0.983011
0.413433	5.34137
0.417938	5.25058
0.422445	4.46183
0.426952	4.81481
0.431461	6.71717
0.435967	7.48933
0.440475	6.86645
0.444984	5.13664
0.449489	4.84481
0.453997	6.54971
0.458505	7.17425
0.463012	5.2944
0.467518	3.35108
0.472026	1307.15
0.476533	5.22351
0.481042	1297.23
0.485549	5.28979
0.490055	4.09168
0.494559	12.1845
0.499066	3.87783
0.503572	4.54632
0.508077	3.82937
0.512583	3.08611
0.517088	3.516
0.521594	4.29765
0.5261	3.65912
0.530606	3.01389
0.535112	4.23261
0.53962	5.06343
0.544128	4.51633
0.548634	3.98334
0.553142	4.85522
0.557647	5.40098
0.562154	4.07673
0.566658	3.66289
0.571165	5.01838
0.575667	4.74861
0.580175	4.56693
0.584682	4.61018
0.58919	3.45601
0.593697	3.09848
0.598206	2.82422
0.602711	1147.85
0.607218	1141.27
0.611725	11.2664
0.616232	11.3908
0.620738	7.54199
0.625244	10.4884
0.629747	20.6646
0.634253	23.5056
0.638759	30.0829
0.643263	32.9548
0.647771	33.5702
0.65228	43.8135
0.656787	45.5188
0.661292	993.623
0.665795	51.5857
0.670303	908.015
0.674808	43.8082
0.679314	86.8354
0.683821	102.196
0.688326	54.2896
0.692832	0.507083
0.697337	105.634
0.701842	126.968
0.706348	69.1072
0.710855	79.8664
0.715363	70.2731
0.719871	47.3714
0.724376	31.4456
0.728883	22.7755
0.733387	16.5785
0.737893	119.672
0.742399	18.5564
0.746904	66.5642
0.75141	66.43
0.755916	124.249
0.76042	9.01088
0.764926	5.18825
0.769432	3.44373
0.773937	1.84669
0.778442	3.67229
0.782948	2.28447
0.787454	2.54588
0.791958	5.51991
0.796466	5.06634
0.800974	3.34962
0.805476	7.73991
0.809983	6.59794
0.81449	11.5918
0.818995	13.0821
0.823501	7.97582
0.828006	2.82736
0.832515	9.12538
0.837023	11.0075
0.84153	3.46824
0.846037	1.00353
0.850545	3.22715
0.855051	5.80785
0.859557	7.57593
0.864062	0.709393
0.868568	1.72174
0.873076	7.51466
0.877583	5.80303
0.882088	6.07778
0.886595	13.8292
0.891103	1.89225
0.895608	2.65346
0.900111	2.29319
0.904615	12.4977
0.909122	4.52449
0.913628	9.81366
0.918137	20.1504
0.922642	12.5433
0.92715	7.04532
0.931656	5.99051
0.936163	0.120805
0.940668	12.5463
0.945172	5.09233
0.949677	22.1818
0.954184	14.0432
0.95869	4.71723
0.963197	19.5046
0.967702	22.3293
0.97221	15.3961
0.976716	6.29346
0.981222	31.9202
0.985729	7.59062
0.990233	9.79633
0.99474	9.35584
0.999245	9.85561
1.00375	9.18162
1.00826	4.58089
1.01276	16.5038
1.01727	2.47943
1.02178	30.2127
1.02628	45.2137
1.03079	20.8407
1.03529	12.5202
1.0398	18.4405
1.04431	1.74285
1.04882	23.6583
1.05332	19.3635
1.05783	38.9117
1.06234	22.4954
1.06684	28.4835
1.07135	13.889
1.07586	14.2438
1.08036	33.9007
1.08487	40.6854
1.08938	40.6866
1.09388	54.0501
1.09839	27.9579
1.1029	37.1939
1.1074	24.9189
1.11191	18.9
1.11641	8.39856
1.12092	7.49781
1.12543	13.2519
1.12993	22.5504
1.13444	0.161155
1.13895	36.6612
1.14345	1.22369
1.14796	23.4898
1.15246	12.5889
1.15697	2.40791
1.16147	57.377
1.16598	66.1929
1.17049	25.7885
1.17499	34.0179
1.1795	62.2498
1.18401	27.012
1.18851	67.1916
1.19302	62.8392
1.19752	64.1205
1.20203	36.7092
1.20653	67.217
1.21104	21.0364
1.21555	43.5441
1.22005	58.5756
1.22456	59.3602
1.22907	3.85949
1.23358	3.61111
1.23808	44.617
1.24259	50.2089
1.2471	56.3316
1.2516	40.9835
1.25611	25.2289
1.26061	8.4134
1.26512	39.5501
1.26962	14.1515
1.27413	61.6512
1.27864	38.1647
1.28315	17.5657
1.28765	48.6923
1.29216	73.0146
1.29666	11.9143
1.30117	54.4157
1.30568	34.0569
1.31018	2.47381
1.31469	10.3052
1.3192	12.3121
1.3237	25.1019
1.32821	22.4285
1.33271	37.5006
1.33722	30.871
1.34173	2.48768
1.34623	13.691
1.35074	9.89716
1.35525	1.49755
1.35975	23.0748
1.36426	15.4195
1.36876	34.5403
1.37327	43.5413
1.37777	67.8802
1.38228	81.4254
1.38679	21.4018
1.39129	18.6055
1.3958	54.7052
1.4003	59.4298
1.40481	1.59518
1.40932	15.1977
1.41382	193.132
1.41833	323.531
1.42284	404.579
1.42734	1215.53
1.43185	1365.27
1.43635	165.556
1.44086	88.6361
1.44537	36.9618
1.44988	48.8911
1.45438	84.5244
1.45889	24.4399
1.4634	15.307
1.4679	19.6541
1.47241	12.457
1.47692	30.1638
1.48143	15.324
1.48593	35.4613
1.49044	2.25937
1.49495	51.1194
1.49945	80.1215
1.50396	15.9155
1.50847	1.46784
1.51298	12.814
1.51748	15.9763
1.52199	56.0474
1.5265	57.1674
1.531	81.5232
1.53551	89.7903
1.54001	35.6606
1.54452	46.6792
1.54902	16.2439
1.55353	31.8683
1.55804	4.19114
1.56254	23.1978
1.56705	19.9974
1.57156	24.6735
1.57606	13.0435
1.58057	1.58366
1.58508	0.639545
1.58958	0.395728
1.59409	52.1663
1.59859	67.7269
1.6031	25.5883
1.6076	27.7015
1.61211	24.6289
1.61662	21.9398
1.62112	19.0575
1.62563	20.5888
1.63013	21.2904
1.63464	65.4178
1.63915	58.5872
1.64365	22.8166
1.64816	13.471
1.65267	42.2948
1.65718	15.3362
1.66168	42.3795
1.66619	5.96638
1.6707	35.289
1.6752	6.3831
1.67971	3.53921
1.68421	0.717187
1.68872	0.518756
1.69323	2.60888
1.69773	4.67362
1.70224	20.01
1.70675	12.9509
1.71125	3.39287
1.71576	0.245174
1.72026	14.1698
1.72477	46.6431
1.72928	43.3012
1.73379	2.6571
1.73829	1.47349
1.7428	3.11181
1.7473	18.7979
1.75181	15.996
1.75632	7.95065
1.76082	13.5305
1.76533	2.74601
1.76983	12.9812
1.77434	11.812
1.77885	14.0419
1.78335	31.0487
1.78786	10.2206
1.79236	4.42483
1.79687	2.20981
1.80137	3.25238
1.80588	1.98534
1.81039	2.63264
1.81489	1.90062
1.8194	3.64429
1.8239	3.04994
1.82841	8.21088
1.83292	17.442
1.83742	4.69494
1.84193	5.75939
1.84643	13.6593
1.85094	8.99407
1.85545	4.70536
1.85995	0.955836
1.86445	105164
1.86896	4487.77
1.87346	92052.1
1.87797	1568.11
1.88248	9832.17
1.88698	454.956
1.89149	6.49727
1.896	27.8313
1.9005	802.787
1.90501	196.912
1.90952	84.1609
1.91402	241.736
1.91853	290.851
1.92303	115.923
1.92754	649.469
1.93204	431.865
1.93655	31.3286
1.94106	937.656
1.94556	609.396
1.95007	518.495
1.95457	224.095
1.95908	59.408
1.96358	165.997
1.96809	488.808
1.97259	374.664
1.9771	88.0518
1.98161	501.567
1.98611	442.561
1.99062	37.1139
1.99513	482.446
1.99963	62.0386
2.00414	42686.5
2.00865	3810.89
2.01315	46519.5
2.01766	0.0875137
2.02216	5.1731
2.02667	0.302908
2.03118	10693.8
2.03568	2601.11
2.04019	10692.7
2.0447	44220.8
2.0492	6.11548
2.05371	41626.1
2.05822	8.12574
2.06272	3.05692
2.06723	21.5387
2.07174	25.5656
2.07625	3.52211
2.08075	1.68007
2.08526	1.64751
2.08976	0.479669
2.09427	1.09363
2.09878	0.447192
2.10329	0.133973
2.10779	0.054487
2.11229	0.469735
2.1168	0.16359
2.12131	0.11772
2.12582	0.881511
2.13032	0.637956
2.13483	0.247298
2.13933	0.448847
2.14384	0.36162
2.14835	0.346513
2.15285	0.0327012
2.15736	0.316276
2.16186	0.00940681
2.16637	0.149598
2.17087	0.0696826
2.17538	0.815049
2.17989	0.498656
2.18439	0.161499
2.1889	0.977349
2.1934	0.115402
2.19791	0.124347
2.20242	0.829275
2.20692	0.0895154
2.21143	1.79325
2.21593	1.55175
2.22044	1.55137
2.22495	1.95802
2.22945	0.388221
2.23396	1.249
2.23847	0.841336
2.24297	0.815454
2.24748	0.351778
2.25199	1.03432
2.2565	0.0453572
2.261	1.0586
2.2655	0.0572908
2.27001	0.696971
2.27452	0.523831
2.27902	0.413249
2.28353	0.375281
2.28804	0.7282
2.29255	0.199972
2.29705	0.024797
2.30156	0.768379
2.30607	0.100876
2.31057	0.586518
2.31508	0.326935
2.31958	0.458969
2.32409	0.57289
2.32859	0.329859
2.3331	0.919164
2.3376	0.325333
2.34211	0.164194
2.34661	0.153766
2.35112	0.0146153
2.35563	0.0217236
2.36013	0.459868
2.36463	0.0456654
2.36914	0.89767
2.37365	0.734647
2.37815	2.63932
2.38266	1.85927
2.38717	1.24096
2.39167	0.358521
2.39618	0.126939
2.40068	0.167748
2.40518	0.140216
2.40969	0.736898
2.4142	0.0295005
2.4187	0.220386
2.42321	0.2926
2.42772	0.153688
2.43222	0.279142
2.43673	0.782279
2.44124	0.0981918
2.44574	0.576663
2.45025	0.168026
2.45475	0.164252
2.45926	0.261772
2.46377	0.291809
2.46827	0.181265
2.47278	0.286575
2.47728	0.0332653
2.48179	0.556981
2.4863	0.0938974
2.4908	0.638149
2.49531	0.262576
2.49981	0.08046
2.50432	0.136907
2.50882	0.0548663
2.51333	0.114694
2.51784	0.107198
2.52235	0.0553489
2.52686	0.0373826
2.53136	0.0455181
2.53587	0.451683
2.54038	20.3487
2.54488	23.0226
2.54939	4.47548
2.55389	2.8493
2.5584	3.57756
2.56291	2380.82
2.56741	1.87051
2.57192	9011.37
2.57642	5582.68
2.58093	1862.07
2.58543	373.54
2.58994	3.96237
2.59444	1409.57
2.59895	52.6336
2.60345	96.1338
2.60796	1258.8
2.61246	310.09
2.61697	103.464
2.62148	311.809
2.62598	256.418
2.63049	231.527
2.63499	401.316
2.6395	271.411
2.64401	258.39
2.64852	171.897
2.65302	289.033
2.65753	234.147
2.66204	188.341
2.66654	106.035
2.67105	211.875
2.67555	532.294
2.68006	285.281
2.68456	24.9645
2.68907	181.564
2.69358	660.011
2.69808	8.89997
2.70259	266.001
2.70709	129.459
2.7116	503.276
2.7161	281.579
2.72061	113.614
2.72512	287.421
2.72962	62.9818
2.73413	403.56
2.73864	825.375
2.74314	139.261
2.74765	850.42
2.75216	299.518
2.75666	184.076
2.76117	91.3524
2.76568	614.367
2.77018	150.607
2.77469	700.527
2.7792	70.4316
2.7837	222.539
2.78821	839.706
2.79272	129.208
2.79722	358.855
2.80173	135.648
2.80624	916.691
2.81074	859.305
2.81525	318.41
2.81976	1620.11
2.82426	2105.13
2.82877	63.4074
2.83327	40.9761
2.83778	15.5848
2.84228	73.136
2.84679	50.3799
2.8513	9.31491
2.8558	21.1889
2.86031	11.6097
2.86481	3.35772
2.86932	6.36632
2.87383	12.4425
2.87833	1.914
2.88284	6.50318
2.88735	4.33333
2.89185	3.29984
2.89636	1.57843
2.90087	905.203
2.90537	939.431
2.90988	9.14656
2.91438	7.82664
2.91889	14.0377
2.9234	14.8219
2.9279	851.277
2.93241	876.593
2.93692	6.7555
2.94142	895.907
2.94593	900.377
2.95043	6.05711
2.95494	1.35664
2.95944	0.0689033
2.96395	0.20817
2.96846	0.861948
2.97296	2.21968
2.97747	0.889996
2.98198	1.7467
2.98648	1.67444
2.99099	0.660444
2.9955	0.981824
3	0.0263703
3.00451	0.36714
3.00901	0.0342748
3.01352	0.682278
3.01802	1.28436
3.02253	0.208915
3.02704	2.32877
3.03154	1.16893
3.03605	0.483167
3.04055	0.329732
3.04506	0.507146
3.04957	0.470243
3.05407	0.31264
3.05858	0.648756
3.06308	0.348938
3.06759	0.120536
3.0721	0.20419
3.0766	0.183136
3.08111	0.672068
3.08561	0.164581
3.09012	0.609868
3.09462	0.0157463
3.09913	0.942412
3.10363	2.14043
3.10814	1.14482
3.11264	0.833193
3.11715	0.0516469
3.12165	0.424728
3.12616	0.24938
3.13066	0.544397
3.13517	0.825694
3.13967	1.4252
3.14418	0.181398
3.14869	0.386161
3.15319	0.10699
3.1577	0.717379
3.16221	0.207211
3.16671	0.324309
3.17122	0.0791033
3.17572	0.405998
3.18023	0.24187
3.18474	0.943098
3.18924	0.445063
3.19375	0.143562
3.19826	1.17722
3.20276	0.0490661
3.20727	0.449281
3.21177	2.43651
3.21628	1.97811
3.22079	0.530979
3.22529	1.11385
3.2298	0.0463305
3.2343	0.493077
3.23881	0.194816
3.24331	0.314544
3.24782	0.336571
3.25232	0.317067
3.25683	0.370705
3.26134	0.143875
3.26584	0.254985
3.27035	0.948212
3.27486	0.979939
3.27936	0.717643
3.28387	0.321156
3.28837	0.0335519
3.29288	0.627316
3.29739	0.262743
3.30189	0.885342
3.3064	0.680003
3.3109	0.559312
3.31541	0.501254
3.31992	0.27661
3.32442	0.0735147
3.32893	0.353803
3.33344	0.832583
3.33794	0.350489
3.34245	0.549412
3.34696	0.64634
3.35146	0.0295201
3.35597	0.613822
3.36048	0.0738152
3.36498	0.257502
3.36949	0.106586
3.37399	0.130568
3.3785	0.22829
3.38301	0.393145
3.38752	0.35367
3.39202	0.135776
3.39653	0.297328
3.40104	0.677797
3.40554	0.805149
3.41005	0.198465
3.41455	0.514346
3.41906	0.154648
3.42356	0.107263
3.42807	0.64619
3.43257	0.389691
3.43708	0.463773
3.44158	0.0721376
3.44609	0.00473463
3.4506	0.841958
3.4551	1.11107
3.45961	0.149513
3.46411	0.94479
3.46862	0.404267
3.47313	0.124627
3.47763	0.00946415
3.48214	0.0884214
3.48664	0.198873
3.49115	0.0447433
3.49566	0.865958
3.50016	0.164059
3.50466	0.310747
3.50917	0.229246
3.51367	0.394277
3.51818	962.824
3.52268	972.433
3.52719	10.8561
3.5317	0.678654
3.5362	71.1329
3.54071	115.343
3.54522	56.1923
3.54972	776.014
3.55423	832.558
3.55874	65.7278
3.56324	13.8858
3.56775	17.8032
3.57226	0.592386
3.57676	1.22302
3.58127	1.12985
3.58577	0.479373
3.59028	0.0816942
3.59479	0.32679
3.59929	0.861397
3.6038	0.328632
3.6083	0.32308
3.61281	1.05042
3.61732	0.225593
3.62182	663.667
3.62633	613.769
3.63084	664.949
3.63534	614.824
3.63985	0.205744
3.64435	0.0762762
3.64886	0.017099
3.65336	0.188316
3.65787	0.30653
3.66238	0.204222
3.66688	0.0689792
3.67139	0.868207
3.67589	0.00342089
3.6804	2.14406
3.68491	2.55035
3.68942	0.174937
3.69392	0.340134
3.69843	0.961334
3.70293	0.117888
3.70743	1.28874
3.71194	1.13743
3.71645	0.734518
3.72096	0.172356
3.72546	0.566841
3.72997	1.15245
3.73448	0.193039
3.73898	0.0569432
3.74349	0.400744
3.74799	0.260362
3.7525	0.459262
3.75701	1.06405
3.76151	0.199258
3.76602	0.701913
3.77052	0.329515
3.77503	0.0441268
3.77953	0.261533
3.78404	0.0311887
3.78854	0.252502
3.79305	0.577695
3.79755	2.02284
3.80206	1.16313
3.80657	0.695997
3.81107	0.123633
3.81558	0.0614156
3.82009	0.494546
3.82459	0.76569
3.8291	4.07496
3.83361	6.90076
3.83811	1.0831
3.84262	1.10863
3.84712	0.102603
3.85163	1.96187
3.85614	0.512413
3.86064	0.0929398
3.86515	1.40628
3.86966	0.0584197
3.87416	0.202557
3.87867	0.272902
3.88317	0.325203
3.88768	0.913049
3.89218	1.28568
3.89669	1.23874
3.9012	0.0368103
3.9057	0.473291
3.91021	0.260868
3.91471	0.135979
3.91922	0.11606
3.92373	1.26942
3.92823	0.905515
3.93274	0.990645
3.93725	1.39087
3.94175	0.623959
3.94626	0.864509
3.95076	0.688998
3.95527	0.626483
3.95978	0.413634
3.96428	3.21177
3.96879	1.10445
3.97329	2.78026
3.9778	0.476132
3.98231	3.15448
3.98681	2.09265
3.99132	1.61464
3.99582	1.54709
4.00033	1.71617
4.00483	0.547812
4.00934	1.5872
4.01384	0.00941125
4.01835	1.1678
4.02285	0.115951
4.02736	1.26094
4.03187	0.705194
4.03637	0.0463042
4.04088	1.99719
4.04538	2.77619
4.04989	2.02554
4.05439	0.857116
4.0589	1.17979
4.0634	0.00909636
4.06791	0.277483
4.07242	1.30914
4.07692	0.386972
4.08143	1.025
4.08593	0.512608
4.09044	0.633639
4.09494	0.989195
4.09945	0.389398
4.10396	0.525789
4.10846	0.205169
4.11297	0.266963
4.11747	0.6502
4.12198	0.55685
4.12648	0.812693
4.13099	1.01552
4.1355	0.687716
4.14	0.509315
4.14451	0.679317
4.14901	3.36506
4.15352	5.82002
4.15802	4.88379
4.16253	3.58559
4.16704	1.64094
4.17154	3.12187
4.17605	7.94687
4.18056	2.51039
4.18506	7.52136
4.18957	1.40657
4.19407	0.89627
4.19858	0.333631
4.20309	1.15559
4.20759	1.5377
4.2121	0.796774
4.2166	0.702106
4.22111	0.818509
4.22562	0.18985
4.23012	0.103009
4.23463	1.01277
4.23914	0.980942
4.24364	1.00191
4.24815	1.09852
4.25266	0.478782
4.25716	0.0893183
4.26167	0.0676533
4.26617	0.358859
4.27068	0.865965
4.27518	1.04278
4.27969	0.957641
4.2842	0.693282
4.2887	0.913182
4.29321	0.67493
4.29771	0.314815
4.30222	0.342784
4.30672	2.45592
4.31123	0.500551
4.31574	1.69055
4.32024	1.1643
4.32475	0.844563
4.32926	0.677079
4.33377	2.21799
4.33827	2.76561
4.34278	4.16764
4.34728	3.75072
4.35179	0.384296
4.35629	4.66861
4.3608	0.481969
4.3653	0.581179
4.36981	0.796471
4.37431	0.107092
4.37882	0.517698
4.38333	0.0770005
4.38783	1.3237
4.39234	0.313286
4.39684	0.0875545
4.40135	0.821717
4.40586	0.0226457
4.41036	1.35682
4.41486	1.02431
4.41937	0.531865
4.42388	0.429358
4.42838	0.690445
4.43289	0.164227
4.4374	0.112246
4.44191	0.763462
4.44641	0.486062
4.45092	0.292935
4.45542	0.0429516
4.45993	0.250377
4.46444	0.0261328
4.46894	1.19566
4.47345	0.592495
4.47795	1.12956
4.48246	0.129207
4.48697	0.281921
4.49147	0.414115
4.49598	3.47169
4.50048	0.738625
4.50499	7.09943
4.5095	0.660758
4.51401	0.463083
4.51851	1.37506
4.52302	1.47537
4.52752	0.874849
4.53203	0.544617
4.53654	0.32675
4.54105	0.378336
4.54556	0.506686
4.55006	0.22046
4.55457	0.0135083
4.55907	0.307217
4.56358	0.590049
4.56809	0.723058
4.57259	1.09612
4.5771	0.44245
4.5816	0.716439
4.58611	1.41938
4.59061	0.436417
4.59512	0.785882
4.59963	0.0171229
4.60413	1.31905
4.60864	1.12416
4.61314	0.448633
4.61765	0.679503
4.62215	0.0633526
4.62666	0.453873
4.63117	0.0607171
4.63567	1.14399
4.64018	0.895011
4.64468	0.78952
4.64919	0.277574
4.65369	0.442641
4.6582	0.217707
4.6627	0.05703
4.66721	1.62582
4.67172	0.655959
4.67622	1.7096
4.68073	0.17671
4.68524	0.594305
4.68974	0.919572
4.69424	0.286687
4.69875	0.113223
4.70326	0.603201
4.70776	0.470288
4.71227	1.16886
4.71678	1.56475
4.72128	1.07701
4.72579	1.40185
4.7303	0.702277
4.7348	0.235372
4.73931	0.248967
4.74381	2.79289
4.74832	2.24592
4.75282	0.204609
4.75733	2.89938
4.76183	1.67368
4.76634	2.47739
4.77084	0.838544
4.77535	0.272127
4.77985	0.0089355
4.78436	0.127673
4.78887	1.14061
4.79337	1.56988
4.79788	4.09163
4.80238	3.07364
4.80689	2.93227
4.8114	1.69002
4.8159	1.4779
4.82041	1.4901
4.82491	0.928111
4.82942	0.436099
4.83392	0.0803789
4.83843	1.1984
4.84293	0.512479
4.84744	1.39039
4.85195	0.237851
4.85646	1.05785
4.86096	0.65312
4.86547	0.515992
4.86997	0.547786
4.87448	0.369216
4.87899	0.659971
4.88349	0.372256
4.888	4.708
4.89251	3.75456
4.89702	3.49597
4.90152	3.29084
4.90603	1.48504
4.91053	4.72053
4.91504	6.60071
4.91954	0.971883
4.92405	0.504284
4.92855	1.70726
4.93306	3.71169
4.93756	2.93216
4.94207	0.865063
4.94658	0.69759
4.95108	0.247967
4.95559	0.229548
4.9601	0.287589
4.9646	0.110349
4.96911	0.268787
4.97361	0.793883
4.97812	0.557207
4.98262	0.291019
4.98713	0.912595
4.99163	0.201246
4.99614	1.10547
5.00064	1.13804
5.00515	0.153049
5.00965	0.0197863
5.01416	0.817901
5.01866	0.261799
5.02317	0.233515
5.02768	0.287284
5.03218	1.14297
5.03669	0.142473
5.04119	0.0187324
5.0457	0.334293
5.0502	0.285676
5.05471	0.327864
5.05922	1.00902
5.06372	1.68644
5.06823	4.18492
5.07273	0.0930067
5.07724	0.191185
5.08174	0.774331
5.08625	1.1414
5.09076	1.24798
5.09527	0.0359772
5.09977	0.666214
5.10428	0.0504338
5.10878	0.0878973
5.11329	0.0669766
5.1178	0.482889
5.12231	0.0807403
5.12681	0.30213
5.13132	0.31656
5.13582	0.0958058
5.14033	0.198746
5.14484	0.0823377
5.14935	0.0535873
5.15385	0.153472
5.15836	0.118261
5.16286	0.170195
5.16737	0.409289
5.17188	0.281242
5.17639	0.442765
5.18089	0.225005
5.1854	0.427802
5.18991	0.162671
5.19441	0.197811
5.19892	0.142048
5.20342	0.136831
5.20793	0.0688661
5.21244	0.278877
5.21694	0.167024
5.22145	1.02
5.22596	0.189475
5.23046	0.595233
5.23497	0.437529
5.23948	0.213927
5.24398	0.145541
5.24849	0.551094
5.253	0.195725
5.25751	0.409254
5.26201	0.45202
5.26652	0.854137
5.27102	0.461516
5.27553	0.526548
5.28004	0.324598
5.28455	0.00968218
5.28905	0.640789
5.29356	0.278915
5.29806	1.18736
5.30257	0.117333
5.30708	0.618712
5.31158	0.18352
5.31609	0.484981
5.32059	0.0998378
5.3251	0.604526
5.32961	0.375274
5.33411	0.54507
5.33862	0.359081
5.34313	0.151042
5.34763	0.0528238
5.35214	0.799844
5.35664	0.461108
5.36115	0.2291
5.36566	0.600238
5.37016	0.342432
5.37467	0.268745
5.37917	0.387972
5.38368	0.711524
5.38819	0.788714
5.39269	0.363695
5.3972	0.765898
5.4017	0.165902
5.40621	0.495991
5.41072	0.40268
5.41522	0.429784
5.41973	0.0977185
5.42424	1.12011
5.42874	0.146202
5.43325	0.260654
5.43775	0.714718
5.44226	0.258301
5.44677	1.76692
5.45127	0.314057
5.45578	0.376155
5.46028	0.272667
5.46479	0.066545
5.46929	0.0202421
5.4738	0.568074
5.4783	0.331683
5.48281	0.126861
5.48731	0.218995
5.49182	0.0704622
5.49632	0.526344
5.50083	0.0230411
5.50534	0.0671151
5.50985	0.171935
5.51435	0.0428712
5.51886	0.140386
5.52337	0.0547044
5.52787	0.578658
5.53238	0.365362
5.53689	0.259178
5.54139	0.152923
5.5459	0.0699959
5.5504	0.0501878
5.55491	0.89193
5.55942	0.310999
5.56392	0.328162
5.56843	0.40653
5.57293	0.234407
5.57744	0.344455
5.58195	0.677731
5.58645	0.55101
5.59096	0.483522
5.59547	0.853964
5.59997	0.516592
5.60448	0.12412
5.60898	0.668613
5.61349	0.320957
5.618	0.38766
5.6225	0.129651
5.62701	0.426504
5.63152	0.426057
5.63603	0.202093
5.64053	0.615195
5.64504	0.795673
5.64955	0.929511
5.65405	0.842614
5.65856	0.333457
5.66307	0.694381
5.66757	0.28119
5.67208	0.498406
5.67659	0.877573
5.6811	0.268816
5.6856	0.677124
5.69011	0.692069
5.69461	0.557962
5.69912	1.51573
5.70362	1.12422
5.70813	0.880304
5.71264	0.979564
5.71714	0.380711
5.72165	0.177553
5.72615	0.481844
5.73066	0.0258343
5.73517	0.765994
5.73968	0.523598
5.74418	0.584766
5.74869	0.0282258
5.7532	0.266902
5.7577	0.516551
5.76221	0.335358
5.76671	0.431055
5.77122	0.0639984
5.77572	0.19891
5.78023	0.198177
5.78474	0.46919
5.78924	0.292469
5.79375	0.00328589
5.79826	0.785058
5.80276	0.232215
5.80727	0.201667
5.81178	0.753034
5.81628	0.0726287
5.82079	0.992697
5.8253	1.14041
5.8298	0.991422
5.83431	0.67391
5.83881	0.58068
5.84332	0.247073
5.84783	0.494218
5.85233	1.0534
5.85684	1.31216
5.86135	0.190593
5.86585	0.770765
5.87036	0.220704
5.87486	0.565518
5.87937	0.180803
5.88387	0.305907
5.88838	0.36037
5.89288	0.336458
5.89739	0.382864
5.9019	0.471524
5.90641	0.621921
5.91091	0.00308471
5.91542	1.40517
5.91993	0.376887
5.92443	0.610038
5.92894	0.495445
5.93344	0.501671
5.93795	0.277246
5.94245	0.00216265
5.94696	0.56163
5.95147	0.766413
5.95597	0.103558
5.96048	1.82226
5.96498	0.91749
5.96949	0.349755
5.974	0.501025
5.97851	0.207636
5.98301	0.209356
5.98752	0.0021973
5.99203	0.238699
5.99653	0.269435
6.00104	0.540606
6.00554	0.0212672
6.01005	0.130967
6.01455	0.312964
6.01906	0.468163
6.02356	0.566964
6.02807	0.911576
6.03258	0.391715
6.03708	1.93241
6.04159	0.995389
6.04609	0.584842
6.0506	0.345646
6.0551	0.109399
6.05961	0.0728583
6.06411	0.357546
6.06862	0.131199
6.07313	0.13407
6.07763	0.125009
6.08214	0.190085
6.08665	0.493572
6.09115	0.0944753
6.09566	0.154074
6.10017	0.440872
6.10467	0.0550843
6.10918	0.26032
6.11369	0.162837
6.11819	0.716377
6.1227	0.367564
6.12721	0.652267
6.13171	0.273024
6.13622	0.270514
6.14072	0.377975
6.14523	1.79631
6.14974	0.0420108
6.15424	1.07534
6.15875	0.0276672
6.16325	0.217819
6.16776	0.322379
6.17227	3.88701
6.17677	3.21975
6.18128	0.35241
6.18578	0.270889
6.19029	0.36076
6.1948	0.75312
6.1993	0.223108
6.20381	0.141799
6.20831	0.342689
6.21282	0.0671582
6.21732	0.00672176
6.22183	0.351074
6.22634	0.381204
6.23085	0.352659
6.23535	0.535918
6.23986	0.259232
6.24436	0.0672418
6.24887	1.07665
6.25337	0.74648
6.25788	0.906487
6.26238	0.618862
6.26689	0.00608059
6.2714	0.694657
6.27591	0.312647
6.28041	0.846718
6.28492	0.0786463
6.28943	0.444784
6.29393	0.163146
6.29844	0.727787
6.30294	0.18898
6.30745	0.57437
6.31195	0.38936
6.31646	0.462708
6.32096	0.0498983
6.32547	0.52823
6.32998	0.291886
6.33448	0.968963
6.33899	0.781287
6.34349	1.17916
6.348	1.09559
6.35251	0.179565
6.35701	0.222728
6.36152	0.163072
6.36602	0.172216
6.37053	0.0503363
6.37504	0.0593448
6.37955	1.02069
6.38405	0.0047124
6.38856	0.662584
6.39306	0.33399
6.39757	0.526086
6.40208	0.803122
6.40659	1.38882
6.41109	0.353383
6.4156	0.544604
6.42011	1.15649
6.42461	0.237465
6.42912	1.09384
6.43362	1.30786
6.43813	0.383868
6.44264	0.474979
6.44714	0.844755
6.45165	0.669942
6.45615	0.0867562
6.46066	0.605499
6.46517	0.164477
6.46967	0.178955
6.47418	0.344033
6.47869	0.172954
6.48319	0.284481
6.4877	0.477108
6.49221	0.615638
6.49671	0.0398054
6.50122	0.434577
6.50573	0.234026
6.51023	0.489429
6.51474	0.0297963
6.51924	0.041897
6.52375	1.63992
6.52826	0.299412
6.53276	1.75316
6.53727	0.106002
6.54178	1.27645
6.54628	0.15423
6.55079	1.45981
6.55529	0.105778
6.5598	0.417996
6.5643	0.0230457
6.56881	0.725521
6.57332	1.9336
6.57782	0.298383
6.58233	1.9937
6.58683	2.05819
6.59134	0.448422
6.59585	1.14153
6.60035	0.71426
6.60485	1.61899
6.60936	0.174586
6.61386	2.06312
6.61837	0.535658
6.62287	0.133156
6.62738	0.412333
6.63189	0.0123862
6.6364	0.961138
6.6409	0.1472
6.64541	0.630206
6.64991	0.232266
6.65442	0.384977
6.65892	0.0957111
6.66343	0.0431286
6.66793	0.308085
6.67244	0.266158
6.67694	0.0493977
6.68145	0.323667
6.68595	0.0167511
6.69046	0.0270366
6.69497	0.072175
6.69948	0.0320889
6.70398	0.239897
6.70849	0.00761311
6.713	0.0872706
6.7175	0.077422
6.72201	0.157729
6.72651	0.341412
6.73102	0.244184
6.73553	0.331734
6.74003	0.0572606
6.74454	0.145632
6.74905	0.522737
6.75355	0.878706
6.75806	0.348017
6.76256	0.899476
6.76707	0.26937
6.77158	0.134447
6.77609	0.107571
6.78059	0.0470219
6.7851	0.360613
6.7896	0.130316
6.79411	0.0944098
6.79861	0.0309347
6.80312	0.206241
6.80763	0.217817
6.81213	0.317491
6.81664	0.293543
6.82115	0.631247
6.82565	0.457121
6.83016	0.321479
6.83466	0.0541037
6.83917	0.174353
6.84368	0.595005
6.84818	1.96216
6.85269	1.10083
6.8572	0.0112892
6.8617	2.07718
6.86621	1.37859
6.87072	1.4982
6.87522	0.221063
6.87973	1.33582
6.88423	0.507508
6.88874	0.77498
6.89324	0.486773
6.89775	1.11634
6.90226	0.76271
6.90676	0.943632
6.91127	1.22458
6.91578	0.785003
6.92029	1.17743
6.92479	2.11212
6.9293	0.559235
6.9338	0.509673
6.93831	0.852516
6.94281	0.482679
6.94732	1.31713
6.95183	1.41931
6.95634	0.0250991
6.96084	0.829219
6.96535	1.33599
6.96985	0.498874
6.97436	0.212158
6.97887	0.177268
6.98337	0.526776
6.98788	0.147477
6.99238	1.37787
6.99689	0.569491
7.00139	0.507649
7.0059	0.218604
7.01041	0.13876
7.01491	0.338495
7.01942	0.0386206
7.02392	0.132508
7.02843	1.33348
7.03293	1.04185
7.03744	0.909517
7.04195	0.464629
7.04645	0.0299934
7.05096	0.265424
7.05547	0.0415301
7.05997	0.125469
7.06448	0.373592
7.06898	0.801262
7.07349	1.11683
7.078	0.0767558
7.08251	0.765424
7.08701	1.41782
7.09152	0.0632674
7.09603	1.8065
7.10053	0.310732
7.10504	0.0725854
7.10955	0.312555
7.11405	0.408909
7.11856	0.5066
7.12306	1.67791
7.12757	1.72334
7.13208	0.906905
7.13658	0.968072
7.14109	0.571792
7.1456	1.63767
7.15011	3.25693
7.15461	2.98906
7.15912	0.767034
7.16362	0.00954767
7.16813	0.317208
7.17263	0.408291
7.17714	0.535139
7.18165	0.34159
7.18615	0.0807946
7.19066	0.0772578
7.19517	0.41194
7.19967	0.422375
7.20418	0.413306
7.20869	0.144244
7.21319	0.239695
7.2177	0.171399
7.22221	0.418146
7.22671	0.191709
7.23122	0.0655227
7.23573	0.622082
7.24023	0.0786324
7.24474	0.123594
7.24925	0.499422
7.25375	0.224658
7.25826	0.0437052
7.26276	0.321733
7.26727	0.261881
7.27178	0.220899
7.27628	0.12068
7.28079	0.361215
7.28529	0.314362
7.2898	0.237592
7.29431	0.220598
7.29881	0.0675027
7.30332	0.265086
7.30783	0.0795413
7.31233	0.0143543
7.31684	0.777411
7.32134	0.0460748
7.32585	0.545447
7.33035	0.312144
7.33486	0.0272124
7.33936	0.00886883
7.34387	0.157453
7.34838	0.0649314
7.35288	0.646951
7.35739	0.774242
7.3619	0.481291
7.3664	0.860658
7.37091	0.448523
7.37542	0.334404
7.37992	0.144597
7.38443	0.277982
7.38894	0.0345758
7.39344	0.0219464
7.39795	0.293397
7.40245	0.32551
7.40696	0.0466595
7.41147	0.352837
7.41597	0.447629
7.42048	0.202327
7.42498	0.183817
7.42949	0.101343
7.434	0.673994
7.43851	0.0915679
7.44301	0.30502
7.44752	0.409034
7.45202	0.157321
7.45653	0.368917
7.46104	0.268772
7.46554	0.181791
7.47005	0.0348091
7.47456	1.16923
7.47906	1.2972
7.48357	0.61709
7.48808	0.100266
7.49258	0.879476
7.49709	1.08826
7.50159	0.287351
7.5061	0.124432
7.51061	1.18936
7.51511	1.1545
7.51962	1.28345
7.52412	0.853792
7.52863	0.626653
7.53314	1.30183
7.53764	0.404658
7.54215	0.242479
7.54665	1.04116
7.55116	0.0397883
7.55567	0.549321
7.56017	0.985584
7.56468	0.010449
7.56919	1.07762
7.57369	1.29815
7.5782	0.176854
7.58271	0.864023
7.58721	0.677486
7.59172	0.332569
7.59623	0.650573
7.60073	1.84973
7.60524	0.427881
7.60974	1.02827
7.61425	0.224811
7.61875	1.34435
7.62326	0.239251
7.62776	0.166278
7.63227	0.1784
7.63678	0.664709
7.64128	0.253668
7.64579	0.562537
7.6503	1.25028
7.6548	0.311981
7.65931	0.0953681
7.66381	0.0544168
7.66832	0.553991
7.67283	0.985628
7.67733	0.964086
7.68184	0.346814
7.68634	0.108057
7.69085	0.373967
7.69536	0.340418
7.69986	0.888903
7.70437	0.485362
7.70888	0.667926
7.71338	1.04581
7.71789	0.274705
7.72239	1.07786
7.7269	0.193561
7.7314	0.550467
7.73591	0.34196
7.74042	0.614288
7.74492	0.10833
7.74943	0.322127
7.75393	0.124943
7.75844	0.078873
7.76295	0.183607
7.76746	0.30085
7.77196	0.0681133
7.77647	0.15052
7.78098	0.292988
7.78548	0.258446
7.78999	0.326459
7.7945	0.0377579
7.799	0.121841
7.80351	0.027124
7.80802	0.44462
7.81252	0.650952
7.81703	0.225806
7.82153	0.943399
7.82604	0.31389
7.83054	0.290161
7.83505	0.43083
7.83956	0.401763
7.84406	0.587182
7.84857	0.522689
7.85308	0.356594
7.85758	0.0161037
7.86209	1.01324
7.8666	2.03955
7.87111	0.944623
7.87561	1.10522
7.88012	0.762968
7.88462	0.818158
7.88913	0.809857
7.89364	0.751451
7.89814	0.531575
7.90265	0.699145
7.90716	2.28031
7.91166	1.70172
7.91617	0.661732
7.92068	1.87049
7.92518	1.98533
7.92969	1.33632
7.9342	1.046
7.9387	0.795008
7.94321	1.0279
7.94772	1.66923
7.95222	1.53463
7.95673	0.933842
7.96124	0.697583
7.96574	0.813661
7.97025	1.8045
7.97476	1.31687
7.97926	1.06953
7.98377	1.63339
7.98827	1.32119
7.99278	1.05373
7.99728	0.661851
8.00179	1.54638
8.00629	1.83337
8.0108	3.12161
8.01531	2.43045
8.01981	0.961491
8.02432	1.00311
8.02882	0.0409767
8.03333	0.0859206
8.03784	0.610205
8.04235	0.673675
8.04685	1.4287
8.05136	6.34408
8.05587	9.00604
8.06038	2.39442
8.06488	0.607648
8.06939	0.441099
8.07389	1.15393
8.0784	0.504346
8.0829	4.30741
8.08741	5.78665
8.09192	3.47253
8.09643	0.437029
8.10093	0.557007
8.10544	1.81287
8.10995	1.04146
8.11446	2.50091
8.11896	0.459844
8.12347	0.408961
8.12798	0.792512
8.13248	0.763729
8.13699	0.0205451
8.1415	2.17082
8.14601	1.20235
8.15051	0.901556
8.15501	0.0264944
8.15952	0.00461306
8.16403	0.858659
8.16853	0.212187
8.17304	2.53658
8.17754	2.98624
8.18205	2.07644
8.18656	0.189451
8.19106	0.82012
8.19557	2.25908
8.20007	0.0142366
8.20458	3.48657
8.20909	1.52961
8.21359	0.464161
8.2181	0.526956
8.2226	0.812139
8.22711	0.58821
8.23161	1.70364
8.23612	0.739111
8.24063	1.48624
8.24513	2.40456
8.24964	1.50038
8.25414	0.75974
8.25865	0.700756
8.26316	1.13668
8.26766	1.22365
8.27217	0.00978306
8.27668	0.986832
8.28118	0.785181
8.28569	0.546453
8.29019	0.376248
8.2947	0.228272
8.29921	0.535441
8.30371	1.58644
8.30822	0.202392
8.31273	1.52148
8.31723	3.88867
8.32174	1.60759
8.32625	0.190415
8.33075	2.09326
8.33526	2.57182
8.33976	1.79389
8.34427	2.04742
8.34877	1.19128
8.35328	1.76053
8.35778	2.04574
8.36229	3.63356
8.3668	2.16031
8.3713	0.844759
8.37581	0.915488
8.38031	0.806471
8.38482	4.96738
8.38933	5.21217
8.39383	1.67194
8.39834	1.13246
8.40285	4.08181
8.40735	5.30405
8.41186	3.04377
8.41636	0.889826
8.42087	0.86981
8.42538	0.267874
8.42988	0.313648
8.43439	2.51536
8.43889	2.22905
8.4434	3.17131
8.44791	3.25921
8.45241	0.300375
8.45692	1.03582
8.46142	1.33168
8.46593	1.53373
8.47043	0.0812589
8.47494	0.590417
8.47945	2.8717
8.48396	3.92779
8.48846	0.332053
8.49297	5.82831
8.49747	2.74789
8.50198	0.0570711
8.50649	0.515165
8.51099	0.0601943
8.5155	1.24275
8.52	0.616233
8.52451	0.3182
8.52901	1.34555
8.53352	5.98089
8.53803	6.98996
8.54254	0.551991
8.54704	3.55794
8.55155	1.31783
8.55606	1.43021
8.56056	1.19917
8.56507	1.09569
8.56958	1.37516
8.57408	2.23306
8.57859	3.71175
8.5831	0.18377
8.5876	2.17449
8.59211	0.901007
8.59662	0.893431
8.60112	0.496959
8.60563	1.2838
8.61013	4.01644
8.61464	5.82801
8.61915	1.05452
8.62365	0.825331
8.62816	0.814557
8.63267	0.662936
8.63717	0.652172
8.64168	0.15376
8.64619	0.438588
8.65069	0.820936
8.6552	0.886808
8.6597	1.29648
8.66421	1.44674
8.66871	1.49056
8.67322	0.485587
8.67773	0.697167
8.68223	2.00382
8.68674	0.219037
8.69125	0.396676
8.69576	2.48792
8.70026	1.09358
8.70477	0.116257
8.70927	0.173363
8.71377	0.0837919
8.71828	2.14255
8.72278	4.38536
8.72729	2.85479
8.7318	2.74138
8.73631	4.92762
8.74081	1.65755
8.74532	0.249738
8.74983	3.22738
8.75433	4.11001
8.75884	0.185101
8.76335	3.97784
8.76785	7.66386
8.77236	7.35731
8.77686	0.479252
8.78137	0.623848
8.78588	0.747651
8.79038	0.269359
8.79489	0.469329
8.79939	0.869917
8.8039	0.00303141
8.8084	0.204285
8.81291	0.26733
8.81742	0.213073
8.82192	0.0431479
8.82643	0.750964
8.83094	0.623359
8.83544	0.0717606
8.83995	0.106342
8.84445	8.15992
8.84896	7.01986
8.85347	5.11685
8.85797	2.98238
8.86248	5.37981
8.86699	3.24655
8.8715	3.53686
8.876	4.81504
8.88051	4.13611
8.88501	0.87115
8.88952	3.51033
8.89402	2.13453
8.89853	5.34793
8.90303	7.83384
8.90754	0.79856
8.91204	5.78094
8.91655	7.09474
8.92105	6.17777
8.92556	7.04332
8.93007	0.241067
8.93457	0.681197
8.93908	0.308219
8.94358	0.937768
8.94809	0.96133
8.9526	2.66178
8.9571	1.07572
8.96161	2.18933
8.96611	1.02001
8.97062	0.925015
8.97513	0.408571
8.97963	1.07778
8.98414	0.0846343
8.98864	0.730485
8.99315	0.63251
8.99765	2.5234
9.00216	0.374409
9.00667	2.95671
9.01118	0.386844
[truncated: 204,170+ more rows]
