# Supplementary material for: Wireless, battery-free, and real-time monitoring of water permeation across thin-film encapsulation
Source: Nat Commun. 2024 Aug 28;15:7443. doi: 10.1038/s41467-024-51247-3 (PMC11358307; doi:10.1038/s41467-024-51247-3)
Supplement: Supplementary file 4 — Source data for main figures [file 41467_2024_51247_MOESM4_ESM.zip › Fig4/Fig4d.xlsx]

## Sheet: 85C
Time(h)	WTR (g/m2/day)@ 85C
0.00110746	2178.3
0.00944089	1149.36
0.0177744	12.0418
0.0261079	37.8181
0.0344415	13.8606
0.0427749	39.6331
0.0511084	36.1254
0.0594419	23.0293
0.0677754	26.4221
0.0761089	0
0.0844422	13.2112
0.0927756	26.422
0.101109	24.0836
0.109443	36.1255
0.117776	10.5589
0.12611	11.5147
0.134443	22.0429
0.142777	42.2365
0.15111	9.33422
0.159443	10.1252
0.167777	0
0.17611	20.2504
0.184444	38.8699
0.192778	51.7934
0.201111	15.4383
0.209444	80.0665
0.217778	66.3839
0.226111	26.8303
0.234445	38.1743
0.242779	17.0841
0.251112	76.8785
0.259446	163.183
0.267779	58.2985
0.276113	10.1379
0.284446	8.25337
0.29278	3.43905
0.301113	9.04403
0.309447	2.05643
0.31778	6.59857
0.326114	3.34489
0.334448	3.16792
0.342781	0
0.351115	8.44792
0.359448	0
0.367781	1.05601
0.376115	7.80726
0.384448	0.951229
0.392782	0.96345
0.401115	0.96345
0.409449	0.951245
0.417782	7.60996
0.426115	6.02923
0.434449	6.1028
0.442783	0
0.451116	0
0.459449	4.6962
0.467783	0
0.476116	0.93924
0.48445	0.93924
0.492783	2.78243
0.501117	0
0.50945	5.56476
0.517784	0.840833
0.526117	6.41162
0.534451	0
0.542784	0
0.551117	5.49559
0.559451	0.850997
0.567784	5.4276
0.576118	1.83183
0.584451	0.882561
0.592785	1.80923
0.601118	5.4276
0.609452	5.88573
0.617785	10.801
0.626119	7.90887
0.634452	9.15946
0.642786	16.9576
0.651119	2.22997
0.659452	6.97532
0.667786	4.85285
0.676119	1.23082
0.684453	41.8573
0.692786	75.0553
0.70112	10.4228
0.709453	31.6957
0.717786	18.9474
0.72612	2.82683
0.734453	5.29919
0.742787	8.86514
0.75112	14.1341
0.759454	10.5984
0.767787	10.3768
0.776121	5.77965
0.784454	2.70677
0.792788	0
0.801121	10.8271
0.809455	0
0.817788	10.8271
0.826122	8.86514
0.834455	11.5593
0.842789	8.12032
0.851122	8.12032
0.859456	8.66961
0.867789	2.88987
0.876123	0
0.884456	2.88992
0.892789	0
0.901123	11.5593
0.909457	10.5984
0.91779	0
0.926123	10.5986
0.934457	0
0.94279	0
0.951124	0
0.959457	10.5984
0.967791	0
0.976124	0
0.984457	10.5986
0.992791	5.77974
1.00112	2.76578
1.00946	2.82678
1.01779	0
1.02612	5.65366
1.03446	10.8271
1.04279	5.18851
1.05113	5.65366
1.05946	12.4424
1.06779	2.5405
1.07613	0
1.08446	0
1.09279	5.08117
1.10113	10.5984
1.10946	2.76582
1.11779	2.70677
1.12613	0
1.13446	8.12032
1.14279	0
1.15113	10.8271
1.15946	12.1906
1.16779	0
1.17613	2.43805
1.18446	7.46557
1.19279	0
1.20113	9.95393
1.20946	7.1675
1.21779	2.6496
1.22613	9.75235
1.23446	7.31438
1.2428	2.59421
1.25113	0
1.25946	2.59421
1.2678	19.505
1.27613	2.20751
1.28446	2.38917
1.2928	0
1.30113	9.55667
1.30946	2.43813
1.3178	14.6285
1.32613	12.992
1.33446	10.8267
1.3428	11.9456
1.35113	2.38917
1.35946	14.0502
1.3678	10.6218
1.37613	2.12439
1.38446	10.8267
1.3928	2.34167
1.40113	2.12435
1.40946	0
1.4178	0
1.42613	6.88694
1.43446	0
1.4428	0
1.45113	11.2546
1.45947	8.33809
1.4678	8.33809
1.47613	6.7529
1.48447	13.245
1.4928	2.00812
1.50113	10.8265
1.50947	2.20751
1.5178	11.0377
1.52613	12.0489
1.53447	3.94307
1.5428	5.80773
1.55113	12.5071
1.55947	6.49599
1.5678	9.85769
1.57613	0
1.58447	7.88602
1.5928	10.6218
1.60113	4.33073
1.60947	12.2748
1.6178	1.93588
1.62614	0
1.63447	5.80773
1.6428	9.50605
1.65114	8.4974
1.65947	8.18322
1.6678	5.91451
1.67614	3.87176
1.68447	4.09154
1.6928	3.73499
1.70114	12.7463
1.70947	10.4226
1.7178	7.74364
1.72614	1.93591
1.73447	1.90124
1.7428	1.90124
1.75114	1.86749
1.75947	7.46998
1.7678	12.0487
1.77614	8.33809
1.78447	1.86753
1.7928	0
1.80114	9.33747
1.80947	7.46998
1.81781	8.03263
1.82614	0
1.83447	6.02447
1.84281	11.4076
1.85114	3.60528
1.85947	7.33843
1.86781	7.74364
1.87614	1.97154
1.88447	1.9715
1.89281	11.6155
1.90114	1.77148
1.90947	0
1.91781	10.6289
1.92614	8.55759
1.93447	0
1.94281	6.84596
1.95114	0
1.95947	3.42304
1.96781	0
1.97614	1.71152
1.98447	5.31434
1.99281	3.60522
2.00114	3.42304
2.00948	5.22333
2.01781	1.80261
2.02614	6.84607
2.03448	1.68268
2.04281	8.41324
2.05114	1.83461
2.05948	11.5819
2.06781	1.62713
2.07614	1.68265
2.08448	4.96367
2.09281	7.08602
2.10114	7.0859
2.10948	0
2.11781	1.77148
2.12614	1.62711
2.13448	0
2.14281	1.62713
2.15115	8.85752
2.15948	10.629
2.16781	9.60249
2.17615	4.80117
2.18448	8.41324
2.19281	1.74111
2.20115	9.9275
2.20948	1.5743
2.21781	0
2.22615	1.5743
2.23448	1.60039
2.24281	3.20078
2.25115	0
2.25948	8.00208
2.26781	5.04803
2.27615	9.14397
2.28448	0
2.29281	6.09608
2.30115	8.13567
2.30948	8.27278
2.31781	1.49974
2.32615	8.13553
2.33448	0
2.34281	9.76297
2.35115	8.85638
2.35948	0
2.36782	2.95208
2.37615	3.04799
2.38448	6.09608
2.39282	3.25432
2.40115	3.1486
2.40948	0
2.41782	11.0201
2.42615	1.4083
2.43448	11.2027
2.44282	7.87149
2.45115	1.47606
2.45948	3.09763
2.46782	9.14397
2.47615	8.44979
2.48448	0
2.49282	7.04149
2.50115	1.49977
2.50948	10.0125
2.51782	0
2.52615	2.86072
2.53448	0
2.54282	1.43034
2.55115	0
2.55949	5.72144
2.56782	0
2.57615	2.86072
2.58449	5.63329
2.59282	2.69019
2.60115	1.45294
2.60949	2.64999
2.61782	2.8166
2.62615	0
2.63449	8.44993
2.64282	1.4083
2.65115	7.1518
2.65949	2.61063
2.66782	1.38677
2.67615	0
2.68449	0
2.69282	3.85816
2.70115	2.6499
2.70949	2.49761
2.71782	8.19409
2.72615	0
2.73449	0
2.74282	1.36568
2.75115	8.07057
2.75949	4.99522
2.76782	6.33607
2.77616	4.03529
2.78449	1.32497
2.79282	0
2.80116	0
2.80949	7.94996
2.81782	1.21319
2.82616	0
2.83449	0
2.84282	5.22127
2.85116	9.00238
2.85949	0
2.86782	0
2.87616	0
2.88449	1.28605
2.89282	8.13773
2.90116	6.9752
2.90949	7.60341
2.91782	1.26723
2.92616	2.49765
2.93449	7.38489
2.94282	4.58548
2.95116	4.65013
2.95949	1.21319
2.96782	0
2.97616	1.21317
2.98449	5.65252
2.99283	4.52202
3.00116	1.19594
3.00949	1.14637
3.01783	2.42638
3.02616	1.17904
3.03449	2.39189
3.04283	9.70553
3.05116	2.14055
3.05949	5.89521
3.06783	5.73175
3.07616	5.4989
3.08449	4.28117
3.09283	5.81267
3.10116	1.14635
3.10949	0
3.11783	0
3.12616	9.17081
3.13449	1.02823
3.14283	0
3.15116	8.22588
3.1595	0
3.16783	5.14117
3.17616	4.33947
3.1845	1.08489
3.19283	1.09978
3.20116	0
3.2095	1.09978
3.21783	1.08489
3.22616	0
3.2345	5.42443
3.24283	7.29382
3.25116	1.97722
3.2595	7.49204
3.26783	1.0849
3.27616	2.11198
3.2845	5.27995
3.29283	0.988608
3.30116	3.12587
3.3095	1.02823
3.31783	0
3.32616	1.02825
3.3345	8.33579
3.34283	2.78243
3.35116	8.0126
3.3595	0
3.36783	1.00154
3.37617	1.01476
3.3845	2.02953
3.39283	4.94296
3.40117	1.90246
3.4095	5.07391
3.41783	1.01476
3.42617	5.00779
3.4345	0.951229
3.44283	1.01475
3.45117	3.8538
3.4595	0.963466
3.46783	0
3.47617	0.96345
3.4845	4.81717
3.49283	0.904601
3.50117	3.80498
3.5095	5.16799
3.51783	3.53025
3.52617	5.42751
3.5345	2.85364
3.54283	0.93924
3.55117	8.45316
3.5595	2.5225
3.56784	4.523
3.57617	0
3.5845	0.904616
3.59284	2.64768
3.60117	1.74369
3.6095	1.72264
3.61784	3.40393
3.62617	2.46321
3.6345	0.821069
3.64284	3.32345
3.65117	2.35073
3.6595	4.81197
3.66784	3.65989
3.67617	3.02847
3.6845	0
3.69284	6.05705
3.70117	5.60286
3.7095	2.77105
3.71784	2.92791
3.72617	2.17162
3.7345	0.708068
3.74284	0.715906
3.75117	3.50179
3.7595	3.3899
3.76784	4.64544
3.77617	16.3728
3.78451	13.3197
3.79284	9.29446
3.80117	7.77954
3.80951	0
3.81784	2.59322
3.82617	8.34515
3.83451	7.27473
3.84284	7.12497
3.85117	10.5515
3.85951	7.45039
3.86784	2.55662
3.87617	6.72427
3.88451	3.66449
3.89284	4.47223
3.90117	4.02434
3.90951	5.52246
3.91784	37.6273
3.92617	16.7504
3.93451	1.75002
3.94284	0.518439
3.95117	16.6185
3.95951	0.98229
3.96784	7.02564
3.97618	0.343137
3.98451	6.61021
3.99284	6.52996
4.00118	12.4202
4.00951	10.0006

## Sheet: 67C
Time(h)	WTR (g/m2/day)@ 67C
0.00101336	62.7916
0.00934683	37.2335
0.0176803	0
0.0260137	44.6802
0.0343472	18.2364
0.0426806	8.31062
0.0510141	18.8374
0.0593476	37.2335
0.067681	0
0.0760146	22.34
0.084348	40.2648
0.0926815	18.2363
0.101015	0
0.109348	12.1577
0.117682	41.6606
0.126015	7.44667
0.134349	14.3772
0.142682	20.8307
0.151015	8.00668
0.159349	50.319
0.167682	43.9544
0.176016	22.8233
0.184349	33.1922
0.192683	48.6045
0.201016	34.7174
0.20935	0
0.217683	34.7175
0.226017	0
0.23435	41.6605
0.242684	17.1172
0.251017	7.71903
0.259351	11.7758
0.267684	14.377
0.276018	49.7894
0.284351	53.6615
0.292684	23.1572
0.301018	64.7667
0.309351	21.4646
0.317685	13.4216
0.326018	0
0.334352	6.71078
0.342685	5.88788
0.351019	41.6608
0.359352	0
0.367686	62.4902
0.376019	32.1963
0.384353	39.9407
0.392686	20.1327
0.40102	5.20765
0.409353	12.9792
0.417687	0
0.42602	32.4479
0.434354	6.4897
0.442687	20.1323
0.451021	29.4394
0.459354	28.5291
0.467687	20.8304
0.476021	50.2333
0.484354	5.36605
0.492688	45.4271
0.501021	13.4218
0.509355	18.2364
0.517688	0
0.526022	0
0.534355	0
0.542689	0
0.551022	6.0789
0.559355	11.7758
0.567689	17.1175
0.576022	32.4479
0.584356	13.4213
0.592689	18.2364
0.601023	0
0.609356	24.3152
0.61769	37.563
0.626023	19.6428
0.634357	38.174
0.642691	62.7905
0.651024	12.9792
0.659357	11.776
0.667691	12.1576
0.676024	22.1283
0.684358	21.4646
0.692691	14.7321
0.701025	11.7758
0.709358	9.27737
0.717692	33.1924
0.726025	5.53216
0.734359	5.36614
0.742692	17.1172
0.751026	0
0.759359	0
0.767693	11.7758
0.776026	16.0987
0.78436	0
0.792693	16.0984
0.801027	4.91087
0.80936	15.6229
0.817693	10.7323
0.826027	11.0641
0.83436	11.4116
0.842694	15.6227
0.851027	15.6227
0.859361	4.77183
0.867694	5.056
0.876028	9.27737
0.884361	0
0.892695	23.1934
0.901028	23.1934
0.909362	0
0.917695	13.9161
0.926029	4.91087
0.934362	9.54382
0.942695	23.1934
0.951029	0
0.959362	32.4714
0.967696	13.5331
0.976029	5.05583
0.984363	4.63869
0.992696	15.6227
1.00103	20.2237
1.00936	4.63869
1.0177	26.0374
1.02603	26.8307
1.03436	0
1.0427	0
1.05103	0
1.05936	16.0984
1.0677	9.82142
1.07603	5.05583
1.08436	25.2796
1.0927	21.9433
1.10103	4.38859
1.10936	31.5773
1.1177	10.7323
1.12603	33.4023
1.13437	13.1658
1.1427	0
1.15103	4.38851
1.15937	0
1.1677	21.9429
1.17603	4.38851
1.18437	17.0842
1.1927	24.5544
1.20103	0
1.20937	0
1.2177	14.7324
1.22603	9.02208
1.23437	9.27722
1.2427	12.8132
1.25103	25.6263
1.25937	15.1675
1.2677	13.9161
1.27603	9.27737
1.28437	4.91079
1.2927	4.77183
1.30104	23.8588
1.30937	0
1.3177	9.54366
1.32604	4.38859
1.33437	4.63869
1.3427	17.0839
1.35104	4.15818
1.35937	20.7909
1.3677	19.0873
1.37604	0
1.38437	4.77175
1.3927	4.77183
1.40104	0
1.40937	9.54366
1.4177	9.82159
1.42604	9.02208
1.43437	0
1.4427	18.0445
1.45104	16.6327
1.45937	16.1986
1.46771	23.1934
1.47604	0
1.48437	4.63861
1.49271	19.0873
1.50104	12.4748
1.50937	13.1658
1.51771	4.51104
1.52604	22.5552
1.53437	19.7269
1.54271	7.89091
1.55104	4.15825
1.55937	12.1492
1.56771	22.5552
1.57604	0
1.58437	9.02208
1.59271	4.38866
1.60104	4.38859
1.60937	0
1.61771	17.5541
1.62604	3.84516
1.63437	22.5556
1.64271	8.77717
1.65104	0
1.65938	8.77717
1.66771	22.5556
1.67604	0
1.68438	0
1.69271	7.69032
1.70104	17.0839
1.70938	0
1.71771	25.6263
1.72604	14.6231
1.73438	30.7613
1.74271	0
1.75104	0
1.75938	9.02208
1.76771	28.3481
1.77604	7.49716
1.78438	21.3549
1.79271	0
1.80104	0
1.80938	4.27105
1.81771	29.1068
1.82604	14.2648
1.83438	29.9892
1.84271	13.1658
1.85105	8.09945
1.85938	16.6327
1.86771	18.2786
1.87605	21.9343
1.88438	21.3553
1.89271	4.15818
1.90105	20.7913
1.90938	18.2786
1.91771	18.2786
1.92605	24.9491
1.93438	17.0842
1.94271	22.4919
1.95105	14.6229
1.95938	24.9491
1.96771	8.54211
1.97605	11.8364
1.98438	0
1.99271	3.94545
2.00105	4.04972
2.00938	0
2.01771	0
2.02605	0
2.03438	4.04972
2.04272	3.94539
2.05105	19.7269
2.05938	3.47988
2.06772	15.3806
2.07605	3.84523
2.08438	19.7276
2.09272	3.39676
2.10105	19.2258
2.10938	3.84516
2.11772	3.94545
2.12605	0
2.13438	0
2.14272	23.6731
2.15105	3.39676
2.15938	19.2258
2.16772	3.84516
2.17605	7.89091
2.18438	12.1492
2.19272	7.31131
2.20105	7.69032
2.20938	0
2.21772	23.0706
2.22605	19.8989
2.23439	16.5827
2.24272	22.4919
2.25105	15.3806
2.25939	20.3806
2.26772	13.2659
2.27605	18.7432
2.28439	0
2.29272	0
2.30105	18.7432
2.30939	16.5829
2.31772	3.31653
2.32605	16.1956
2.33439	18.7435
2.34272	3.65572
2.35105	3.65566
2.35939	7.49716
2.36772	7.69032
2.37605	21.3976
2.38439	9.94977
2.39272	19.8995
2.40105	11.5357
2.40939	10.6986
2.41772	17.831
2.42605	15.8219
2.43439	0
2.44272	15.8219
2.45106	14.2648
2.45939	20.8796
2.46772	0
2.47606	17.4
2.48439	10.4398
2.49272	3.23912
2.50106	7.1324
2.50939	0
2.51772	21.3972
2.52606	3.5662
2.53439	25.5904
2.54272	6.04501
2.55106	10.4398
2.55939	19.4344
2.56772	9.06737
2.57606	15.1125
2.58439	0
2.59272	0
2.60106	13.5868
2.60939	13.2661
2.61772	9.27674
2.62606	10.6988
2.63439	9.9496
2.64272	0
2.65106	0
2.65939	3.31653
2.66772	3.23912
2.67606	10.1905
2.68439	15.1125
2.69272	15.1125
2.70106	20.3806
2.70939	6.95975
2.71773	24.9634
2.72606	8.86514
2.73439	0
2.74273	0
2.75106	19.8995
2.75939	13.587
2.76773	3.02246
2.77606	10.4398
2.78439	6.47823
2.79273	6.63307
2.80106	0
2.80939	3.31653
2.81773	0
2.82606	3.31653
2.83439	3.23917
2.84273	3.23912
2.85106	9.94943
2.85939	6.04491
2.86773	6.32875
2.87606	9.49313
2.8844	8.86529
2.89273	10.1903
2.90106	25.315
2.9094	2.82687
2.91773	3.23917
2.92606	2.88987
2.9344	12.6575
2.94273	0
2.95106	9.49313
2.9594	2.9551
2.96773	6.18449
2.97606	0
2.9844	15.461
2.99273	2.76587
3.00106	12.09
3.0094	0
3.01773	3.02246
3.02606	12.3686
3.0344	13.8291
3.04273	13.8291
3.05106	0
3.0594	16.5949
3.06773	2.70677
3.07606	13.5339
3.0844	15.1125
3.09273	0
3.10106	15.112
3.1094	0
3.11773	15.1123
3.12607	3.02246
3.1344	0
3.14273	3.02246
3.15107	15.1123
3.1594	0
3.16773	15.1123
3.17607	15.1123
3.1844	2.70677
3.19273	6.18439
3.20107	2.59421
3.2094	15.8216
3.21773	5.77974
3.22607	3.02251
3.2344	11.8202
3.24273	2.76578
3.25107	8.66947
3.2594	5.9101
3.26773	0
3.27607	0
3.2844	6.04501
3.29273	8.48048
3.30107	0
3.3094	0
3.31773	8.48048
3.32607	2.6496
3.3344	5.53165
3.34274	5.53165
3.35107	8.66976
3.3594	5.9101
3.36774	6.04491
3.37607	8.48048
3.3844	5.65366
3.39274	5.9101
3.40107	2.955
3.4094	6.04491
3.41774	30.9219
3.42607	0
3.4344	0
3.44274	12.1904
3.45107	0
3.4594	12.1904
3.46774	19.9082
3.47607	23.1186
3.4844	5.91
3.49274	30.2246
3.50107	4.77834
3.50941	23.1186
3.51774	25.4414
3.52607	16.7242
3.53441	0
3.54274	2.38917
3.55107	4.77826
3.55941	19.9079
3.56774	8.48034
3.57607	5.29919
3.58441	8.12046
3.59274	16.961
3.60107	2.38917
3.60941	11.0633
3.61774	5.18842
3.62607	13.248
3.63441	20.2291
3.64274	0
3.65107	0
3.65941	0
3.66774	0
3.67607	0
3.68441	8.66961
3.69274	19.5047
3.70108	14.6285
3.70941	13.8294
3.71774	10.8271
3.72608	15.2433
3.73441	7.1675
3.74274	2.38913
3.75108	17.0666
3.75941	5.53165
3.76774	14.0502
3.77608	9.75251
3.78441	5.08109
3.79274	7.62163
3.80108	7.1675
3.80941	5.41346
3.81774	6.88682
3.82608	12.7027
3.83441	0
3.84274	12.7027
3.85108	11.4782
3.85941	13.7736
3.86774	12.9711
3.87608	2.54054
3.88441	21.1964
3.89275	6.49599
3.90108	7.46557
3.90941	11.4782
3.91775	16.5949
3.92608	28.5363
3.93441	19.8676
3.94275	21.6533
3.95108	32.4813
3.95941	0
3.96775	32.4813
3.97608	25.984
3.98441	21.2435
3.99275	7.94879
4.00108	2.25093
4.00941	5.18842
4.01775	0
4.02608	25.9421
4.03441	5.29919
4.04275	0
4.05108	37.0943
4.05941	8.18336
4.06775	12.1904
4.07608	15.7562
4.08442	14.8702
4.09275	28.5363
4.10108	0
4.10942	2.59425
4.11775	2.59421
4.12608	5.29919
4.13442	4.97705
4.14275	22.8649
4.15108	20.8452
4.15942	14.5917
4.16775	21.5025
4.17608	14.9311
4.18442	14.8707
4.19275	25.9844
4.20108	2.70677
4.20942	11.0374
4.21775	9.75235
4.22608	0
4.23442	4.87617
4.24275	4.97705
4.25108	5.08109
4.25942	14.335
4.26775	20.2587
4.27608	10.0408
4.28442	0
4.29275	18.0734
4.30109	2.08449
4.30942	2.04581
4.31775	14.3206
4.32609	2.34171
4.33442	16.0655
4.34275	22.0897
4.35109	7.46557
4.35942	4.24877
4.36775	14.3352
4.37609	0
4.38442	7.1675
4.39275	20.2584
4.40109	10.0409
4.40942	0
4.41775	0
4.42609	24.8857
4.43442	0
4.44275	4.97697
4.45109	4.68341
4.45942	4.77834
4.46775	4.87609
4.47609	17.4197
4.48442	27.617
4.49275	11.6155
4.50109	26.2804
4.50942	7.1675
4.51775	2.25093
4.52609	4.87609
4.53442	21.6533
4.54275	0
4.55109	21.6537
4.55942	12.1904
4.56776	33.4484
4.57609	24.2778
4.58442	7.46998
4.59276	22.0897
4.60109	9.18258
4.60942	16.8072
4.61776	5.80773
4.62609	11.8292
4.63442	10.8267
4.64276	0
4.65109	0
4.65942	0
4.66776	21.6537
4.67609	12.992
4.68442	17.4232
4.69276	7.33855
4.70109	18.7607
4.70942	4.33073
4.71776	17.3229
4.72609	1.86749
4.73442	6.37305
4.74276	7.08602
4.75109	0
4.75942	7.0859
4.76776	19.1192
4.77609	2.08452
4.78442	6.25357
4.79276	1.97154
4.80109	2.12439
4.80943	14.0571
4.81776	13.0722
4.82609	12.4001
4.83443	23.3679
4.84276	4.33066
4.85109	4.09161
4.85943	2.08456
4.86776	12.5071
4.87609	1.86746
4.88443	14.8705
4.89276	2.12435
4.90109	14.5917
4.90943	7.4701
4.91776	5.80783
4.92609	13.8008
4.93443	15.4526
4.94276	6.96456
4.95109	6.13742
4.95943	16.5115
4.96776	15.6697
4.97609	28.1488
4.98443	11.0375
4.99276	3.94314
5.00109	10.6218
5.00943	19.488
5.01776	9.01336
5.0261	13.8008
5.03443	8.18309
5.04276	16.5117
5.0511	6.96444
5.05943	15.772
5.06776	0
5.0761	9.85769
5.08443	9.17334
5.09276	9.01321
5.1011	5.04803
5.10943	24.7165
5.11776	14.8705
5.1261	21.8748
5.13443	5.04811
5.14276	17.6043
5.1511	2.04581
5.15943	14.6442
5.16776	13.9289
5.1761	14.9402
5.18443	10.0408
5.19276	0
5.2011	16.0653
5.20943	0
5.21777	4.01631
5.2261	8.18322
5.23443	16.8072
5.24277	5.22324
5.2511	13.8008
5.25943	5.91461
5.26777	1.86749
5.2761	5.80783
5.28443	13.801
5.29277	1.71152
5.3011	8.03263
5.30943	5.50392
5.31777	5.70372
5.3261	19.3594
5.33443	0
5.34277	9.67939
5.3511	3.48222
5.35943	1.86749
5.36777	17.1152
5.3761	4.72289
5.38443	1.62713
5.39277	9.60233
5.4011	7.21045
5.40944	14.9974
5.41777	0
5.4261	16.4972
5.43444	25.6854
5.44277	3.80248
5.4511	1.90124
5.45944	5.80783
5.46777	0
5.4761	13.5514
5.48444	17.6046
5.49277	1.60042
5.5011	9.44579
5.50944	19.4859
5.51777	1.90121
5.5261	19.8291
5.53444	1.5743
5.54277	1.77148
5.5511	11.2027
5.55944	15.743
5.56777	3.80248
5.5761	1.52397
5.58444	16.8074
5.59277	1.7715
5.6011	3.80248
5.60944	23.9609
5.61777	1.49974
5.62611	21.8748
5.63444	13.0725
5.64277	0
5.65111	7.46985
5.65944	24.8007
5.66777	1.47606
5.67611	16.2235
5.68444	1.71152
5.69277	0
5.70111	8.55759
5.70944	8.41352
5.71777	11.0203
5.72611	13.4977
5.73444	23.8503
5.74277	9.33747
5.75111	0
5.75944	5.60248
5.76777	10.6289
5.77611	1.68268
5.78444	1.74111
5.79277	18.2004
5.80111	8.71765
5.80944	13.4975
5.81778	1.68268
5.82611	13.2846
5.83444	13.0765
5.84278	3.42304
5.85111	4.49923
5.85944	14.4214
5.86778	1.71152
5.87611	5.50392
5.88444	0
5.89278	12.8425
5.90111	3.20078
5.90944	12.4003
5.91778	2.86067
5.92611	3.42304
5.93444	1.38675
5.94278	5.04794
5.95111	1.45294
5.95944	17.1155
5.96778	1.71155
5.97611	0
5.98444	18.8267
5.99278	1.45294
6.00111	1.68268
6.00944	14.3038
6.01778	10.0125
6.02611	12.8031
6.03444	4.88148
6.04278	1.68268
6.05111	9.60233
6.05945	3.04799
6.06778	9.92733
6.07611	1.38675
6.08445	1.62713
6.09278	5.46273
6.10111	1.52399
6.10945	6.93373
6.11778	11.2664
6.12611	3.14865
6.13445	1.36568
6.14278	19.2047
6.15111	18.2004
6.15945	17.4862
6.16778	16.1411
6.17611	1.62713
6.18445	1.32497
6.19278	1.65458
6.20111	1.3451
6.20945	19.5256
6.21778	1.62713
6.22611	0
6.23445	13.0171
6.24278	0
6.25111	6.50854
6.25945	7.94983
6.26778	1.47609
6.27611	5.22118
6.28445	17.317
6.29278	1.54884
6.30112	14.4037
6.30945	13.451
6.31778	10.9255
6.32612	1.52402
6.33445	9.41567
6.34278	10.9255
6.35112	13.7159
6.35945	4.72289
6.36778	3.20078
6.37612	24.3835
6.38445	8.74178
6.39278	23.2166
6.40112	16.2711
6.40945	19.2047
6.41778	2.69019
6.42612	13.9396
6.43445	1.54884
6.44278	22.0398
6.45112	1.24883
6.45945	1.54884
6.46779	11.4051
6.47612	4.03529
6.48445	10.5998
6.49279	13.7159
6.50112	19.8116
6.50945	1.24883
6.51779	23.9959
6.52612	19.2043
6.53445	4.99522
6.54279	1.49974
6.55112	16.0009
6.55945	14.77
6.56779	23.617
6.57612	3.1486
6.58445	7.15191
6.59279	4.35883
6.60112	16.4972
6.60945	17.2317
6.61779	12.1319
6.62612	11.4429
6.63445	8.19409
6.64279	1.30529
6.65112	8.07071
6.65945	3.58789
6.66779	11.2664
6.67612	8.07044
6.68446	10.2883
6.69279	3.04799
6.70112	4.99539
6.70946	15.734
6.71779	4.42812
6.72612	22.4961
6.73446	2.35816
6.74279	21.7941
6.75112	11.8085
6.75946	2.57211
6.76779	10.0125
6.77612	15.734
6.78446	1.21317
6.79279	5.81177
6.80112	14.1468
6.80946	8.61571
6.81779	14.3036
6.82612	1.43036
6.83446	4.35883
6.84279	6.82841
6.85112	1.3451
6.85946	5.54698
6.86779	4.29101
6.87613	0
6.88446	2.86072
6.89279	19.1196
6.90113	1.16255
6.90946	22.1879
6.91779	2.95208
6.92613	5.38029
6.93446	1.38675
6.94279	5.46273
6.95113	5.22109
6.95946	9.00238
6.96779	5.89531
6.97613	1.38672
6.98446	15.5473
6.99279	4.5854
7.00113	9.04403
7.00946	10.2884
7.01779	11.4051
7.02613	1.1305
7.03446	3.85816
7.0428	3.53718
7.05113	12.1057
7.05946	0
7.0678	17.486
7.07613	1.11496
7.08446	15.0225
7.0928	20.8847
7.10113	1.08489
7.10946	2.57211
7.1178	12.2648
7.12613	2.19956
7.13446	5.42443
7.1428	7.19776
7.15113	8.89747
7.15946	13.9502
7.1678	3.4876
7.17613	2.23
7.18446	0
7.1928	12.2648
7.20113	2.92777
7.20946	1.07029
7.2178	3.8538
7.22613	1.13052
7.23447	10.4635
7.2428	0.975907
7.25113	2.81772
7.25947	11.2709
7.2678	15.3972
7.27613	13.566
7.28447	1.87848
7.2928	7.69846
7.30113	13.367
7.30947	7.41993
7.3178	14.9026
7.32613	17.5965
7.33447	12.9849
7.3428	0.915931
7.35113	10.9912
7.35947	11.7732
7.3678	1.05599
7.37613	11.9337
7.38447	0.915916
7.3928	17.1247
7.40113	3.39157
7.40947	7.80488
7.4178	4.11294
7.42613	1.05599
7.43447	2.08391
7.4428	1.02823
7.45113	13.7281
7.45947	0
7.4678	0
7.47614	0.871843
7.48447	11.4617
7.4928	12.0187
7.50114	10.7217
7.50947	9.47466
7.5178	14.3953
7.52614	1.02823
7.53447	4.1679
7.5428	12.6868
7.55114	3.5303
7.55947	12.3388
7.5678	13.367
7.57614	0.871843
7.58447	12.1772
7.5928	0
7.60114	3.04429
7.60947	5.85544
7.6178	1.87848
7.62614	4.00623
7.63447	0
7.6428	15.0234
7.65114	0
7.65947	1.00158
7.6678	2.49263
7.67614	8.67105
7.68447	14.8396
7.6928	0.792719
7.70114	13.1494
7.70947	0.93924
7.71781	1.90249
7.72614	1.92693
7.73447	19.5181
7.74281	14.385
7.75114	12.3937
7.75947	16.4868
7.76781	13.4883
7.77614	5.42224
7.78447	0
7.79281	2.32382
7.80114	0.915931
7.80947	10.721
7.81781	11.6191
7.82614	11.9071
7.83447	9.95077
7.84281	0
7.85114	8.1414
7.85947	0.893479
7.86781	0.915931
7.87614	3.6184
7.88447	0.871857
7.89281	12.5087
7.90114	8.88245
7.90947	12.3937
7.91781	7.14783
7.92614	3.40393
7.93447	3.40399
7.94281	8.04131
7.95114	12.2524
7.95948	0.740217
7.96781	10.5997
7.97614	12.2058
7.98448	10.7217
7.99281	0
8.00114	9.82827
8.00948	1.72264
8.01781	14.8213
8.02614	9.91311
8.03448	14.8043
8.04281	11.6152
8.05114	2.58395
8.05948	11.1969
8.06781	0.740217
8.07614	0
8.08448	2.22065
8.09281	9.24901
8.10114	13.4531
8.10948	11.9061
8.11781	1.38557
8.12614	9.59451
8.13448	13.7946
8.14281	11.6321
8.15115	0.692773
8.15948	10.9308
8.16781	10.4259
8.17615	3.61931
8.18448	0
8.19281	0
8.20115	4.25484
8.20948	0
8.21781	15.3177
8.22615	0
8.23448	12.7647
8.24281	10.6208
8.25115	8.59087
8.25948	4.05731
8.26781	2.71188
8.27615	12.3937
8.28448	3.24579
8.29281	0
8.30115	10.5488
8.30948	11.2059
8.31781	4.06788
8.32615	0.656636
8.33448	12.7441
8.34282	0.811448
8.35115	12.609
8.35948	1.31327
8.36782	3.24874
8.37615	11.7771
8.38448	3.91789
8.39282	1.31327
8.40115	15.3157
8.40948	6.56856
8.41782	2.10104
8.42615	9.51231
8.43448	15.2379
8.44282	1.92894
8.45115	10.8445
8.45948	0.748596
8.46782	7.8359
8.47615	2.01223
8.48448	3.78559
8.49282	10.8172
8.50115	12.5945
8.50948	13.476
8.51782	15.1424
8.52615	6.99925
8.53449	11.4028
8.54282	4.5948
8.55115	0.629725
8.55949	13.9427
8.56782	1.53157
8.57615	0.757131
8.58449	0.757131
8.59282	7.48596
8.60115	8.13549
8.60949	5.25309
8.61782	11.1032
8.62615	2.32382
8.63449	5.3606
8.64282	0
8.65115	11.4868
8.65949	12.2124
8.66782	11.1039
8.67615	8.8826
8.68449	0
8.69282	0.740217
8.70115	2.83227
8.70949	2.83227
8.71782	2.96082
8.72615	2.96087
8.73449	1.41614
8.74282	2.27136
8.75115	2.19597
8.75949	0
8.76782	0.731977
8.77615	13.7536
8.78449	2.3934
8.79282	0.692785
8.80116	5.3312
8.80949	1.88914
8.81782	3.66367
8.82616	5.3312
8.83449	9.39041
8.84282	9.59435
8.85116	2.32255
8.85949	0
8.86782	0.580637
8.87616	14.1616
8.88449	1.43181
8.89282	0.692773
8.90116	9.20488
8.90949	2.41774
8.91782	3.38984
8.92616	1.72472
8.93449	7.70406
8.94282	12.2164
8.95116	4.59926
8.95949	11.2057
8.96782	7.45753
8.97616	11.2186
8.98449	2.8185
8.99283	10.5062
9.00116	1.9909
9.00949	1.35594
9.01783	0.67798
9.02616	8.22373
9.03449	0.598339
9.04283	8.81359
9.05116	0
9.05949	0
9.06783	10.2797
9.07616	2.90318
9.08449	8.44688
9.09283	10.6181
9.10116	1.65842
9.10949	10.9305
9.11783	10.5064
9.12616	8.75987
9.13449	10.606
9.14283	0.663634
9.15116	3.86971
9.15949	9.87016
9.16783	8.44674
9.17616	2.16898
9.1845	12.4651
9.19283	3.31811
9.20116	1.31327
9.2095	3.89856
9.21783	0.616885
9.22616	1.96988
9.2345	1.27259
9.24283	9.64454
9.25116	10.4022
9.2595	6.91566
9.26783	1.24653
9.27616	0.522001
9.2845	12.9548
9.29283	2.57188
9.30116	13.624
9.3095	3.07373
9.31783	0
9.32616	3.58602
9.3345	0.586452
9.34283	4.65396
9.35116	8.05622
9.3595	7.77854
9.36783	11.6014
9.37617	0
9.3845	12.2122
9.39283	12.6931
9.40117	2.98935
9.4095	2.27701
9.41783	3.10264
9.42617	10.2754
9.4345	1.22122
9.44283	12.4395
9.45117	9.46644
9.4595	9.8737
9.46783	0
9.47617	2.46838
9.4845	1.14981
9.49283	1.93899
9.50117	11.3686
9.5095	12.1934
9.51783	7.82691
9.52617	8.9682
9.5345	9.87082
9.54283	8.79664
9.55117	11.0628
9.5595	6.66485
9.56784	0.574907
9.57617	0.960766
9.5845	9.58289
9.59284	0
9.60117	2.81854
9.6095	10.2044
9.61784	3.77443
9.62617	0.996484
9.6345	6.02498
9.64284	9.58289
9.65117	0
9.6595	0
9.66784	2.16898
9.67617	1.08451
9.6845	11.6091
9.69284	1.78969
9.70117	9.57553
9.7095	10.0118
9.71784	0.447423
9.72617	9.57569
9.7345	0.526948
9.74284	1.58082
9.75117	2.04912
9.75951	0
9.76784	2.56145
9.77617	6.78648
9.78451	5.86759
9.79284	4.32204
9.80117	0.414241
9.80951	0.428521
9.81784	0.417749
9.82617	0.424877
9.83451	11.3749
9.84284	1.36751
9.85117	9.36968
9.85951	1.23237
9.86784	10.0258
9.87617	2.37499
9.88451	0.78828
9.89284	1.33674
9.90117	9.77723
9.90951	0.808026
9.91784	7.61286
9.92617	8.33155
9.93451	0.663359
9.94284	0.683755
9.95118	5.88151
9.95951	6.30624
9.96784	0.369529
9.97618	3.1275
9.98451	7.8828
9.99284	8.35464
10.0012	5.83789
10.0095	8.8465
10.0178	1.16329
10.0262	1.12638
10.0345	6.43417
10.0428	6.91311
10.0512	0.965776
10.0595	7.40785
10.0678	4.57844
10.0762	8.9346
10.0845	7.34089
10.0928	3.32576
10.1012	8.16876
10.1095	2.447
10.1178	7.0863
10.1262	1.45495
10.1345	7.48401
10.1428	8.14087
10.1512	0
10.1595	8.74375
10.1678	0.88538
10.1762	7.08316
10.1845	0.705118
10.1928	0
10.2012	0.705094
10.2095	7.46041
10.2178	1.16399
10.2262	5.31246
10.2345	5.97023
10.2428	2.69376
10.2512	1.05766
10.2595	10.6793
10.2678	0.843049
10.2762	0
10.2845	1.40508
10.2928	7.78372
10.3012	1.33674
10.3095	8.02059
10.3178	8.14961
10.3262	4.07317
10.3345	3.43861
10.3428	6.44701
10.3512	1.87523
10.3595	2.1567
10.3678	1.12407
10.3762	0.29936
10.3845	0.279083
10.3928	4.16129
10.4012	1.54047
10.4095	9.55093
10.4178	0.498102
10.4262	7.89569
10.4345	1.78341
10.4428	1.74598
10.4512	1.1398
10.4595	8.77207
10.4679	3.01757
10.4762	142.229
10.4845	45.8701
10.4929	546.408
10.5012	24.1648
10.5095	0.801472
10.5179	15.0842
10.5262	8.92544
10.5345	36.9849
10.5429	18.4374
10.5512	7.62607
10.5595	0.993948
10.5679	1.48812
10.5762	4.87111
10.5845	0.380792
10.5929	5.46288
10.6012	0.363058
10.6095	0.788546
10.6179	0.191686
10.6262	1.14211
10.6345	11.0027
10.6429	48.7917
10.6512	215.869
10.6595	228.021
10.6679	19.2326
10.6762	0.887658
10.6845	45.9249
10.6929	9.14924
10.7012	0.24481
10.7095	1.02946
10.7179	0.915716
10.7262	0.749327
10.7345	0.595453
10.7429	0.0425201
10.7512	0.346582
10.7595	0.600232
10.7679	1.12689
10.7762	1.64132
10.7845	0.00943938
10.7929	2.29
10.8012	2.37867
10.8095	2.08165
10.8179	0.280401
10.8262	1.03983
10.8345	0.55293
10.8429	0.421165
10.8512	0.829278
10.8595	1.22363
10.8679	0.617242
10.8762	0.615536
10.8845	0.20035
10.8929	0.233985
10.9012	0.804923
10.9095	1.58186
10.9179	9.40263
10.9262	23.6318
10.9345	23.8079
10.9429	9.59255
10.9512	11.0239
10.9595	7.4364
10.9679	0.385474
10.9762	7.24151
10.9845	0.163409
10.9929	18.8365
11.0012	8.25808
11.0095	1.84541
11.0179	0.175647
11.0262	0.763965
11.0345	0.844078
11.0429	4.3342
11.0512	0.776625
11.0595	5.0275
11.0679	3.05745
11.0762	0.317458
11.0845	13.0075
11.0929	82.6292
11.1012	1053.88
11.1095	345.968
11.1179	36.7053
11.1262	6.67776
11.1345	4.11151
11.1429	9.10451
11.1512	4.87476
11.1595	0.87726
11.1679	12.5767
11.1762	6.97376
11.1845	0.578212
11.1929	6.21213
11.2012	28.9531
11.2095	6.49161
11.2179	24.3325
11.2262	6.22177
11.2345	1.09779
11.2429	0.563487
11.2512	0.308192
11.2595	13.4077
11.2679	5.31818
11.2762	0.287614
11.2845	1.71313
11.2929	1.94836
11.3012	1.03941
11.3095	1.30923
11.3179	0.289788
11.3262	1.19332
11.3345	2.19276
11.3429	0.464045
11.3512	0.674994
11.3595	0.935987
11.3679	0.0228604
11.3762	0.892802
11.3845	1.40852
11.3929	1.17555
11.4012	2.27079
11.4095	1.12831
11.4179	0.0698288
11.4262	0.208928
11.4345	0.829482
11.4429	1.00391
11.4512	0.471932
11.4595	0.594165
11.4679	0.0215489
11.4762	0.173802
11.4845	1.0323
11.4929	0.391591
11.5012	1.61092
11.5095	7.8313
11.5179	37.72
11.5262	12312.3
11.5345	87.4374
11.5429	73.0548
11.5512	16.5831
11.5595	2.03793
11.5679	10.4607
11.5762	5.87263
11.5845	10.3772
11.5929	0.0333387
11.6012	9.86647
11.6095	11.0214
11.6179	5.16203
11.6262	0.305062
11.6345	0.798705
11.6429	0.124628
11.6512	3.26144
11.6595	9.79185
11.6679	2.6205
11.6762	0.0464234
11.6845	0
11.6929	5.98851
11.7012	0.511944
11.7095	17.7942
11.7179	5.30982
11.7262	1.07282
11.7345	6.47308
11.7429	14.9736
11.7512	0.337019
11.7595	5.00358
11.7679	5.39574
11.7762	5.41592
11.7845	12.5952
11.7929	3.7276
11.8012	8.25795
11.8095	7.09291

## Sheet: 37C
Time(h)	WTR (g/m2/day)@ 37C
0.00105434	4.56725
0.00938788	2.11866
0.0177214	2.46866
0.0260549	5.9128
0.0343884	0
0.042722	7.88368
0.0510556	13.7018
0.0593891	9.54531
0.0677227	5.82622
0.0760562	10.7084
0.0843898	6.35595
0.0927233	0
0.101057	4.23737
0.10939	2.46866
0.117724	1.97095
0.126057	2.28365
0.134391	1.83816
0.142724	4.23735
0.151057	0
0.159391	0
0.167724	8.47457
0.176058	2.9131
0.184392	4.56725
0.192725	4.93731
0.201059	5.91287
0.209392	3.94192
0.217725	4.56726
0.226059	0
0.234393	0
0.242726	0
0.25106	6.85092
0.259393	1.83814
0.267727	4.23733
0.27606	4.23731
0.284394	7.40604
0.292727	5.35424
0.301061	6.35601
0.309394	0
0.317727	0
0.326061	2.11867
0.334394	1.97091
0.342728	6.85093
0.351061	4.93742
0.359395	5.35424
0.367728	2.11867
0.376062	2.46867
0.384395	1.97095
0.392729	4.56729
0.401062	0
0.409396	0
0.417729	0
0.426063	2.28364
0.434396	4.93733
0.44273	5.35424
0.451063	5.82627
0.459397	6.85093
0.46773	0
0.476064	0
0.484397	0
0.492731	0
0.501064	0
0.509398	0
0.517731	6.85093
0.526065	1.83818
0.534398	2.11867
0.542732	1.97095
0.551065	6.85105
0.559398	4.93733
0.567732	7.88378
0.576065	1.83815
0.584399	4.23727
0.592732	0
0.601066	0
0.609399	0
0.617733	0
0.626066	0
0.6344	0
0.642734	0
0.651067	0
0.659401	4.23734
0.667734	2.46871
0.676067	7.88391
0.684401	1.83815
0.692734	4.23727
0.701068	0
0.709401	2.11867
0.717735	4.56721
0.726068	4.93725
0.734402	5.91274
0.742736	0
0.751069	1.97098
0.759402	1.83818
0.767736	4.23734
0.776069	0
0.784403	0
0.792736	6.35601
0.801069	1.71837
0.809403	3.94189
0.817736	0
0.82607	0
0.834403	0
0.842737	0
0.85107	0
0.859403	0
0.867737	0
0.87607	1.97095
0.884404	4.23727
0.892737	1.71834
0.901071	3.94189
0.909404	0
0.917738	5.91284
0.926071	1.60984
0.934405	3.6763
0.942738	0
0.951072	3.67624
0.959406	2.11867
0.967739	1.71834
0.976073	2.28364
0.984406	5.51445
0.992739	7.3526
1.00107	2.46867
1.00941	5.91284
1.01774	0
1.02607	0
1.03441	0
1.04274	0
1.05107	0
1.05941	0
1.06774	0
1.07607	5.91274
1.08441	1.60987
1.09274	1.83815
1.10107	1.71834
1.10941	1.71834
1.11774	1.60987
1.12607	11.0289
1.13441	2.46863
1.14274	11.8255
1.15108	1.60987
1.15941	1.83815
1.16774	5.15501
1.17608	2.28364
1.18441	5.51436
1.19274	0
1.20108	0
1.20941	0
1.21774	1.83815
1.22608	3.43668
1.23441	1.60987
1.24274	3.6763
1.25108	0
1.25941	0
1.26774	0
1.27608	0
1.28441	5.51436
1.29275	4.53407
1.30108	11.4182
1.30941	0
1.31775	4.56729
1.32608	5.51445
1.33441	0
1.34275	0
1.35108	0
1.35941	0
1.36775	0
1.37608	0
1.38441	0
1.39275	0
1.40108	0
1.40941	5.51445
1.41775	1.51136
1.42608	3.43673
1.43441	0
1.44275	6.87324
1.45108	6.85093
1.45941	0
1.46775	4.56729
1.47608	5.51436
1.48442	0
1.49275	0
1.50108	0
1.50942	5.51445
1.51775	1.51136
1.52608	10.3099
1.53442	2.28364
1.54275	3.6763
1.55108	3.94189
1.55942	1.6099
1.56775	5.51445
1.57608	3.94183
1.58442	4.23734
1.59275	5.15501
1.60108	0
1.60942	0
1.61775	0
1.62608	0
1.63442	0
1.64275	0
1.65108	0
1.65942	0
1.66775	0
1.67609	0
1.68442	0
1.69275	0
1.70109	0
1.70942	0
1.71775	0
1.72609	0
1.73442	0
1.74275	0
1.75109	0
1.75942	0
1.76775	0
1.77609	0
1.78442	0
1.79275	0
1.80109	0
1.80942	0
1.81775	0
1.82609	0
1.83442	0
1.84275	0
1.85109	0
1.85942	5.15501
1.86776	1.42159
1.87609	1.60987
1.88442	1.51136
1.89276	5.15501
1.90109	1.83818
1.90942	1.83815
1.91776	3.94183
1.92609	6.43948
1.93442	1.51136
1.94276	3.43668
1.95109	0
1.95942	0
1.96776	0
1.97609	0
1.98442	0
1.99276	0
2.00109	5.15501
2.00942	1.42162
2.01776	1.60987
2.02609	1.51133
2.03442	3.43668
2.04276	0
2.05109	0
2.05942	1.71837
2.06776	3.6763
2.07609	1.51136
2.08442	3.43668
2.09276	1.71831
2.10109	3.6763
2.10943	1.51136
2.11776	1.71834
2.12609	1.42162
2.13443	3.21974
2.14276	0
2.15109	0
2.15943	6.43958
2.16776	6.35601
2.17609	7.88365
2.18443	4.82961
2.19276	0
2.20109	0
2.20943	0
2.21776	0
2.22609	0
2.23443	0
2.24276	0
2.25109	0
2.25943	0
2.26776	0
2.27609	0
2.28443	0
2.29276	0
2.30109	0
2.30943	0
2.31776	0
2.32609	0
2.33443	0
2.34276	0
2.3511	0
2.35943	4.82969
2.36776	4.01891
2.3761	5.91284
2.38443	4.82961
2.39276	0
2.4011	0
2.40943	1.60987
2.41776	3.43673
2.4261	3.6763
2.43443	4.53407
2.44276	0
2.4511	0
2.45943	0
2.46776	1.51136
2.4761	1.42159
2.48443	3.21974
2.49276	4.82961
2.5011	1.33961
2.50943	1.51136
2.51777	1.42162
2.5261	4.82961
2.53443	3.43673
2.54277	0
2.5511	6.87324
2.55943	5.68646
2.56777	1.33964
2.5761	4.53407
2.58443	3.21979
2.59277	1.33964
2.6011	3.02271
2.60943	0
2.61777	4.53407
2.6261	1.26457
2.63443	1.42164
2.64277	4.01891
2.6511	1.71831
2.65943	4.26478
2.66777	0
2.6761	0
2.68444	0
2.69277	0
2.7011	0
2.70944	0
2.71777	0
2.7261	0
2.73444	0
2.74277	0
2.7511	1.42164
2.75944	2.67927
2.76777	1.26455
2.7761	1.42162
2.78444	2.67927
2.79277	1.26455
2.8011	2.84318
2.80944	0
2.81777	5.68656
2.8261	3.6763
2.83444	5.0582
2.84277	2.84328
2.8511	0
2.85944	0
2.86777	0
2.8761	0
2.88444	0
2.89277	0
2.9011	0
2.90944	0
2.91777	0
2.9261	0
2.93444	0
2.94277	0
2.95111	0
2.95944	0
2.96777	0
2.97611	0
2.98444	0
2.99277	0
3.00111	0
3.00944	0
3.01777	0
3.02611	0
3.03444	0
3.04277	0
3.05111	0
3.05944	0
3.06777	0
3.07611	4.26478
3.08444	1.19558
3.09278	2.67927
3.10111	0
3.10944	0
3.11778	4.01884
3.12611	1.13215
3.13444	2.5291
3.14278	0
3.15111	0
3.15944	0
3.16778	0
3.17611	0
3.18444	0
3.19278	0
3.20111	1.26453
3.20944	3.58681
3.21778	4.53407
3.22611	0
3.23444	3.02271
3.24278	3.79365
3.25111	0
3.25944	0
3.26778	1.26453
3.27611	1.1956
3.28444	4.7825
3.29278	1.51136
3.30111	3.79359
3.30945	0
3.31778	0
3.32611	0
3.33445	0
3.34278	0
3.35111	0
3.35945	0
3.36778	0
3.37611	0
3.38445	0
3.39278	0
3.40111	5.05812
3.40945	1.60987
3.41778	4.01891
3.42611	1.33964
3.43445	2.84323
3.44278	4.78242
3.45111	1.13217
3.45945	2.52914
3.46778	0
3.47611	0
3.48445	0
3.49278	0
3.50111	3.79365
3.50945	3.22083
3.51778	4.53407
3.52611	3.79359
3.53445	0
3.54278	0
3.55112	3.79359
3.55945	3.22083
3.56778	0
3.57612	4.29444
3.58445	7.17375
3.59278	1.51136
3.60112	3.39644
3.60945	2.52914
3.61778	0
3.62612	0
3.63445	0
3.64278	0
3.65112	0
3.65945	1.26457
3.66778	2.67927
3.67612	2.84323
3.68445	3.58687
3.69278	3.58681
3.70112	1.0195
3.70945	4.52859
3.71778	2.52906
3.72612	0
3.73445	0
3.74278	0
3.75112	1.26455
3.75945	2.67927
3.76778	2.84323
3.77612	3.58681
3.78445	0
3.79279	0
3.80112	0
3.80945	1.19562
3.81779	1.13215
3.82612	0
3.83445	4.52859
3.84279	1.42162
3.85112	3.58681
3.85945	0
3.86779	0
3.87612	3.58681
3.88445	1.0195
3.89279	2.26429
3.90112	0
3.90945	1.13215
3.91779	3.22083
3.92612	1.33964
3.93445	1.13215
3.94279	1.26455
3.95112	1.07361
3.95945	2.39117
3.96779	0
3.97612	0
3.98446	0
3.99279	0
4.00112	0
4.00946	0
4.01779	0
4.02612	1.1956
4.03446	2.26429
4.04279	1.07363
4.05112	2.39125
4.05946	0
4.06779	0
4.07612	0
4.08446	3.58681
4.09279	1.0195
4.10112	2.26433
4.10946	0
4.11779	4.52859
4.12612	1.42162
4.13446	3.58681
4.14279	0
4.15112	0
4.15946	0
4.16779	0
4.17612	0
4.18446	1.1956
4.19279	2.52906
4.20113	1.07359
4.20946	1.1956
4.21779	1.01952
4.22613	2.26433
4.23446	0
4.24279	0
4.25113	0
4.25946	0
4.26779	0
4.27613	0
4.28446	0
4.29279	0
4.30113	0
4.30946	3.39639
4.31779	2.90814
4.32613	0
4.33446	3.87752
4.34279	6.44177
4.35113	1.33966
4.35946	1.0195
4.3678	1.26453
4.37613	3.22078
4.38446	0
4.3928	1.07361
4.40113	1.0195
4.40946	2.26429
4.4178	3.39639
4.42613	0.969379
4.43446	5.97802
4.4428	2.5291
4.45113	3.22089
4.45946	0
4.4678	4.29444
4.47613	1.33964
4.48446	3.0585
4.4928	1.13215
4.50113	0.969379
4.50946	2.14726
4.5178	0
4.52613	1.07359
4.53446	1.01948
4.5428	2.26429
4.55113	0
4.55947	0
4.5678	0
4.57613	1.13213
4.58447	1.1956
4.5928	3.58681
4.60113	1.01948
4.60947	2.26429
4.6178	3.39644
4.62613	0.969379
4.63447	6.44177
4.6428	1.33964
4.65113	6.117
4.65947	0.969379
4.6678	2.14719
4.67613	0
4.68447	0
4.6928	0
4.70113	0
4.70947	2.14722
4.7178	3.58681
4.72614	2.5291
4.73447	4.29444
4.7428	3.0585
4.75114	1.26457
4.75947	3.22083
4.7678	0
4.77614	0
4.78447	0
4.7928	2.14719
4.80114	1.1956
4.80947	1.01952
4.8178	1.13217
4.82614	0.969379
4.83447	2.14722
4.8428	2.14726
4.85114	1.1956
4.85947	1.0195
4.8678	1.26455
4.87614	3.22078
4.88447	0
4.8928	0
4.90114	0
4.90947	0
4.9178	0
4.92614	0
4.93447	0
4.94281	0
4.95114	0
4.95947	0
4.96781	0
4.97614	0
4.98447	0
4.99281	0
5.00114	3.22083
5.00947	0.922865
5.01781	4.07793
5.02614	3.39644
5.03447	2.39121
5.04281	2.5291
5.05114	6.44167
5.05947	0.92285
5.06781	4.078
5.07614	3.3965
5.08447	2.39121
5.09281	2.5291
5.10114	3.22083
5.10947	0
5.11781	0
5.12614	0
5.13448	3.22078
5.14281	2.7686
5.15114	3.79365
5.15948	3.22078
5.16781	0
5.17614	0
5.18448	0
5.19281	3.22083
5.20114	0.922865
5.20948	2.03903
5.21781	1.01952
5.22614	0.969379
5.23448	4.29444
5.24281	1.1956
5.25114	3.05845
5.25948	1.0195
5.26781	0.969395
5.27614	2.14722
5.28448	0
5.29281	0
5.30114	3.22083
5.30948	0.922865
5.31781	4.07793
5.32615	2.26426
5.33448	3.39644
5.34281	0.969395
5.35115	3.22083
5.35948	2.26429
5.36781	0.969379
5.37615	3.22083
5.38448	2.26429
5.39281	2.39117
5.40115	3.0585
5.40948	1.0195
5.41781	2.90814
5.42615	5.97812
5.43448	2.5291
5.44281	6.44167
5.45115	0.922881
5.45948	4.078
5.46781	1.13215
5.47615	0.969395
5.48448	1.1956
5.49281	3.05845
5.50115	2.039
5.50948	3.3965
5.51781	2.39121
5.52615	4.078
5.53448	0.969395
5.54282	3.87752
5.55115	1.1956
5.55948	4.07807
5.56782	0.969379
5.57615	3.22083
5.58448	1.13217
5.59282	1.13215
5.60115	2.39121
5.60948	1.0195
5.61782	1.26455
5.62615	3.22083
5.63448	0
5.64282	0
5.65115	3.22083
5.65948	0.922881
5.66782	6.117
5.67615	2.52906
5.68448	0
5.69282	3.79365
5.70115	6.44156
5.70948	0.922865
5.71782	2.039
5.72615	1.01948
5.73449	2.90814
5.74282	5.97802
5.75115	2.52906
5.75949	3.22083
5.76782	1.07361
5.77615	2.26429
5.78449	2.39121
5.79282	2.5291
5.80115	3.22089
5.80949	0
5.81782	3.22078
5.82615	0.922865
5.83449	6.117
5.84282	1.26453
5.85115	6.44167
5.85949	2.7686
5.86782	8.85185
5.87615	6.69819
5.88449	1.93876
5.89282	1.19562
5.90115	3.0585
5.90949	2.039
5.91782	3.39644
5.92616	2.39117
5.93449	1.0195
5.94282	2.26429
5.95116	0
5.95949	1.13217
5.96782	2.39121
5.97616	1.0195
5.98449	1.26457
5.99282	3.22089
6.00116	0
6.00949	1.07361
6.01782	2.26429
6.02616	0.969363
6.03449	2.14722
6.04282	3.22089
6.05116	2.7686
6.05949	6.32275
6.06782	4.7825
6.07616	1.01952
6.08449	3.39644
6.09282	2.39121
6.10116	0
6.10949	4.78242
6.11782	3.0585
6.12616	0
6.13449	2.039
6.14282	3.3965
6.15116	2.39121
6.15949	0
6.16783	4.78242
6.17616	1.0195
6.18449	1.26455
6.19283	3.22083
6.20116	1.07361
6.20949	2.26433
6.21783	2.39121
6.22616	4.078
6.23449	1.93876
6.24283	4.61433
6.25116	2.5291
6.25949	0
6.26783	1.26457
6.27616	2.90819
6.28449	3.22083
6.29283	2.26426
6.30116	2.39117
6.30949	1.0195
6.31783	2.52914
6.32616	3.69146
6.33449	2.03897
6.34283	4.078
6.35116	1.26455
6.35949	2.90814
6.36783	2.14722
6.37616	0
6.3845	0
6.39283	3.22083
6.40116	0.92285
6.4095	6.117
6.41783	1.26455
6.42616	3.22083
6.4345	1.07363
6.44283	2.26429
6.45116	0.969363
6.4595	1.07361
6.46783	2.7686
6.47616	1.26453
6.4845	0.969379
6.49283	5.97802
6.50116	2.52906
6.5095	3.22078
6.51783	0
6.52617	0
6.5345	0
6.54283	0
6.55117	0
6.5595	1.07361
6.56783	1.13213
6.57617	1.13213
6.5845	2.39121
6.59283	3.0585
6.60117	4.078
6.6095	1.26457
6.61783	6.44167
6.62617	0.92285
6.6345	2.03897
6.64283	0
6.65117	4.078
6.6595	2.5291
6.66783	3.69146
6.67617	2.039
6.6845	0
6.69283	1.0195
6.70117	2.90809
6.7095	5.97792
6.71784	0
6.72617	0
6.7345	0
6.74284	4.78242
6.75117	1.01952
6.7595	1.13217
6.76784	0.969379
6.77617	3.58681
6.7845	0
6.79284	2.39117
6.80117	3.0585
6.8095	0
6.81784	2.03903
6.82617	3.3965
6.8345	2.39125
6.84284	3.0585
6.85117	2.039
6.8595	1.13215
6.86784	3.87752
6.87617	0.922865
6.8845	2.039
6.89284	4.078
6.90117	1.26455
6.90951	5.81627
6.91784	0.922865
6.92617	2.039
6.93451	0
6.94284	0
6.95117	0
6.95951	0
6.96784	0
6.97617	0
6.98451	4.07793
6.99284	3.79365
7.00117	8.36923
7.00951	3.51848
7.01784	0.969379
7.02617	0.922865
7.03451	2.039
7.04284	0
7.05117	0
7.05951	2.03897
7.06784	3.39644
7.07618	2.39121
7.08451	0
7.09284	4.7825
7.10118	3.0585
7.10951	0
7.11784	1.0195
7.12618	1.93876
7.13451	0.922865
7.14284	2.03903
7.15118	0
7.15951	0
7.16784	0
7.17618	1.01948
7.18451	0.969363
7.19284	3.22083
7.20118	2.26433
7.20951	0.969379
7.21784	5.97802
7.22618	6.32286
7.23451	3.69152
7.24284	2.039
7.25118	0
7.25951	0
7.26784	2.039
7.27618	3.39644
7.28451	2.39121
7.29285	3.05845
7.30118	1.0195
7.30951	0.969379
7.31785	1.07359
7.32618	0.92285
7.33451	1.0195
7.34285	1.75927
7.35118	2.26433
7.35951	0.969379
7.36785	2.14719
7.37618	3.22083
7.38451	2.7686
7.39285	3.79365
7.40118	6.44167
7.40951	0.92285
7.41785	2.039
7.42618	0
7.43452	0
7.44285	0
7.45118	0
7.45952	0
7.46785	0
7.47618	1.01952
7.48452	1.07361
7.49285	0
7.50118	0
7.50952	1.07361
7.51785	2.26429
7.52618	2.39121
7.53452	0
7.54285	2.39121
7.55118	0
7.55952	2.39121
7.56785	4.078
7.57618	0.969379
7.58452	0
7.59285	0.969379
7.60118	0.92285
7.60952	1.0195
7.61785	0.969395
7.62618	1.07361
7.63452	0.922865
7.64285	2.039
7.65119	0
7.65952	0
7.66785	0
7.67619	0
7.68452	0
7.69285	0
7.70119	0
7.70952	0
7.71785	0
7.72619	0
7.73452	1.0195
7.74285	0.969379
7.75119	3.87758
7.75952	3.58687
7.76785	0
7.77619	2.39121
7.78452	3.05855
7.79285	3.0585
7.80119	0.879606
7.80952	0.969379
7.81785	0.922881
7.82619	2.039
7.83452	0
7.84285	0
7.85119	0
7.85952	0
7.86786	0
7.87619	3.0585
7.88452	0.879606
7.89286	3.87745
7.90119	2.14722
7.90952	0
7.91786	3.22083
7.92619	2.76864
7.93452	6.32286
7.94286	4.78242
7.95119	1.0195
7.95952	3.79365
7.96786	8.36923
7.97619	3.51848
7.98452	1.93873
7.99286	3.87752
8.00119	1.1956
8.00952	3.05845
8.01786	0
8.02619	0
8.03452	0
8.04286	0
8.05119	0
8.05953	0
8.06786	0
8.07619	0
8.08453	0
8.09286	0
8.10119	3.0585
8.10953	0.879621
8.11786	3.87752
8.12619	1.07361
8.13453	0.92285
8.14286	2.039
8.15119	0
8.15953	0
8.16786	0
8.17619	0
8.18453	1.01952
8.19286	0.969379
8.20119	3.22078
8.20953	2.26429
8.21786	0.969379
8.22619	3.22078
8.23453	2.26429
8.24286	2.39121
8.2512	3.05845
8.25953	1.0195
8.26786	2.14726
8.2762	2.26429
8.28453	2.39121
8.29286	3.0585
8.3012	0
8.30953	0
8.31786	0
8.3262	0
8.33453	0
8.34286	0
8.3512	0
8.35953	3.0585
8.36786	2.63882
8.3762	5.97802
8.38453	4.52866
8.39286	0.969379
8.4012	3.58675
8.40953	4.52859
8.41786	3.87758
8.4262	2.7686
8.43453	1.13215
8.44286	0.969379
8.4512	1.07361
8.45953	0.922881
8.46787	5.66083
8.4762	2.39125
8.48453	3.0585
8.49287	0
8.5012	0
8.50953	0
8.51787	0
8.5262	3.0585
8.53453	2.63886
8.54287	5.97802
8.5512	4.52859
8.55953	3.87752
8.56787	0.922865
8.5762	2.039
8.58453	3.05845
8.59287	0.879606
8.6012	1.93876
8.60953	0
8.61787	0
8.6262	0
8.63453	3.87752
8.64287	3.58681
8.6512	4.52851
8.65954	0.969363
8.66787	2.39121
8.6762	0
8.68454	5.97812
8.69287	0
8.7012	2.39121
8.70954	3.0585
8.71787	0
8.7262	0
8.73454	0
8.74287	1.0195
8.7512	2.14722
8.75954	2.26429
8.76787	2.39121
8.7762	3.0585
8.78454	0
8.79287	3.0585
8.8012	2.63886
8.80954	1.19562
8.81787	2.7686
8.8262	1.0195
8.83454	2.63886
8.84287	5.97802
8.8512	4.52859
8.85954	0.969363
8.86787	1.07359
8.87621	3.69146
8.88454	0.879621
8.89287	1.93876
8.90121	3.87752
8.90954	2.39121
8.91787	0
8.92621	5.97792
8.93454	4.52859
8.94287	2.90814
8.95121	0.969379
8.95954	0.922881
8.96787	1.84573
8.97621	3.05845
8.98454	2.14719
8.99287	3.69146
9.00121	0.879636
9.00954	5.81637
9.01787	1.1956
9.02621	2.03897
9.03454	2.14719
9.04288	2.26429
9.05121	2.90819
9.05954	3.87758
9.06788	1.19562
9.07621	3.0585
9.08454	0
9.09288	3.0585
9.10121	0.879621
9.10954	5.81637
9.11788	1.1956
9.12621	6.117
9.13454	2.63886
9.14288	3.58681
9.15121	6.117
9.15954	0.879606
9.16788	3.87752
9.17621	3.22089
9.18454	2.26429
9.19288	2.90809
9.20121	0.969379
9.20954	1.84573
9.21788	4.3981
9.22621	3.58687
9.23454	6.117
9.24288	0.879621
9.25121	1.93879
9.25954	0
9.26788	1.93876
9.27621	1.07361
9.28455	0.92285
9.29288	1.0195
9.30121	0.879636
9.30955	3.87758
9.31788	3.22083
9.32621	2.26429
9.33455	2.90819
9.34288	0
9.35121	0
9.35955	0
9.36788	0
9.37621	0
9.38455	0
9.39288	0
9.40121	0
9.40955	0
9.41788	0
9.42621	0
9.43455	0
9.44288	0.969395
9.45121	0.922865
9.45955	1.0195
9.46788	0.969395
9.47621	0.969379
9.48455	1.8457
9.49288	0.879621
9.50122	2.90814
9.50955	2.039
9.51788	2.14722
9.52622	0
9.53455	4.29437
9.54288	0.922865
9.55122	2.03903
9.55955	0
9.56788	1.0195
9.57622	2.14722
9.58455	0
9.59288	4.29437
9.60122	0.922865
9.60955	1.13215
9.61788	3.87752
9.62622	0.922865
9.63455	1.0195
9.64288	0.879636
9.65122	1.93876
9.65955	1.93873
9.66789	1.07361
9.67622	3.69152
9.68455	0.879621
9.69289	1.93876
9.70122	3.87758
9.70955	3.58681
9.71789	4.52859
9.72622	3.87752
9.73455	2.76855
9.74289	1.13213
9.75122	0.969379
9.75955	3.58681
9.76789	4.52859
9.77622	2.90814
9.78455	0.969363
9.79289	0.92285
9.80122	3.05845
9.80955	2.14719
9.81789	0.922865
9.82622	1.0195
9.83455	2.63886
9.84289	1.1956
9.85122	2.76855
9.85956	3.0585
9.86789	2.14722
9.87622	2.26429
9.88456	0.969379
9.89289	3.58675
9.90122	0
9.90956	3.58681
9.91789	3.87752
9.92622	0
9.93456	0.969379
9.94289	2.7686
9.95122	1.13215
9.95956	2.90814
9.96789	0
9.97622	0
9.98456	0
9.99289	0
10.0012	0
10.0096	1.93873
10.0179	1.07361
10.0262	0.922865
10.0346	1.13213
10.0429	3.87752
10.0512	1.84573
10.0596	0.879606
10.0679	1.93876
10.0762	1.93876
10.0846	3.22083
10.0929	2.26433
10.1012	2.90814
10.1096	0
10.1179	0
10.1262	0
10.1346	0
10.1429	0
10.1512	0
10.1596	2.90814
10.1679	0.839346
10.1762	5.53719
10.1846	1.13217
10.1929	5.81637
10.2012	2.51804
10.2096	3.39639
10.2179	2.90814
10.2262	0.969395
10.2346	2.039
10.2429	0.879606
10.2512	1.93876
10.2596	0
10.2679	0
10.2762	0
10.2846	0
10.2929	2.90814
10.3012	0.839346
10.3096	3.69146
10.3179	1.01948
10.3262	0.879606
10.3346	1.93873
10.3429	1.93876
10.3512	1.07361
10.3596	3.69146
10.3679	4.3981
10.3762	3.58675
10.3846	6.1169
10.3929	2.63886
10.4012	0.879621
10.4096	2.51804
10.4179	5.0975
10.4262	2.14722
10.4346	0.922865
10.4429	3.0585
10.4512	2.14726
10.4596	0.922865
10.4679	1.01948
10.4762	3.51848
10.4846	0.83936
10.4929	3.69146
10.5012	1.0195
10.5096	0.879621
10.5179	1.93876
10.5262	0.969379
10.5346	2.039
10.5429	3.51854
10.5512	4.1968
10.5596	5.66083
10.5679	0
10.5762	0
10.5846	0
10.5929	2.26433
10.6012	2.90814
10.6096	0
10.6179	0
10.6262	0
10.6346	2.90814
10.6429	0.839346
10.6512	5.53719
10.6596	1.13215
10.6679	5.27764
10.6762	0.839346
10.6846	1.84573
10.6929	3.69146
10.7012	1.13215
10.7096	2.90809
10.7179	2.90814
10.7262	2.51804
10.7346	5.66064
10.7429	4.29437
10.7512	2.7686
10.7596	0
10.7679	0.922865
10.7762	2.63891
10.7846	1.07361
10.7929	0.922865
10.8012	3.0585
10.8096	2.14719
10.8179	4.52859
10.8262	0.879636
10.8346	1.07361
10.8429	3.6914
10.8512	0.879621
10.8596	2.90814
10.8679	2.039
10.8762	2.14722
10.8846	4.52859
10.8929	2.63891
10.9012	0.969379
10.9096	0.839346
10.9179	1.84573
10.9262	0.92285
10.9346	2.63886
10.9429	1.07361
10.9512	2.7686
10.9596	1.84576
10.9679	1.0195
10.9762	0.879621
10.9846	1.07363
10.9929	0.922865
11.0012	1.0195
11.0096	3.51854
11.0179	4.19673
11.0262	0
11.0346	3.35733
11.0429	3.69146
11.0512	3.05855
11.0596	2.14722
11.0679	2.26429
11.0762	2.90814
11.0846	0
11.0929	2.90814
11.1012	0.839346
11.1096	3.69152
11.1179	3.0585
11.1262	2.14722
11.1346	0
11.1429	0
11.1512	2.26429
11.1596	5.81627
11.1679	2.51804
11.1762	3.39644
11.1846	1.93876
11.1929	2.039
11.2012	0.879621
11.2096	1.93876
11.2179	0
11.2262	0
11.2346	0
11.2429	0.969379
11.2512	2.039
11.2596	2.14722
11.2679	0.922881
11.2762	3.0585
11.2846	0
11.2929	4.078
11.3012	3.51843
11.3096	4.19673
11.3179	0
11.3262	3.35739
11.3346	1.8457
11.3429	0
11.3512	1.84576
11.3596	2.039
11.3679	0
11.3762	3.0585
11.3846	0.879621
11.3929	2.90814
11.4012	2.039
11.4096	2.14722
11.4179	2.7686
11.4262	0
11.4346	0
11.4429	1.84576
11.4512	1.0195
11.4596	0.879621
11.4679	1.93876
11.4762	0.969379
11.4846	2.039
11.4929	0.879621
11.5012	1.07361
11.5096	3.69146
11.5179	0.879621
11.5263	0.969379
11.5346	0.839346
11.5429	1.0195
11.5513	0.879621
11.5596	1.07361
11.5679	2.76864
11.5763	0
11.5846	0
11.5929	0
11.6013	0
11.6096	0
11.6179	0
11.6263	0
11.6346	0.922865
11.6429	0.879621
11.6513	2.90814
11.6596	2.039
11.6679	2.14722
11.6763	2.26429
11.6846	2.90814
11.6929	0.969395
11.7013	2.03903
11.7096	2.63886
11.7179	1.75924
11.7263	0.969379
11.7346	0.839346
11.7429	1.84573
11.7513	1.84573
11.7596	1.01952
11.7679	3.51848
11.7763	0.839332
11.7846	1.84573
11.7929	0
11.8013	0
11.8096	0
11.8179	0
11.8263	3.69146
11.8346	2.26433
11.8429	3.35739
11.8513	1.84573
11.8596	1.84576
11.8679	3.0585
11.8763	2.14722
11.8846	3.69146
11.8929	1.75924
11.9013	0.839346
11.9096	0.922865
11.9179	1.75924
11.9263	0.839346
11.9346	1.84576
11.9429	1.84573
11.9513	2.03897
11.9596	1.0195
11.9679	2.14722
11.9763	3.6914
11.9846	1.75924
11.9929	0.83936
12.0013	0.922865
12.0096	0.879621
12.0179	2.90814
12.0263	2.039
12.0346	2.14722
12.0429	5.66074
12.0513	0
12.0596	5.66083
12.0679	4.29444
12.0763	3.6914
12.0846	2.63882
12.0929	1.07361
12.1013	0.922881
12.1096	1.13215
12.1179	4.3981
12.1263	1.75924
12.1346	2.90814
12.1429	2.039
12.1513	0.879621
12.1596	2.90814
12.1679	2.03897
12.1763	3.51843
12.1846	4.19673
12.1929	5.66083
12.2013	0
12.2096	4.52851
12.2179	2.63882
12.2263	1.93876
12.2346	0
12.2429	0.969379
12.2513	2.039
12.2596	3.51843
12.2679	0.839332
12.2763	1.8457
12.2846	1.84573
12.2929	3.0585
12.3013	2.14719
12.3096	0.922865
12.3179	3.39644
12.3263	4.29444
12.3346	2.7686
12.3429	0
12.3513	0.922881
12.3596	0.879621
12.3679	2.90809
12.3763	2.039
12.3846	0.879621
12.3929	1.93876
12.4013	2.90819
12.4096	0.839346
12.4179	3.69146
12.4263	2.03903
12.4346	3.0585
12.4429	3.51843
12.4513	0.839346
12.4596	1.84576
12.4679	3.69146
12.4763	1.13213
12.4846	1.93873
12.4929	1.0195
12.5013	1.01952
12.5096	0
12.5179	4.07793
12.5263	0.879621
12.5346	2.90814
12.5429	2.039
12.5513	2.14722
12.5596	2.7686
12.5679	0
12.5763	0
12.5846	0
12.5929	0
12.6013	0
12.6096	0
12.6179	3.69146
12.6263	3.3965
12.6346	4.29452
12.6429	3.69146
12.6513	0.879621
12.6596	0.969379
12.6679	2.51804
12.6763	5.66074
12.6846	2.14722
12.6929	0
12.7013	4.29452
12.7096	0.839346
12.7179	5.09742
12.7263	2.14722
12.7346	3.69152
12.7429	0.879636
12.7513	3.51848
12.7596	1.07359
12.7679	3.6914
12.7763	0.879606
12.7846	0.969379
12.7929	0.839346
12.8013	1.8457
12.8096	1.84573
12.8179	3.05855
12.8263	2.14722
12.8346	2.7686
12.8429	0
12.8513	0
12.8596	0
12.8679	0.922865
12.8763	0.879621
12.8846	2.90819
12.8929	2.039
12.9013	2.63886
12.9096	1.75924
12.9179	2.90809
12.9263	2.039
12.9346	2.14722
12.9429	2.76855
12.9513	0
12.9596	2.7686
12.9679	0.801776
12.9763	3.51848
12.9846	0.969379
12.9929	0.83936
13.0013	1.84573
13.0096	0
13.0179	0
13.0263	0
13.0346	0
13.0429	0
13.0513	0
13.0596	0.922865
13.0679	2.63886
13.0763	1.07361
13.0846	2.7686
13.0929	0
13.1013	0.922865
13.1096	1.75921
13.1179	0.839346
13.1263	1.84573
13.1346	0
13.1429	0
13.1513	0.92285
13.1596	2.63886
13.1679	1.07361
13.1763	2.7686
13.1846	0
13.1929	0.922865
13.2013	0.879636
13.2096	0.969379
13.2179	0.839332
13.2263	1.8457
13.2346	0.922865
13.2429	1.75927
13.2513	0.839346
13.2596	1.84573
13.2679	0.922881
13.2763	1.75924
13.2846	0.839346
13.2929	5.53728
13.3013	2.26433
13.3096	3.35739
13.3179	1.8457
13.3263	3.69146
13.3346	2.26429
13.3429	3.35739
13.3513	1.84576
13.3596	3.69146
13.3679	2.26429
13.3763	0
13.3846	3.39644
13.3929	1.93879
13.4013	2.039
13.4096	0.879621
13.4179	2.90819
13.4263	2.039
13.4346	0.879606
13.4429	1.07361
13.4513	2.7686
13.4596	0
13.4679	0
13.4763	1.84573
13.4846	2.039
13.4929	1.0195
13.5013	2.14722
13.5096	2.26426
13.518	1.93873
13.5263	2.03897
13.5346	5.36806
13.543	3.2071
13.5513	3.51848
13.5596	0.969395
13.568	2.51804
13.5763	1.13213
13.5846	5.27773
13.593	0.839346
13.6013	1.84573
13.6096	3.69152
13.618	1.13215
13.6263	2.90809
13.6346	2.90814
13.643	0.83936
13.6513	0.922865
13.6596	0.801762
13.668	5.27773
13.6763	1.07363
13.6846	2.7686
13.693	3.6914
13.7013	3.39644
13.7096	4.29444
13.718	2.7686
13.7263	0
13.7346	0
13.743	2.7686
13.7513	2.40529
13.7596	5.36806
13.768	4.07807
13.7763	0.879636
13.7846	0.969395
13.793	0.839346
13.8013	1.01948
13.8096	0.879606
13.818	1.93876
13.8263	0.969379
13.8346	1.0195
13.843	3.05855
13.8513	0.879636
13.8596	1.07361
13.868	2.7686
13.8763	0
13.8846	0
13.893	0
13.9013	0
13.9096	0
13.918	0
13.9263	0
13.9346	0
13.943	0
13.9513	0
13.9596	0
13.968	0
13.9763	0
13.9846	0
13.993	0
14.0013	0
14.0096	0
14.018	0
14.0263	0
14.0346	0
14.043	0.922865
14.0513	1.93876
14.0596	2.039
14.068	2.14719
14.0763	3.6914
14.0846	2.63886
14.093	1.07361
14.1013	2.7686
14.1096	0
14.118	0
14.1263	1.84573
14.1346	3.0585
14.143	5.36806
14.1513	3.2071
14.1596	0.879621
14.168	0.839346
14.1763	1.84573
14.1846	0
14.193	0
14.2013	0
14.2096	0
14.218	0
14.2263	0
14.2346	0
14.243	0
14.2513	0
14.2596	0
14.268	0
14.2763	0
14.2846	0.922865
14.293	1.75924
14.3013	0.83936
14.3096	1.84576
14.318	0
14.3263	0
14.3346	3.6914
14.343	3.39644
14.3513	4.29452
14.3596	2.76864
14.368	0.922881
14.3763	1.93876
14.3846	0.839346
14.393	5.53719
14.4013	1.13215
14.4096	1.93876
14.418	2.039
14.4263	0.879636
14.4346	2.90814
14.443	2.039
14.4513	0.879621
14.4596	0.969379
14.468	3.35739
14.4763	4.00888
14.4846	5.36806
14.493	4.078
14.5013	3.51848
14.5096	0.839346
14.518	1.84576
14.5263	0.922881
14.5346	1.93876
14.543	2.039
14.5513	2.14722
14.5596	0.92285
14.568	3.39644
14.5763	2.14722
14.5846	0
14.593	2.14722
14.6013	2.76855
14.6096	0.92285
14.618	1.93876
14.6263	0.83936
14.6346	1.84576
14.643	0
14.6513	2.76855
14.6596	2.40533
14.668	5.36806
14.6763	2.03897
14.6846	0
14.693	2.03903
14.7013	3.51848
14.7096	0.839346
14.718	1.84573
14.7263	0
14.7346	0
14.743	0.922865
14.7513	0.969379
14.7596	0.969379
14.768	2.03903
14.7763	2.14722
14.7846	2.7686
14.793	1.84573
14.8013	3.0585
14.8096	2.14726
14.818	5.53719
14.8263	0.801762
14.8346	0.879621
14.843	0.83936
14.8513	0.83936
14.8596	0.801776
14.868	3.51848
14.8763	2.90814
14.8846	2.03897
14.893	0.879606
14.9013	3.22083
14.9096	4.07807
14.918	2.63891
14.9263	3.51854
14.9346	1.07361
14.943	4.19673
14.9513	3.35744
14.9596	1.01952
14.968	3.51854
14.9763	0.839346
14.9846	0.92285
14.993	0.801762
15.0013	1.75924
15.0096	3.51854
15.018	1.07361
15.0263	5.5371
15.0346	0.801776
15.043	3.51848
15.0513	2.90814
15.0596	2.03903
15.068	2.14722
15.0763	2.7686
15.0846	2.76864
15.093	2.40533
15.1013	3.22078
15.1096	1.84573
15.118	1.93876
15.1263	2.03897
15.1346	3.22083
15.143	4.3981
15.1513	0.839332
15.1596	0.922865
15.168	0.801776
15.1763	1.75921
15.1846	1.75924
15.193	2.90814
15.2013	2.039
15.2096	4.29444
15.218	0.839346
15.2263	1.0195
15.2346	0.879621
15.243	1.07361
15.2513	2.76855
15.2596	0
15.268	0
15.2763	0
15.2846	0
15.293	2.7686
15.3013	0.801776
15.3096	1.75927
15.318	0.879621
15.3263	2.518
15.3346	1.0195
15.343	0.879621
15.3513	0.969379
15.3596	0.839346
15.368	5.0975
15.3763	0
15.3846	0
15.393	2.14722
15.4013	2.7686
15.4096	0.922881
15.418	0.969379
15.4263	0
15.4346	0
15.443	2.90819
15.4513	3.35739
15.4596	0.801776
15.468	0.879621
15.4763	0.839346
15.4846	1.84573
15.493	0.92285
15.5013	1.93873
15.5096	2.039
15.518	0.879621
15.5263	2.90814
15.5346	2.03903
15.543	2.63886
15.5513	0
15.5596	0.879621
15.568	0.839346
15.5763	0.922865
15.5846	2.40529
15.593	5.36806
15.6013	0
15.6097	0
15.618	0
15.6263	2.14722
15.6347	2.7686
15.643	0.922881
15.6513	1.93879
15.6597	0
15.668	3.87745
15.6763	0.839346
15.6847	5.0975
15.693	2.14722
15.7013	2.7686
15.7097	0.922865
15.718	0.969379
15.7263	0.969363
15.7347	2.039
15.743	0.879636
15.7513	3.22083
15.7597	4.078
15.768	2.63886
15.7763	1.75921
15.7847	0.969379
15.793	0.83936
15.8013	0.922865
15.8097	0.801776
15.818	0.879621
15.8263	0.839332
15.8347	3.35739
15.843	1.01952
15.8513	3.51848
15.8597	1.67866
15.868	0.801762
15.8763	1.75924
15.8847	0.879621
15.893	0.839332
15.9013	2.7686
15.9097	1.93876
15.918	2.039
15.9263	2.63886
15.9347	0
15.943	3.51854
15.9513	1.07361
15.9597	4.19666
15.968	0.839332
15.9763	4.00888
15.9847	3.22083
15.993	5.53719
16.0013	2.40533
16.0097	3.22083
16.018	2.7686
16.0263	0
16.0347	2.7686
16.043	0.801776
16.0513	1.75924
16.0597	1.75921
16.068	0.969363
16.0763	0.839346
16.0847	1.0195
16.093	2.63886
16.1013	1.75924
16.1097	2.90814
16.118	2.039
16.1263	3.51848
16.1347	0.839346
16.143	0.922865
16.1513	0.801776
16.1597	5.27764
16.168	1.07359
16.1763	2.7686
16.1847	0.922881
16.193	1.93879
16.2013	0.839346
16.2097	2.7686
16.218	1.93876
16.2263	3.35739
16.2347	0.801789
16.243	1.75924
16.2513	3.51848
16.2597	3.22083
16.268	2.03897
16.2763	3.87752
16.2847	0.83936
16.293	1.84576
16.3013	2.7686
16.3097	2.40529
16.318	5.36806
16.3263	4.078
16.3347	2.63886
16.343	0.879636
16.3513	0.83936
16.3597	2.7686
16.368	1.93876
16.3763	2.039
16.3847	3.51843
16.393	1.67869
16.4013	0.801789
16.4097	1.75924
16.418	3.51848
16.4263	1.07361
16.4347	5.53719
16.443	0.801776
16.4513	1.75924
16.4597	0
16.468	0
16.4763	0.879621
16.4847	1.67872
16.493	0.801776
16.5013	1.75921
16.5097	0
16.518	0.879621
16.5263	0.839332
16.5347	0.922865
16.543	0.801789
16.5513	5.27781
16.5597	1.07361
16.568	5.5371
16.5763	2.40533
16.5847	3.22083
16.593	1.8457
16.6013	1.93876
16.6097	0.83936
16.618	1.84573
16.6263	2.7686
16.6347	0.801776
16.643	0.879621
16.6513	0.839346
[truncated: 10,903 more rows]

## Sheet: Activation energy
1/T (K^-1)	log (WTR)
0.00275482	4.91195
0.00289017	3.20512
0.00316456	1.39822
