# Supplementary material for: Wireless, battery-free, and real-time monitoring of water permeation across thin-film encapsulation
Source: Nat Commun. 2024 Aug 28;15:7443. doi: 10.1038/s41467-024-51247-3 (PMC11358307; doi:10.1038/s41467-024-51247-3)
Supplement: Supplementary file 4 — Source data for main figures [file 41467_2024_51247_MOESM4_ESM.zip › Fig4/Fig4e.xlsx]

## Sheet: 85C
Time(h)	WTR (g/m2/day)@ 85C
0.00102461	70.0679
0.00935802	15.0749
0.0176915	3.67679
0.026025	0.938862
0.0343585	0.349841
0.0426921	0.308166
0.0510254	2.40933
0.0593588	0
0.0676922	1.37677
0.0760255	3.87457
0.0843589	0.28579
0.0926925	1.96806
0.101026	4.06838
0.10936	2.69595
0.117693	0.808783
0.126027	0.775023
0.13436	2.84178
0.142693	1.51743
0.151027	1.66511
0.15936	2.77518
0.167694	0.723251
0.176027	1.59457
0.184361	0.222565
0.192695	1.88718
0.201028	4.07083
0.209361	0.824427
0.217695	1.7437
0.226028	3.01014
0.234362	0
0.242695	4.63098
0.251029	3.56439
0.259362	0.180322
0.267696	0.540965
0.276029	1.56715
0.284363	0.650645
0.292696	0.499056
0.30103	2.36023
0.309363	3.37542
0.317697	4.21089
0.32603	3.84868
0.334364	2.16583
0.342697	3.28428
0.351031	4.22769
0.359364	0
0.367698	0.704639
0.376031	0.805925
0.384364	0.65797
0.392698	0.516122
0.401031	0.314702
0.409365	3.03606
0.417698	1.96553
0.426032	0.596217
0.434365	3.07363
0.442699	2.41312
0.451033	0.291838
0.459366	0.789504
0.467699	2.03534
0.476033	3.51871
0.484366	0.104847
0.4927	0.263269
0.501033	0.514956
0.509367	2.50537
0.5177	0.248101
0.526033	3.80829
0.534367	2.80858
0.542701	1.7788
0.551034	0.664311
0.559368	0.0890378
0.567701	2.34665
0.576034	0.6405
0.584368	0.423165
0.592701	2.98674
0.601035	2.15209
0.609368	1.15884
0.617702	0.185666
0.626035	1.54791
0.634369	0.477439
0.642702	0.233225
0.651036	0.233225
0.659369	0.455844
0.667702	1.22207
0.676036	0.170947
0.684369	1.52374
0.692703	0.0737053
0.701037	0.727473
0.70937	0.473733
0.717704	0.308581
0.726037	0.0765569
0.73437	0.229671
0.742704	1.19723
0.751037	0.407834
0.759371	0.572331
0.767704	0.0642122
0.776038	0.426081
0.784371	1.47404
0.792704	0.850565
0.801038	0.729055
0.809372	0.396313
0.817705	1.22523
0.826038	0.343148
0.834372	0.89716
0.842705	0.255057
0.851039	0.437033
0.859372	0.181027
0.867706	1.12529
0.876039	0.210283
0.884373	0.208951
0.892706	0.307558
0.90104	0.150928
0.909373	0.704344
0.917707	0.27493
0.92604	1.07326
0.934374	0.670626
0.942707	0.212974
0.951041	1.12227
0.959374	0.183731
0.967708	0.59361
0.976041	0.198766
0.984375	0.847418
0.992708	0.266048
1.00104	0.344616
1.00937	0.127035
1.01771	0.127032
1.02604	0.374669
1.03438	0.579812
1.04271	0.852379
1.05104	0.920732
1.05938	0.433132
1.06771	0.596209
1.07604	1.02207
1.08438	0.74597
1.09271	0
1.10104	0.261089
1.10938	0.513905
1.11771	0.563562
1.12604	1.02941
1.13438	0.805379
1.14271	0.105048
1.15104	0.55165
1.15938	0.266762
1.16771	0.133086
1.17604	0.149194
1.18438	0.880435
1.19271	0.129788
1.20104	0.543439
1.20938	0.0353814
1.21771	0.858854
1.22605	0.216215
1.23438	0.614763
1.24271	0.170635
1.25105	0.870166
1.25938	0.0591576
1.26771	0
1.27605	0.207051
1.28438	0.25877
1.29271	0.0850551
1.30105	0.538682
1.30938	0.21727
1.31771	0.74111
1.32605	0.628442
1.33438	0.214127
1.34271	0.820516
1.35105	0.0794061
1.35938	0.49618
1.36771	0.115547
1.37605	0.743946
1.38438	0.101264
1.39272	0.100819
1.40105	0.149255
1.40938	0.0491065
1.41772	0.172621
1.42605	0.262074
1.43438	0.493964
1.44272	0.600629
1.45105	0
1.45938	0.75734
1.46772	0.0917372
1.47605	0.128269
1.48438	0.673845
1.49272	0.112773
1.50105	0.110012
1.50938	0.110465
1.51772	0.129346
1.52605	0.560499
1.53438	0.480588
1.54272	0.796368
1.55105	0.647081
1.55938	0.123755
1.56772	0.12229
1.57605	0.483413
1.58438	0.0673834
1.59272	0.0597208
1.60105	0.155289
1.60939	0.135616
1.61772	0.517393
1.62605	0.085189
1.63439	0.721178
1.64272	0.540795
1.65105	0.435472
1.65939	0.183438
1.66772	0.567339
1.67605	0.380039
1.68439	0.416418
1.69272	0.705585
1.70105	0.571381
1.70939	0.450187
1.71772	0.0572358
1.72605	0.582326
1.73439	0.185033
1.74272	0.378688
1.75105	0.420929
1.75939	0.125277
1.76772	0.0713223
1.77605	0.634853
1.78439	0.532981
1.79272	0.0624859
1.80105	0.0927622
1.80939	0.351951
1.81772	0.368748
1.82605	0.115665
1.83439	0.539497
1.84272	0.0442255
1.85105	0.0970572
1.85939	0.520166
1.86772	0.343347
1.87606	0.0627026
1.88439	0.0988284
1.89272	0.321347
1.90106	0.514973
1.90939	0.0683263
1.91772	0.297832
1.92606	0.087566
1.93439	0.087566
1.94272	0.600848
1.95106	0.0637109
1.95939	0.0562881
1.96772	0.4782
1.97606	0.0997425
1.98439	0.294662
1.99272	0.32273
2.00106	0.569047
2.00939	0.458911
2.01772	0.351951
2.02606	0.0645135
2.03439	0.508536
2.04273	0.270901
2.05106	0.0497191
2.05939	0.435082
2.06773	0.254351
2.07606	0.250862
2.08439	0.0941357
2.09273	0.0699701
2.10106	0.450755
2.10939	0.43733
2.11773	0.0921455
2.12606	0.294434
2.13439	0.0778639
2.14273	0.0995758
2.15106	0.302559
2.15939	0.0754227
2.16773	0.518975
2.17606	0.432596
2.18439	0.0559739
2.19273	0.0832916
2.20106	0.0819768
2.20939	0.298209
2.21773	0.298723
2.22606	0.117535
2.2344	0.452873
2.24273	0.103747
2.25106	0.223892
2.2594	0.0736443
2.26773	0.401843
2.27606	0.0493043
2.2844	0.269683
2.29273	0.470257
2.30106	0.4165
2.3094	0.279467
2.31773	0.30105
2.32606	0.499758
2.3344	0.0668982
2.34273	0.0496775
2.35106	0.395703
2.3594	0.239539
2.36773	0.246022
2.37606	0.0938409
2.3844	0.107891
2.39273	0.0831474
2.40106	0.0675413
2.4094	0.384691
2.41773	0.325835
2.42607	0.237777
2.4344	0.202297
2.44273	0.0704139
2.45107	0.0494044
2.4594	0.0831396
2.46773	0.391299
2.47607	0.372161
2.4844	0.0839543
2.49273	0.213133
2.50107	0.214092
2.5094	0.0763117
2.51773	0.0442218
2.52607	0.0814084
2.5344	0.38072
2.54273	0.318501
2.55107	0.217417
2.5594	0.0776232
2.56773	0.0476458
2.57607	0.0527204
2.5844	0.332768
2.59273	0.195236
2.60107	0.202224
2.6094	0.33704
2.61773	0.0546569
2.62607	0.194483
2.6344	0.357571
2.64274	0.307773
2.65107	0.197363
2.6594	0.195233
2.66774	0.0455149
2.67607	0.0858037
2.6844	0.0733812
2.69274	0.0343109
2.70107	0.308898
2.7094	0.291176
2.71774	0.0809398
2.72607	0.176365
2.7344	0.193307
2.74274	0.33553
2.75107	0.261566
2.7594	0.181399
2.76774	0.165749
2.77607	0.0431444
2.7844	0.0642475
2.79274	0.32333
2.80107	0.0636299
2.8094	0.179253
2.81774	0.064611
2.82607	0.0673401
2.8344	0.172488
2.84274	0.260867
2.85107	0.0660995
2.8594	0.18212
2.86774	0.0565253
2.87607	0.284816
2.88441	0.245673
2.89274	0.039336
2.90107	0.140063
2.90941	0.0421583
2.91774	0.0287676
2.92607	0.0727009
2.93441	0.0587831
2.94274	0.137648
2.95107	0.0560809
2.95941	0.241801
2.96774	0.226574
2.97607	0.0551599
2.98441	0.0543465
2.99274	0.132663
3.00107	0.147371
3.00941	0.0424606
3.01774	0.246439
3.02607	0.0510458
3.03441	0.0321261
3.04274	0.0423156
3.05107	0.0827049
3.05941	0.0431604
3.06774	0.0389419
3.07608	0.0348606
3.08441	0.130828
3.09274	0.250383
3.10108	0.200756
3.10941	0.0450427
3.11774	0.0442639
3.12608	0.134045
3.13441	0.123543
3.14274	0.0518594
3.15108	0.0416364
3.15941	0.217148
3.16774	0.191236
3.17608	0.0429617
3.18441	0.112259
3.19274	0.12891
3.20108	0.225488
3.20941	0.0385079
3.21774	0.146623
3.22608	0.0374726
3.23441	0.0478082
3.24274	0.0428517
3.25108	0.0360082
3.25941	0.0377408
3.26774	0.240165
3.27608	0.0345689
3.28441	0.139497
3.29274	0.215506
3.30108	0.177304
3.30941	0.110539
3.31774	0.122286
3.32608	0.0397395
3.33441	0.0353992
3.34275	0.207185
3.35108	0.194778
3.35941	0.122603
3.36775	0.133913
3.37608	0.219578
3.38441	0.103887
3.39275	0.0276708
3.40108	0.1096
3.40941	0.0376068
3.41775	0.1067
3.42608	0.113937
3.43441	0.199871
3.44275	0.173512
3.45108	0.0364808
3.45941	0.116288
3.46775	0.131904
3.47608	0.0333446
3.48442	0.0404422
3.49275	0.209094
3.50108	0.177226
3.50942	0.0140752
3.51775	0.104925
3.52608	0.0959189
3.53442	0.0260612
3.54275	0.0272654
3.55108	0.184128
3.55942	0.170275
3.56775	0.0420593
3.57608	0.113934
3.58442	0.0231467
3.59275	0.0418701
3.60108	0.0396792
3.60942	0.157104
3.61775	0.0964479
3.62608	0.111058
3.63442	0.177253
3.64275	0.0207928
3.65108	0.113633
3.65942	0.181906
3.66775	0.149393
3.67609	0.0983968
3.68442	0.10737
3.69275	0.168124
3.70109	0.0238796
3.70942	0.0381734
3.71775	0.156568
3.72609	0.100717
3.73442	0.0264847
3.74275	0.0277753
3.75109	0.104088
3.75942	0.164527
3.76775	0.143737
3.77609	0.09028
3.78442	0.0930449
3.79275	0.158018
3.80109	0.0179739
3.80942	0.0263097
3.81775	0.0311448
3.82609	0.0887223
3.83442	0.148885
3.84275	0.020695
3.85109	0.034723
3.85942	0.036405
3.86776	0.0195463
3.87609	0.117482
3.88442	0.0748777
3.89276	0.0861003
3.90109	0.15092
3.90942	0.0211871
3.91776	0.020616
3.92609	0.132046
3.93442	0.0792375
3.94276	0.02342
3.95109	0.0329235
3.95942	0.028893
3.96776	0.0181926
3.97609	0.0800318
3.98442	0.135517
3.99276	0.0173998
4.00109	0.0860348
4.00942	0.0321497
4.01776	0.126261
4.02609	0.0206511
4.03442	0.0351793
4.04276	0.111138
4.05109	0.0741134
4.05943	0.0762178
4.06776	0.125917
4.07609	0.105839
4.08443	0.0674969
4.09276	0.0646927
4.10109	0.119305
4.10943	0.103472
4.11776	0.0680946
4.12609	0.0278177
4.13443	0.0186543
4.14276	0.0973471
4.15109	0.129188
4.15943	0.127971
4.16776	0.014454
4.17609	0.0166536
4.18443	0.052157
4.19276	0.0642367
4.20109	0.100446
4.20943	0.0170691
4.21776	0.0611684
4.22609	0.111001
4.23443	0.0966952
4.24276	0.0160715
4.25109	0.0182785
4.25943	0.0195857
4.26776	0.0166244
4.2761	0.0573972
4.28443	0.0613526
4.29276	0.109091
4.3011	0.0949777
4.30943	0.015116

## Sheet: 67C
Time(h)	WTR (g/m2/day)@ 67C
0.00102236	23.0704
0.00935573	2.92963
0.0176891	0.0424385
0.0260225	0.254629
0.034356	0.234558
0.0426893	0
0.0510229	0.156369
0.0593565	0.165105
0.06769	0.206385
0.0760234	0
0.0843568	0.0412766
0.0926904	0.0380649
0.101024	0
0.109358	0.190325
0.117691	0.152261
0.126025	0.120488
0.134358	0.237733
0.142691	0.185389
0.151025	0.222469
0.159358	0.200814
0.167692	0
0.176025	0.080325
0.184359	0.115723
0.192692	0.231445
0.201025	0
0.209359	0.192868
0.217693	0.0761305
0.226026	0.2254
0.23436	0.0352144
0.242693	0.0370777
0.251027	0.0356669
0.25936	0.109796
0.267693	0.185391
0.276027	0
0.28436	0.111234
0.292694	0.321003
0.301027	0.231537
0.309361	0.13069
0.317694	0.0695403
0.326028	0.0334884
0.334361	0.0686704
0.342695	0.103006
0.351028	0.0661533
0.359362	0
0.367695	0
0.376029	0
0.384362	0.231537
0.392696	0.0307586
0.401029	0.163362
0.409362	0.0980191
0.417696	0.0630079
0.426029	0.127544
0.434363	0.180239
0.442696	0.11876
0.45103	0.0315034
0.459363	0.117386
0.467696	0.0901211
0.47603	0.121584
0.484363	0.14338
0.492697	0
0.50103	0.028676
0.509364	0.0870257
0.517697	0.0593808
0.52603	0.0296904
0.534364	0.210279
0.542697	0.0822086
0.551031	0.0290086
0.559364	0.193992
0.567697	0.0535958
0.576031	0.1701
0.584364	0.0573519
0.592698	0.0831392
0.601031	0.0831392
0.609365	0.160787
0.617698	0.155566
0.626031	0.100394
0.634365	0.216783
0.642698	0.191823
0.651032	0.276083
0.659365	0.072925
0.667699	0.0243083
0.676033	0.0240538
0.684366	0.144325
0.692699	0.0769395
0.701033	0.074493
0.709366	0.024831
0.7177	0.0501961
0.726033	0.267396
0.734367	0.179009
0.7427	0
0.751034	0.0671286
0.759367	0.0651315
0.767701	0.0217105
0.776034	0.0644856
0.784367	0.0223762
0.792701	0
0.801034	0.134257
0.809368	0.158234
0.817701	0.146077
0.826035	0.0632213
0.834369	0.128971
0.842702	0.15906
0.851036	0.0198825
0.859369	0.0401486
0.867702	0.117046
0.876036	0.0568949
0.884369	0.0568949
0.892703	0.055333
0.901036	0.0390153
0.90937	0.162986
0.917703	0.0538363
0.926037	0.055847
0.93437	0.110668
0.942704	0
0.951037	0.0553339
0.959371	0.0514711
0.967704	0.0538363
0.976038	0.0501274
0.984371	0.0349324
0.992704	0.136048
1.00104	0.0162783
1.00937	0.0686293
1.0177	0.20448
1.02604	0.0306715
1.03437	0.0800024
1.0427	0.0160002
1.05104	0.0322767
1.05937	0.195342
1.06771	0.0875465
1.07604	0.139183
1.08437	0.0471877
1.09271	0.196055
1.10104	0.155367
1.10937	0.0413674
1.11771	0.0137894
1.12604	0.04104
1.13437	0.0564972
1.14271	0
1.15104	0.0423743
1.15937	0.0413674
1.16771	0.0413674
1.17604	0.148124
1.18437	0.0126565
1.19271	0.0534409
1.20104	0.143567
1.20937	0.0122788
1.21771	0.0526129
1.22604	0.107263
1.23437	0
1.24271	0.0357537
1.25104	0.0376816
1.25937	0.128233
1.26771	0.0462908
1.27604	0.0480265
1.28438	0.107261
1.29271	0.123665
1.30104	0.0440146
1.30938	0.0810102
1.31771	0.0925815
1.32604	0.120184
1.33438	0.0427885
1.34271	0.08498
1.35104	0.0452941
1.35938	0.144643
1.36771	0.0923489
1.37604	0.0990328
1.38438	0.0218512
1.39271	0.0433951
1.40104	0.138093
1.40938	0.099173
1.41771	0.0297524
1.42604	0.0291582
1.43438	0.0097194
1.44271	0.0579295
1.45104	0.0303639
1.45938	0.0283939
1.46771	0.0297519
1.47604	0.0092799
1.48438	0.0199692
1.49271	0.12824
1.50105	0.054605
1.50938	0.0381095
1.51771	0.102751
1.52605	0.0709588
1.53438	0.0798286
1.54271	0
1.55105	0.133045
1.55938	0.0426968
1.56771	0.06412
1.57605	0.124975
1.58438	0.0251436
1.59271	0.0525458
1.60105	0.0957255
1.60938	0
1.61771	0.0783196
1.62605	0.0864754
1.63438	0.0245311
1.64271	0.0254587
1.65105	0.0249883
1.65938	0.0333182
1.66771	0.016254
1.67605	0.0740455
1.68438	0.0153953
1.69272	0.024381
1.70105	0.109719
1.70938	0.0074737
1.71772	0.00779009
1.72605	0.0817309
1.73438	0.0219045
1.74272	0.0511113
1.75105	0.0608562
1.75938	0.0153042
1.76772	0.0225531
1.77605	0.0225535
1.78438	0.0812553
1.79272	0.0775954
1.80105	0.027741
1.80938	0.0649585
1.81772	0.0657134
1.82605	0.0960045
1.83438	0.0269736
1.84272	0.026824
1.85105	0.0461696
1.85938	0.0697457
1.86772	0.00697446
1.87605	0.0277401
1.88438	0.0272765
1.89272	0.00678121
1.90105	0.0881557
1.90938	0.0189432
1.91772	0
1.92605	0.0189432
1.93439	0.026238
1.94272	0
1.95105	0.0524759
1.95939	0.0774329
1.96772	0.0614767
1.97605	0.02446
1.98439	0.0361139
1.99272	0.0059252
2.00105	0.0778368
2.00939	0.0507877
2.01772	0.0999506
2.02605	0.093336
2.03439	0.0229756
2.04272	0.0628585
2.05105	0.00608282
2.05939	0.0682228
2.06772	0.0285721
2.07605	0.0387984
2.08439	0.00551467
2.09272	0.00557072
2.10105	0.060359
2.10939	0
2.11772	0.0932791
2.12606	0.0216213
2.13439	0.0223965
2.14272	0.00529923
2.15105	0.0389951
2.15939	0.076818
2.16772	0.00519604
2.17606	0.00551485
2.18439	0.0155125
2.19272	0.0380267
2.20106	0.0642221
2.20939	0.0102415
2.21772	0.0432427
2.22606	0.0745555
2.23439	0.0353286
2.24272	0.0205824
2.25106	0.0102914
2.25939	0.00519604
2.26772	0.0716894
2.27606	0.00971584
2.28439	0.0202854
2.29272	0.00476745
2.30106	0.040768
2.30939	0.00990215
2.31772	0
2.32606	0.0940705
2.33439	0.00461488
2.34272	0.064058
2.35106	0.0490417
2.35939	0.0235055
2.36772	0.0191591
2.37606	0.0143691
2.38439	0.0188922
2.39273	0.0188047
2.40106	0.064907
2.40939	0.00440935
2.41773	0.0461488
2.42606	0.00461488
2.43439	0.0183748
2.44273	0.0724974
2.45106	0.0598323
2.45939	0.0553122
2.46773	0.0226551
2.47606	0.0304532
2.48439	0.00877928
2.49273	0.0570653
2.50106	0.0663041
2.50939	0.0449937
2.51773	0.0478559
2.52606	0.025756
2.53439	0.0677764
2.54273	0.00400306
2.55106	0.00421739
2.55939	0.00797189
2.56773	0.0209025
2.57606	0.0663347
2.58439	0.0349695
2.59273	0.0405502
2.60106	0.00405509
2.6094	0.0565278
2.61773	0.00764126
2.62606	0.00800613
2.6344	0.0606219
2.64273	0.0149672
2.65106	0.0409897
2.6594	0.0470227
2.66773	0.0548589
2.67606	0.0184784
2.6844	0.0306936
2.69273	0.00382063
2.70106	0.0114619
2.7094	0.0113189
2.71773	0.00377304
2.72606	0.0568321
2.7344	0.0674104
2.74273	0.0385591
2.75106	0.0371096
2.7594	0.00730078
2.76773	0.00368049
2.77606	0.0146616
2.7844	0.0687926
2.79273	0.0203723
2.80107	0.0388699
2.8094	0
2.81773	0.056538
2.82607	0.0532677
2.8344	0.0066326
2.84273	0.0363379
2.85107	0.00346347
2.8594	0.0526488
2.86773	0.0195152
2.87607	0.0096454
2.8844	0.0353659
2.89273	0.0335549
2.90107	0.0467929
2.9094	0.00317831
2.91773	0.0369104
2.92607	0.0630087
2.9344	0.0124737
2.94273	0.0359161
2.95107	0.0552914
2.9594	0.00612042
2.96773	0.0451854
2.97607	0.0516405
2.9844	0.0516354
2.99273	0.0302606
3.00107	0.0157708
3.0094	0.0445553
3.01774	0.00596282
3.02607	0.0353834
3.0344	0.00311842
3.04274	0.0646292
3.05107	0.0258661
3.0594	0.0425233
3.06774	0.00302606
3.07607	0.0393388
3.0844	0.0461518
3.09274	0.0256795
3.10107	0.00298141
3.1094	0.0341151
3.11774	0.019973
3.12607	0.0194066
3.1344	0.00556449
3.14274	0.0110105
3.15107	0.0301715
3.1594	0.0114544
3.16774	0.0459733
3.17607	0.0026948
3.1844	0.0026948
3.19274	0.00540862
3.20107	0.0240833
3.2094	0.0307144
3.21774	0.0417337
3.22607	0.00529598
3.23441	0.0331499
3.24274	0.00828734
3.25107	0.0163986
3.25941	0.00540862
3.26774	0.00542774
3.27607	0.00268529
3.28441	0.0378603
3.29274	0.0434852
3.30107	0.015295
3.30941	0.0300729
3.31774	0.0478305
3.32607	0.013333
3.33441	0.0626739
3.34274	0.00245585
3.35107	0
3.35941	0.0540277
3.36774	0.00243128
3.37607	0.0318195
3.38441	0.0127025
3.39274	0.0457343
3.40107	0.0095329
3.40941	0.00712595
3.41774	0.0385131
3.42608	0.0225555
3.43441	0.00934635
3.44274	0.00247244
3.45108	0.00931579
3.45941	0.0268337
3.46774	0.0024151
3.47608	0.00486255
3.48441	0.0121564
3.49274	0.0502138
3.50108	0.00226919
3.50941	0.0335877
3.51774	0.00950142
3.52608	0.0094701
3.53441	0.0445418
3.54274	0.00222581
3.55108	0.0282238
3.55941	0.00694134
3.56774	0.00465789
3.57608	0.0505735
3.58441	0.00650986
3.59274	0.0068295
3.60108	0.0021495
3.60941	0.0456784
3.61774	0.0160391
3.62608	0.0580566
3.63441	0.0295333
3.64274	0.00427203
3.65108	0.0314466
3.65941	0.00672035
3.66775	0.0145394
3.67608	0.00219066
3.68441	0
3.69275	0.0153344
3.70108	0.0468993
3.70941	0.0326256
3.71775	0.0278559
3.72608	0.00212272
3.73441	0.00213605
3.74275	0.0444375
3.75108	0.00800846
3.75941	0.00835979
3.76775	0.0375827
3.77608	0.0315534
3.78441	0.00623115
3.79275	0.0371334
3.80108	0.0313642
3.80941	0.0123099
3.81775	0.00385084
3.82608	0.0326251
3.83441	0.0484912
3.84275	0.00189706
3.85108	0.00604296
3.85941	0.0432491
3.86775	0.0018804
3.87608	0.0299981
3.88442	0.0335254
3.89275	0.0394424
3.90108	0.00557542
3.90942	0.0351784
3.91775	0.00392046
3.92608	0.0466254
3.93442	0.036526
3.94275	0.0311368
3.95108	0.0134379
3.95942	0.0466689
3.96775	0.00711834
3.97608	0.0319416
3.98442	0.00374982
3.99275	0.00352882
4.00108	0.00372777
4.00942	0.0122806
4.01775	0.0073052
4.02608	0.0294889
4.03442	0.034791
4.04275	0.00734773
4.05109	0.0412802
4.05942	0.0308733
4.06775	0.0289684
4.07609	0.00717982
4.08442	0.0429555
4.09275	0.00167732
4.10109	0.0323092
4.10942	0.0511688
4.11775	0.0347396
4.12609	0.0316046
4.13442	0.0244227
4.14275	0.00691901
4.15109	0.00344971
4.15942	0.0412809
4.16775	0.00484195
4.17609	0.0341123
4.18442	0.00170562
4.19275	0.00855216
4.20109	0.0454135
4.20942	0
4.21775	0.00841005
4.22609	0.0391671
4.23442	0.00785436
4.24275	0.0254063
4.25109	0.0180476
4.25942	0.00616692
4.26776	0.0373241
4.27609	0.0393759
4.28442	0.0441209
4.29276	0.0318653
4.30109	0.0305818
4.30942	0.00638605
4.31776	0
4.32609	0.00798256
4.33442	0.00314174
4.34276	0.0349337
4.35109	0.0103735
4.35942	0.00934954
4.36776	0.00729507
4.37609	0.0261398
4.38442	0.00152542
4.39276	0.0323763
4.40109	0.0115521
4.40942	0.00150941
4.41776	0.0014403
4.42609	0.013549
4.43442	0.0380035
4.44276	0.0322906
4.45109	0.0313662
4.45943	0.0414947
4.46776	0.00416934
4.47609	0.0323492
4.48443	0.03529
4.49276	0.00691389
4.50109	0.0275777
4.50943	0.0406409
4.51776	0.0392058
4.52609	0.00134858
4.53443	0.0296688
4.54276	0.00285118
4.55109	0.00268369
4.55943	0.0269476
4.56776	0.0380028
4.57609	0.00265072
4.58443	0.0266067
4.59276	0.00416934
4.60109	0.0389145
4.60943	0.0362997
4.61776	0.0285207
4.62609	0.031485
4.63443	0.0411713
4.64276	0.00762864
4.6511	0.00135192
4.65943	0.00253679
4.66776	0.0282499
4.6761	0.00534091
4.68443	0.00532761
4.69276	0.0370186
4.7011	0.0348381
4.70943	0.00247068
4.71776	0.00495315
4.7261	0.020802
4.73443	0.00516035
4.74276	0.031515
4.7511	0.00363635
4.75943	0.00722147
4.76776	0.00478051
4.7761	0
4.78443	0.027488
4.79276	0.00755539
4.8011	0.0365339
4.80943	0.0280874
4.81776	0.00249436
4.8261	0.0326166
4.83443	0.00233519
4.84276	0.00695714
4.8511	0.0264853
4.85943	0.003671
4.86777	0.00343087
4.8761	0.00607492
4.88443	0.03618
4.89277	0.0259452
4.9011	0.025039
4.90943	0.036704
4.91777	0.0310878
4.9261	0.00111028
4.93443	0.0232637
4.94277	0.0069895
4.9511	0.00327878
4.95943	0.00578425
4.96777	0.0335047
4.9761	0.0280377
4.98443	0.00458493
4.99277	0.0288584
5.0011	0.00431349
5.00943	0.00847533
5.01777	0.0254264
5.0261	0.00223573
5.03443	0.0337527
5.04277	0.0208195
5.0511	0.0308782
5.05943	0.0288022
5.06777	0.0353925
5.0761	0.0205481
5.08444	0.00544012
5.09277	0.0040654
5.1011	0.0248026
5.10944	0.00534416
5.11777	0.031994
5.1261	0.0320366
5.13444	0.0218841
5.14277	0.0252026
5.1511	0.0335303
5.15944	0.0303806
5.16777	0.000980004
5.1761	0.00294626
5.18444	0.00681655
5.19277	0.00580584
5.2011	0.00576937
5.20944	0.00382204
5.21777	0.0247908
5.2261	0.024235
5.23444	0.034112
5.24277	0.00375874
5.2511	0.025863
5.25944	0.00397042
5.26777	0.030575
5.2761	0.00372004
5.28444	0.00488971
5.29277	0.0294545
5.3011	0.00182957
5.30944	0.00183336
5.31777	0.0191322
5.32611	0.0067026
5.33444	0.00179632
5.34277	0.00381404
5.35111	0.00534533
5.35944	0.0244827
5.36777	0
5.37611	0.00282493
5.38444	0.00653697
5.39277	0.0334107
5.40111	0.0286408
5.40944	0.0251692
5.41777	0.00644307
5.42611	0.031668
5.43444	0.0247717
5.44277	0.0244982
5.45111	0.0333668
5.45944	0.00168491
5.46777	0.025148
5.47611	0.00623622
5.48444	0.0239082
5.49278	0.00337652
5.50111	0.0114194
5.50944	0.0296251
5.51778	0.00327255
5.52611	0.00326626
5.53444	0.0227311
5.54278	0.0241559
5.55111	0.00171518
5.55944	0.031794
5.56778	0.0303194
5.57611	0.0215431
5.58444	0.0227023
5.59278	0.00252244
5.60111	0.00585113
5.60944	0.00414686
5.61778	0.0264877
5.62611	0.0265149
5.63444	0.00465272
5.64278	0.00462647
5.65111	0.0214688
5.65944	0.00325364
5.66778	0.00456609
5.67611	0.00562819
5.68445	0.00150227
5.69278	0.00160192
5.70111	0.0291866
5.70945	0.0215823
5.71778	0.0229189
5.72611	0.0306464
5.73445	0.0286517
5.74278	0.00292255
5.75111	0.0240673
5.75945	0.00543843
5.76778	0.0266411
5.77611	0.000725298
5.78445	0.00577073
5.79278	0.02073
5.80111	0.0213084
5.80945	0.0293493
5.81778	0.0276278
5.82611	0.0175196
5.83445	0.0222441
5.84278	0
5.85111	0.0296588
5.85945	0.0282232
5.86778	0.00206512
5.87611	0.0212261
5.88445	0.0203827
5.89278	0.00648037
5.90112	0.00214842
5.90945	0.0272133
5.91778	0.0274367
5.92612	0.00199704
5.93445	0.00266276
5.94278	0.00335181
5.95112	0.00659884
5.95945	0.0191037
5.96778	0.00416722
5.97612	0.0254245
5.98445	0.00389129
5.99278	0.00387127
6.00112	0.0186145
6.00945	0.00203603
6.01778	0.00383158
6.02612	0.00470079
6.03445	0.000630994
6.04278	0.00201112
6.05112	0.0269946
6.05945	0.000622483
6.06778	0.0194282
6.07612	0.017068
6.08445	0.00393192
6.09279	0.0266365
6.10112	0.0226095
6.10945	0.00427025
6.11779	0.000603941
6.12612	0.00182701
6.13445	0.00661037
6.14279	0.0035878
6.15112	0.0202298
6.15945	0.00253255
6.16779	0.0260069
6.17612	0.00352899
6.18445	0.00234109
6.19279	0.00175291
6.20112	0.00411708
6.20945	0.00635434
6.21779	0.001733
6.22612	0.00517368
6.23445	0.0148015
6.24279	0.0155986
6.25112	0.000594021
6.25945	0.0155727
6.26779	0.00113857
6.27612	0.0119393
6.28446	0.026467
6.29279	0.000554831
6.30112	0.0188523
6.30946	0.00467444
6.31779	0.0255839
6.32612	0.0201409
6.33446	0.0180774
6.34279	0.0149219
6.35112	0.0251303
6.35946	0.0214002
6.36779	0.0203618
6.37612	0.000568357
6.38446	0.00481497
6.39279	0.00616205
6.40112	0.0178801
6.40946	0.0132707
6.41779	0.00765717
6.42612	0.0186988
6.43446	0.00103402
6.44279	0.0181234
6.45112	0.0158362
6.45946	0.00325064
6.46779	0.0238005
6.47612	0.023277
6.48446	0.00302234
6.49279	0.00300854
6.50113	0.017969
6.50946	0.000529998
6.51779	0.0239228
6.52613	0.0137875
6.53446	0.0166466
6.54279	0.0242992
6.55113	0.0174372
6.55946	0.01811
6.56779	0.00512254
6.57613	0.0221811
6.58446	0.000955838
6.59279	0.00336536
6.60113	0.0137167
6.60946	0.00251092
6.61779	0.0225378
6.62613	0.0168288
6.63446	0.0198155
6.64279	0.0233184
6.65113	0.0249493
6.65946	0.00274811
6.66779	0.00137405
6.67613	0.00273618
6.68446	0.016346
6.6928	0.00192306
6.70113	0.0207664
6.70946	0.00404548
6.7178	0.00311952
6.72613	0.01691
6.73446	0.000470905
6.7428	0.00311946
6.75113	0.00792368
6.75946	0.00260997
6.7678	0.00184813
6.77613	0.0205609
6.78446	0.00561507
6.7928	0.0158919
6.80113	0.0159382
6.80946	0.00406298
6.8178	0.00269699
6.82613	0.0219307
6.83446	0.016777
6.8428	0.0126884
6.85113	0.0052496
6.85947	0.0170543
6.8678	0.00330477
6.87613	0.00246836
6.88447	0.0155687
6.8928	0.0164832
6.90113	0.00345548
6.90947	0.0218739
6.9178	0.00201244
6.92613	0.00298144
6.93447	0.0183394
6.9428	0.00239854
6.95113	0.0126548
6.95947	0.0162901
6.9678	0.0196042
6.97613	0.00470108
6.98447	0.00369244
6.9928	0.0166439
7.00113	0.0150956
7.00947	0.00489632
7.0178	0.0179044
7.02613	0.0157017
7.03447	0.00362239
7.0428	0.0196787
7.05113	0.0135165
7.05947	0.0150886
7.0678	0.0217212
7.07614	0.0199325
7.08447	0.0150752
7.0928	0.000779337
7.10114	0.0198036
7.10947	0.00254067
7.1178	0.00181711
7.12614	0.0137033
7.13447	0.0137501
7.1428	0.00340138
7.15114	0.0192494
7.15947	0.0173343
7.1678	0.00177103
7.17614	0.00316353
7.18447	0.0136565
7.1928	0.0107186
7.20114	0.00145369
7.20947	0.00110306
7.2178	0.00328353
7.22614	0.0203517
7.23447	0.00203848
7.24281	0.00216372
7.25114	0.00404663
7.25947	0.0134945
7.26781	0.000353754
7.27614	0.0180876
7.28447	0.00265461
7.29281	0.0129893
7.30114	0.00243261
7.30947	0.000695923
7.31781	0.0166392
7.32614	0.00262208
7.33447	0.0106383
7.34281	0.00340604
7.35114	0.003389
7.35947	0.0013455
7.36781	0.0165235
7.37614	0.0174225
7.38447	0.0129254
7.39281	0.00965872
7.40114	0.00228589
7.40947	0.0148584
7.41781	0.00278345
7.42614	0.002939
7.43447	0.00214182
7.44281	0.00194264
7.45114	0.00121524
7.45947	0.00225539
7.46781	0.00361573
7.47614	0.00349298
7.48448	0.00297447
7.49281	0.0147458
7.50114	0.00283046
7.50948	0.00279344
7.51781	0.0168007
7.52614	0.0166031
7.53448	0.0125107
7.54281	0.000306343
7.55114	0.00464976
7.55948	0.0108217
7.56781	0.000909276
7.57614	0.0165916
7.58448	0.0039807
7.59281	0.0115734
7.60114	0.000297447
7.60948	0.0180811
7.61781	0.00194118
7.62614	0.00146997
7.63448	0.0176479
7.64281	0.0120245
7.65114	0.0118877
7.65948	0.00200404
7.66781	0.0163935
7.67614	0.00590578
7.68448	0.00252423
7.69281	0.00106314
7.70115	0.0129604
7.70948	0.00139917
7.71781	0.0173694
7.72615	0.00235031
7.73448	0.0135883
7.74281	0.00275752
7.75115	0.00356468
7.75948	0.0173926
7.76781	0.0158419
7.77615	0.0121855
7.78448	0.0115819
7.79281	0.00239471
7.80115	0.0144003
7.80948	0.0148014
7.81781	0.0105025
7.82615	0.00840262
7.83448	0.000517742
7.84281	0.000262006
7.85115	0.00492392
7.85948	0.0161674
7.86781	0
7.87615	0.00307951
7.88448	0.0165026
7.89281	0.00190737
7.90115	0.00189745
7.90948	0.00212793
7.91782	0.000939857
7.92615	0.00094183
7.93448	0.0101458
7.94282	0.00492704
7.95115	0.015484
7.95948	0.00206714
7.96782	0.00137383
7.97615	0.00091309
7.98448	0.0120861
7.99282	0.00988866
8.00115	0.00261715
8.00948	0.000953684
8.01782	0.00284316
8.02615	0.00211908
8.03448	0.00164304
8.04282	0.00233748
8.05115	0.00232301
8.05948	0.00231347
8.06782	0.00206926
8.07615	0.0158153
8.08448	0.0128659
8.09282	0.000647156
8.10115	0.00408644
8.10949	0.00402212
8.11782	0.0111866
8.12615	0.0111608
8.13449	0.0159741
8.14282	0.00145447
8.15115	0.00154212
8.15949	0.00144454
8.16782	0.0118129
8.17615	0.00282965
8.18449	0.00237527
8.19282	0.00279877
8.20115	0.00234476
8.20949	0.000851811
8.21782	0.00169858
8.22615	0.0156345
8.23449	0.0122518
8.24282	0.0107425
8.25115	0.0045802
8.25949	0.0140266
8.26782	0.00155407
8.27615	0.00193347
8.28449	0.0103917
8.29282	0.0107898
8.30116	0.0151803
8.30949	0.0142181
8.31782	0.0105572
8.32616	0.0111938
8.33449	0.00218615
8.34282	0.00197795
8.35116	0.000787432
8.35949	0.00137932
8.36782	0.00273775
8.37616	0.0153612
8.38449	0.0128997
8.39282	0.0096471
8.40116	0.00343482
8.40949	0.000895301
8.41782	0.00132948
8.42616	0.0012455
8.43449	0.00188693
8.44282	0.0141061
8.45116	0.00982117
8.45949	0.00853616
8.46783	0.00219428
8.47616	0.000183526
8.48449	0.00164722
8.49283	0.0145617
8.50116	0.00204356
8.50949	0.00954222
8.51783	0.00160716
8.52616	0.00178574
8.53449	0.0139806
8.54283	0.0119843
8.55116	0.00979456
8.55949	0.00227995
8.56783	0.0132953
8.57616	0.00195942
8.58449	0.00909676
8.59283	0.00154358
8.60116	0.0011283
8.60949	0.0100566
8.61783	0.00169696
8.62616	0.0140227
8.63449	0.00205278
8.64283	0.00985457
8.65116	0.013126
8.6595	0.0126392
8.66783	0.00945424
8.67616	0.00147981
8.6845	0.0127668
8.69283	0.00857777
8.70116	0.00225855
8.7095	0.0118083
8.71783	0.00166111
8.72616	0.00915035
8.7345	0.00953915
8.74283	0.00189326
8.75116	0.0127472
8.7595	0.0119417
8.76783	0.00191184
8.77616	0.00262549
8.7845	0.0091293
8.79283	0.00138321
8.80116	0.00258931
8.8095	0.00181663
8.81783	0.0111117
8.82616	0.0092298
8.8345	0.00901531
8.84283	0.00193882
8.85116	0.00178379
8.8595	0.0129951
8.86783	0.0107948
8.87617	0.00873269
8.8845	0.00291239
8.89283	0.0118694
8.90117	0.00896185
8.9095	0.00201391
8.91783	0.0016115
8.92617	0.00170948
8.9345	0.00199554
8.94283	0.00914816
8.95117	0.00280133
8.9595	0.0121885
8.96783	0.000653375
8.97617	0.00938093
8.9845	0.0115788
8.99283	0.00180836
9.00117	0.0023175
9.0095	0.0109644
9.01783	0.00815942
9.02617	0.00254558
9.0345	0.00113093
9.04284	0.00159644
9.05117	0.0110825
9.0595	0.00136662
9.06784	0.00197584
9.07617	0.00196398
9.0845	0.00805296
9.09284	0.00154886
9.10117	0.0113672
9.1095	0.00156272
9.11784	0.00191618
9.12617	0.00166306
9.1345	0.0013038
9.14284	0.00164959
9.15117	0.00164233
9.1595	0.00793037
9.16784	0.00863779
9.17617	0.0119156
9.1845	0.0105664
9.19284	0.00849302
9.20117	0.00194059
9.2095	0.011231
9.21784	0.00157911
9.22617	0.00134769
9.23451	0.00793959
9.24284	0.00816041
9.25117	0.00164598
9.25951	0.0113542
9.26784	0.0111807
9.27617	0.00130517
9.28451	0.000978169
9.29284	0.00205339
9.30117	0.00150136
9.30951	0.00813298
9.31784	0.00192441
9.32617	0.00994048
9.33451	0.00148256
9.34284	0.00230399
9.35117	0.00740474
9.35951	0.00198147
9.36784	0.0103002
9.37617	0.00739085
9.38451	0.000649814
9.39284	0.00143116
9.40117	0.00675613
9.40951	0.00128148
9.41784	0.0110596
9.42617	0.00208771
9.43451	0.00125757
9.44284	0.00216945
9.45117	0.00165147
9.45951	0.00907284
9.46784	0.00155052
9.47617	0.00135129
9.48451	0.00691258
9.49284	0.00699122
9.50118	0.00251414
9.50951	0.0099615
9.51784	0.000846546
9.52618	0.0017822
9.53451	0.000743656
9.54284	9.84787e-05
9.55118	0.00148634
9.55951	0.00282543
9.56784	0.00866023
9.57618	0.00704669
9.58451	0.00623234
9.59284	0.0016235
9.60118	0.00919617
9.60951	0.00107574
9.61784	0.00272776
9.62618	0.00976772
9.63451	0.00621625
9.64284	0.0015659
9.65118	0.00883484
9.65951	0.00647168
9.66784	0.00154472
9.67618	0.00930575
9.68451	0.00644382
9.69285	0.00725659
9.70118	0.00999527
9.70951	0.0015861
9.71785	0.00687704
9.72618	0.00876641
9.73451	0.00927479
9.74285	0.005804
9.75118	0.00138498
9.75951	0.00841899
9.76785	0.00154185
9.77618	0.00248071
9.78451	0.00668931
9.79285	0.00134814
9.80118	0.00930657
9.80951	0.00086236
9.81785	0.00117524
9.82618	0.00178699
9.83451	0.00139102
9.84285	0.00146045
9.85118	0.00664776
9.85951	0.00680411
9.86785	0.00996494
9.87618	0.0085731
9.88452	0.0012011
9.89285	0.00588541
9.90118	0.00676644
9.90952	0.00940757
9.91785	0.00124598
9.92618	0.00124162
9.93452	0.00914986
9.94285	0.00136946
9.95118	0.000861941
9.95952	0.00629905
9.96785	0.00166322
9.97618	0.00890634
9.98452	0.00126513
9.99285	0.00636685
10.0012	0.00125912
10.0095	0.00845421
10.0179	0.00117405
10.0262	0.00603992
10.0345	0.00137976
10.0429	0.00869231
10.0512	0.000945431
10.0595	0.00114547
10.0679	0.00575302
10.0762	0.00120233
10.0845	0.0085486
10.0929	0.0013817
10.1012	0.00111363
10.1095	0.00606224
10.1179	0.000758821
10.1262	0.00142548
10.1345	0.000817643
10.1429	0.00102996
10.1512	0.00465962
10.1595	0.00762187
10.1679	0.000570923
10.1762	0.00226189
10.1845	0.000996624
10.1929	0.00118694
10.2012	0.00808155
10.2095	0.00129003
10.2179	0.00128117
10.2262	0.000546753
10.2345	0.0056468
10.2429	0.00517186
10.2512	0.00817895
10.2595	0.00101338
10.2679	0.00590553
10.2762	0.00820797
10.2845	0.00785568
10.2929	0.00110925
10.3012	0.00545674
10.3095	0.00141065
10.3179	0.00108999
10.3262	0.000910773
10.3345	0.00779904
10.3429	0.00118758
10.3512	0.00585744
10.3595	0.00602699
10.3679	0.00664506
10.3762	0.00123905
10.3845	0.00428181
10.3929	0.00812783
10.4012	0.00781346
10.4095	0.000978584
10.4179	0.00519839
10.4262	0.000228293
10.4345	0.00713354
10.4429	0.00202925
10.4512	0.000212131
10.4595	0.00431694
10.4679	0.0045832
10.4762	0.00688878
10.4845	0.00747709
10.4929	0.000724107
10.5012	0.00541494
10.5095	0.0049028
10.5179	0.00792441
10.5262	0.00679093
10.5345	0.00535116
10.5429	0.000266869
10.5512	0.00151084
10.5595	0.00126217
10.5679	0.00677082
10.5762	0.00128029
10.5845	0.00118012
10.5929	0.000778952
10.6012	0.0010248
10.6095	0.004483
10.6179	0.0010715
10.6262	0.0061096
10.6345	0.000911999
10.6429	0.00416321
10.6512	0.00110107
10.6595	0.00618123
10.6679	4.70245e-05
10.6762	0.00426328
10.6845	0.00201222
10.6929	0.00694152
10.7012	0.000960513
10.7095	0.00509941
10.7179	0.00510726
10.7262	0.00726865
10.7345	0.00655702
10.7429	0.00397899
10.7512	0.000935682
10.7595	0
10.7679	0.00495911
10.7762	0.000883562
10.7845	0.00695618
10.7929	0.000868777
10.8012	0.00523821
10.8095	0.000914774
10.8179	0.000819534
10.8262	0.00721279
10.8345	0.00673997
10.8429	0.000887035
10.8512	0.000923989
10.8595	0.000711176
10.8679	0.00100048
10.8762	0.000993528
10.8845	0.000247521
10.8929	0.000784488
10.9012	0.00139106
10.9095	0.00097643
10.9179	0.00477794
10.9262	0.00518386
10.9345	0.00175029
10.9429	0.00689992
10.9512	0.00067574
10.9595	0.00513655
10.9679	0.00612126
10.9762	0.00568571
10.9845	0.000787577
10.9929	0.00147748
11.0012	0.000891244
11.0095	0.00462067
11.0179	0.000775004
11.0262	0.000764004
11.0345	0.00509536
11.0429	0.00084629
11.0512	0.0015629
11.0595	0.000752997
11.0679	0.000159003
11.0762	0.00154299
11.0845	0.000938277
11.0929	0.0052477
11.1012	0.00539697
11.1095	0.000663191
11.1179	0.00132094
11.1262	0.00395714
11.1345	0.00487592
11.1429	0.00604566
11.1512	0.000935097
11.1595	0.0043528
11.1679	0.00610881
11.1762	0.000672901
11.1845	0.000710807
11.1929	0.000667772
11.2012	0.000185595
11.2095	0.000701507
11.2179	0.00331317
11.2262	0.00614783
11.2345	0.00529475
11.2429	0.000683818
11.2512	0.000511637
11.2595	0.000611792
11.2679	0.000575754
11.2762	0.0042876
11.2845	0.00374121
11.2929	0.000704049
11.3012	0.00463013
11.3095	0.00568096
11.3179	0.000726909
11.3262	6.62633e-05
11.3345	0.00320745
11.3429	0.00134248
11.3512	0.00495063
11.3595	0.00441071
11.3679	0.00391644
11.3762	0.00586608
11.3845	0.00417404
11.3929	0.000580181
11.4012	0.00117984
11.4095	0.000762672
11.4179	0.00423394
11.4262	0.00461885
11.4345	0.000733183
11.4429	0.00484478
11.4512	0.00475657
11.4595	0.00147157
11.4679	0.00120683
11.4762	0.000493621
11.4845	3.07585e-05
11.4929	3.08629e-05
11.5012	0.000276936
11.5095	0.0011996
11.5179	0.00330528
11.5262	0.0038791
11.5345	0.00545955
11.5429	0.00456654
11.5512	0.000479611
11.5595	0.000477827
11.5679	0.000506573
11.5762	0.00394717
11.5845	0.000845677
11.5929	0.00461316
11.6012	0.000265815
11.6095	0.00365566
11.6179	0.000649599
11.6262	0.000468079
11.6345	0.00113766
11.6429	0.00106787
11.6512	0.0044879
11.6595	0.00484676
11.6679	0.000543399
11.6762	0.000454007
11.6845	0.00435223
11.6929	0.00417725
11.7012	0.00276084
11.7095	0.00115399
11.7179	0.00375654
11.7262	0.00435073
11.7345	0.00344013
11.7429	8.8639e-05
11.7512	0.0049556
11.7595	0.000471055
11.7679	8.34846e-05
11.7762	0.000416075
11.7845	0.000941102
11.7929	0.00285012
11.8012	0.00350576
11.8095	0.000286316
11.8179	0.00449904
11.8262	0.000270772
11.8345	0.000373571
11.8429	0.000404302
11.8512	0.00451559
11.8595	0.00533289
11.8679	0.00120314
11.8762	0.00359144
11.8845	0.00058753
11.8929	0.000389873
11.9012	0.00424606
11.9095	0.00427723
11.9179	0.00331876
11.9262	0.000882891
11.9345	0.00406963
11.9429	0.00326605
11.9512	0.00433454
11.9596	0.000441925
11.9679	0.000331095
11.9762	0.000412539
11.9846	0.00450081
11.9929	0.00425845
12.0012	0.000362774
12.0096	0.000361774
12.0179	0.000361021
12.0262	0.00352314
12.0346	0.000405729
12.0429	0.00411919
12.0512	0.00365741
12.0596	0.00285004
12.0679	0.00514703
12.0762	0.000427429
12.0846	0.00342871
12.0929	0.00347057
12.1012	0.00395685
12.1096	0.00356259
12.1179	0.000370664
12.1262	0.00423043
12.1346	0.00357232
12.1429	0.00378608
12.1512	0.00433068
12.1596	0.00412456
12.1679	0.000917468
12.1762	0.000368077
12.1846	0.000246709
12.1929	0.000517044
12.2012	0.000220472
12.2096	4.90927e-05
12.2179	0.000220328
12.2262	0.000881031
12.2346	0.000387006
12.2429	0.000194735
12.2512	0.000460798
12.2596	9.67499e-05
12.2679	0.000871926
12.2762	0.00332217
12.2846	0.00439143
12.2929	0.000405312
12.3012	0.00116131
12.3096	0.000274329
12.3179	0.0034206
12.3262	9.53157e-05
12.3346	0.00384301
12.3429	0.00418896
12.3512	0.000285003
12.3596	0.000924291
12.3679	0.000164235
12.3762	0.000373831
12.3846	0.00476294
12.3929	0.00349522
12.4012	0.00446178
12.4096	0.000420545
12.4179	0.00103513
12.4262	0.00107318
12.4346	0.00342418
12.4429	0.00300299
12.4512	0.00351398
12.4596	0.0002692
12.4679	0.00102023
12.4762	0.000289385
12.4846	4.61938e-05
12.4929	0.000216894
12.5012	0.00320113
12.5096	0.00264751
12.5179	0.00263071
12.5262	0.000214816
12.5346	0.00312371
12.5429	0.00368138
12.5512	0.000248849
12.5596	0.000182269
12.5679	0.00268512
12.5762	0.000307939
12.5846	0.00319494
12.5929	0.00085966
12.6012	0.000290994
12.6096	0.00421275
12.6179	2.37895e-05
12.6262	0.000833271
12.6346	0.000188009
12.6429	0.00040434
12.6512	0.00288417
12.6596	0.00404299
12.6679	0.00366506
12.6762	0.00283684
12.6846	0.00323785
12.6929	0.00343069
12.7012	0.00286449
12.7096	0.000755934
12.7179	0.000856675
12.7262	0.000417222
12.7346	0.000132596
12.7429	2.19172e-05
12.7512	0.000486029
12.7596	0.000242782
12.7679	0.00035224
12.7762	0.00360128
12.7846	0.000789135
12.7929	0.0039102
12.8012	0
12.8096	0.000238961
12.8179	0.000152789
12.8262	0.000130631
12.8346	0.00358651
12.8429	0.00032126
12.8512	0.00374476
12.8596	0.000998992
12.8679	0.00012875
12.8762	2.16757e-05
12.8846	0.000128712
12.8929	0.0041323
12.9012	0.003625
12.9096	0.000933238
12.9179	0.00380235
12.9262	0.00332127
12.9346	0.00332084
12.9429	6.79763e-05
12.9512	0.00362419
12.9596	4.29445e-05
12.9679	0.00270041
12.9762	0.000759829
12.9846	0.003011
12.9929	6.40931e-05
13.0012	6.36743e-05
13.0096	0.000299382
13.0179	0.000660844
13.0262	0.000190603
13.0346	0.000255091
13.0429	0.000595213
13.0512	0.00328729
13.0596	0.00408698
13.0679	2.23264e-05
13.0762	0.00386247
13.0846	0.00357241
13.0929	4.23298e-05
13.1012	4.22499e-05
13.1096	0.000782612
13.1179	0.00256875
13.1262	0.00353996
13.1346	0.00309721
13.1429	0.00307083
13.1512	0.000818267
13.1596	0.00344959
13.1679	0.000464225
13.1762	0.000146413
13.1846	0.00068378
13.1929	0.00422618
13.2012	0.00041382
13.2096	0.000583661
13.2179	0.000626126
13.2262	4.13055e-05
13.2346	0.00331641
13.2429	0.0034508
13.2512	0.000723486
13.2596	0.00377216
13.2679	0.0034693
13.2762	4.16256e-05
13.2846	0.00242908
13.2929	0.000172696
13.3012	0.000745566
13.3096	0.00301304
13.3179	0.00371883
13.3262	0.00355885
13.3346	0.00334062
13.3429	0.00361413
13.3512	0.000733728
13.3596	6.46186e-05
13.3679	0.000496815
13.3762	0.00410066
13.3846	0.00415534
13.3929	0.000773797
13.4012	0.000577042
13.4096	0.000349163
13.4179	0.000738031
13.4262	0.000223447
13.4346	0.000617119
13.4429	0.00313663
13.4512	0.00351647
13.4596	0.0037526
13.4679	0.000694883
13.4762	0.00268854
13.4846	0.00306014
13.4929	8.16271e-05
13.5012	0.000679182
13.5096	0.000808328
13.5179	0.00414805
13.5262	8.58067e-05
13.5346	0.00367054
13.5429	0.00364165
13.5512	8.12285e-05
13.5596	0.00343406
13.5679	0.000877327
13.5762	0.00409372
13.5846	0.000663014
13.5929	2.02699e-05
13.6012	4.01962e-05
13.6096	0.000526706
13.6179	8.10303e-05
13.6262	0.00273144
13.6346	0.00350571
13.6429	0.00313074
13.6512	0.00337066
13.6596	2.02264e-05
13.6679	0.00260289
13.6762	0.000189422
13.6846	0.00062379
13.6929	2.1251e-05
13.7012	0.000181045
13.7096	0.000105957
13.7179	0.000604402
13.7262	0.000188945
13.7346	0.00289315
13.7429	0.00337432
13.7512	0.000105791
13.7596	0.00406346
13.7679	0.000815311
13.7762	0.000576171
13.7846	0.000581784
13.7929	0.000240515
13.8012	0.000839507
13.8096	1.97898e-05
13.8179	0.00351687
13.8262	0.000146187
13.8346	7.97595e-05
13.8429	8.34332e-05
13.8512	0.000497894
13.8596	0.0028377
13.8679	0.000913219
13.8762	0.00261275
13.8846	0.000718923
13.8929	0.000104839
13.9012	0.000857415
13.9096	0.000248292
13.9179	0.00250328
13.9262	0.00284709
13.9346	0.00327934
13.9429	0.00315541
13.9512	0.00057477
13.9596	0.000724868
13.9679	0.00337325
13.9762	0.0034589
13.9846	0.00351747
13.9929	0.00295973
14.0013	0.00307014
14.0096	0.0031192
14.0179	0.000166297
14.0263	0.000573904
14.0346	0.00280186
14.0429	8.25107e-05
14.0513	0.000495064
14.0596	0.00295085
14.0679	0.00333837
14.0763	0.00319726
14.0846	0.00284343
14.0929	0.00362142
14.1013	0.00043276
14.1096	0.00298318
14.1179	0.000595978
14.1263	0.00299773
14.1346	0.00296857
14.1429	0.000137286
14.1513	0.00284463
14.1596	0.000143462
14.1679	0.000274073
14.1763	0.00269369
14.1846	0.00332122
14.1929	0.00318572
14.2013	0.00325752
14.2096	0.00404674
14.2179	0.000350023
14.2263	0.000630291
14.2346	0.00277362
14.2429	0.00286829
14.2513	0
14.2596	0.000624389
14.2679	0.00311064
14.2763	0.0040771
14.2846	0.00400135
14.2929	0.000733969
14.3013	0.000669317
14.3096	0.000643709
14.3179	8.19518e-05
14.3263	0.000175347
14.3346	0.000265618
14.3429	0.000698666
14.3513	0.00349596
14.3596	0.00274034
14.3679	0.0034157
14.3763	0.00060109
14.3846	0.000653783
14.3929	0.000191947
14.4013	0.00312496
14.4096	0.000120952
14.4179	0.00263119
14.4263	3.86876e-05
14.4346	0.00312878
14.4429	0.00042671
14.4513	0.00392094
14.4596	0.000210266
14.4679	9.6259e-05
14.4763	0.000382869
14.4846	7.65497e-05
14.4929	0.0036903
14.5013	4.05647e-05
14.5096	0.000171985
14.5179	8.09068e-05
14.5263	0.00368375
14.5346	1.90868e-05
14.5429	5.72773e-05
14.5513	0.000419543
14.5596	0.00313245
14.5679	0.00282343
14.5763	0.00282691
14.5846	0.00335906
14.5929	0.000171222
14.6013	0.00377132
14.6096	0.000504598
14.6179	0.00321138
14.6263	0.000115098
14.6346	0.00225726
14.6429	0.00375725
14.6513	0.00279015
14.6596	0.00299396
14.6679	0.00283407
14.6763	0.000199338
14.6846	0.00290205
14.6929	0.000609512
14.7013	0
14.7096	7.6189e-05
14.7179	0.00054783
14.7263	0.000491005
14.7346	0.00363587
14.7429	0.00265925
14.7513	0.00394173
14.7596	7.53628e-05
14.7679	0.000475959
14.7763	7.58954e-05
14.7846	0.00332769
14.7929	0.0034717
14.8013	0.0032725
14.8096	7.57624e-05
14.8179	7.5139e-05
14.8263	0.00324267
14.8346	0.000138361
14.8429	0.000264934
14.8513	0.000669214
14.8596	0.00061827
14.8679	0.000377713
14.8763	0.000772456
14.8846	0.000431981
14.8929	0.000131031
14.9013	0.00321346
14.9096	0
14.9179	1.95942e-05
14.9263	0.000550124
14.9346	0.00288496
14.9429	0.00299122
14.9513	5.65378e-05
14.9596	0.000112976
14.9679	7.52495e-05
14.9763	0.00306557
14.9846	0.00321899
14.9929	0.00396816
15.0013	7.44167e-05
15.0096	0.000552123
15.0179	0.00377025
15.0263	0.00252647
15.0346	0.000410124
15.0429	0.000485972
15.0513	7.87298e-05
15.0596	0.00337921
15.0679	0.00263011
15.0763	0.00274464
15.0846	0.00328677
15.0929	0.00248138
15.1013	0.0028785
15.1096	0.00298423
15.1179	0.000743453
15.1263	0.00333202
15.1346	0.0033302
15.1429	0.000483285
15.1513	0.000129245
15.1596	0.000223515
15.1679	0.00298305
15.1763	0.000390711
15.1846	0.00326044
15.1929	0.000352242
15.2013	0.00272286
15.2096	0.000445305
15.2179	0.0032383
15.2263	0.000330895
15.2346	0.00295933
15.2429	0.00319865
15.2513	0.000116549
15.2596	0.00332025
15.2679	0.000461588
15.2763	0.00324782
15.2846	0.00347191
15.2929	0.00370792
15.3013	0.0023949
15.3096	0.00337425
15.3179	0.00279151
15.3263	0.00284767
15.3346	0.00014715
15.3429	0.00276228
15.3513	0.000134562
15.3596	0.000312422
15.3679	0.000502339
15.3763	0.0030825
15.3846	0.00360308
15.3929	0.00311064
15.4013	0.00393205
15.4096	0.00313001
15.4179	3.66495e-05
15.4263	0.000527421
15.4346	0.000563296
15.4429	0.00350505
15.4513	0.000653405
15.4596	0.000145372
15.4679	0.000173369
15.4763	0.000163116
15.4846	1.92118e-05
15.4929	0.000707039
15.5013	0.00362734
15.5096	0.00308672
15.5179	0.00351509
15.5263	3.62276e-05
15.5346	7.24331e-05
15.5429	0.00300337
15.5513	7.60314e-05
15.5596	0.0031987
15.5679	3.61019e-05
15.5763	0.000487648
15.5846	0.0035838
15.5929	0.000114792
15.6013	0.00371765
15.6096	0.00219901
15.6179	1.88848e-05
15.6263	0.0029192
15.6346	0.00340476
15.6429	0.00302762
15.6513	0.00369809
15.6596	0.00302123
15.6679	0.00339601
15.6763	1.90025e-05
15.6846	0.00352072
15.6929	7.17883e-05
15.7013	0.00342697
15.7096	0.00314971
15.7179	0.00365282
15.7263	0.00306631
15.7346	0.000107499
15.7429	5.37041e-05
15.7513	0.000358021
15.7596	0.000540127
15.7679	0.000126393
15.7763	0.00223703
15.7846	0.00305119
15.7929	0.00268635
15.8013	0.00361054
15.8096	0.00274809
15.8179	1.87851e-05
15.8263	0.00274734
15.8346	0.00307165
15.8429	0.000581131
15.8513	0.00316909
15.8596	0.000427301
15.8679	0.000358542
15.8763	0.00309783
15.8846	5.65544e-05
15.8929	0.000143126
15.9013	1.88072e-05
15.9096	0.00314788
15.9179	0.00300221
15.9263	0.000600945
15.9346	0.00347073
15.9429	0.000106458
15.9513	0.00276711
15.9596	0.00369359
15.9679	0.000601298
15.9763	0.00084311
15.9846	0.00363472
15.9929	7.08086e-05
16.0013	0.0031674
16.0096	1.85991e-05
16.0179	0.00283482
16.0263	0.00295376
16.0346	0.00296724
16.043	0.00371744
16.0513	0.00310553
16.0596	0.00313343
16.068	0.002969
16.0763	1.86861e-05
16.0846	5.33201e-05
16.093	0.000112018
16.1013	0.0031227
16.1096	0
16.118	0.000141943
16.1263	0.000548785
16.1346	1.75869e-05
16.143	0.000336443
16.1513	1.76823e-05
16.1596	3.54049e-05
16.168	0
16.1763	0.00262001
16.1846	0.000147536
16.193	0.00257863
16.2013	0.000565823
16.2096	3.50043e-05
16.218	5.30174e-05
16.2263	0.000105104
16.2346	0.00303447
16.243	1.84045e-05
16.2513	0.00312352
16.2596	6.99689e-05
16.268	0.000334912
16.2763	0.000140695
16.2846	0.000369318
16.293	0.000419568
16.3013	0.00268999
16.3096	0.00358125
16.318	0.00057287
16.3263	0.000571536
16.3346	0.00315003
16.343	0.00298298
16.3513	0.000418625
16.3596	0.00338107
16.368	0.000516376
16.3763	3.51332e-05
16.3846	0.00291214
16.393	3.67668e-05
16.4013	0.00302097
16.4096	0.00308645
16.418	0.00220652
16.4263	0.00314543
16.4346	0.000202449
16.443	3.64792e-05
16.4513	0.00261192
16.4596	0.00301208
16.468	0.000297621
16.4763	0.000156854
16.4846	0.00303847
16.493	0.00239976
16.5013	0.00297319
16.5096	0.00291872
16.518	0.00233357
16.5263	0.000526811
16.5346	0.00254447
16.543	0.00296191
16.5513	0
16.5596	0.00343233
16.568	0.00285375
16.5763	0.00051145
16.5846	0.00353887
16.593	0.00277522
16.6013	0.00297564
16.6096	0.000595843
16.618	0.00249534
16.6263	0.00229139
16.6346	0.0029254
16.643	0.00293233
16.6513	0.000619968
[truncated: 297 more rows]

## Sheet: 37C
Time(h)	WTR (g/m2/day)@ 37C
0.0200729	3.78962
0.186742	0.497272
0.353409	0.0367214
0.52008	0
0.686751	0
0.853418	0.0332853
1.02009	0.00859366
1.18676	0.00845582
1.35343	0.0174701
1.5201	0
1.68677	0.0349401
1.85344	0.00769444
2.02011	0.0266393
2.18678	0.04837
2.35344	0.00806171
2.52012	0.0163799
2.68678	0.031256
2.85345	0.0307776
3.02012	0.0220551
3.18679	0.0367582
3.35346	0.0079364
3.52013	0.0362123
3.6868	0.0147031
3.85347	0.0210939
4.02014	0
4.18681	0.0281253
4.35347	0.0651822
4.52014	0.00806169
4.68681	0.0142715
4.85348	0.00781404
5.02015	0.0362126
5.18682	0.0289698
5.35349	0.0538605
5.52016	0.0327101
5.68683	0.0784927
5.85349	0.015389
6.02016	0.0661646
6.18683	0.0471199
6.3535	0.00663583
6.52017	0.0597225
6.68683	0.0151553
6.8535	0.0580531
7.02017	0.0729917
7.18684	0.0606201
7.35351	0.0298532
7.52018	0.0142711
7.68686	0.0289693
7.85353	0.0134626
8.0202	0.0671696
8.18687	0.0846382
8.35354	0.0190813
8.52021	0.0367581
8.68688	0.068292
8.85355	0.0318027
9.02022	0.0572449
9.18689	0.0579396
9.35356	0.0142716
9.52022	0
9.68689	0.0570855
9.85356	0.0564536
10.0202	0.0250905
10.1869	0.039815
10.3536	0.0409752
10.5202	0.0488172
10.6869	0
10.8536	0.0305107
11.0202	0.00654193
11.1869	0
11.3536	0.00654204
11.5203	0.0305107
11.6869	0.024409
11.8536	0.0322522
12.0203	0.0196261
12.1869	0.0309325
12.3536	0.0122043
12.5203	0.0180582
12.6869	0
12.8536	0
13.0203	0
13.1869	0.0300975
13.3536	0.00593853
13.5203	0.0237545
13.6869	0.0250905
13.8536	0
14.0203	0.0313626
14.187	0.00585908
14.3536	0.0318027
14.5203	0.0125455
14.687	0.012373
14.8536	0
15.0203	0.0061864
15.187	0.0185595
15.3537	0.0237545
15.5203	0.00585918
15.687	0.0351551
15.8537	0
16.0203	0.0117182
16.187	0.030932
16.3537	0.0125452
16.5203	0.00601961
16.687	0.0127211
16.8537	0.0527326
17.0204	0.0168913
17.187	0
17.3537	0.0337827
17.5204	0.0183064
17.687	0.0117184
17.8537	0.0118771
18.0204	0.024078
18.187	0.00563044
18.3537	0.0296932
18.5204	0.012039
18.687	0.0346885
18.8537	0.00555726
19.0204	0.0175775
19.187	0.0231253
19.3537	0.00555717
19.5204	0.0234367
19.6871	0.00585918
19.8537	0
20.0204	0.00585918
20.1871	0.0292959
20.3537	0
20.5204	0.0117184
20.6871	0.0112609
20.8537	0.0171155
21.0204	0.0175775
21.1871	0
21.3538	0.0117184
21.5204	0.00578141
21.6871	0.0289071
21.8538	0.0270742
22.0204	0
22.1871	0
22.3538	0.0270742
22.5204	0.0289071
22.6871	0.0346885
22.8538	0.0106914
23.0204	0.00563035
23.1871	0.00527791
23.3538	0.0444581
23.5205	0.00585928
23.6871	0.0168913
23.8538	0
24.0205	0.00563054
24.1871	0.0111143
24.3538	0.00548522
24.5205	0.0168913
24.6871	0.0285259
24.8538	0.00527783
25.0205	0.0225218
25.1871	0.033343
25.3538	0
25.5205	0.0277863
25.6872	0.0277858
25.8538	0.0052113
26.0205	0.016891
26.1872	0.00541475
26.3538	0.0285259
26.5205	0.0289071
26.6872	0.0481115
26.8539	0.0205845
27.0205	0.00508206
27.1872	0.0104228
27.3539	0.0312678
27.5205	0.0281522
27.6872	0.0222287
27.8539	0.00534563
28.0205	0
28.1872	0.03742
28.3539	0.0154383
28.5206	0.0257306
28.6872	0.0274266
28.8539	0.0054854
29.0206	0.00541493
29.1872	0.00555717
29.3539	0.00548531
29.5206	0.00548531
29.6872	0
29.8539	0
30.0206	0.0216594
30.1872	0.0156342
30.3539	0.0168913
30.5206	0.00541484
30.6873	0
30.8539	0
31.0206	0.0228203
31.1873	0.0154383
31.3539	0.0274266
31.5206	0.0164559
31.6873	0.005278
31.8539	0
32.0206	0
32.1873	0.00555717
32.3539	0.00534572
32.5206	0
32.6873	0.03742
32.8539	0.0154383
33.0206	0
33.1873	0
33.3539	0.0111143
33.5206	0.0105558
33.6873	0.0216594
33.854	0.0301147
34.0206	0
34.1873	0.0451727
34.354	0.00563044
34.5206	0.0247874
34.6873	0.005278
34.854	0.014691
35.0206	0.00548531
35.1873	0.0386988
35.354	0.0396592
35.5207	0.0267286
35.6873	0.005278
35.854	0.031668
36.0207	0.0293815
36.1873	0
36.354	0.0293815
36.5207	0.0316675
36.6873	0.00527791
36.854	0.0469025
37.0207	0.00944339
37.1874	0
37.354	0.00472169
37.5207	0.0451727
37.6874	0.015834
37.854	0.0364797
38.0207	0.00483744
38.1874	0.00527791
38.354	0.0195876
38.5207	0.0200768
38.6874	0
38.854	0.00501919
39.0207	0.00472162
39.1874	0.00495749
39.3541	0.0143374
39.5207	0.0102924
39.6874	0.0195876
39.8541	0.0146907
40.0207	0.00472177
40.1874	0.00483744
40.3541	0.037323
40.5207	0.026729
40.6874	0.0347024
40.8541	0.0195873
41.0207	0.0156342
41.1874	0.0519395
41.3541	0.00455572
41.5207	0.0513183
41.6874	0.0104228
41.8541	0.0410022
42.0207	0.0419891
42.1874	0.0304929
42.3541	0.0451727
42.5208	0.0273343
42.6874	0.0419884
42.8541	0.00508206
43.0208	0.00461006
43.1874	0.00501919
43.3541	0.0136672
43.5208	0.0532109
43.6874	0.0260569
43.8541	0
44.0208	0.00521139
44.1875	0.0368805
44.3541	0.0188868
44.5208	0.00483736
44.6875	0.0334533
44.8541	0.0266993
45.0208	0.0266993
45.1875	0.0238952
45.3541	0.00944323
45.5208	0.00466538
45.6875	0.00477904
45.8541	0.0424945
46.0208	0.0257875
46.1875	0.0571785
46.3542	0.0401535
46.5208	0.0580492
46.6875	0.00434769
46.8542	0.0440722
47.0208	0.0483744
47.1875	0.00869553
47.3542	0.0396599
47.5208	0.0430106
47.6875	0.0266993
47.8542	0.040049
48.0209	0.00495749
48.1875	0.00450234
48.3542	0.00979365
48.5209	0.0307879
48.6875	0.027014
48.8542	0.0141653
49.0209	0.00933091
49.1875	0.00461006
49.3542	0.0141651
49.5209	0.0177998
49.6875	0.0148727
49.8542	0
50.0209	0.0247874
50.1875	0.0587629
50.3542	0.0300849
50.5209	0.013507
50.6876	0.0222494
50.8542	0.0238952
51.0209	0.00472169
51.1876	0.00483736
51.3542	0.0430106
51.5209	0.0347816
51.6876	0
51.8542	0.00869553
52.0209	0.00444988
52.1876	0.0257871
52.3543	0.0238952
52.5209	0.0410015
52.6876	0.00429791
52.8543	0
53.0209	0.00859583
53.1876	0.0270136
53.3543	0.00461006
53.5209	0.0273348
53.6876	0.0257875
53.8543	0.00849783
54.021	0.00840177
54.1876	0.0207683
54.3543	0.0355997
54.521	0.0273343
54.6876	0.00830706
54.8543	0.0222494
55.021	0
55.1876	0.00444988
55.3543	0.00444988
55.521	0.0225117
55.6876	0.0294062
55.8543	0.0041536
56.021	0.0041536
56.1877	0.00410711
56.3543	0.0126027
56.521	0.0297429
56.6877	0.00911144
56.8543	0.0332288
57.021	0.00415367
57.1877	0.00840177
57.3543	0.00406132
57.521	0.0124608
57.6877	0.00840177
57.8543	0.0162453
58.021	0.00803286
58.1877	0.0317777
58.3544	0.0351862
58.521	0.00434769
58.6877	0.00444988
58.8544	0.00879669
59.021	0.0391299
59.1877	0.0158891
59.3544	0.0332288
59.521	0.0130429
59.6877	0.0171917
59.8544	0.0249216
60.0211	0.0160655
60.1877	0.0397222
60.3544	0.00450234
60.5211	0.0120493
60.6877	0.0173908
60.8544	0.0126027
61.0211	0.00900482
61.1877	0.024643
61.3544	0.00420089
61.5211	0
61.6877	0.0126029
61.8544	0.0171917
62.0211	0.0175934
62.1878	0
62.3544	0
62.5211	0.0205359
62.6878	0.0124608
62.8544	0.00849783
63.0211	0.00424898
63.1878	0.0126027
63.3544	0.00439834
63.5211	0.0254943
63.6878	0.00821421
63.8544	0.0217385
64.0211	0.00434769
64.1878	0.00859569
64.3545	0.0169957
64.5211	0.0123213
64.6878	0.013195
64.8545	0.00424898
65.0211	0.0177995
65.1878	0.0243679
65.3545	0.0124606
65.5212	0.0210044
65.6878	0.00879669
65.8545	0.0123213
66.0212	0.00911159
66.1878	0.0481972
66.3545	0.0317777
66.5212	0.0351868
66.6878	0
66.8545	0.0307884
67.0212	0.0160657
67.1878	0.0336071
67.3545	0.0263901
67.5212	0.027014
67.6878	0.00410711
67.8545	0.0177995
68.0212	0.0171917
68.1879	0.00849797
68.3545	0.0294067
68.5212	0.00785759
68.6879	0.0246426
68.8545	0.0168033
69.0212	0.00392873
69.1879	0.0166147
69.3545	0.00821421
69.5212	0.00406132
69.6879	0.0166144
69.8546	0.0155441
70.0212	0.0317777
70.1879	0.00849797
70.3546	0.011658
70.5212	0.0164284
70.6879	0.0243683
70.8546	0.00384386
71.0212	0.0123213
71.1879	0.00794457
71.3546	0.00803286
71.5212	0.00777177
71.6879	0.00785745
71.8546	0.0304197
72.0213	0.025236
72.1879	0.0451782
72.3546	0.0284297
72.5213	0.0114074
72.6879	0.00840177
72.8546	0.037217
73.0213	0.0300938
73.1879	0.00406132
73.3546	0.0111647
73.5213	0.0252053
73.6879	0.0119168
73.8546	0.00406139
74.0213	0.0361473
74.188	0.0257753
74.3546	0.0372164
74.5213	0.0328568
74.688	0
74.8546	0.0205355
75.0213	0.0384386
75.188	0.0110467
75.3546	0.00397222
75.5213	0.0327902
75.688	0.0360514
75.8546	0.0284292
76.0213	0.0388595
76.188	0.0145734
76.3547	0.0334942
76.5213	0.0240986
76.688	0.0278055
76.8547	0.0148863
77.0213	0.00760492
77.188	0.0152098
77.3547	0.00397215
77.5213	0.0153755
77.688	0.00380252
77.8547	0.0304202
78.0214	0.0279523
78.188	0.0384338
78.3547	0.0314298
78.5214	0.0418271
78.688	0.00349404
78.8547	0.00376172
79.0214	0.00345814
79.188	0.0342221
79.3547	0.0228148
79.5214	0.00356753
79.6881	0.0230628
79.8547	0.0266172
80.0214	0.0142701
80.1881	0.0109301
80.3547	0.00368225
80.5214	0.0294575
80.6881	0.00677587
80.8547	0.0216309
81.0214	0.00721029
81.1881	0.00368219
81.3547	0.0255039
81.5214	0.017114
81.6881	0.0103743
81.8548	0.0035305
82.0214	0.0136914
82.1881	0.00368225
82.3548	0
82.5214	0
82.6881	0.00345814
82.8548	0.0148865
83.0214	0.0324463
83.1881	0.00338799
83.3548	0.0145732
83.5215	0.0247135
83.6881	0.00338805
83.8548	0.00356759
84.0215	0.00335371
84.1881	0.00721029
84.3548	0.00342285
84.5215	0.00356759
84.6881	0.00338799
84.8548	0.021183
85.0215	0.0144206
85.1881	0.0257753
85.3548	0.0301834
85.5215	0.00670731
85.6881	0.0205364
85.8548	0.0178376
86.0215	0.0288416
86.1881	0.0098601
86.3548	0.0209639
86.5215	0.0174699
86.6882	0.0033199
86.8548	0.00345814
87.0215	0.00335377
87.1882	0.0034941
87.3548	0.00338799
87.5215	0.0105913
87.6882	0.00349404
87.8548	0.0214052
88.0215	0.0197202
88.1882	0.0134149
88.3549	0.0136912
88.5215	0.00349404
88.6882	0.013552
88.8549	0.0100611
89.0215	0.00698796
89.1882	0.0032867
89.3549	0.0414977
89.5216	0.0148865
89.6882	0.0630791
89.8549	0.0337398
90.0216	0.0483813
90.1882	0.0244587
90.3549	0.0103744
90.5216	0.0144206
90.6882	0.018026
90.8549	0.0034228
91.0216	0.0214052
91.1882	0.00364342
91.3549	0.0105915
91.5216	0.00706087
91.6882	0.00721029
91.8549	0.0288416
92.0216	0.00331995
92.1883	0.0218598
92.3549	0.0035305
92.5216	0.0216309
92.6883	0.0199197
92.8549	0.0203279
93.0216	0.028244
93.1883	0.00368219
93.3549	0.0384338
93.5216	0.0032867
93.6883	0.0141222
93.855	0.0136912
94.0216	0.010164
94.1883	0.00706111
94.355	0
94.5216	0.0176525
94.6883	0.0139764
94.855	0.013552
95.0216	0.010061
95.1883	0
95.355	0.0167686
95.5216	0.0199197
95.6883	0.00356753
95.855	0.0032867
96.0217	0.0282444
96.1883	0.0178376
96.355	0.0234756
96.5217	0.0199194
96.6883	0.0142699
96.855	0.0311233
97.0217	0.00325394
97.1883	0.0209642
97.355	0.0138328
97.5217	0.00335371
97.6883	0.0104819
97.855	0.0103744
98.0217	0.0144208
98.1884	0.01992
98.355	0.00338799
98.5217	0.0131466
98.6884	0.0195237
98.855	0.0314463
99.0217	0.00356747
99.1884	0.0103744
99.355	0.0103744
99.5217	0.00335366
99.6884	0.00349404
99.8551	0.0199197
100.022	0.00328664
100.188	0.00335371
100.355	0.00664002
100.522	0.0164335
100.688	0.0174699
100.855	0.0172904
101.022	0.0165998
101.188	0.0032867
101.355	0.00335371
101.522	0.003254
101.688	0.00677609
101.855	0.00956965
102.022	0.0209639
102.188	0.0304919
102.355	0.0191393
102.522	0.0127595
102.688	0.00331995
102.855	0.00966502
103.022	0.0161084
103.188	0.0203276
103.355	0.00684559
103.522	0.00331995
103.688	0.0138323
103.855	0.0287089
104.022	0.00315856
104.188	0.0128867
104.355	0.0032867
104.522	0.00976183
104.688	0
104.855	0.0162697
105.022	0.0128867
105.188	0.0125106
105.355	0.00670743
105.522	0.0191393
105.688	0.00631701
105.855	0.00312764
106.022	0.0191393
106.189	0.00995986
106.355	0.0164335
106.522	0.00947568
106.689	0.0159494
106.855	0.00995986
107.022	0.0065734
107.189	0.00650789
107.355	0
107.522	0.00650789
107.689	0.012634
107.855	0.00625529
108.022	0.00929185
108.189	0.00966502
108.355	0.00318988
108.522	0.003254
108.689	0.0161084
108.855	0
109.022	0.00966502
109.189	0.0127595
109.355	0.00309723
109.522	0.0126342
109.689	0.00322167
109.855	0.0223292
110.022	0.0180522
110.189	0.0150433
110.355	0.0126342
110.522	0
110.689	0.00315856
110.855	0.00315851
111.022	0.0218939
111.189	0.0118069
111.355	0.00300866
111.522	0.00595982
111.689	0.00295167
111.855	0.0120346
112.022	0.00306726
112.189	0.0182263
112.355	0
112.522	0.0182266
112.689	0.0153365
112.855	0.00579257
113.022	0.00300866
113.189	0.00292383
113.355	0.00607554
113.522	0.0200842
113.689	0.00284249
113.855	0.026067
114.022	0.00309728
114.189	0.0200842
114.355	0.00579257
114.522	0.00877134
114.689	0.00298001
114.855	0.0173777
115.022	0.00281609
115.189	0.00292378
115.355	0.00284245
115.522	0.00295172
115.689	0.0258226
115.855	0.00542847
116.022	0.00281609
116.189	0.013448
116.355	0.00537918
116.522	0.00273917
116.689	0.0108571
116.855	0.01137
117.022	0.00563217
117.189	0.0111602
117.355	0.00271419
117.522	0.0168962
117.689	0.0172151
117.855	0.01192
118.022	0.0027645
118.189	0.0118067
118.355	0.0200842
118.522	0
118.689	0.00860753
118.855	0.00568489
119.022	0.00844826
119.189	0.00877134
119.355	0.00289628
119.522	0.00590334
119.689	0
119.855	0
120.022	0.008855
120.189	0.0114767
120.355	0.00306731
120.522	0.0227396
120.689	0.0028424
120.855	0.00860753
121.022	0.0116953
121.189	0.00297996
121.355	0.00590324
121.522	0.0116949
121.689	0.00284245
121.855	0.00289628
122.022	0.00860738
122.189	0.00595992
122.355	0.0112643
122.522	0.00860738
122.689	0.00579257
122.855	0.00281609
123.022	0.0116949
123.189	0.00877119
123.355	0.00568489
123.522	0
123.689	0.00284245
123.855	0.0113696
124.022	0.008855
124.189	0.017543
124.355	0.00279009
124.522	0.00289628
124.689	0.00281609
124.856	0
125.022	0.00563217
125.189	0.00286913
125.356	0
125.522	0
125.689	0.0028424
125.856	0.00579257
126.022	0.0144814
126.189	0.0165865
126.356	0.00273917
126.522	0.0111606
126.689	0.00284245
126.856	0.0112643
127.022	0.00273917
127.189	0.00284245
127.356	0.00276446
127.522	0.00573835
127.689	0.0244285
127.856	0.00264143
128.022	0.00268959
128.189	0
128.356	0.00537927
128.522	0.00814284
128.689	0.016587
128.856	0.00860753
129.022	0.00568489
129.189	0.0140807
129.356	0
129.522	0.00844812
129.689	0
129.856	0.00563227
130.022	0.0109569
130.189	0.00271428
130.356	0.00276446
130.522	0.00547826
130.689	0.00271424
130.856	0.00552892
131.022	0.00533074
131.189	0.0108569
131.356	0.00276441
131.522	0.00273913
131.689	0.00279009
131.856	0.0193515
132.022	0.00261781
132.189	0.00547835
132.356	0.00266537
132.522	0.00271424
132.689	0.0105657
132.856	0
133.022	0
133.189	0.00785357
133.356	0.00271424
133.522	0.00264143
133.689	0.00537927
133.856	0.00268959
134.022	2.055
134.189	0.193241
134.356	0.0392143
134.522	0.0149886
134.689	0.0178235
134.856	0.0168068
135.022	0.0131148

## Sheet: Activation energy
1/T (K^-1)	log (WTR)
0.00275482	1.51283
0.00289017	-0.0187562
0.00316456	-2.85977
