# Supplementary material for: Wireless, battery-free, and real-time monitoring of water permeation across thin-film encapsulation
Source: Nat Commun. 2024 Aug 28;15:7443. doi: 10.1038/s41467-024-51247-3 (PMC11358307; doi:10.1038/s41467-024-51247-3)
Supplement: Supplementary file 4 — Source data for main figures [file 41467_2024_51247_MOESM4_ESM.zip › Fig4/Fig4b.xlsx]

## Sheet: Sheet1
Time(h)	f_OSC (Hz)
0.00107408	3578100
0.00940767	3578100
0.0177411	3577800
0.0260747	3578000
0.0344083	3577800
0.0427416	3577800
0.0510752	3577900
0.0594087	3577900
0.0677421	3577900
0.0760756	3577600
0.084409	3577900
0.0927423	3577800
0.101076	3577600
0.109409	3577800
0.117743	3577700
0.126076	3577700
0.13441	3577600
0.142743	3577600
0.151076	3577500
0.15941	3577800
0.167743	3577500
0.176077	3577400
0.18441	3577700
0.192744	3577600
0.201077	3577400
0.209411	3577600
0.217744	3577600
0.226077	3577300
0.234411	3577600
0.242745	3577300
0.251078	3577600
0.259412	3577600
0.267745	3577600
0.276079	3577500
0.284412	3577600
0.292746	3577500
0.301079	3577300
0.309413	3577300
0.317746	3577500
0.326079	3577400
0.334413	3577500
0.342746	3577500
0.35108	3577300
0.359413	3577400
0.367747	3577100
0.37608	3577300
0.384414	3577400
0.392747	3577500
0.401081	3577200
0.409414	3577100
0.417748	3577400
0.426081	3577200
0.434414	3577000
0.442748	3577200
0.451081	3577100
0.459415	3577100
0.467749	3577000
0.476082	3577100
0.484415	3577100
0.492749	3577000
0.501082	3577200
0.509416	3577000
0.517749	3577200
0.526083	3576900
0.534416	3576900
0.54275	3577100
0.551083	3577100
0.559417	3577100
0.56775	3576900
0.576084	3577100
0.584417	3577000
0.592751	3576800
0.601084	3577200
0.609418	3577100
0.617751	3576900
0.626085	3576800
0.634418	3576800
0.642751	3577200
0.651085	3577000
0.659418	3576900
0.667752	3576800
0.676085	3576800
0.684419	3576900
0.692752	3577100
0.701086	3577100
0.709419	3576900
0.717753	3576900
0.726086	3577200
0.734419	3576900
0.742753	3577100
0.751086	3577200
0.75942	3576800
0.767753	3576800
0.776087	3576900
0.784421	3576800
0.792754	3576800
0.801087	3576900
0.809421	3576800
0.817754	3577000
0.826088	3576800
0.834421	3577000
0.842755	3576900
0.851089	3576900
0.859422	3577000
0.867756	3576800
0.876089	3576800
0.884423	3576800
0.892756	3577000
0.901089	3576800
0.909423	3576800
0.917756	3576800
0.92609	3577000
0.934423	3577000
0.942757	3577000
0.95109	3577100
0.959424	3576900
0.967757	3576800
0.976091	3576800
0.984424	3576900
0.992758	3576900
1.00109	3576900
1.00942	3577100
1.01776	3576800
1.02609	3576700
1.03443	3577100
1.04276	3577100
1.05109	3576800
1.05943	3577100
1.06776	3577000
1.07609	3576700
1.08443	3576800
1.09276	3576800
1.10109	3577000
1.10943	3576900
1.11776	3576800
1.12609	3577000
1.13443	3577000
1.14276	3576900
1.15109	3576700
1.15943	3576900
1.16776	3577000
1.17609	3576700
1.18443	3577000
1.19276	3577100
1.2011	3577100
1.20943	3577000
1.21776	3576900
1.2261	3576900
1.23443	3576700
1.24276	3576700
1.2511	3577000
1.25943	3576800
1.26776	3576700
1.2761	3576800
1.28443	3576800
1.29276	3576700
1.3011	3577000
1.30943	3577000
1.31776	3577000
1.3261	3577000
1.33443	3577000
1.34276	3576900
1.3511	3576800
1.35943	3576700
1.36777	3576700
1.3761	3577000
1.38443	3576700
1.39277	3576800
1.4011	3577000
1.40943	3576700
1.41777	3576800
1.4261	3576700
1.43443	3577000
1.44277	3576800
1.4511	3577000
1.45943	3576800
1.46777	3576900
1.4761	3576800
1.48443	3576800
1.49277	3577000
1.5011	3576700
1.50943	3576900
1.51777	3577100
1.5261	3576800
1.53443	3576800
1.54277	3576900
1.5511	3576700
1.55944	3577000
1.56777	3577000
1.5761	3577000
1.58444	3577000
1.59277	3576700
1.6011	3576900
1.60944	3576800
1.61777	3576800
1.6261	3576800
1.63444	3576700
1.64277	3576700
1.6511	3576800
1.65944	3576900
1.66777	3576600
1.6761	3576800
1.68444	3576900
1.69277	3576900
1.7011	3576700
1.70944	3576700
1.71777	3576700
1.7261	3576900
1.73444	3576700
1.74277	3576700
1.7511	3576900
1.75944	3576600
1.76777	3576700
1.7761	3576600
1.78444	3576700
1.79277	3576600
1.8011	3576800
1.80944	3576900
1.81777	3576800
1.82611	3576800
1.83444	3577000
1.84277	3576700
1.85111	3576700
1.85944	3576700
1.86777	3577000
1.87611	3576700
1.88444	3576800
1.89277	3576800
1.90111	3576800
1.90944	3576800
1.91777	3576700
1.92611	3577000
1.93444	3576900
1.94277	3576900
1.95111	3576700
1.95944	3576700
1.96777	3576800
1.97611	3577000
1.98444	3577000
1.99277	3576700
2.00111	3576700
2.00944	3576800
2.01778	3576900
2.02611	3577000
2.03444	3576700
2.04278	3576800
2.05111	3576700
2.05944	3576800
2.06778	3576700
2.07611	3576700
2.08444	3576800
2.09278	3577000
2.10111	3577000
2.10944	3576700
2.11778	3576700
2.12611	3576800
2.13444	3576700
2.14278	3576900
2.15111	3576900
2.15944	3576600
2.16778	3576900
2.17611	3576700
2.18445	3576700
2.19278	3576800
2.20111	3576900
2.20945	3576800
2.21778	3576800
2.22611	3576900
2.23445	3576900
2.24278	3577000
2.25111	3577100
2.25945	3576700
2.26778	3576700
2.27611	3576700
2.28445	3576700
2.29278	3576700
2.30111	3577000
2.30945	3576700
2.31778	3576700
2.32611	3576800
2.33445	3576600
2.34278	3576800
2.35111	3576900
2.35945	3576700
2.36778	3576700
2.37611	3576800
2.38445	3576900
2.39278	3576900
2.40111	3576800
2.40945	3576900
2.41778	3576700
2.42612	3577000
2.43445	3576800
2.44278	3577000
2.45112	3576800
2.45945	3577000
2.46778	3577000
2.47612	3576700
2.48445	3576800
2.49278	3577000
2.50112	3577000
2.50945	3576900
2.51778	3576800
2.52612	3577000
2.53445	3576900
2.54278	3577000
2.55112	3576600
2.55945	3576700
2.56778	3576700
2.57612	3576700
2.58445	3576900
2.59278	3576800
2.60112	3576700
2.60945	3576800
2.61779	3577000
2.62612	3576700
2.63445	3576700
2.64279	3577000
2.65112	3577000
2.65945	3576800
2.66779	3576800
2.67612	3576700
2.68445	3576800
2.69279	3576900
2.70112	3576800
2.70945	3576900
2.71779	3576700
2.72612	3576900
2.73445	3576900
2.74279	3576700
2.75112	3576900
2.75945	3576800
2.76779	3576900
2.77612	3577000
2.78445	3576900
2.79279	3576800
2.80112	3576900
2.80946	3576700
2.81779	3576700
2.82612	3576800
2.83446	3576800
2.84279	3577000
2.85112	3576700
2.85946	3576900
2.86779	3576900
2.87612	3577000
2.88446	3577000
2.89279	3576700
2.90112	3576800
2.90946	3576800
2.91779	3576900
2.92612	3576700
2.93446	3576700
2.94279	3576600
2.95112	3576600
2.95946	3577000
2.96779	3576700
2.97612	3576700
2.98446	3576700
2.99279	3577000
3.00113	3576800
3.00946	3577000
3.01779	3576800
3.02613	3577000
3.03446	3576700
3.04279	3576800
3.05113	3576800
3.05946	3576900
3.06779	3577000
3.07613	3576800
3.08446	3576800
3.09279	3577000
3.10113	3576700
3.10946	3576600
3.11779	3577000
3.12613	3576700
3.13446	3577000
3.14279	3576700
3.15113	3576900
3.15946	3576900
3.16779	3576700
3.17613	3576800
3.18446	3576700
3.19279	3576900
3.20113	3577000
3.20946	3576700
3.2178	3576600
3.22613	3576900
3.23446	3576700
3.2428	3576600
3.25113	3576900
3.25946	3576900
3.2678	3576700
3.27613	3576900
3.28446	3577000
3.2928	3577000
3.30113	3576900
3.30946	3576800
3.3178	3576800
3.32613	3576600
3.33446	3577000
3.3428	3577000
3.35113	3576600
3.35946	3576700
3.3678	3576800
3.37613	3576900
3.38446	3576900
3.3928	3576600
3.40113	3576900
3.40946	3576800
3.4178	3576800
3.42613	3577000
3.43447	3576700
3.4428	3576700
3.45113	3576700
3.45947	3577000
3.4678	3576800
3.47613	3577000
3.48447	3576800
3.4928	3576700
3.50113	3577000
3.50947	3576600
3.5178	3577000
3.52613	3576700
3.53447	3576900
3.5428	3576900
3.55113	3577000
3.55947	3576900
3.5678	3576900
3.57613	3576800
3.58447	3576600
3.5928	3576700
3.60113	3576900
3.60947	3576700
3.6178	3576900
3.62614	3576900
3.63447	3577000
3.6428	3577000
3.65114	3576800
3.65947	3576700
3.6678	3576900
3.67614	3577100
3.68447	3576900
3.6928	3576800
3.70114	3576700
3.70947	3577100
3.7178	3577000
3.72614	3577100
3.73447	3576700
3.7428	3576800
3.75114	3576700
3.75947	3576900
3.7678	3576800
3.77614	3576700
3.78447	3576600
3.7928	3576700
3.80114	3576900
3.80947	3577000
3.8178	3576900
3.82614	3577000
3.83447	3576700
3.84281	3576700
3.85114	3576800
3.85947	3576700
3.86781	3576900
3.87614	3577000
3.88447	3576700
3.89281	3577000
3.90114	3576800
3.90947	3576600
3.91781	3576800
3.92614	3576800
3.93447	3576700
3.94281	3576700
3.95114	3576800
3.95947	3576900
3.96781	3576800
3.97614	3576900
3.98447	3576800
3.99281	3576800
4.00114	3576900
4.00947	3576700
4.01781	3577000
4.02614	3577000
4.03447	3576800
4.04281	3576700
4.05114	3577000
4.05947	3576900
4.06781	3576700
4.07614	3576800
4.08448	3577000
4.09281	3577000
4.10114	3576700
4.10948	3577000
4.11781	3576600
4.12614	3576700
4.13448	3576900
4.14281	3576600
4.15114	3577000
4.15948	3576700
4.16781	3577000
4.17614	3576800
4.18448	3576700
4.19281	3576800
4.20114	3576800
4.20948	3576900
4.21781	3576800
4.22614	3576700
4.23448	3577100
4.24281	3576700
4.25114	3577000
4.25948	3576900
4.26781	3577000
4.27614	3576800
4.28448	3576900
4.29281	3577000
4.30115	3576700
4.30948	3576900
4.31781	3576800
4.32615	3576700
4.33448	3576700
4.34281	3577000
4.35115	3576800
4.35948	3576900
4.36781	3577000
4.37615	3576800
4.38448	3576900
4.39281	3577000
4.40115	3576900
4.40948	3576800
4.41781	3576800
4.42615	3576900
4.43448	3577000
4.44281	3576700
4.45115	3576700
4.45948	3576900
4.46781	3577000
4.47615	3576700
4.48448	3576700
4.49282	3576700
4.50115	3576800
4.50948	3577000
4.51782	3576900
4.52615	3576700
4.53448	3576800
4.54282	3576900
4.55115	3577000
4.55948	3576900
4.56782	3576900
4.57615	3577000
4.58448	3577000
4.59282	3576600
4.60115	3576900
4.60948	3576600
4.61782	3576900
4.62615	3577000
4.63448	3576800
4.64282	3576700
4.65115	3576900
4.65948	3576800
4.66782	3576900
4.67615	3576800
4.68449	3576700
4.69282	3576800
4.70115	3576700
4.70949	3576900
4.71782	3576700
4.72615	3577000
4.73449	3576700
4.74282	3576900
4.75115	3576700
4.75949	3576800
4.76782	3577000
4.77615	3576900
4.78449	3576800
4.79282	3576900
4.80115	3576900
4.80949	3576800
4.81782	3576800
4.82615	3576600
4.83449	3577000
4.84282	3576900
4.85115	3577000
4.85949	3577000
4.86782	3576800
4.87615	3577100
4.88449	3577000
4.89282	3576800
4.90116	3576800
4.90949	3576800
4.91782	3577000
4.92616	3576900
4.93449	3577000
4.94282	3576700
4.95116	3577000
4.95949	3576900
4.96782	3576900
4.97616	3576800
4.98449	3576800
4.99282	3576700
5.00116	3576700
5.00949	3576900
5.01782	3577000
5.02616	3576800
5.03449	3577000
5.04282	3577000
5.05116	3577000
5.05949	3576900
5.06782	3576800
5.07616	3576800
5.08449	3576800
5.09283	3576700
5.10116	3576600
5.10949	3576600
5.11783	3576900
5.12616	3576900
5.13449	3576700
5.14283	3577000
5.15116	3576600
5.15949	3577000
5.16783	3576900
5.17616	3576800
5.18449	3576900
5.19283	3576600
5.20116	3577000
5.20949	3576800
5.21783	3576800
5.22616	3576800
5.23449	3576900
5.24283	3576900
5.25116	3576800
5.2595	3576900
5.26783	3576600
5.27616	3576900
5.2845	3576600
5.29283	3576700
5.30116	3576700
5.3095	3577000
5.31783	3576600
5.32616	3576700
5.3345	3576800
5.34283	3576900
5.35116	3577000
5.3595	3577000
5.36783	3576700
5.37616	3576900
5.3845	3576600
5.39283	3576700
5.40116	3576800
5.4095	3576900
5.41783	3576900
5.42616	3577000
5.4345	3576900
5.44283	3576800
5.45116	3577000
5.4595	3577000
5.46783	3576800
5.47617	3576800
5.4845	3576700
5.49283	3576700
5.50117	3576700
5.5095	3576800
5.51783	3577000
5.52617	3577000
5.5345	3576800
5.54283	3576800
5.55117	3577000
5.5595	3576800
5.56783	3576600
5.57617	3576800
5.5845	3577000
5.59283	3576800
5.60117	3576900
5.6095	3576900
5.61783	3577000
5.62617	3576700
5.6345	3576700
5.64283	3576900
5.65117	3576700
5.6595	3576900
5.66784	3576900
5.67617	3576800
5.6845	3577000
5.69284	3576700
5.70117	3576900
5.7095	3576900
5.71784	3576600
5.72617	3576700
5.7345	3576600
5.74284	3576700
5.75117	3576900
5.7595	3576900
5.76784	3576700
5.77617	3576800
5.7845	3576800
5.79284	3576800
5.80117	3577000
5.8095	3577000
5.81784	3576600
5.82617	3576700
5.8345	3576900
5.84284	3576700
5.85117	3576700
5.8595	3576600
5.86784	3576800
5.87617	3576900
5.88451	3576600
5.89284	3576800
5.90117	3576600
5.90951	3577000
5.91784	3576800
5.92617	3576700
5.93451	3576700
5.94284	3577000
5.95117	3577000
5.95951	3576700
5.96784	3576700
5.97617	3577000
5.98451	3576800
5.99284	3576900
6.00117	3576700
6.00951	3576800
6.01784	3576700
6.02617	3576900
6.03451	3576900
6.04284	3576700
6.05117	3576700
6.05951	3576800
6.06784	3576800
6.07617	3576800
6.08451	3576700
6.09284	3576700
6.10118	3576700
6.10951	3576800
6.11784	3576600
6.12618	3576800
6.13451	3576600
6.14284	3576800
6.15118	3576800
6.15951	3576700
6.16784	3576700
6.17618	3576600
6.18451	3576600
6.19284	3577000
6.20118	3576900
6.20951	3576800
6.21784	3576800
6.22618	3576600
6.23451	3576900
6.24284	3576700
6.25118	3576900
6.25951	3577000
6.26784	3576600
6.27618	3576900
6.28451	3576600
6.29284	3576900
6.30118	3576800
6.30951	3576900
6.31785	3576700
6.32618	3576700
6.33451	3576600
6.34285	3576800
6.35118	3577000
6.35951	3576600
6.36785	3576700
6.37618	3576700
6.38451	3576700
6.39285	3576900
6.40118	3576700
6.40951	3576800
6.41785	3577000
6.42618	3576900
6.43451	3576700
6.44285	3576900
6.45118	3576900
6.45951	3576600
6.46785	3576700
6.47618	3576700
6.48451	3576700
6.49285	3576800
6.50118	3576700
6.50952	3576600
6.51785	3577000
6.52618	3577000
6.53452	3576900
6.54285	3576700
6.55118	3576800
6.55952	3577100
6.56785	3576700
6.57618	3576800
6.58452	3576800
6.59285	3576700
6.60118	3576800
6.60952	3576700
6.61785	3576800
6.62618	3576700
6.63452	3576900
6.64285	3576900
6.65118	3576800
6.65952	3576700
6.66785	3577000
6.67619	3577000
6.68452	3576900
6.69285	3576700
6.70119	3576900
6.70952	3576800
6.71785	3576600
6.72619	3576900
6.73452	3576900
6.74285	3576600
6.75119	3576800
6.75952	3576600
6.76785	3576900
6.77619	3576700
6.78452	3576800
6.79285	3576700
6.80119	3576600
6.80952	3576700
6.81785	3576600
6.82619	3576800
6.83452	3576700
6.84285	3576700
6.85119	3576800
6.85952	3577000
6.86785	3576900
6.87619	3576700
6.88452	3576900
6.89286	3576800
6.90119	3576600
6.90952	3576800
6.91786	3576900
6.92619	3576600
6.93452	3576800
6.94286	3576700
6.95119	3576700
6.95952	3577000
6.96786	3576600
6.97619	3576800
6.98452	3576800
6.99286	3576600
7.00119	3577000
7.00952	3576700
7.01786	3577000
7.02619	3577000
7.03452	3577000
7.04286	3576800
7.05119	3577000
7.05952	3576800
7.06786	3576800
7.07619	3576800
7.08453	3576700
7.09286	3576700
7.10119	3576900
7.10953	3576900
7.11786	3576700
7.12619	3576600
7.13453	3576800
7.14286	3576600
7.15119	3576900
7.15953	3576600
7.16786	3576800
7.17619	3576900
7.18453	3576900
7.19286	3576900
7.20119	3576800
7.20953	3576600
7.21786	3576900
7.22619	3576900
7.23453	3576700
7.24286	3576800
7.25119	3576900
7.25953	3576700
7.26786	3576900
7.27619	3577000
7.28453	3576700
7.29286	3576600
7.3012	3576700
7.30953	3576800
7.31786	3576600
7.3262	3576900
7.33453	3576600
7.34286	3576700
7.3512	3577000
7.35953	3576800
7.36786	3576800
7.3762	3576700
7.38453	3576900
7.39286	3576900
7.4012	3576900
7.40953	3576900
7.41786	3576900
7.4262	3576800
7.43453	3576900
7.44286	3576800
7.4512	3577000
7.45953	3576800
7.46786	3576800
7.4762	3576800
7.48453	3576800
7.49287	3576600
7.5012	3576800
7.50953	3576600
7.51787	3576800
7.5262	3576600
7.53453	3576600
7.54287	3577000
7.5512	3576900
7.55953	3576800
7.56787	3577000
7.5762	3576800
7.58453	3576900
7.59287	3577000
7.6012	3577000
7.60954	3576800
7.61787	3576800
7.6262	3576900
7.63454	3576900
7.64287	3577000
7.6512	3576900
7.65954	3576800
7.66787	3576900
7.6762	3576700
7.68454	3576700
7.69287	3576800
7.7012	3576900
7.70954	3576800
7.71787	3576900
7.7262	3576900
7.73454	3576700
7.74287	3576700
7.7512	3576600
7.75954	3576700
7.76787	3576600
7.7762	3576800
7.78454	3576800
7.79287	3576900
7.8012	3577000
7.80954	3576700
7.81787	3576700
7.82621	3576900
7.83454	3577000
7.84287	3577000
7.85121	3576700
7.85954	3576900
7.86787	3577000
7.87621	3576700
7.88454	3576700
7.89287	3576600
7.90121	3576600
7.90954	3577000
7.91787	3576900
7.92621	3576800
7.93454	3577000
7.94287	3576700
7.95121	3576900
7.95954	3576700
7.96787	3577000
7.97621	3576700
7.98454	3577000
7.99287	3576600
8.00121	3576700
8.00954	3576600
8.01788	3576800
8.02621	3576900
8.03454	3576900
8.04288	3576700
8.05121	3576900
8.05954	3576900
8.06788	3577000
8.07621	3576600
8.08454	3576900
8.09288	3576900
8.10121	3576900
8.10954	3576900
8.11788	3576700
8.12621	3577000
8.13454	3576900
8.14288	3576600
8.15121	3576900
8.15954	3576700
8.16788	3577000
8.17621	3576700
8.18454	3576700
8.19288	3576700
8.20121	3576800
8.20955	3576900
8.21788	3576800
8.22621	3576800
8.23455	3576600
8.24288	3576700
8.25121	3577000
8.25955	3577000
8.26788	3576800
8.27621	3576700
8.28455	3576800
8.29288	3576700
8.30121	3576800
8.30955	3576600
8.31788	3576800
8.32621	3576600
8.33455	3576900
8.34288	3576900
8.35121	3576600
8.35955	3576800
8.36788	3577000
8.37621	3576900
8.38455	3576900
8.39288	3576900
8.40122	3576900
8.40955	3576900
8.41788	3577000
8.42622	3576900
8.43455	3576800
8.44288	3576800
8.45122	3576900
8.45955	3576800
8.46788	3576600
8.47622	3576900
8.48455	3577000
8.49288	3576900
8.50122	3576900
8.50955	3576800
8.51788	3576600
8.52622	3576600
8.53455	3576800
8.54288	3576900
8.55122	3576900
8.55955	3576700
8.56788	3576900
8.57622	3576600
8.58455	3576700
8.59288	3576700
8.60122	3576800
8.60955	3576600
8.61789	3576600
8.62622	3576800
8.63455	3576900
8.64289	3576700
8.65122	3577000
8.65955	3576700
8.66789	3576700
8.67622	3576700
8.68455	3576900
8.69289	3577000
8.70122	3576800
8.70955	3577000
8.71789	3577000
8.72622	3576700
8.73455	3577000
8.74289	3577000
8.75122	3576800
8.75955	3576700
8.76789	3576900
8.77622	3576600
8.78455	3576900
8.79289	3577000
8.80122	3576900
8.80955	3576900
8.81789	3576700
8.82622	3576800
8.83456	3576900
8.84289	3576900
8.85122	3576700
8.85956	3577000
8.86789	3577000
8.87622	3577000
8.88456	3576900
8.89289	3576700
8.90122	3576900
8.90956	3576800
8.91789	3577000
8.92622	3576900
8.93456	3576700
8.94289	3577000
8.95122	3576900
8.95956	3576900
8.96789	3577000
8.97622	3576600
8.98456	3577000
8.99289	3576800
9.00122	3577000
9.00956	3576700
9.01789	3576700
9.02623	3576700
9.03456	3576800
9.04289	3576900
9.05123	3577000
9.05956	3577000
9.06789	3576900
9.07623	3576800
9.08456	3576700
9.09289	3576600
9.10123	3576900
9.10956	3577000
9.11789	3576900
9.12623	3576800
9.13456	3576700
9.14289	3576700
9.15123	3576900
9.15956	3576900
9.16789	3576700
9.17623	3576800
9.18456	3576900
9.19289	3576900
9.20123	3576700
9.20956	3576900
9.21789	3576900
9.22623	3576600
9.23456	3576800
9.24289	3576800
9.25123	3576700
9.25956	3576600
9.2679	3576700
9.27623	3576900
9.28456	3576700
9.2929	3576900
9.30123	3576700
9.30956	3576700
9.3179	3576800
9.32623	3576900
9.33456	3576900
9.3429	3576800
9.35123	3577000
9.35956	3576800
9.3679	3576700
9.37623	3577000
9.38456	3576800
9.3929	3576600
9.40123	3577000
9.40956	3576900
9.4179	3576900
9.42623	3576900
9.43456	3576900
9.4429	3576700
9.45123	3577000
9.45956	3576900
9.4679	3576700
9.47623	3576700
9.48457	3576600
9.4929	3576900
9.50123	3576700
9.50957	3576700
9.5179	3576600
9.52623	3576800
9.53457	3576400
9.5429	3576800
9.55123	3576600
9.55957	3576600
9.5679	3576600
9.57623	3576900
9.58457	3576500
9.5929	3576600
9.60123	3576700
9.60957	3576600
9.6179	3576800
9.62623	3576700
9.63457	3576600
9.6429	3576700
9.65124	3576700
9.65957	3576500
9.6679	3576800
9.67624	3576700
9.68457	3576700
9.6929	3576500
9.70124	3576500
9.70957	3576800
9.7179	3576800
9.72624	3576500
9.73457	3576700
9.7429	3576800
9.75124	3576600
9.75957	3576600
9.7679	3576700
9.77624	3576700
9.78457	3576800
9.7929	3576800
9.80124	3576700
9.80957	3576700
9.8179	3576800
9.82624	3576700
9.83457	3576700
9.84291	3576900
9.85124	3576900
9.85957	3576700
9.86791	3576900
9.87624	3576700
9.88457	3576600
9.89291	3576900
9.90124	3576700
9.90957	3576800
9.91791	3576600
9.92624	3576600
9.93457	3576800
9.94291	3576900
9.95124	3577000
9.95957	3576900
9.96791	3576700
9.97624	3576800
9.98457	3576900
9.99291	3576500
10.0012	3576700
10.0096	3576800
10.0179	3576600
10.0262	3576600
10.0346	3576600
10.0429	3576900
10.0512	3576900
10.0596	3576800
10.0679	3576800
10.0762	3576600
10.0846	3576500
10.0929	3576500
10.1012	3576600
10.1096	3576800
10.1179	3576800
10.1262	3576800
10.1346	3576500
10.1429	3576500
10.1512	3576900
10.1596	3576500
10.1679	3576800
10.1762	3576800
10.1846	3576600
10.1929	3576800
10.2012	3576900
10.2096	3576800
10.2179	3576800
10.2262	3576500
10.2346	3576700
10.2429	3576500
10.2512	3576600
10.2596	3576700
10.2679	3576500
10.2762	3576800
10.2846	3576500
10.2929	3576700
10.3012	3576600
10.3096	3576700
10.3179	3576500
10.3262	3576800
10.3346	3576500
10.3429	3576500
10.3512	3576700
10.3596	3576700
10.3679	3576800
10.3762	3576800
10.3846	3576800
10.3929	3576600
10.4012	3576900
10.4096	3576900
10.4179	3576900
10.4262	3576600
10.4346	3576900
10.4429	3576800
10.4512	3576600
10.4596	3576600
10.4679	3576800
10.4762	3576800
10.4846	3576800
10.4929	3576800
10.5012	3576900
10.5096	3576500
10.5179	3576800
10.5262	3576800
10.5346	3576900
10.5429	3576800
10.5512	3576900
10.5596	3576800
10.5679	3576800
10.5762	3576900
10.5846	3576800
10.5929	3576700
10.6013	3576500
10.6096	3576700
10.6179	3576600
10.6263	3576900
10.6346	3576800
10.6429	3576700
10.6513	3576900
10.6596	3576800
10.6679	3576600
10.6763	3576500
10.6846	3576500
10.6929	3576800
10.7013	3576700
10.7096	3576500
10.7179	3576500
10.7263	3576600
10.7346	3576900
10.7429	3576600
10.7513	3576500
10.7596	3576600
10.7679	3576500
10.7763	3576700
10.7846	3576800
10.7929	3576800
10.8013	3576500
10.8096	3576700
10.8179	3576500
10.8263	3576500
10.8346	3576500
10.8429	3576700
10.8513	3576500
10.8596	3576700
10.8679	3576500
10.8763	3576800
10.8846	3576500
10.8929	3576800
10.9013	3576500
10.9096	3576800
10.9179	3576700
10.9263	3576600
10.9346	3576600
10.9429	3576700
10.9513	3576500
10.9596	3576700
10.9679	3576600
10.9763	3576500
10.9846	3576700
10.9929	3576700
11.0013	3576800
11.0096	3576500
11.0179	3576700
11.0263	3576700
11.0346	3576600
11.0429	3576700
11.0513	3576500
11.0596	3576500
11.0679	3576400
11.0763	3576700
11.0846	3576400
11.0929	3576700
11.1013	3576500
11.1096	3576500
11.1179	3576800
11.1263	3576500
11.1346	3576500
11.1429	3576500
11.1513	3576700
11.1596	3576500
11.1679	3576800
11.1763	3576700
11.1846	3576800
11.1929	3576600
11.2013	3576700
11.2096	3576400
11.2179	3576700
11.2263	3576800
11.2346	3576600
11.2429	3576800
11.2513	3576600
11.2596	3576500
11.2679	3576600
11.2763	3576800
11.2846	3576600
11.2929	3576700
11.3013	3576800
11.3096	3576600
11.3179	3576600
11.3263	3576700
11.3346	3576600
11.3429	3576400
11.3513	3576800
11.3596	3576600
11.3679	3576600
11.3763	3576800
11.3846	3576600
11.3929	3576700
11.4013	3576500
11.4096	3576500
11.4179	3576700
11.4263	3576600
11.4346	3576500
11.4429	3576400
11.4513	3576800
11.4596	3576700
11.4679	3576600
11.4763	3576600
11.4846	3576500
11.4929	3576700
11.5013	3576500
11.5096	3576600
11.5179	3576500
11.5263	3576500
11.5346	3576600
11.5429	3576700
11.5513	3576400
11.5596	3576500
11.5679	3576800
11.5763	3576500
11.5846	3576400
11.5929	3576400
11.6013	3576400
11.6096	3576800
11.6179	3576500
11.6263	3576600
11.6346	3576700
11.6429	3576700
11.6513	3576500
11.6596	3576700
11.6679	3576700
11.6763	3576600
11.6846	3576500
11.6929	3576700
11.7013	3576700
11.7096	3576800
11.7179	3576600
11.7263	3576500
11.7346	3576700
11.7429	3576700
11.7513	3576700
11.7596	3576600
11.7679	3576500
11.7763	3576700
11.7846	3576600
11.7929	3576800
11.8013	3576500
11.8096	3576700
11.8179	3576700
11.8263	3576700
11.8346	3576500
11.8429	3576700
11.8513	3576700
11.8596	3576700
11.8679	3576500
11.8763	3576500
11.8846	3576800
11.8929	3576700
11.9013	3576500
11.9096	3576600
11.9179	3576600
11.9263	3576400
11.9346	3576800
11.9429	3576700
11.9513	3576700
11.9596	3576700
11.9679	3576500
11.9763	3576400
11.9846	3576700
11.9929	3576500
12.0013	3576600
12.0096	3576600
12.0179	3576700
12.0263	3576600
12.0346	3576400
12.0429	3576700
12.0513	3576700
12.0596	3576700
12.0679	3576500
12.0763	3576600
12.0846	3576700
12.0929	3576500
12.1013	3576700
12.1096	3576400
12.1179	3576600
12.1263	3576400
12.1346	3576700
12.1429	3576500
12.1513	3576800
12.1596	3576500
12.1679	3576700
12.1763	3576500
12.1846	3576500
12.1929	3576600
12.2013	3576400
12.2096	3576400
12.2179	3576500
12.2263	3576500
12.2346	3576400
12.2429	3576700
12.2513	3576500
12.2596	3576400
12.2679	3576700
12.2763	3576400
12.2846	3576400
12.2929	3576700
12.3013	3576500
12.3096	3576500
12.3179	3576700
12.3263	3576700
12.3346	3576500
12.3429	3576500
12.3513	3576400
12.3596	3576600
12.3679	3576800
12.3763	3576400
12.3846	3576400
12.3929	3576400
12.4013	3576700
12.4096	3576700
12.4179	3576600
12.4263	3576700
12.4346	3576600
12.4429	3576500
12.4513	3576400
12.4596	3576400
12.4679	3576600
12.4763	3576600
12.4846	3576700
12.4929	3576400
12.5013	3576500
12.5096	3576600
12.518	3576700
12.5263	3576400
12.5346	3576400
12.543	3576400
12.5513	3576700
12.5596	3576700
12.568	3576600
12.5763	3576400
12.5846	3576500
12.593	3576700
12.6013	3576700
12.6096	3576700
12.618	3576700
12.6263	3576400
12.6346	3576600
12.643	3576700
12.6513	3576500
12.6596	3576500
12.668	3576700
12.6763	3576700
12.6846	3576700
12.693	3576500
12.7013	3576700
12.7096	3576700
12.718	3576400
12.7263	3576600
12.7346	3576400
12.743	3576700
12.7513	3576600
12.7596	3576400
12.768	3576600
12.7763	3576500
12.7846	3576300
12.793	3576400
12.8013	3576700
12.8096	3576500
12.818	3576700
12.8263	3576500
12.8346	3576400
12.843	3576500
12.8513	3576300
12.8596	3576500
12.868	3576500
12.8763	3576700
12.8846	3576600
12.893	3576700
12.9013	3576400
12.9096	3576300
12.918	3576500
12.9263	3576600
12.9346	3576500
12.943	3576400
12.9513	3576500
12.9596	3576700
12.968	3576600
12.9763	3576700
12.9846	3576600
12.993	3576400
13.0013	3576700
13.0096	3576600
13.018	3576700
13.0263	3576600
13.0346	3576700
13.043	3576500
13.0513	3576700
13.0596	3576700
13.068	3576400
13.0763	3576400
13.0846	3576500
13.093	3576600
13.1013	3576300
13.1096	3576600
13.118	3576300
13.1263	3576400
13.1346	3576300
13.143	3576600
13.1513	3576700
13.1596	3576600
13.168	3576400
13.1763	3576400
13.1846	3576400
13.193	3576700
13.2013	3576400
13.2096	3576700
13.218	3576600
13.2263	3576300
13.2346	3576500
13.243	3576600
13.2513	3576700
13.2596	3576700
13.268	3576400
13.2763	3576800
13.2846	3576400
13.293	3576600
13.3013	3576600
13.3096	3576600
13.318	3576500
13.3263	3576300
13.3346	3576600
13.343	3576300
13.3513	3576500
13.3596	3576700
13.368	3576400
13.3763	3576400
13.3846	3576300
13.393	3576700
13.4013	3576600
13.4096	3576700
13.418	3576300
13.4263	3576600
13.4346	3576400
13.443	3576600
13.4513	3576500
13.4596	3576400
13.468	3576300
13.4763	3576600
13.4846	3576400
13.493	3576500
13.5013	3576600
13.5096	3576300
13.518	3576400
13.5263	3576300
13.5346	3576600
13.543	3576500
13.5513	3576500
13.5596	3576400
13.568	3576600
13.5763	3576600
13.5846	3576500
13.593	3576500
13.6013	3576700
13.6096	3576400
13.618	3576300
13.6263	3576500
13.6346	3576400
13.643	3576700
13.6513	3576600
13.6596	3576400
13.668	3576600
13.6763	3576600
13.6846	3576400
13.693	3576500
13.7013	3576600
13.7096	3576600
13.718	3576400
13.7263	3576300
13.7346	3576500
13.743	3576300
13.7513	3576300
13.7596	3576300
13.768	3576300
13.7763	3576300
13.7846	3576300
13.793	3576400
13.8013	3576300
13.8096	3576300
13.818	3576700
13.8263	3576600
13.8346	3576300
13.843	3576400
13.8513	3576400
13.8596	3576600
13.868	3576500
13.8763	3576600
13.8846	3576300
13.893	3576300
13.9013	3576300
13.9096	3576500
13.918	3576300
13.9263	3576500
13.9346	3576400
13.943	3576400
13.9513	3576600
13.9596	3576400
13.968	3576400
13.9763	3576500
13.9846	3576400
13.993	3576400
14.0013	3576600
14.0096	3576700
14.018	3576500
14.0263	3576500
14.0346	3576300
14.043	3576400
14.0513	3576500
14.0596	3576300
14.068	3576500
14.0763	3576300
14.0846	3576600
14.093	3576500
14.1013	3576500
14.1096	3576500
14.118	3576500
14.1263	3576600
14.1346	3576400
14.143	3576600
14.1513	3576500
14.1596	3576400
14.168	3576400
14.1763	3576600
14.1846	3576300
14.193	3576300
14.2013	3576600
14.2096	3576500
14.218	3576600
14.2263	3576600
14.2346	3576400
14.243	3576300
14.2513	3576400
14.2596	3576400
14.268	3576600
14.2763	3576700
14.2846	3576500
14.293	3576500
14.3013	3576600
14.3096	3576500
14.318	3576600
14.3263	3576500
14.3346	3576300
14.343	3576300
14.3513	3576400
14.3596	3576500
14.368	3576500
14.3763	3576500
14.3846	3576600
14.393	3576300
14.4013	3576400
14.4096	3576500
14.418	3576300
14.4263	3576300
14.4346	3576500
14.443	3576300
14.4513	3576400
14.4596	3576300
14.468	3576300
14.4763	3576300
14.4846	3576400
14.493	3576700
14.5013	3576400
14.5096	3576400
14.518	3576400
14.5263	3576400
14.5346	3576600
14.543	3576500
14.5513	3576600
14.5596	3576300
14.568	3576700
14.5763	3576200
14.5847	3576300
14.593	3576300
14.6013	3576400
14.6097	3576200
14.618	3576500
14.6263	3576300
14.6347	3576600
14.643	3576300
14.6513	3576300
14.6597	3576500
14.668	3576600
14.6763	3576400
14.6847	3576300
14.693	3576600
14.7013	3576400
14.7097	3576500
14.718	3576600
14.7263	3576300
14.7347	3576200
14.743	3576500
14.7513	3576500
14.7597	3576600
14.768	3576300
14.7763	3576500
14.7847	3576500
14.793	3576500
14.8013	3576500
14.8097	3576500
14.818	3576600
14.8263	3576500
14.8347	3576400
14.843	3576600
14.8513	3576400
14.8597	3576600
14.868	3576400
14.8763	3576400
14.8847	3576300
14.893	3576300
14.9013	3576600
14.9097	3576200
14.918	3576600
14.9263	3576400
14.9347	3576400
14.943	3576300
14.9513	3576600
14.9597	3576400
14.968	3576200
14.9763	3576500
14.9847	3576200
14.993	3576300
15.0013	3576200
15.0097	3576200
15.018	3576500
15.0263	3576600
15.0347	3576400
15.043	3576200
15.0513	3576600
15.0597	3576500
15.068	3576300
15.0763	3576300
15.0847	3576200
15.093	3576500
15.1013	3576400
15.1097	3576200
15.118	3576600
15.1263	3576500
15.1347	3576300
15.143	3576500
15.1513	3576500
15.1597	3576500
15.168	3576600
15.1763	3576300
15.1847	3576300
15.193	3576200
15.2013	3576200
15.2097	3576600
15.218	3576300
15.2263	3576300
15.2347	3576200
15.243	3576600
15.2513	3576200
15.2597	3576400
15.268	3576200
15.2763	3576500
15.2847	3576600
15.293	3576400
15.3013	3576500
15.3097	3576500
15.318	3576200
15.3263	3576400
15.3347	3576300
15.343	3576400
15.3513	3576500
15.3597	3576200
15.368	3576400
15.3763	3576300
15.3847	3576500
15.393	3576200
15.4013	3576400
15.4097	3576300
15.418	3576400
15.4263	3576600
15.4347	3576200
15.443	3576200
15.4513	3576300
15.4597	3576300
15.468	3576500
15.4763	3576300
15.4847	3576200
15.493	3576300
15.5013	3576500
15.5097	3576300
15.518	3576200
15.5263	3576300
15.5347	3576500
15.543	3576300
15.5513	3576500
15.5597	3576300
15.568	3576500
15.5763	3576300
15.5847	3576400
15.593	3576500
15.6013	3576400
15.6097	3576200
15.618	3576300
15.6263	3576300
15.6347	3576300
15.643	3576400
15.6513	3576200
15.6597	3576200
15.668	3576400
15.6763	3576500
15.6847	3576500
15.693	3576300
15.7013	3576300
15.7097	3576200
15.718	3576300
15.7263	3576400
15.7347	3576500
15.743	3576300
15.7513	3576400
15.7597	3576200
15.768	3576200
15.7763	3576200
15.7847	3576500
15.793	3576400
15.8013	3576400
15.8097	3576500
15.818	3576200
15.8263	3576500
15.8347	3576400
15.843	3576200
15.8513	3576200
15.8597	3576400
15.868	3576300
15.8763	3576500
15.8847	3576300
15.893	3576500
15.9013	3576200
15.9097	3576500
15.918	3576500
15.9263	3576200
15.9347	3576200
15.943	3576500
15.9513	3576500
15.9597	3576100
15.968	3576300
15.9763	3576300
15.9847	3576400
15.993	3576200
16.0013	3576400
16.0097	3576400
16.018	3576100
16.0263	3576400
16.0347	3576500
16.043	3576200
16.0513	3576200
16.0597	3576200
16.068	3576100
16.0763	3576400
16.0847	3576300
16.093	3576200
16.1013	3576300
16.1097	3576200
16.118	3576300
16.1263	3576100
16.1347	3576200
16.143	3576500
16.1513	3576400
16.1597	3576500
16.168	3576200
16.1763	3576300
16.1847	3576400
16.193	3576500
16.2013	3576500
16.2097	3576400
16.218	3576500
16.2263	3576200
16.2347	3576400
16.243	3576500
16.2513	3576500
16.2597	3576100
16.268	3576200
16.2763	3576400
16.2847	3576100
16.293	3576200
16.3013	3576500
16.3097	3576200
16.318	3576500
16.3263	3576500
16.3347	3576200
16.343	3576400
16.3513	3576200
16.3597	3576400
16.368	3576400
16.3763	3576300
16.3847	3576200
16.393	3576500
16.4013	3576500
16.4097	3576300
16.418	3576400
16.4263	3576200
16.4347	3576200
16.443	3576100
16.4513	3576300
16.4597	3576200
16.468	3576400
16.4763	3576400
16.4847	3576100
16.493	3576400
16.5013	3576400
16.5097	3576100
16.518	3576100
16.5263	3576200
16.5347	3576200
16.543	3576100
16.5513	3576400
16.5597	3576200
16.568	3576100
16.5764	3576400
16.5847	3576200
16.593	3576400
16.6014	3576400
16.6097	3576300
16.618	3576500
16.6264	3576400
16.6347	3576100
16.643	3576200
16.6514	3576400
[truncated: 3,091 more rows]
