# Supplementary material for: Wireless, battery-free, and real-time monitoring of water permeation across thin-film encapsulation
Source: Nat Commun. 2024 Aug 28;15:7443. doi: 10.1038/s41467-024-51247-3 (PMC11358307; doi:10.1038/s41467-024-51247-3)
Supplement: Supplementary file 4 — Source data for main figures [file 41467_2024_51247_MOESM4_ESM.zip › Fig4/Fig4c.xlsx]

## Sheet: Sheet1
Time(h)	WTR (g/m2/day)
0.00107408	0
0.00940767	9.81725
0.0177411	849.535
0.0260747	0
0.0344083	1699.08
0.0427416	849.54
0.0510752	38.3911
0.0594087	0
0.0677421	115.174
0.0760756	0
0.084409	76.7838
0.0927423	2548.65
0.101076	0
0.109409	849.535
0.117743	18.9019
0.126076	18.9019
0.13441	5.51783
0.142743	5.51785
0.151076	5.17926
0.15941	0
0.167743	10.3585
0.176077	2.99544
0.18441	37.8037
0.192744	16.5537
0.201077	0
0.209411	11.0358
0.217744	16.5537
0.226077	0
0.234411	0
0.242745	0
0.251078	16.5533
0.259412	0
0.267745	5.51779
0.276079	0
0.284412	0
0.292746	7.7689
0.301079	1.94967
0.309413	1.9497
0.317746	2.58968
0.326079	0
0.334413	2.58963
0.342746	5.17927
0.35108	0.974851
0.359413	2.99541
0.367747	0.507142
0.37608	2.9246
0.384414	2.99546
0.392747	5.17927
0.401081	2.73876
0.409414	1.01427
0.417748	1.49773
0.426081	2.7388
0.434414	0
0.442748	0.684689
0.451081	0.507142
0.459415	0.507134
0.467749	0
0.476082	0.507151
0.484415	0.507151
0.492749	0.390663
0.501082	0
0.509416	0
0.517749	0.684689
0.526083	0.930445
0.534416	0.620297
0.54275	1.01428
0.551083	0
0.559417	1.01428
0.56775	0
0.576084	0.507134
0.584417	1.17199
0.592751	0.504374
0.601084	2.05407
0.609418	1.52143
0.617751	0.930445
0.626085	0.252183
0.634418	1.00875
0.642751	1.36938
0.651085	1.17199
0.659418	0.620297
0.667752	0.252183
0.676085	0.252187
0.684419	0.930445
0.692752	1.01427
0.701086	1.01428
0.709419	0.620297
0.717753	0.930445
0.726086	0
0.734419	0.310154
0.742753	1.52143
0.751086	2.05403
0.75942	1.00873
0.767753	0.252183
0.776087	0
0.784421	0.252183
0.792754	0.252187
0.801087	0
0.809421	0.252179
0.817754	0
0.826088	0
0.834421	0.390657
0.842755	0.310143
0.851089	0.310143
0.859422	0.390663
0.867756	0.504374
0.876089	0
0.884423	0.504358
0.892756	0
0.901089	0.504374
0.909423	0
0.917756	0.504358
0.92609	0.781327
0.934423	0
0.942757	0.390663
0.95109	0.507142
0.959424	0.930445
0.967757	0.252183
0.976091	0.252183
0.984424	0.310143
0.992758	0
1.00109	0.620297
1.00942	0.507142
1.01776	1.00873
1.02609	0.6272
1.03443	2.02853
1.04276	1.52143
1.05109	0
1.05943	1.01427
1.06776	1.56263
1.07609	0.41814
1.08443	0.252183
1.09276	0.504358
1.10109	0.390663
1.10943	0.620297
1.11776	0.252183
1.12609	0.781327
1.13443	0.390663
1.14276	0.930461
1.15109	0
1.15943	0.930445
1.16776	0.781327
1.17609	0
1.18443	1.56265
1.19276	0.507142
1.2011	0.507134
1.20943	0.781327
1.21776	0.310148
1.2261	0.620287
1.23443	0.418133
1.24276	0.62721
1.2511	0.39067
1.25943	0.756549
1.26776	0
1.2761	0.252179
1.28443	0.252183
1.29276	0.41814
1.3011	1.17199
1.30943	0
1.31776	0
1.3261	0
1.33443	0.390663
1.34276	0.620307
1.3511	0.504366
1.35943	0.209067
1.36777	0.6272
1.3761	0
1.38443	0.41814
1.39277	0.756549
1.4011	0.390663
1.40943	0.418133
1.41777	0
1.4261	0.418147
1.43443	0.39067
1.44277	0
1.4511	0
1.45943	0.252183
1.46777	0
1.4761	0.252179
1.48443	0.504366
1.49277	0.390663
1.5011	0.20907
1.50943	1.24061
1.51777	0.507142
1.5261	0.756549
1.53443	0.252187
1.54277	0.310148
1.5511	0.20907
1.55944	1.17199
1.56777	0
1.5761	0
1.58444	1.17199
1.59277	0.209074
1.6011	0.310154
1.60944	0.252183
1.61777	0
1.6261	0.252183
1.63444	0.20907
1.64277	0.20907
1.6511	0.504366
1.65944	0.620297
1.66777	0.176137
1.6761	0.756562
1.68444	0.310148
1.69277	0.620297
1.7011	0.418147
1.70944	0
1.71777	0.41814
1.7261	0
1.73444	0.41814
1.74277	0.41814
1.7511	0.310148
1.75944	0.352274
1.76777	0
1.7761	0
1.78444	0
1.79277	0.176137
1.8011	0.756562
1.80944	0
1.81777	0.252183
1.82611	0.504358
1.83444	0.390657
1.84277	0.62721
1.85111	0
1.85944	0.62721
1.86777	0
1.87611	0.41814
1.88444	0.252179
1.89277	0
1.90111	0
1.90944	0.252183
1.91777	0.41814
1.92611	0.781314
1.93444	0.310143
1.94277	0.620297
1.95111	0.418147
1.95944	0.20907
1.96777	0.756536
1.97611	0.781327
1.98444	1.17201
1.99277	0.62721
2.00111	0.209067
2.00944	0.504366
2.01778	0.620307
2.02611	0.781327
2.03444	0.41814
2.04278	0
2.05111	0
2.05944	0
2.06778	0.20907
2.07611	0.20907
2.08444	0.756562
2.09278	0.781327
2.10111	1.17197
2.10944	0.6272
2.11778	0.20907
2.12611	0
2.13444	0.20907
2.14278	0.620297
2.15111	0.930445
2.15944	0
2.16778	0.310148
2.17611	0.41814
2.18445	0.209074
2.19278	0.504366
2.20111	0
2.20945	0.252183
2.21778	0.252187
2.22611	0.310154
2.23445	0.310148
2.24278	0.781314
2.25111	1.5214
2.25945	0.836267
2.26778	0
2.27611	0
2.28445	0
2.29278	0.62721
2.30111	0
2.30945	0.627221
2.31778	0.20907
2.32611	0.252183
2.33445	0
2.34278	0.756549
2.35111	0.310154
2.35945	0.41814
2.36778	0.209067
2.37611	0.504366
2.38445	0.310154
2.39278	0.310148
2.40111	0
2.40945	0.310148
2.41778	0.209074
2.42612	0.390663
2.43445	0
2.44278	0
2.45112	0
2.45945	0.781327
2.46778	1.17199
2.47612	0.418133
2.48445	0.756549
2.49278	0.781327
2.50112	0.390657
2.50945	0.620297
2.51778	0.252187
2.52612	0.390663
2.53445	0
2.54278	1.17201
2.55112	0.528412
2.55945	0.20907
2.56778	0
2.57612	0.41814
2.58445	0.310148
2.59278	0.504366
2.60112	0
2.60945	0.756549
2.61779	0.390657
2.62612	0.62721
2.63445	0.62721
2.64279	1.17197
2.65112	0.781327
2.65945	0.504366
2.66779	0.252183
2.67612	0
2.68445	0.504366
2.69279	0
2.70112	0
2.70945	0.310148
2.71779	0
2.72612	0.620297
2.73445	0.620297
2.74279	0
2.75112	0.310143
2.75945	0
2.76779	0.620297
2.77612	0
2.78445	0.620297
2.79279	0
2.80112	0.310154
2.80946	0.41814
2.81779	0.209067
2.82612	0.252179
2.83446	0.504366
2.84279	0.390663
2.85112	0.20907
2.85946	0.620297
2.86779	0.310143
2.87612	0.390663
2.88446	1.17201
2.89279	0.41814
2.90112	0.252179
2.90946	0.252183
2.91779	0.310148
2.92612	0.418133
2.93446	0.20907
2.94279	0.176137
2.95112	0.704549
2.95946	0.390663
2.96779	0.62721
2.97612	0
2.98446	0.62721
2.99279	0.390663
3.00113	0
3.00946	0
3.01779	0
3.02613	0.39067
3.03446	0.418147
3.04279	0.252183
3.05113	0.252179
3.05946	0.620297
3.06779	0.39067
3.07613	0.504366
3.08446	0.504366
3.09279	0.39067
3.10113	0.83628
3.10946	0.528403
3.11779	0.390663
3.12613	0
3.13446	0
3.14279	0.20907
3.15113	0.620287
3.15946	0.620297
3.16779	0.209074
3.17613	0
3.18446	0.20907
3.19279	0.930445
3.20113	0.781327
3.20946	0.83628
3.2178	0.352274
3.22613	0.310148
3.23446	0.627221
3.2428	0.35228
3.25113	0.930445
3.25946	0.620297
3.2678	0
3.27613	0.93043
3.28446	0.390663
3.2928	0.390663
3.30113	0.620297
3.30946	0.252183
3.3178	0.504358
3.32613	0.352274
3.33446	1.56265
3.3428	1.56263
3.35113	0.528412
3.35946	0.418147
3.3678	0.504366
3.37613	0.310148
3.38446	0.930445
3.3928	0
3.40113	0.620307
3.40946	0.252183
3.4178	0.504358
3.42613	0.390663
3.43447	0.62721
3.4428	0
3.45113	0.62721
3.45947	0.390663
3.4678	0
3.47613	0
3.48447	0.756536
3.4928	0.41814
3.50113	0.390663
3.50947	0
3.5178	0.390663
3.52613	0.20907
3.53447	0.620297
3.5428	0.310143
3.55113	0
3.55947	0.310154
3.5678	0.310148
3.57613	0.756549
3.58447	0.176137
3.5928	0.62721
3.60113	0
3.60947	0
3.6178	0.620297
3.62614	0.310148
3.63447	0.390663
3.6428	0.78134
3.65114	0.756549
3.65947	0.209067
3.6678	1.24059
3.67614	0
3.68447	0.930445
3.6928	0.504366
3.70114	0.62721
3.70947	1.52143
3.7178	0
3.72614	1.52143
3.73447	0.62721
3.7428	0
3.75114	0.209074
3.75947	0.310154
3.7678	0.504366
3.77614	0.418133
3.78447	0
3.7928	0.62721
3.80114	0.930461
3.80947	0
3.8178	0
3.82614	0.781314
3.83447	0.62721
3.84281	0.20907
3.85114	0
3.85947	0.209074
3.86781	0.930445
3.87614	0.781314
3.88447	0
3.89281	0.39067
3.90114	1.00875
3.90947	0
3.91781	0.504358
3.92614	0.252179
3.93447	0.20907
3.94281	0.209074
3.95114	0.504366
3.95947	0
3.96781	0
3.97614	0
3.98447	0.252187
3.99281	0.252183
4.00114	0.310143
4.00947	0.20907
4.01781	1.17199
4.02614	0.781327
4.03447	0.756562
4.04281	0.418147
4.05114	0.781327
4.05947	0.930445
4.06781	0.20907
4.07614	0.756536
4.08448	0.781327
4.09281	1.17199
4.10114	0
4.10948	0.39067
4.11781	0.52842
4.12614	0.627221
4.13448	0.310148
4.14281	0.176137
4.15114	0.390663
4.15948	0
4.16781	0.390663
4.17614	0.756549
4.18448	0
4.19281	0.252183
4.20114	0.252187
4.20948	0
4.21781	0.504358
4.22614	0.62721
4.23448	0
4.24281	0.209074
4.25114	0.781327
4.25948	0
4.26781	0.390663
4.27614	0.252183
4.28448	0.620297
4.29281	0.781314
4.30115	0.20907
4.30948	0.310154
4.31781	0.504366
4.32615	0.20907
4.33448	0.62721
4.34281	0.390657
4.35115	0.252179
4.35948	0.620297
4.36781	0.39067
4.37615	0.252183
4.38448	0.620297
4.39281	0
4.40115	0.620297
4.40948	0.252183
4.41781	0.252179
4.42615	0.620287
4.43448	0.781327
4.44281	0.627221
4.45115	0.41814
4.45948	0.930445
4.46781	0.78134
4.47615	0.62721
4.48448	0
4.49282	0.209067
4.50115	0.756549
4.50948	0.39067
4.51782	0.930461
4.52615	0.20907
4.53448	0.504358
4.54282	0.620297
4.55115	0
4.55948	0.310148
4.56782	0.310148
4.57615	0.390657
4.58448	1.56263
4.59282	0.176137
4.60115	0
4.60948	0
4.61782	1.24059
4.62615	0.39067
4.63448	0.756549
4.64282	0.20907
4.65115	0.310154
4.65948	0
4.66782	0
4.67615	0.504366
4.68449	0
4.69282	0
4.70115	0.20907
4.70949	0
4.71782	0.20907
4.72615	0
4.73449	0.20907
4.74282	0
4.75115	0.20907
4.75949	0.756549
4.76782	0.390663
4.77615	0.620297
4.78449	0
4.79282	0.310143
4.80115	0.310148
4.80949	0.252183
4.81782	0.504366
4.82615	0.352274
4.83449	1.17199
4.84282	0
4.85115	0.390663
4.85949	0.781327
4.86782	0.252183
4.87615	1.01428
4.88449	1.17197
4.89282	0.504358
4.90116	0
4.90949	0.504374
4.91782	0.390663
4.92616	0
4.93449	0.78134
4.94282	0
4.95116	0.781327
4.95949	0.310148
4.96782	0.310148
4.97616	0.252183
4.98449	0.252179
4.99282	0.20907
5.00116	0.41814
5.00949	0.930445
5.01782	0.39067
5.02616	0
5.03449	0.781314
5.04282	0
5.05116	0.390663
5.05949	0.620297
5.06782	0.252183
5.07616	0
5.08449	0.252183
5.09283	0.41814
5.10116	0.176137
5.10949	0.52842
5.11783	0.930445
5.12616	0.620297
5.13449	0.20907
5.14283	0.390663
5.15116	0
5.15949	1.17199
5.16783	0.620297
5.17616	0
5.18449	0.620297
5.19283	0.176137
5.20116	0.781327
5.20949	0.504366
5.21783	0
5.22616	0.252183
5.23449	0.310148
5.24283	0.310148
5.25116	0
5.2595	0.620307
5.26783	0
5.27616	0
5.2845	0.352274
5.29283	0.20907
5.30116	0.62721
5.3095	0.390663
5.31783	0.52842
5.32616	0.41814
5.3345	0.504358
5.34283	0.620287
5.35116	0.390663
5.3595	1.17201
5.36783	0.20907
5.37616	0.310143
5.3845	0.352274
5.39283	0.418147
5.40116	0.504366
5.4095	0.310143
5.41783	0.310143
5.42616	0
5.4345	0.620297
5.44283	0.252183
5.45116	0.781327
5.4595	0.781327
5.46783	0.504374
5.47617	0.252187
5.4845	0.20907
5.49283	0
5.50117	0.209074
5.5095	0.756549
5.51783	0.781327
5.52617	0.781327
5.5345	0.504358
5.54283	0.504358
5.55117	0
5.5595	1.00873
5.56783	0
5.57617	1.00872
5.5845	0
5.59283	0.252183
5.60117	0.310148
5.6095	0.310148
5.61783	0.781327
5.62617	0.62721
5.6345	0.41814
5.64283	0
5.65117	0
5.6595	0.620297
5.66784	0.310148
5.67617	0.252183
5.6845	0.39067
5.69284	0.20907
5.70117	0.620297
5.7095	0.930461
5.71784	0.352274
5.72617	0
5.7345	0
5.74284	0.62721
5.75117	0.620297
5.7595	0.620297
5.76784	0.20907
5.77617	0.252183
5.7845	0
5.79284	0.504366
5.80117	0.781327
5.8095	1.56265
5.81784	0.528403
5.82617	0.62721
5.8345	0
5.84284	0.41814
5.85117	0.20907
5.8595	0.176137
5.86784	0.756536
5.87617	0.620297
5.88451	0.176137
5.89284	0
5.90117	0.352274
5.90951	0.781327
5.91784	0.756549
5.92617	0.20907
5.93451	0.627221
5.94284	1.17199
5.95117	1.17199
5.95951	0.62721
5.96784	0.62721
5.97617	0.390663
5.98451	0.252183
5.99284	0.310148
6.00117	0.209067
6.00951	0
6.01784	0.209074
6.02617	0.620307
6.03451	0.620297
6.04284	0.41814
6.05117	0.209074
6.05951	0.252183
6.06784	0
6.07617	0.252183
6.08451	0.20907
6.09284	0
6.10118	0.209067
6.10951	0.252183
6.11784	0
6.12618	0
6.13451	0
6.14284	0.504366
6.15118	0.252183
6.15951	0.209074
6.16784	0.209074
6.17618	0.176137
6.18451	0.704549
6.19284	1.17199
6.20118	0.620297
6.20951	0.252187
6.21784	0.504374
6.22618	0.176137
6.23451	0.310143
6.24284	0
6.25118	0.930461
6.25951	1.17199
6.26784	0.176134
6.27618	0
6.28451	0
6.29284	0.620297
6.30118	0
6.30951	0.310143
6.31785	0.418133
6.32618	0.20907
6.33451	0.176137
6.34285	1.00872
6.35118	0.781327
6.35951	0.52842
6.36785	0.209074
6.37618	0
6.38451	0.41814
6.39285	0
6.40118	0.20907
6.40951	0.756549
6.41785	0.390663
6.42618	0.930445
6.43451	0
6.44285	0.620297
6.45118	0.930445
6.45951	0.35228
6.46785	0.209074
6.47618	0
6.48451	0.209067
6.49285	0
6.50118	0.41814
6.50952	0.528403
6.51785	1.56265
6.52618	0.390663
6.53452	0.93043
6.54285	0.20907
6.55118	1.00873
6.55952	0.507142
6.56785	0.62721
6.57618	0.252179
6.58452	0.252183
6.59285	0
6.60118	0
6.60952	0
6.61785	0
6.62618	0.209074
6.63452	0.620297
6.64285	0.310143
6.65118	0.504366
6.65952	0.418147
6.66785	1.17199
6.67619	0.390657
6.68452	0.930445
6.69285	0
6.70119	0.310148
6.70952	0.756536
6.71785	0.176137
6.72619	0.930445
6.73452	0.930445
6.74285	0.17614
6.75119	0
6.75952	0.176137
6.76785	0.310154
6.77619	0.20907
6.78452	0
6.79285	0.418133
6.80119	0
6.80952	0
6.81785	0.176134
6.82619	0.252183
6.83452	0.20907
6.84285	0.20907
6.85119	0.756562
6.85952	0.390663
6.86785	0.930445
6.87619	0
6.88452	0.310148
6.89286	0.756549
6.90119	0
6.90952	0.756536
6.91786	0.620297
6.92619	0.176137
6.93452	0.252183
6.94286	0.209074
6.95119	0.62721
6.95952	0.390663
6.96786	0.35228
6.97619	0.504366
6.98452	0.504358
6.99286	0.352269
7.00119	0.390663
7.00952	0
7.01786	1.17197
7.02619	0
7.03452	0.781327
7.04286	0
7.05119	0
7.05952	0.504374
7.06786	0
7.07619	0.252183
7.08453	0.20907
7.09286	0.418133
7.10119	0.620297
7.10953	0.620297
7.11786	0.6272
7.12619	0.176134
7.13453	0
7.14286	0.17614
7.15119	0
7.15953	0.176137
7.16786	0.756549
7.17619	0.310154
7.18453	0
7.19286	0.310148
7.20119	0.756562
7.20953	0.176137
7.21786	0.93043
7.22619	0.620297
7.23453	0.20907
7.24286	0.504366
7.25119	0.310154
7.25953	0
7.26786	0.930445
7.27619	0.781314
7.28453	0.83628
7.29286	0
7.3012	0.41814
7.30953	0.252183
7.31786	0.176137
7.3262	0
7.33453	0.352274
7.34286	0.83628
7.3512	0.390663
7.35953	0.504366
7.36786	0.252183
7.3762	0.20907
7.38453	0.620297
7.39286	0
7.4012	0
7.40953	0
7.41786	0.310148
7.4262	0
7.43453	0
7.44286	0.252179
7.4512	0
7.45953	0.504366
7.46786	0
7.4762	0
7.48453	0.504366
7.49287	0
7.5012	0
7.50953	0
7.51787	0
7.5262	0.352269
7.53453	0.704537
7.54287	1.17199
7.5512	0.620297
7.55953	0.252179
7.56787	0
7.5762	0.252183
7.58453	0.620307
7.59287	0.390663
7.6012	0.781314
7.60954	0.504366
7.61787	0.252183
7.6262	0.310148
7.63454	0.310154
7.64287	0
7.6512	0.620297
7.65954	0
7.66787	0.310148
7.6762	0.418133
7.68454	0.20907
7.69287	0.504374
7.7012	0
7.70954	0
7.71787	0.310143
7.7262	0.620297
7.73454	0.41814
7.74287	0.209067
7.7512	0
7.75954	0
7.76787	0.176137
7.7762	0.504366
7.78454	0.252183
7.79287	0.620297
7.8012	0.781327
7.80954	0.62721
7.81787	0.41814
7.82621	0.930445
7.83454	0.390663
7.84287	1.17199
7.85121	0.20907
7.85954	0.930445
7.86787	0.781314
7.87621	0.62721
7.88454	0.20907
7.89287	0.176134
7.90121	0.704537
7.90954	1.17197
7.91787	0.620297
7.92621	0.252187
7.93454	0.390663
7.94287	0.209067
7.95121	0
7.95954	0.20907
7.96787	0
7.97621	0
7.98454	0.39067
7.99287	0.528412
8.00121	0
8.00954	0.17614
8.01788	0.756549
8.02621	0.310143
8.03454	0.620287
8.04288	0
8.05121	0.620307
8.05954	0.310154
8.06788	1.17199
8.07621	0.176137
8.08454	0.930445
8.09288	0
8.10121	0
8.10954	0.620297
8.11788	0.20907
8.12621	0.781327
8.13454	1.24059
8.14288	0
8.15121	0.310148
8.15954	0.20907
8.16788	0
8.17621	0.62721
8.18454	0
8.19288	0.209067
8.20121	0.504366
8.20955	0
8.21788	0.252183
8.22621	0.504366
8.23455	0.17614
8.24288	0.83628
8.25121	1.17197
8.25955	0.781327
8.26788	0.756549
8.27621	0
8.28455	0
8.29288	0
8.30121	0.252183
8.30955	0
8.31788	0
8.32621	0.17614
8.33455	0.930445
8.34288	0.930445
8.35121	0.176137
8.35955	1.00873
8.36788	0.39067
8.37621	0.310148
8.38455	0
8.39288	0
8.40122	0
8.40955	0.310148
8.41788	0
8.42622	0.620297
8.43455	0.252183
8.44288	0.252183
8.45122	0
8.45955	0.756536
8.46788	0.176137
8.47622	1.24061
8.48455	0
8.49288	0.310143
8.50122	0.310148
8.50955	0.756562
8.51788	0.352274
8.52622	0.352274
8.53455	0.756549
8.54288	0.310148
8.55122	0.620297
8.55955	0
8.56788	0.310148
8.57622	0.352274
8.58455	0.20907
8.59288	0.209074
8.60122	0.252183
8.60955	0.352274
8.61789	0.352274
8.62622	0.756549
8.63455	0.310154
8.64289	0.20907
8.65122	0
8.65955	0.62721
8.66789	0
8.67622	0.418147
8.68455	0.930445
8.69289	0.390657
8.70122	0
8.70955	0.78134
8.71789	1.17201
8.72622	0
8.73455	1.17199
8.74289	0.781327
8.75122	0.756549
8.75955	0.20907
8.76789	0.310148
8.77622	0
8.78455	1.24059
8.79289	0
8.80122	0.310148
8.80955	0.620297
8.81789	0.20907
8.82622	0.504366
8.83456	0.310148
8.84289	0.620297
8.85122	0.209067
8.85956	1.17199
8.86789	0
8.87622	0.390663
8.88456	0.93043
8.89289	0
8.90122	0.310148
8.90956	0.252183
8.91789	0.390663
8.92622	0.930445
8.93456	0.20907
8.94289	0.781327
8.95122	0.310148
8.95956	0.310143
8.96789	1.17199
8.97622	0
8.98456	0.781314
8.99289	0
9.00122	0.390663
9.00956	0.62721
9.01789	0
9.02623	0.209067
9.03456	0.504366
9.04289	0.620307
9.05123	0.390663
9.05956	0.390663
9.06789	0.620307
9.07623	0.504374
9.08456	0.41814
9.09289	0.352274
9.10123	1.24061
9.10956	0
9.11789	0.620287
9.12623	0.504366
9.13456	0.209074
9.14289	0.41814
9.15123	0.620297
9.15956	0.620307
9.16789	0.209074
9.17623	0.504366
9.18456	0.310148
9.19289	0.620297
9.20123	0
9.20956	0.620297
9.21789	0.93043
9.22623	0.176137
9.23456	0.504374
9.24289	0.252183
9.25123	0.41814
9.25956	0
9.2679	0.62721
9.27623	0
9.28456	0
9.2929	0
9.30123	0.41814
9.30956	0.209074
9.3179	0.504366
9.32623	0.310148
9.33456	0.310148
9.3429	0.252179
9.35123	0
9.35956	0.756562
9.3679	0.41814
9.37623	0.390663
9.38456	1.00873
9.3929	0.352269
9.40123	1.17197
9.40956	0.310148
9.4179	0
9.42623	0
9.43456	0.620297
9.4429	0.20907
9.45123	0.781327
9.45956	0.930445
9.4679	0.41814
9.47623	0.209067
9.48457	0.352269
9.4929	0.310143
9.50123	0.41814
9.50957	0.209074
9.5179	0.176137
9.52623	0.504366
9.53457	0
9.5429	0.504358
9.55123	0.352274
9.55957	0
9.5679	0.528412
9.57623	0.310148
9.58457	0.451243
9.5929	0.352274
9.60123	0
9.60957	0.176137
9.6179	0.252183
9.62623	0.418147
9.63457	0
9.6429	0.209067
9.65124	0.41814
9.65957	0.150414
9.6679	0.504366
9.67624	0.209074
9.68457	0.41814
9.6929	0.300824
9.70124	0.451236
9.70957	0.756549
9.7179	0.756549
9.72624	0.150412
9.73457	0.62721
9.7429	0.252187
9.75124	0.352274
9.75957	0.176137
9.7679	0.209074
9.77624	0.20907
9.78457	0.252183
9.7929	0.252183
9.80124	0.209067
9.80957	0.20907
9.8179	0
9.82624	0.20907
9.83457	0.418133
9.84291	0.620297
9.85124	0.620297
9.85957	0
9.86791	0
9.87624	0.62721
9.88457	0.352274
9.89291	0.310154
9.90124	0.209074
9.90957	0.252183
9.91791	0.352269
9.92624	0.352274
9.93457	0.756562
9.94291	0.620307
9.95124	0
9.95957	0.930445
9.96791	0.20907
9.97624	0.504358
9.98457	0.930445
9.99291	0.300829
10.0012	0.62721
10.0096	0.252187
10.0179	0.352274
10.0262	0
10.0346	0.52842
10.0429	0.930445
10.0512	0.310143
10.0596	0.252179
10.0679	0.504366
10.0762	0.528412
10.0846	0.150414
10.0929	0.150417
10.1012	0.528412
10.1096	0.504358
10.1179	0
10.1262	0.756549
10.1346	0.451243
10.1429	0.601658
10.1512	0
10.1596	0.150417
10.1679	0.756549
10.1762	0.504366
10.1846	0
10.1929	0.756562
10.2012	0
10.2096	0.252183
10.2179	0.756549
10.2262	0.150412
10.2346	0
10.2429	0.150417
10.2512	0.352274
10.2596	0.20907
10.2679	0.150417
10.2762	0
10.2846	0.150414
10.2929	0.20907
10.3012	0
10.3096	0.20907
10.3179	0.150414
10.3262	0
10.3346	0.451243
10.3429	0.300834
10.3512	0.41814
10.3596	0.209067
10.3679	0.252183
10.3762	0
10.3846	0.504366
10.3929	0.176137
10.4012	0.930445
10.4096	0
10.4179	0.930445
10.4262	0
10.4346	0.620297
10.4429	0.756549
10.4512	0.352274
10.4596	0.35228
10.4679	0.504366
10.4762	0
10.4846	0
10.4929	0.252183
10.5012	0.930445
10.5096	0.150417
10.5179	0.756562
10.5262	0.252183
10.5346	0
10.5429	0
10.5512	0
10.5596	0.252183
10.5679	0.252183
10.5762	0
10.5846	0.504358
10.5929	0.6272
10.6013	0
10.6096	0.209074
10.6179	0.352274
10.6263	0.620297
10.6346	0.504366
10.6429	0.209067
10.6513	0.310143
10.6596	0.756549
10.6679	0.52842
10.6763	0.150417
10.6846	0.451243
10.6929	0.504366
10.7013	0.62721
10.7096	0.300824
10.7179	0.150414
10.7263	0.704561
10.7346	0
10.7429	0.704549
10.7513	0
10.7596	0
10.7679	0.150417
10.7763	0.627221
10.7846	0.252183
10.7929	0.756549
10.8013	0.150414
10.8096	0
10.8179	0.300829
10.8263	0
10.8346	0.300824
10.8429	0
10.8513	0
10.8596	0
10.8679	0.150417
10.8763	0
10.8846	0
10.8929	0
10.9013	0
10.9096	0.504358
10.9179	0.41814
10.9263	0.17614
10.9346	0.176137
10.9429	0.20907
10.9513	0
10.9596	0.20907
10.9679	0.352274
10.9763	0.150414
10.9846	0.418133
10.9929	0.20907
11.0013	0.504366
11.0096	0.150414
11.0179	0.41814
11.0263	0.20907
11.0346	0
11.0429	0.20907
11.0513	0.300834
11.0596	0.150414
11.0679	0.259882
11.0763	0
11.0846	0
11.0929	0.209074
11.1013	0.300834
11.1096	0.451243
11.1179	0
11.1263	0.451236
11.1346	0
11.1429	0.300829
11.1513	0
11.1596	0.150414
11.1679	0.504366
11.1763	0
11.1846	0.252183
11.1929	0.176137
11.2013	0.418147
11.2096	0
11.2179	0.83628
11.2263	0.252183
11.2346	0
11.2429	0
11.2513	0.528412
11.2596	0
11.2679	0.528403
11.2763	0
11.2846	0.176137
11.2929	0.41814
11.3013	0.252183
11.3096	0.352269
11.3179	0.176134
11.3263	0
11.3346	0.528412
11.3429	0.259886
11.3513	0.504374
11.3596	0.352274
11.3679	0.352269
11.3763	0
11.3846	0.176137
11.3929	0.209067
11.4013	0.300829
11.4096	0.300829
11.4179	0.20907
11.4263	0.352274
11.4346	0.300829
11.4429	0.389829
11.4513	0.756549
11.4596	0.418133
11.4679	0.176137
11.4763	0.176137
11.4846	0.150412
11.4929	0
11.5013	0.150414
11.5096	0
11.5179	0.150414
11.5263	0.150414
11.5346	0.352274
11.5429	0.41814
11.5513	0.259886
11.5596	0.601658
11.5679	0
11.5763	0.601658
11.5846	0.129939
11.5929	0
11.6013	0.519764
11.6096	0.252183
11.6179	0.300829
11.6263	0.352274
11.6346	0.20907
11.6429	0.418147
11.6513	0
11.6596	0.418133
11.6679	0.20907
11.6763	0.352274
11.6846	0.150414
11.6929	0.418147
11.7013	0.20907
11.7096	0.252179
11.7179	0.528403
11.7263	0.150412
11.7346	0.418133
11.7429	0
11.7513	0.20907
11.7596	0.352269
11.7679	0.150412
11.7763	0.209067
11.7846	0.176137
11.7929	0.252183
11.8013	0.150414
11.8096	0.41814
11.8179	0
11.8263	0.41814
11.8346	0
11.8429	0.41814
11.8513	0
11.8596	0.41814
11.8679	0.300829
11.8763	0.451236
11.8846	0.504366
11.8929	0.62721
11.9013	0.150414
11.9096	0.17614
11.9179	0.352274
11.9263	0.259882
11.9346	0.756549
11.9429	0.209067
11.9513	0
11.9596	0.41814
11.9679	0.451243
11.9763	0.259882
11.9846	0.209067
11.9929	0.150412
12.0013	0.176137
12.0096	0.176137
12.0179	0
12.0263	0.528412
12.0346	0.129941
12.0429	0.62721
12.0513	0
12.0596	0.418147
12.0679	0.150414
12.0763	0.352274
12.0846	0.20907
12.0929	0
12.1013	0.209074
12.1096	0.129941
12.1179	0
12.1263	0.129943
12.1346	0.209074
12.1429	0.150417
12.1513	0
12.1596	0.150414
12.1679	0
12.1763	0.300824
12.1846	0.150412
12.1929	0.176137
12.2013	0.259882
12.2096	0.129941
12.2179	0.150414
12.2263	0.150414
12.2346	0.259886
12.2429	0.20907
12.2513	0.451243
12.2596	0.259882
12.2679	0
12.2763	0.389829
12.2846	0.389823
12.2929	0.20907
12.3013	0.300834
12.3096	0.300829
12.3179	0.41814
12.3263	0.418147
12.3346	0.300834
12.3429	0.150414
12.3513	0.129939
12.3596	0.704549
12.3679	0.504374
12.3763	0.519764
12.3846	0
12.3929	0.389823
12.4013	0.62721
12.4096	0.209067
12.4179	0
12.4263	0
12.4346	0.352274
12.4429	0.300829
12.4513	0.129941
12.4596	0.259882
12.4679	0.352274
12.4763	0.176137
12.4846	0.418133
12.4929	0.259882
12.5013	0.300834
12.5096	0.352274
12.518	0.41814
12.5263	0.389823
12.5346	0
12.543	0.389823
12.5513	0.62721
12.5596	0.20907
12.568	0.528412
12.5763	0.129939
12.5846	0.451243
12.593	0.41814
12.6013	0
12.6096	0
12.618	0.62721
12.6263	0.129939
12.6346	0.528412
12.643	0.20907
12.6513	0.300829
12.6596	0.300829
12.668	0.41814
12.6763	0
12.6846	0.41814
12.693	0
12.7013	0.418147
12.7096	0.62721
12.718	0.129939
12.7263	0
12.7346	0.129939
12.743	0.41814
12.7513	0.52842
12.7596	0
12.768	0.176134
12.7763	0.451243
12.7846	0.11338
12.793	0.519764
12.8013	0.20907
12.8096	0
12.818	0
12.8263	0.451251
12.8346	0
12.843	0.150414
12.8513	0
12.8596	0.300829
12.868	0.300824
12.8763	0.20907
12.8846	0
12.893	0.41814
12.9013	0.519764
12.9096	0.113378
12.918	0.451243
12.9263	0
12.9346	0.300824
12.943	0
12.9513	0.451251
12.9596	0.20907
12.968	0
12.9763	0
12.9846	0.528403
12.993	0.129941
13.0013	0.41814
13.0096	0
13.018	0
13.0263	0
13.0346	0.20907
13.043	0
13.0513	0.41814
13.0596	0.62721
13.068	0.389823
13.0763	0.129941
13.0846	0.300834
13.093	0.352274
13.1013	0
13.1096	0
13.118	0.22676
13.1263	0
13.1346	0.22676
13.143	0.704549
13.1513	0
13.1596	0.528412
13.168	0.259882
13.1763	0
13.1846	0.389823
13.193	0
13.2013	0
13.2096	0.418147
13.218	0.704549
13.2263	0.113378
13.2346	0.451236
13.243	0.352274
13.2513	0.20907
13.2596	0.62721
13.268	0.129941
13.2763	0
13.2846	0.259882
13.293	0.352274
13.3013	0
13.3096	0.176137
13.318	0.451243
13.3263	0.11338
13.3346	0
13.343	0.113382
13.3513	0.601668
13.3596	0.20907
13.368	0.389816
13.3763	0.129939
13.3846	0.34014
13.393	0.627221
13.4013	0
13.4096	0.62721
13.418	0.113382
13.4263	0.176137
13.4346	0
13.443	0.176137
13.4513	0.300829
13.4596	0.259878
13.468	0.226756
13.4763	0.176137
13.4846	0.129943
13.493	0.300829
13.5013	0.352274
13.5096	0.22676
13.518	0
13.5263	0.22676
13.5346	0.35228
13.543	0.150414
13.5513	0.150412
13.5596	0.129941
13.568	0.352274
13.5763	0.176137
13.5846	0.150417
13.593	0.300834
13.6013	0.20907
13.6096	0.519764
13.618	0.11338
13.6263	0.150414
13.6346	0.259886
13.643	0.418147
13.6513	0.52842
13.6596	0
13.668	0.352269
13.6763	0.352269
13.6846	0.129941
13.693	0.300829
13.7013	0.176137
13.7096	0.352274
13.718	0.389823
13.7263	0.11338
13.7346	0
13.743	0.22676
13.7513	0
13.7596	0
13.768	0
13.7763	0
13.7846	0.113378
13.793	0
13.8013	0.11338
13.8096	0.45352
13.818	0.62721
13.8263	0.704549
13.8346	0.22676
13.843	0.129943
13.8513	0.259882
13.8596	0.176137
13.868	0
13.8763	0.352274
13.8846	0.34014
13.893	0
13.9013	0.22676
13.9096	0
13.918	0
13.9263	0.150414
13.9346	0.129939
13.943	0.259882
13.9513	0
13.9596	0.259882
13.968	0.129941
13.9763	0
13.9846	0.129941
13.993	0.259882
14.0013	0.528412
14.0096	0.20907
14.018	0.300829
14.0263	0.300834
14.0346	0.113382
14.043	0.259882
14.0513	0.150412
14.0596	0
14.068	0
14.0763	0.113382
14.0846	0.35228
14.093	0.150414
14.1013	0
14.1096	0
14.118	0.150412
14.1263	0.176134
14.1346	0
14.143	0.17614
14.1513	0.300829
14.1596	0.129941
14.168	0.259882
14.1763	0.176137
14.1846	0.34014
14.193	0.34014
14.2013	0.352274
14.2096	0
14.218	0.176137
14.2263	0.352274
14.2346	0.389823
14.243	0
14.2513	0.129943
14.2596	0.259886
14.268	0.528412
14.2763	0.20907
14.2846	0.300829
14.293	0.150412
14.3013	0
14.3096	0
14.318	0
14.3263	0.451251
14.3346	0.22676
14.343	0.11338
14.3513	0.259882
14.3596	0.150414
14.368	0
14.3763	0.150414
14.3846	0.35228
14.393	0.226764
14.4013	0.259882
14.4096	0.150414
14.418	0.226764
14.4263	0.22676
14.4346	0
14.443	0.11338
14.4513	0
14.4596	0.113382
14.468	0
14.4763	0.11338
14.4846	0.519764
14.493	0
14.5013	0.389829
14.5096	0
14.518	0
14.5263	0.259882
14.5346	0.176137
14.543	0
14.5513	0.352274
14.5596	0.113382
14.568	0.209074
14.5763	0.399177
14.5847	0.11338
14.593	0.11338
14.6013	0.129941
14.6097	0.0997944
14.618	0.150412
14.6263	0.11338
14.6347	0
14.643	0.34014
14.6513	0.22676
14.6597	0.451243
14.668	0.176137
14.6763	0.389829
14.6847	0.22676
14.693	0.176137
14.7013	0.129943
14.7097	0.300834
14.718	0.352274
14.7263	0.453512
14.7347	0.199585
14.743	0.451243
14.7513	0.150417
14.7597	0.352274
14.768	0.113378
14.7763	0.300829
14.7847	0
14.793	0
14.8013	0
14.8097	0.150414
14.818	0
14.8263	0.300824
14.8347	0.129941
14.843	0
14.8513	0
14.8597	0
14.868	0.259882
14.8763	0.129943
14.8847	0.11338
14.893	0.34014
14.9013	0.176137
14.9097	0
14.918	0.35228
14.9263	0.259882
14.9347	0.129941
14.943	0.22676
14.9513	0.176137
14.9597	0.519764
14.968	0.0997927
14.9763	0
14.9847	0.199589
14.993	0
15.0013	0.0997944
15.0097	0.299383
15.018	0.601658
15.0263	0.17614
15.0347	0.519772
15.043	0.199589
15.0513	0.528403
15.0597	0.451243
15.068	0.22676
15.0763	0.113378
15.0847	0.199589
15.093	0.300829
15.1013	0.389816
15.1097	0.199585
15.118	0.528412
15.1263	0.451243
15.1347	0
15.143	0.300834
15.1513	0
15.1597	0.150414
15.168	0.352269
15.1763	0.34014
15.1847	0.11338
15.193	0.0997927
15.2013	0.399177
15.2097	0.176137
15.218	0.340134
15.2263	0.113378
15.2347	0.299383
15.243	0
15.2513	0.199585
15.2597	0
15.268	0.0997944
15.2763	0.601658
15.2847	0.176137
15.293	0.129943
15.3013	0.150414
15.3097	0.451243
15.318	0.099796
15.3263	0.129943
15.3347	0
15.343	0.259882
15.3513	0.300834
15.3597	0.0997944
15.368	0.129941
15.3763	0.11338
15.3847	0.150414
15.393	0.099796
15.4013	0.129941
15.4097	0
15.418	0.389823
15.4263	0.352274
15.4347	0.399177
15.443	0.0997944
15.4513	0.113378
15.4597	0.22676
15.468	0
15.4763	0.340134
15.4847	0
15.493	0.340145
15.5013	0
15.5097	0.34014
15.518	0
15.5263	0.34014
15.5347	0
15.543	0
15.5513	0
15.5597	0
15.568	0
15.5763	0.11338
15.5847	0.259882
15.593	0
15.6013	0.389823
15.6097	0.099796
15.618	0.11338
15.6263	0
15.6347	0.11338
15.643	0.129939
15.6513	0.199585
15.6597	0.199589
15.668	0.389823
15.6763	0.150412
15.6847	0.300824
15.693	0.22676
15.7013	0.11338
15.7097	0
15.718	0.226756
15.7263	0.259882
15.7347	0.150414
15.743	0.11338
15.7513	0.129941
15.7597	0.199589
15.768	0
15.7763	0.299383
15.7847	0.300829
15.793	0.129941
15.8013	0.129943
15.8097	0.300834
15.818	0
15.8263	0.300829
15.8347	0.389829
15.843	0.199589
15.8513	0.199589
15.8597	0.129941
15.868	0.11338
15.8763	0
15.8847	0
15.893	0.150417
15.9013	0
15.9097	0.451236
15.918	0.451243
15.9263	0.299388
15.9347	0.299388
15.943	0.451243
15.9513	0.601648
15.9597	0.177024
15.968	0.22676
15.9763	0.11338
15.9847	0.129941
15.993	0
16.0013	0.259882
16.0097	0.389823
16.018	0
16.0263	0.519764
16.0347	0.300834
16.043	0.299388
16.0513	0
16.0597	0.0997944
16.068	0.177024
16.0763	0.259882
16.0847	0.22676
16.093	0
16.1013	0
16.1097	0
16.118	0.11338
16.1263	0.0885135
16.1347	0.399177
16.143	0.300824
16.1513	0
16.1597	0.300829
16.168	0.199589
16.1763	0.22676
16.1847	0.259882
16.193	0.150414
16.2013	0.150412
16.2097	0
16.218	0.300834
16.2263	0.0997944
16.2347	0.389816
16.243	0.150414
16.2513	0.601668
16.2597	0.26554
16.268	0.299383
16.2763	0.129939
16.2847	0.177024
16.293	0.399177
16.3013	0
16.3097	0
16.318	0.451236
16.3263	0.451243
16.3347	0.099796
16.343	0
16.3513	0
16.3597	0.259878
16.368	0.129941
16.3763	0.226764
16.3847	0.199589
16.393	0.451236
16.4013	0.300829
16.4097	0.113382
16.418	0.129941
16.4263	0.199589
16.4347	0.0997944
16.443	0.088512
16.4513	0.113382
16.4597	0.0997944
16.468	0.259878
16.4763	0.389816
16.4847	0
16.493	0.389829
16.5013	0.389829
16.5097	0.265536
16.518	0.088512
16.5263	0.0997944
16.5347	0.0997944
16.543	0.177024
16.5513	0.129939
16.5597	0.299383
16.568	0.177027
16.5764	0.129943
16.5847	0
16.593	0.259882
16.6014	0.129941
16.6097	0.11338
16.618	0.150414
16.6264	0.519764
16.6347	0.177024
16.643	0.299388
16.6514	0.259882
[truncated: 3,091 more rows]
