# Supplementary material for: Wireless, battery-free, and real-time monitoring of water permeation across thin-film encapsulation
Source: Nat Commun. 2024 Aug 28;15:7443. doi: 10.1038/s41467-024-51247-3 (PMC11358307; doi:10.1038/s41467-024-51247-3)
Supplement: Supplementary file 4 — Source data for main figures [file 41467_2024_51247_MOESM4_ESM.zip › Fig5/Fig5f.xlsx]

## Sheet: Sheet1
	1h			5h			10h			12h			12h5m			12h10m			12h15m			12h20m
	Freq (GHz)	Power (dBm)		Freq (GHz)	Power (dBm)		Freq (GHz)	Power (dBm)		Freq (GHz)	Power (dBm)		Freq (GHz)	Power (dBm)		Freq (GHz)	Power (dBm)		Freq (GHz)	Power (dBm)		Freq (GHz)	Power (dBm)
	2.5345	-98.958		2.5345	-99.238		2.5345	-99.335		2.5345	-98.345		2.5345	-98.172		2.5345	-98.986		2.5345	-98.748		2.5345	-97.706
	2.53451	-98.01		2.53451	-98.658		2.53451	-98.604		2.53451	-98.562		2.53451	-99.298		2.53451	-99.039		2.53451	-99.197		2.53451	-98.08
	2.53452	-98.484		2.53452	-99.007		2.53452	-98		2.53452	-97.338		2.53452	-97.198		2.53452	-98.954		2.53452	-98.354		2.53452	-99.247
	2.53453	-97.973		2.53453	-97.858		2.53453	-98.446		2.53453	-98.593		2.53453	-98.641		2.53453	-98.367		2.53453	-98.603		2.53453	-96.896
	2.53453	-99.237		2.53453	-96.582		2.53453	-97.704		2.53453	-97.854		2.53453	-98.862		2.53453	-97.398		2.53453	-99.417		2.53453	-98.564
	2.53454	-98.437		2.53454	-98.247		2.53454	-96.671		2.53454	-98.549		2.53454	-98.846		2.53454	-98.715		2.53454	-99.324		2.53454	-99.007
	2.53455	-98.389		2.53455	-98.658		2.53455	-99.186		2.53455	-98.172		2.53455	-99.048		2.53455	-98.939		2.53455	-98.42		2.53455	-98.096
	2.53456	-97.972		2.53456	-98.459		2.53456	-98.416		2.53456	-99.044		2.53456	-98.069		2.53456	-98.833		2.53456	-98.586		2.53456	-98.23
	2.53456	-97.924		2.53456	-98.862		2.53456	-97.616		2.53456	-98.89		2.53456	-99.083		2.53456	-98.245		2.53456	-98.407		2.53456	-97.556
	2.53457	-98.329		2.53457	-98.453		2.53457	-98.853		2.53457	-96.842		2.53457	-97.252		2.53457	-99.513		2.53457	-98.586		2.53457	-98.544
	2.53458	-96.846		2.53458	-97.928		2.53458	-98.507		2.53458	-97.853		2.53458	-98.803		2.53458	-98.943		2.53458	-97.93		2.53458	-98.993
	2.53458	-98.165		2.53458	-97.718		2.53458	-98.855		2.53458	-97.284		2.53458	-98.085		2.53458	-98.168		2.53458	-98.941		2.53458	-98.739
	2.53459	-98.431		2.53459	-98.369		2.53459	-98.42		2.53459	-98.519		2.53459	-98.443		2.53459	-99.14		2.53459	-98.684		2.53459	-98.853
	2.5346	-98.429		2.5346	-98.854		2.5346	-95.698		2.5346	-98.587		2.5346	-97.24		2.5346	-98.752		2.5346	-98.861		2.5346	-98.902
	2.53461	-98.111		2.53461	-98.144		2.53461	-98.146		2.53461	-98.855		2.53461	-97.247		2.53461	-97.542		2.53461	-98.303		2.53461	-97.773
	2.53461	-98.121		2.53461	-99.043		2.53461	-98.69		2.53461	-97.203		2.53461	-99.078		2.53461	-98.403		2.53461	-98.999		2.53461	-98.162
	2.53462	-98.661		2.53462	-96.763		2.53462	-97.177		2.53462	-98.149		2.53462	-98.782		2.53462	-98.664		2.53462	-97.106		2.53462	-99.283
	2.53463	-99.14		2.53463	-99.003		2.53463	-98.846		2.53463	-98.24		2.53463	-97.853		2.53463	-99.126		2.53463	-99.665		2.53463	-98.16
	2.53464	-97.66		2.53464	-99.047		2.53464	-98.403		2.53464	-97.024		2.53464	-97.712		2.53464	-99.128		2.53464	-98.545		2.53464	-98.369
	2.53464	-98.658		2.53464	-98.951		2.53464	-98.832		2.53464	-98.605		2.53464	-98.983		2.53464	-98.229		2.53464	-99.396		2.53464	-99.04
	2.53465	-97.854		2.53465	-99.248		2.53465	-98.802		2.53465	-98.931		2.53465	-99.341		2.53465	-99.341		2.53465	-98.081		2.53465	-98.46
	2.53466	-98.55		2.53466	-98.463		2.53466	-98.02		2.53466	-97.793		2.53466	-98.454		2.53466	-98.843		2.53466	-98.465		2.53466	-98.594
	2.53467	-98.384		2.53467	-98.084		2.53467	-98.843		2.53467	-97.134		2.53467	-98.837		2.53467	-98.754		2.53467	-99.104		2.53467	-97.133
	2.53467	-98.269		2.53467	-98.846		2.53467	-98.732		2.53467	-98.305		2.53467	-98.843		2.53467	-98.362		2.53467	-97.143		2.53467	-98.438
	2.53468	-98.667		2.53468	-98.346		2.53468	-99.32		2.53468	-98.64		2.53468	-98.85		2.53468	-98.438		2.53468	-98.294		2.53468	-98.692
	2.53469	-98.483		2.53469	-98.9		2.53469	-97.101		2.53469	-98.637		2.53469	-98.226		2.53469	-98.986		2.53469	-98.399		2.53469	-98.509
	2.5347	-97.745		2.5347	-98.011		2.5347	-98.493		2.5347	-98.931		2.5347	-98.948		2.5347	-99.098		2.5347	-98.699		2.5347	-98.612
	2.5347	-97.767		2.5347	-97.065		2.5347	-97.864		2.5347	-98.749		2.5347	-98.852		2.5347	-97.782		2.5347	-98.683		2.5347	-98.846
	2.53471	-97.654		2.53471	-99.032		2.53471	-99.334		2.53471	-98.351		2.53471	-98.944		2.53471	-98.066		2.53471	-98.994		2.53471	-98.714
	2.53472	-98.967		2.53472	-99.468		2.53472	-98.309		2.53472	-98.408		2.53472	-98.688		2.53472	-98.655		2.53472	-98.508		2.53472	-96.413
	2.53473	-98.315		2.53473	-98.734		2.53473	-97.143		2.53473	-97.852		2.53473	-98.463		2.53473	-98.239		2.53473	-97.156		2.53473	-98.417
	2.53473	-98.326		2.53473	-98.008		2.53473	-98.066		2.53473	-97.705		2.53473	-98.9		2.53473	-97.775		2.53473	-98.442		2.53473	-98.616
	2.53474	-98.734		2.53474	-97.488		2.53474	-98.703		2.53474	-99.436		2.53474	-97.793		2.53474	-97.47		2.53474	-97.188		2.53474	-98.786
	2.53475	-98.337		2.53475	-98.349		2.53475	-98.848		2.53475	-98.406		2.53475	-97.384		2.53475	-98.366		2.53475	-98.557		2.53475	-97.769
	2.53476	-99.466		2.53476	-97.246		2.53476	-98.239		2.53476	-98.891		2.53476	-98.368		2.53476	-97.311		2.53476	-97.762		2.53476	-98.9
	2.53476	-98.9		2.53476	-99.183		2.53476	-97.317		2.53476	-99.531		2.53476	-98.44		2.53476	-98.928		2.53476	-98.399		2.53476	-98.368
	2.53477	-98.54		2.53477	-98.371		2.53477	-98.224		2.53477	-98.784		2.53477	-97.468		2.53477	-97.619		2.53477	-99.237		2.53477	-99.031
	2.53478	-97.74		2.53478	-99.132		2.53478	-98.563		2.53478	-98.506		2.53478	-96.713		2.53478	-98.515		2.53478	-97.395		2.53478	-98.889
	2.53479	-99.075		2.53479	-98.084		2.53479	-98.146		2.53479	-98.907		2.53479	-99.027		2.53479	-98.806		2.53479	-97.626		2.53479	-98.658
	2.53479	-99.086		2.53479	-98.745		2.53479	-99.031		2.53479	-97.708		2.53479	-96.872		2.53479	-99.04		2.53479	-97.562		2.53479	-98.167
	2.5348	-98.103		2.5348	-98.41		2.5348	-97.768		2.5348	-99.445		2.5348	-98.32		2.5348	-98.079		2.5348	-98.999		2.5348	-98.609
	2.53481	-97.916		2.53481	-97.913		2.53481	-98.802		2.53481	-98.609		2.53481	-99.128		2.53481	-97.617		2.53481	-98.509		2.53481	-98.445
	2.53482	-98.22		2.53482	-98.452		2.53482	-98.8		2.53482	-97.562		2.53482	-98.451		2.53482	-98.506		2.53482	-98.791		2.53482	-98.891
	2.53482	-98.179		2.53482	-99.051		2.53482	-98.445		2.53482	-99.006		2.53482	-98.554		2.53482	-98.909		2.53482	-98.095		2.53482	-98.44
	2.53483	-97.951		2.53483	-98.302		2.53483	-98.392		2.53483	-98.695		2.53483	-98.692		2.53483	-97.789		2.53483	-98.242		2.53483	-97.101
	2.53484	-99.2		2.53484	-98.602		2.53484	-98.841		2.53484	-98.852		2.53484	-97.197		2.53484	-97.274		2.53484	-98.979		2.53484	-98.589
	2.53485	-98.271		2.53485	-98.349		2.53485	-98.22		2.53485	-98.517		2.53485	-98.635		2.53485	-97.401		2.53485	-99.089		2.53485	-99.332
	2.53485	-98.384		2.53485	-99.098		2.53485	-98.292		2.53485	-98.64		2.53485	-98.068		2.53485	-99.027		2.53485	-99.077		2.53485	-98.948
	2.53486	-97.696		2.53486	-98.149		2.53486	-97.63		2.53486	-98.086		2.53486	-99.146		2.53486	-98.732		2.53486	-98.237		2.53486	-98.953
	2.53487	-98.794		2.53487	-98.589		2.53487	-98.6		2.53487	-98.24		2.53487	-98.557		2.53487	-98.144		2.53487	-98.539		2.53487	-98.782
	2.53488	-98.441		2.53488	-98.294		2.53488	-97.936		2.53488	-98.449		2.53488	-98.543		2.53488	-98.22		2.53488	-98.554		2.53488	-98.997
	2.53488	-98.377		2.53488	-98.657		2.53488	-98.806		2.53488	-98.88		2.53488	-98.412		2.53488	-97.615		2.53488	-98.561		2.53488	-98.749
	2.53489	-98.268		2.53489	-98.165		2.53489	-98.699		2.53489	-98.837		2.53489	-98.302		2.53489	-99.297		2.53489	-97.764		2.53489	-99.383
	2.5349	-98.311		2.5349	-98.217		2.5349	-98.563		2.5349	-97.557		2.5349	-98.789		2.5349	-98.346		2.5349	-99.381		2.5349	-98.883
	2.53491	-99.064		2.53491	-98.607		2.53491	-97.324		2.53491	-98.392		2.53491	-98.224		2.53491	-98.55		2.53491	-97.065		2.53491	-98.149
	2.53491	-98.171		2.53491	-97.002		2.53491	-98.463		2.53491	-97.708		2.53491	-97.388		2.53491	-98.151		2.53491	-98.469		2.53491	-98.688
	2.53492	-98.626		2.53492	-98.664		2.53492	-98.791		2.53492	-98.008		2.53492	-97.401		2.53492	-97.192		2.53492	-96.918		2.53492	-97.415
	2.53493	-98.676		2.53493	-97.701		2.53493	-98.585		2.53493	-98.144		2.53493	-96.799		2.53493	-98.644		2.53493	-98.804		2.53493	-98.371
	2.53494	-98.545		2.53494	-98.642		2.53494	-96.836		2.53494	-97.991		2.53494	-98.782		2.53494	-97.465		2.53494	-99.916		2.53494	-97.696
	2.53494	-97.275		2.53494	-97.276		2.53494	-97.322		2.53494	-97.708		2.53494	-98.658		2.53494	-98.235		2.53494	-98.653		2.53494	-97.766
	2.53495	-97.611		2.53495	-97.639		2.53495	-98.502		2.53495	-98.362		2.53495	-99.285		2.53495	-98.498		2.53495	-98.506		2.53495	-97.054
	2.53496	-98.114		2.53496	-99.137		2.53496	-99.043		2.53496	-97.635		2.53496	-98.951		2.53496	-98.883		2.53496	-98.642		2.53496	-98.563
	2.53497	-97.914		2.53497	-98.41		2.53497	-98.889		2.53497	-97.229		2.53497	-97.699		2.53497	-97.857		2.53497	-98.751		2.53497	-98.611
	2.53497	-98.56		2.53497	-98.791		2.53497	-98.452		2.53497	-98.081		2.53497	-98.745		2.53497	-98.69		2.53497	-98.905		2.53497	-97.308
	2.53498	-98.599		2.53498	-97.703		2.53498	-98.442		2.53498	-98.16		2.53498	-98.928		2.53498	-99.231		2.53498	-98.169		2.53498	-98.169
	2.53499	-99.345		2.53499	-98.946		2.53499	-98.743		2.53499	-98.495		2.53499	-98.32		2.53499	-98.763		2.53499	-99.581		2.53499	-98.086
	2.535	-97.949		2.535	-96.892		2.535	-98.712		2.535	-97.251		2.535	-97.319		2.535	-98.316		2.535	-98.76		2.535	-98.883
	2.535	-98.067		2.535	-95.464		2.535	-97.85		2.535	-99.24		2.535	-99.37		2.535	-98.537		2.535	-99.154		2.535	-96.532
	2.53501	-98.011		2.53501	-98.747		2.53501	-99.128		2.53501	-97.853		2.53501	-99.082		2.53501	-97.913		2.53501	-98.566		2.53501	-98.292
	2.53502	-97.847		2.53502	-97.24		2.53502	-99.04		2.53502	-96.788		2.53502	-99.075		2.53502	-97.857		2.53502	-99.325		2.53502	-98.36
	2.53503	-98.595		2.53503	-98.229		2.53503	-99.04		2.53503	-98.784		2.53503	-97.412		2.53503	-98.151		2.53503	-98.607		2.53503	-99.392
	2.53503	-97.814		2.53503	-98.004		2.53503	-97.916		2.53503	-97.852		2.53503	-98.902		2.53503	-99.8		2.53503	-96.961		2.53503	-98.449
	2.53504	-97.902		2.53504	-98.417		2.53504	-98.953		2.53504	-98.438		2.53504	-96.523		2.53504	-98.462		2.53504	-98.907		2.53504	-97.931
	2.53505	-99.021		2.53505	-98.312		2.53505	-98.537		2.53505	-98.353		2.53505	-98.077		2.53505	-98.497		2.53505	-98.14		2.53505	-99.343
	2.53506	-99.295		2.53506	-98.804		2.53506	-98.235		2.53506	-98.747		2.53506	-97.78		2.53506	-98.948		2.53506	-97.991		2.53506	-98.793
	2.53506	-98.007		2.53506	-98.552		2.53506	-98.171		2.53506	-99.351		2.53506	-98.415		2.53506	-98.318		2.53506	-98.144		2.53506	-99.275
	2.53507	-98.447		2.53507	-97.463		2.53507	-97.844		2.53507	-98.541		2.53507	-97.931		2.53507	-98.095		2.53507	-99.18		2.53507	-98.237
	2.53508	-97.495		2.53508	-99.047		2.53508	-98.786		2.53508	-98.905		2.53508	-97.771		2.53508	-98.355		2.53508	-99.379		2.53508	-98.997
	2.53509	-98.259		2.53509	-99.04		2.53509	-98.066		2.53509	-98.504		2.53509	-98.981		2.53509	-98.552		2.53509	-99.178		2.53509	-98.712
	2.53509	-99.2		2.53509	-98.552		2.53509	-97.852		2.53509	-98.169		2.53509	-97.991		2.53509	-98.164		2.53509	-98.548		2.53509	-97.793
	2.5351	-98.382		2.5351	-97.534		2.5351	-99.053		2.5351	-98.741		2.5351	-98.586		2.5351	-98.492		2.5351	-96.958		2.5351	-97.385
	2.53511	-97.497		2.53511	-98.698		2.53511	-98.155		2.53511	-99.055		2.53511	-97.4		2.53511	-99.3		2.53511	-97.865		2.53511	-98.978
	2.53512	-98.548		2.53512	-98.643		2.53512	-97.935		2.53512	-99		2.53512	-98.448		2.53512	-99.035		2.53512	-98.79		2.53512	-96.93
	2.53512	-98.055		2.53512	-97.327		2.53512	-98.152		2.53512	-98.361		2.53512	-98.689		2.53512	-98.317		2.53512	-98.807		2.53512	-97.772
	2.53513	-98.485		2.53513	-98.297		2.53513	-99.719		2.53513	-98.413		2.53513	-98.464		2.53513	-98.29		2.53513	-98.893		2.53513	-97.852
	2.53514	-98.165		2.53514	-97.792		2.53514	-99.337		2.53514	-98.781		2.53514	-97.064		2.53514	-97.702		2.53514	-97.716		2.53514	-97.007
	2.53515	-97.893		2.53515	-98.361		2.53515	-98.352		2.53515	-98.593		2.53515	-98.615		2.53515	-99.179		2.53515	-98.65		2.53515	-98.884
	2.53515	-97.913		2.53515	-97.792		2.53515	-98.565		2.53515	-99.105		2.53515	-98.991		2.53515	-97.917		2.53515	-99.131		2.53515	-98.682
	2.53516	-99.085		2.53516	-98.414		2.53516	-98.661		2.53516	-98.707		2.53516	-98.996		2.53516	-98.54		2.53516	-98.794		2.53516	-98.86
	2.53517	-97.742		2.53517	-98.223		2.53517	-98.751		2.53517	-98.853		2.53517	-97.239		2.53517	-99.439		2.53517	-97.705		2.53517	-98.367
	2.53518	-97.806		2.53518	-98.512		2.53518	-98.155		2.53518	-97.559		2.53518	-98.141		2.53518	-98.748		2.53518	-98.663		2.53518	-98.398
	2.53518	-98.675		2.53518	-97.93		2.53518	-99.426		2.53518	-97.392		2.53518	-99.144		2.53518	-98.615		2.53518	-98.737		2.53518	-98.939
	2.53519	-98.668		2.53519	-98.442		2.53519	-98.948		2.53519	-97.768		2.53519	-97.489		2.53519	-98.446		2.53519	-96.237		2.53519	-98.538
	2.5352	-98.276		2.5352	-98.439		2.5352	-98.368		2.5352	-98.76		2.5352	-98.797		2.5352	-97.691		2.5352	-97.716		2.5352	-98.444
	2.53521	-97.648		2.53521	-98.996		2.53521	-99.319		2.53521	-98.356		2.53521	-96.438		2.53521	-98.448		2.53521	-98.544		2.53521	-98.304
	2.53521	-98.06		2.53521	-99.033		2.53521	-97.396		2.53521	-98.947		2.53521	-99.087		2.53521	-98.89		2.53521	-98.762		2.53521	-98.398
	2.53522	-97.581		2.53522	-99.573		2.53522	-98.35		2.53522	-98.908		2.53522	-96.18		2.53522	-98.746		2.53522	-99.245		2.53522	-97.2
	2.53523	-98.675		2.53523	-99.007		2.53523	-96.985		2.53523	-98.648		2.53523	-98.219		2.53523	-98.083		2.53523	-98.61		2.53523	-97.464
	2.53524	-97.708		2.53524	-98.459		2.53524	-98.15		2.53524	-96.649		2.53524	-98.166		2.53524	-98.936		2.53524	-98.599		2.53524	-98.152
	2.53524	-97.655		2.53524	-98.787		2.53524	-99.2		2.53524	-96.846		2.53524	-99.199		2.53524	-99.328		2.53524	-97.466		2.53524	-98.956
	2.53525	-98.221		2.53525	-98.012		2.53525	-97.858		2.53525	-98.691		2.53525	-98.542		2.53525	-98.157		2.53525	-98.858		2.53525	-99.239
	2.53526	-98.178		2.53526	-98.393		2.53526	-97.713		2.53526	-98.844		2.53526	-99.387		2.53526	-97.308		2.53526	-98.711		2.53526	-99.055
	2.53527	-99.142		2.53527	-98.293		2.53527	-98.608		2.53527	-98.416		2.53527	-98.072		2.53527	-97.992		2.53527	-97.475		2.53527	-98.902
	2.53527	-98.228		2.53527	-98.654		2.53527	-99.225		2.53527	-98.018		2.53527	-98.856		2.53527	-98.444		2.53527	-97.941		2.53527	-98.829
	2.53528	-97.815		2.53528	-98.143		2.53528	-98.643		2.53528	-97.485		2.53528	-98.295		2.53528	-98.61		2.53528	-98.879		2.53528	-97.248
	2.53529	-98.902		2.53529	-98.225		2.53529	-98.934		2.53529	-98.783		2.53529	-99.177		2.53529	-98.414		2.53529	-96.955		2.53529	-99.042
	2.5353	-98.307		2.5353	-98.359		2.5353	-97.687		2.5353	-98.232		2.5353	-98.709		2.5353	-99.521		2.5353	-98.311		2.5353	-99.004
	2.5353	-98.314		2.5353	-96.837		2.5353	-99.051		2.5353	-98.746		2.5353	-99.393		2.5353	-97.142		2.5353	-98.742		2.5353	-98.737
	2.53531	-98.847		2.53531	-98.882		2.53531	-99.085		2.53531	-98.087		2.53531	-98.684		2.53531	-97.221		2.53531	-98.536		2.53531	-98.562
	2.53532	-97.801		2.53532	-99.149		2.53532	-99.048		2.53532	-99.153		2.53532	-97.992		2.53532	-98.394		2.53532	-98.985		2.53532	-98.684
	2.53533	-98.254		2.53533	-97.412		2.53533	-97.926		2.53533	-97.536		2.53533	-97.112		2.53533	-99.245		2.53533	-96.535		2.53533	-98.155
	2.53533	-97.641		2.53533	-98.442		2.53533	-98.221		2.53533	-99.149		2.53533	-98.86		2.53533	-98.354		2.53533	-99.378		2.53533	-99.028
	2.53534	-99.405		2.53534	-98.996		2.53534	-98.315		2.53534	-98.492		2.53534	-99.706		2.53534	-98.146		2.53534	-98.216		2.53534	-98.86
	2.53535	-98.208		2.53535	-98.516		2.53535	-96.356		2.53535	-98.501		2.53535	-97.689		2.53535	-97.93		2.53535	-98.836		2.53535	-97.838
	2.53536	-98.435		2.53536	-98.606		2.53536	-98.641		2.53536	-98.947		2.53536	-97.776		2.53536	-99.195		2.53536	-98.356		2.53536	-97.783
	2.53536	-98.23		2.53536	-99.007		2.53536	-98.391		2.53536	-98.939		2.53536	-98.796		2.53536	-98.599		2.53536	-98.411		2.53536	-98.082
	2.53537	-98.422		2.53537	-98.943		2.53537	-98.733		2.53537	-97.707		2.53537	-97.924		2.53537	-98.359		2.53537	-98.844		2.53537	-97.046
	2.53538	-98.382		2.53538	-98.599		2.53538	-97.028		2.53538	-98.157		2.53538	-98.881		2.53538	-98.508		2.53538	-99.042		2.53538	-97.634
	2.53539	-98.068		2.53539	-99.289		2.53539	-98.682		2.53539	-99.134		2.53539	-98.584		2.53539	-98.407		2.53539	-99.145		2.53539	-97.137
	2.53539	-99.017		2.53539	-98.087		2.53539	-97.921		2.53539	-98.606		2.53539	-98.994		2.53539	-97.919		2.53539	-96.971		2.53539	-97.99
	2.5354	-97.348		2.5354	-99.076		2.5354	-99.228		2.5354	-98.595		2.5354	-99.028		2.5354	-98.391		2.5354	-98.943		2.5354	-98.565
	2.53541	-98.963		2.53541	-98.792		2.53541	-98.636		2.53541	-99.136		2.53541	-98.094		2.53541	-96.715		2.53541	-98.245		2.53541	-99.076
	2.53542	-98.625		2.53542	-98.496		2.53542	-98.556		2.53542	-98.404		2.53542	-98.733		2.53542	-98.517		2.53542	-98.239		2.53542	-98.851
	2.53542	-99.177		2.53542	-97.763		2.53542	-99.097		2.53542	-97.998		2.53542	-98.356		2.53542	-96.766		2.53542	-99.002		2.53542	-97.55
	2.53543	-98.673		2.53543	-96.923		2.53543	-98.691		2.53543	-96.712		2.53543	-98.094		2.53543	-98.895		2.53543	-98.352		2.53543	-98.018
	2.53544	-97.857		2.53544	-99.145		2.53544	-99.077		2.53544	-97.631		2.53544	-98.238		2.53544	-97.475		2.53544	-98.81		2.53544	-98.223
	2.53545	-99.019		2.53545	-99.083		2.53545	-99.05		2.53545	-97.62		2.53545	-98.163		2.53545	-97.867		2.53545	-97.159		2.53545	-99.296
	2.53545	-98.549		2.53545	-98.291		2.53545	-97.768		2.53545	-98.648		2.53545	-98.416		2.53545	-98.897		2.53545	-98.799		2.53545	-98.957
	2.53546	-97.81		2.53546	-98.462		2.53546	-97.843		2.53546	-98.602		2.53546	-98.783		2.53546	-97.998		2.53546	-99.197		2.53546	-97.934
	2.53547	-98.276		2.53547	-97.636		2.53547	-98.299		2.53547	-97.843		2.53547	-98.501		2.53547	-98.437		2.53547	-98.79		2.53547	-97.278
	2.53548	-97.633		2.53548	-97.239		2.53548	-98.393		2.53548	-97.996		2.53548	-98.455		2.53548	-98.345		2.53548	-98.834		2.53548	-99.2
	2.53548	-97.908		2.53548	-98.448		2.53548	-99.088		2.53548	-98.643		2.53548	-98.895		2.53548	-98.689		2.53548	-98.356		2.53548	-98.409
	2.53549	-99.351		2.53549	-98.799		2.53549	-98.154		2.53549	-99.575		2.53549	-98.505		2.53549	-98.448		2.53549	-98.547		2.53549	-98.544
	2.5355	-98.831		2.5355	-98.29		2.5355	-97.266		2.5355	-99.23		2.5355	-99.101		2.5355	-98.544		2.5355	-98.634		2.5355	-97.623
	2.53551	-98.6		2.53551	-99.127		2.53551	-98.81		2.53551	-98.295		2.53551	-97.394		2.53551	-98.536		2.53551	-97.625		2.53551	-98.352
	2.53551	-98.312		2.53551	-98.842		2.53551	-98.549		2.53551	-97.094		2.53551	-98.698		2.53551	-98.505		2.53551	-98.232		2.53551	-97.394
	2.53552	-97.742		2.53552	-99.004		2.53552	-98.441		2.53552	-99.177		2.53552	-99.181		2.53552	-97.852		2.53552	-99.055		2.53552	-98.803
	2.53553	-98.559		2.53553	-99.044		2.53553	-97.048		2.53553	-98.155		2.53553	-97.998		2.53553	-98.59		2.53553	-98.586		2.53553	-98.792
	2.53554	-98.437		2.53554	-97.705		2.53554	-98.61		2.53554	-97.926		2.53554	-98.542		2.53554	-98.293		2.53554	-98.404		2.53554	-97.998
	2.53554	-97.81		2.53554	-98.739		2.53554	-99.004		2.53554	-98.886		2.53554	-98.239		2.53554	-97.182		2.53554	-97.176		2.53554	-97.561
	2.53555	-98.79		2.53555	-97.001		2.53555	-97.696		2.53555	-98.748		2.53555	-98.15		2.53555	-99.142		2.53555	-98.698		2.53555	-98.457
	2.53556	-97.973		2.53556	-99.039		2.53556	-98.512		2.53556	-98.86		2.53556	-97.282		2.53556	-97.618		2.53556	-98.89		2.53556	-98.606
	2.53557	-98.797		2.53557	-97.284		2.53557	-97.858		2.53557	-96.923		2.53557	-98.705		2.53557	-98.934		2.53557	-99.806		2.53557	-99.195
	2.53557	-98.716		2.53557	-98.352		2.53557	-98.792		2.53557	-98.739		2.53557	-99.088		2.53557	-98.299		2.53557	-98.442		2.53557	-98.901
	2.53558	-97.528		2.53558	-98.499		2.53558	-97.93		2.53558	-97.565		2.53558	-98.155		2.53558	-98.094		2.53558	-98.881		2.53558	-97.77
	2.53559	-97.156		2.53559	-96.674		2.53559	-97.556		2.53559	-97.768		2.53559	-98.844		2.53559	-98.95		2.53559	-98.218		2.53559	-98.29
	2.53559	-99.002		2.53559	-98.748		2.53559	-98.216		2.53559	-97.716		2.53559	-98.86		2.53559	-98.453		2.53559	-97.312		2.53559	-98.409
	2.5356	-97.439		2.5356	-98.739		2.5356	-98.448		2.5356	-98.639		2.5356	-97.711		2.5356	-98.704		2.5356	-97.783		2.5356	-97.627
	2.53561	-98.563		2.53561	-98.699		2.53561	-98.006		2.53561	-99.084		2.53561	-98.635		2.53561	-98.83		2.53561	-98.804		2.53561	-97.942
	2.53562	-98.331		2.53562	-98.156		2.53562	-98.791		2.53562	-99.368		2.53562	-97.626		2.53562	-98.988		2.53562	-98.706		2.53562	-98.61
	2.53562	-97.752		2.53562	-98.438		2.53562	-98.587		2.53562	-98.592		2.53562	-98.32		2.53562	-99.423		2.53562	-97.922		2.53562	-99.22
	2.53563	-97.338		2.53563	-98.231		2.53563	-97.715		2.53563	-98.45		2.53563	-98.217		2.53563	-98.658		2.53563	-98.704		2.53563	-96.627
	2.53564	-98.264		2.53564	-99.477		2.53564	-97.47		2.53564	-98.356		2.53564	-98.366		2.53564	-98.316		2.53564	-99.084		2.53564	-97.936
	2.53565	-98.335		2.53565	-98.447		2.53565	-98.002		2.53565	-98.806		2.53565	-99.235		2.53565	-98.736		2.53565	-99.054		2.53565	-99.375
	2.53565	-98.998		2.53565	-98.242		2.53565	-97.925		2.53565	-99.192		2.53565	-99.226		2.53565	-98.695		2.53565	-98.395		2.53565	-99.292
	2.53566	-98.204		2.53566	-97.762		2.53566	-97.413		2.53566	-98.841		2.53566	-98.988		2.53566	-98.889		2.53566	-98.697		2.53566	-98.587
	2.53567	-98.05		2.53567	-99.004		2.53567	-97.184		2.53567	-98.756		2.53567	-98.541		2.53567	-98.559		2.53567	-98.583		2.53567	-99.336
	2.53568	-97.271		2.53568	-97.227		2.53568	-96.918		2.53568	-98.99		2.53568	-98.224		2.53568	-97.333		2.53568	-99.036		2.53568	-98.699
	2.53568	-97.236		2.53568	-96.72		2.53568	-95.393		2.53568	-98.548		2.53568	-99.075		2.53568	-99.05		2.53568	-97.927		2.53568	-98.74
	2.53569	-95.892		2.53569	-95.374		2.53569	-89.594		2.53569	-98.011		2.53569	-99.339		2.53569	-99.293		2.53569	-97.315		2.53569	-99.198
	2.5357	-89.205		2.5357	-88.811		2.5357	-90.852		2.5357	-98.942		2.5357	-98.088		2.5357	-95.913		2.5357	-98.759		2.5357	-98.585
	2.53571	-91.522		2.53571	-95.033		2.53571	-96.584		2.53571	-97.022		2.53571	-98.364		2.53571	-99.089		2.53571	-98.071		2.53571	-97.533
	2.53571	-97.607		2.53571	-96.884		2.53571	-98.644		2.53571	-99.04		2.53571	-96.4		2.53571	-98.73		2.53571	-98.736		2.53571	-97.699
	2.53572	-97.763		2.53572	-98.392		2.53572	-97.558		2.53572	-97.025		2.53572	-99.183		2.53572	-98.651		2.53572	-98.456		2.53572	-97.918
	2.53573	-98.267		2.53573	-98.585		2.53573	-96.886		2.53573	-98.559		2.53573	-98.603		2.53573	-97.839		2.53573	-97.848		2.53573	-99.247
	2.53574	-98.388		2.53574	-98.889		2.53574	-97.685		2.53574	-98.009		2.53574	-98.734		2.53574	-97.631		2.53574	-97.855		2.53574	-98.995
	2.53574	-97.245		2.53574	-98.592		2.53574	-97.766		2.53574	-97.227		2.53574	-97.224		2.53574	-98.018		2.53574	-97.244		2.53574	-98.99
	2.53575	-98.481		2.53575	-98.467		2.53575	-98.347		2.53575	-98.649		2.53575	-99.392		2.53575	-98.238		2.53575	-99.006		2.53575	-97.315
	2.53576	-98.672		2.53576	-98.301		2.53576	-98.8		2.53576	-98.498		2.53576	-98.83		2.53576	-97.998		2.53576	-98.395		2.53576	-98.946
	2.53577	-98.733		2.53577	-98.226		2.53577	-98.224		2.53577	-99.087		2.53577	-98.535		2.53577	-98.064		2.53577	-98.366		2.53577	-98.509
	2.53577	-98		2.53577	-98		2.53577	-98		2.53577	-98		2.53577	-98		2.53577	-98		2.53577	-98		2.53577	-98
	2.53578	-98.262		2.53578	-98.506		2.53578	-98.403		2.53578	-98.61		2.53578	-97.842		2.53578	-98.791		2.53578	-99.152		2.53578	-97.866
	2.53579	-99.236		2.53579	-98.929		2.53579	-98.712		2.53579	-98.839		2.53579	-98.649		2.53579	-98.149		2.53579	-98.467		2.53579	-97.547
	2.5358	-97.798		2.5358	-98.926		2.5358	-98.502		2.5358	-98.091		2.5358	-99.336		2.5358	-98.393		2.5358	-98.358		2.5358	-98.784
	2.5358	-98.063		2.5358	-98		2.5358	-97.703		2.5358	-98.403		2.5358	-98.449		2.5358	-98.99		2.5358	-98.002		2.5358	-98.082
	2.53581	-97.76		2.53581	-98.535		2.53581	-98.395		2.53581	-98.077		2.53581	-98.153		2.53581	-97.477		2.53581	-97.78		2.53581	-99.073
	2.53582	-97.865		2.53582	-98.662		2.53582	-98.807		2.53582	-98.071		2.53582	-98.853		2.53582	-98.138		2.53582	-98.894		2.53582	-99.082
	2.53583	-98.101		2.53583	-98.093		2.53583	-97.626		2.53583	-98.509		2.53583	-98.607		2.53583	-98.647		2.53583	-98.64		2.53583	-97.156
	2.53583	-98.481		2.53583	-96.655		2.53583	-98.984		2.53583	-98.301		2.53583	-98.392		2.53583	-98.605		2.53583	-97.391		2.53583	-98.839
	2.53584	-97.7		2.53584	-98.151		2.53584	-98.66		2.53584	-99.095		2.53584	-98.397		2.53584	-98.309		2.53584	-98.465		2.53584	-98.489
	2.53585	-98.603		2.53585	-98.931		2.53585	-97.286		2.53585	-98.859		2.53585	-97.276		2.53585	-98.793		2.53585	-97.22		2.53585	-98.338
	2.53586	-96.841		2.53586	-98.74		2.53586	-98.346		2.53586	-97.859		2.53586	-98.467		2.53586	-97.933		2.53586	-96.839		2.53586	-98.44
	2.53586	-97.809		2.53586	-98.242		2.53586	-97.925		2.53586	-98.393		2.53586	-97.789		2.53586	-98.395		2.53586	-98.316		2.53586	-98.662
	2.53587	-98.545		2.53587	-99.126		2.53587	-98.798		2.53587	-99.04		2.53587	-97.404		2.53587	-97.842		2.53587	-99.42		2.53587	-99.029
	2.53588	-97.698		2.53588	-97.193		2.53588	-98.454		2.53588	-97.922		2.53588	-99.038		2.53588	-97.85		2.53588	-98.658		2.53588	-99.375
	2.53589	-98.226		2.53589	-98.881		2.53589	-99.273		2.53589	-97.694		2.53589	-97.784		2.53589	-98.395		2.53589	-97.175		2.53589	-98.596
	2.53589	-97.685		2.53589	-99.383		2.53589	-98.388		2.53589	-98.229		2.53589	-98.34		2.53589	-99.196		2.53589	-98.392		2.53589	-97.791
	2.5359	-98.322		2.5359	-97.922		2.5359	-98.486		2.5359	-98.447		2.5359	-98.553		2.5359	-98.358		2.5359	-99.242		2.5359	-98.552
	2.53591	-98.554		2.53591	-97.382		2.53591	-98.844		2.53591	-98.832		2.53591	-98.741		2.53591	-98.596		2.53591	-98.885		2.53591	-98.651
	2.53592	-97.849		2.53592	-99.226		2.53592	-97.787		2.53592	-98.084		2.53592	-98.397		2.53592	-97.786		2.53592	-98.594		2.53592	-97.549
	2.53592	-98.552		2.53592	-98.412		2.53592	-98.656		2.53592	-98.144		2.53592	-98.238		2.53592	-98.592		2.53592	-98.218		2.53592	-97.059
	2.53593	-98.656		2.53593	-98.6		2.53593	-98.839		2.53593	-99.24		2.53593	-97.272		2.53593	-99.144		2.53593	-99.297		2.53593	-99.176
	2.53594	-98.278		2.53594	-99.336		2.53594	-98.658		2.53594	-97.011		2.53594	-97.933		2.53594	-99.05		2.53594	-99.397		2.53594	-97.622
	2.53595	-98.955		2.53595	-97.861		2.53595	-98.366		2.53595	-98.231		2.53595	-98.388		2.53595	-97.714		2.53595	-98.878		2.53595	-98.78
	2.53595	-99.461		2.53595	-97.558		2.53595	-98.601		2.53595	-97.1		2.53595	-97.934		2.53595	-97.769		2.53595	-97.324		2.53595	-98.548
	2.53596	-98.229		2.53596	-98.509		2.53596	-97.701		2.53596	-98.85		2.53596	-98.857		2.53596	-98.165		2.53596	-98.406		2.53596	-98.936
	2.53597	-98.28		2.53597	-98.743		2.53597	-98.6		2.53597	-96.984		2.53597	-99.397		2.53597	-98.154		2.53597	-98.144		2.53597	-97.697
	2.53598	-98.277		2.53598	-98.754		2.53598	-99.196		2.53598	-98.45		2.53598	-98.14		2.53598	-98.594		2.53598	-99.141		2.53598	-98.158
	2.53598	-98.217		2.53598	-99.183		2.53598	-98.403		2.53598	-97.093		2.53598	-98.346		2.53598	-98.548		2.53598	-96.795		2.53598	-98.881
	2.53599	-98		2.53599	-98		2.53599	-98		2.53599	-98		2.53599	-98		2.53599	-98		2.53599	-98		2.53599	-98
	2.536	-98		2.536	-98		2.536	-98		2.536	-98		2.536	-98		2.536	-98		2.536	-98		2.536	-98
	2.53601	-98.554		2.53601	-97.688		2.53601	-98.46		2.53601	-97.782		2.53601	-98.59		2.53601	-97.859		2.53601	-97.388		2.53601	-96.786
	2.53601	-96.902		2.53601	-98.5		2.53601	-98.29		2.53601	-98.74		2.53601	-98.513		2.53601	-99.104		2.53601	-97.929		2.53601	-99.054
	2.53602	-98.445		2.53602	-98.75		2.53602	-96.518		2.53602	-98.144		2.53602	-98.498		2.53602	-97.465		2.53602	-98.598		2.53602	-98.935
	2.53603	-97.254		2.53603	-98.39		2.53603	-98.984		2.53603	-98.756		2.53603	-98.45		2.53603	-98.984		2.53603	-96.94		2.53603	-98.892
	2.53604	-98.273		2.53604	-97.292		2.53604	-98.833		2.53604	-98.642		2.53604	-98.393		2.53604	-98.83		2.53604	-98.463		2.53604	-98.349
	2.53604	-98.384		2.53604	-98.316		2.53604	-97.855		2.53604	-97.547		2.53604	-98.832		2.53604	-97.85		2.53604	-99.15		2.53604	-98.892
	2.53605	-99.305		2.53605	-98.507		2.53605	-98.34		2.53605	-98.09		2.53605	-98.787		2.53605	-98.229		2.53605	-98.653		2.53605	-98.585
	2.53606	-97.752		2.53606	-98.401		2.53606	-98.406		2.53606	-99.174		2.53606	-97.925		2.53606	-97.842		2.53606	-98.793		2.53606	-99.004
	2.53607	-97.754		2.53607	-99.126		2.53607	-98.701		2.53607	-97.997		2.53607	-98.401		2.53607	-98.953		2.53607	-98.066		2.53607	-98.31
	2.53607	-97.496		2.53607	-98.064		2.53607	-98.539		2.53607	-98.486		2.53607	-98.447		2.53607	-98.683		2.53607	-98.704		2.53607	-98.316
	2.53608	-98.953		2.53608	-98.66		2.53608	-98.443		2.53608	-98.5		2.53608	-98.649		2.53608	-98.079		2.53608	-98.441		2.53608	-98.85
	2.53609	-99.012		2.53609	-97.406		2.53609	-98.883		2.53609	-98.436		2.53609	-97.277		2.53609	-99.44		2.53609	-99.224		2.53609	-97.47
	2.5361	-98.423		2.5361	-96.916		2.5361	-98.401		2.5361	-98.088		2.5361	-99.098		2.5361	-97.861		2.5361	-98.594		2.5361	-99.231
	2.5361	-99.116		2.5361	-97.537		2.5361	-97.931		2.5361	-98.077		2.5361	-99.176		2.5361	-98.237		2.5361	-97.468		2.5361	-98.951
	2.53611	-98.062		2.53611	-96.779		2.53611	-98.459		2.53611	-97.915		2.53611	-98.446		2.53611	-97.412		2.53611	-98.682		2.53611	-98.79
	2.53612	-98.389		2.53612	-97.928		2.53612	-98.551		2.53612	-98.849		2.53612	-98.35		2.53612	-98.014		2.53612	-97.148		2.53612	-97.554
	2.53613	-98.122		2.53613	-98.95		2.53613	-98.453		2.53613	-98.687		2.53613	-98.499		2.53613	-99.282		2.53613	-98.363		2.53613	-98.488
	2.53613	-97.7		2.53613	-98.289		2.53613	-99.092		2.53613	-97.694		2.53613	-98.593		2.53613	-98.343		2.53613	-98.98		2.53613	-97.235
	2.53614	-97.948		2.53614	-98.217		2.53614	-97.612		2.53614	-98.006		2.53614	-98.634		2.53614	-98.545		2.53614	-98.074		2.53614	-99.52
	2.53615	-98.177		2.53615	-98.346		2.53615	-99.241		2.53615	-98.781		2.53615	-99.033		2.53615	-98.069		2.53615	-98.634		2.53615	-97.18
	2.53616	-97.733		2.53616	-97.777		2.53616	-98.51		2.53616	-98.449		2.53616	-98.232		2.53616	-98.751		2.53616	-98.07		2.53616	-98.659
	2.53616	-98.392		2.53616	-97.685		2.53616	-98.604		2.53616	-97.282		2.53616	-98.797		2.53616	-98.505		2.53616	-98.994		2.53616	-98.928
	2.53617	-97.681		2.53617	-98.003		2.53617	-98.749		2.53617	-97.278		2.53617	-97.924		2.53617	-99.246		2.53617	-99.101		2.53617	-99.393
	2.53618	-98.952		2.53618	-98.755		2.53618	-97.545		2.53618	-97.224		2.53618	-98.302		2.53618	-98.928		2.53618	-98.737		2.53618	-99.074
	2.53619	-98.128		2.53619	-97.634		2.53619	-98.466		2.53619	-97.387		2.53619	-98.689		2.53619	-97.937		2.53619	-98.806		2.53619	-98.4
	2.53619	-98.68		2.53619	-98.946		2.53619	-98.851		2.53619	-98.634		2.53619	-98.852		2.53619	-97.478		2.53619	-98.357		2.53619	-96.997
	2.5362	-98		2.5362	-98		2.5362	-98		2.5362	-98		2.5362	-98		2.5362	-98		2.5362	-98		2.5362	-98
	2.53621	-96.995		2.53621	-98.459		2.53621	-98.974		2.53621	-98.801		2.53621	-97.714		2.53621	-97.112		2.53621	-98.368		2.53621	-98.398
	2.53622	-98		2.53622	-98		2.53622	-98		2.53622	-98		2.53622	-98		2.53622	-98		2.53622	-98		2.53622	-98
	2.53622	-98		2.53622	-98		2.53622	-98		2.53622	-98		2.53622	-98		2.53622	-98		2.53622	-98		2.53622	-98
	2.53623	-99.445		2.53623	-99.219		2.53623	-98.083		2.53623	-98.339		2.53623	-97.852		2.53623	-98.3		2.53623	-97.93		2.53623	-98.882
	2.53624	-97.904		2.53624	-98.682		2.53624	-97.381		2.53624	-97.548		2.53624	-97.548		2.53624	-98.595		2.53624	-99.2		2.53624	-98.998
	2.53625	-98.449		2.53625	-98.361		2.53625	-97.705		2.53625	-97.005		2.53625	-98.346		2.53625	-98.495		2.53625	-98.143		2.53625	-98.001
	2.53625	-98.535		2.53625	-99.177		2.53625	-98.805		2.53625	-95.486		2.53625	-98.512		2.53625	-98.368		2.53625	-97.841		2.53625	-96.651
	2.53626	-98.097		2.53626	-98.234		2.53626	-98.891		2.53626	-93.341		2.53626	-97.316		2.53626	-98.742		2.53626	-99.035		2.53626	-97.325
	2.53627	-99.606		2.53627	-96.713		2.53627	-97.612		2.53627	-93.117		2.53627	-97.021		2.53627	-98.939		2.53627	-97.223		2.53627	-97.99
	2.53628	-98.6		2.53628	-97.278		2.53628	-98.49		2.53628	-94.693		2.53628	-99.003		2.53628	-98.44		2.53628	-99.221		2.53628	-98.081
	2.53628	-97.686		2.53628	-97.774		2.53628	-98.365		2.53628	-96.499		2.53628	-98.613		2.53628	-98.083		2.53628	-98.563		2.53628	-98.226
	2.53629	-98.786		2.53629	-97.465		2.53629	-99.274		2.53629	-96.708		2.53629	-98.831		2.53629	-98.319		2.53629	-98.402		2.53629	-98.446
	2.5363	-98.126		2.5363	-97.858		2.5363	-98.081		2.5363	-98.313		2.5363	-98.442		2.5363	-96.712		2.5363	-98.536		2.5363	-97.621
	2.53631	-98.722		2.53631	-97.933		2.53631	-98.357		2.53631	-96.663		2.53631	-98.582		2.53631	-97.237		2.53631	-99.241		2.53631	-98.602
	2.53631	-99.013		2.53631	-97.487		2.53631	-98.016		2.53631	-98.613		2.53631	-98.711		2.53631	-98.639		2.53631	-97.636		2.53631	-97.323
	2.53632	-99.17		2.53632	-98.589		2.53632	-98.366		2.53632	-97.856		2.53632	-96.427		2.53632	-98.313		2.53632	-98.164		2.53632	-98.492
	2.53633	-98.305		2.53633	-98.899		2.53633	-98.35		2.53633	-97.317		2.53633	-98.985		2.53633	-98.4		2.53633	-97.557		2.53633	-98.692
	2.53634	-98.306		2.53634	-98.584		2.53634	-97.632		2.53634	-97.79		2.53634	-96.669		2.53634	-98.613		2.53634	-98.092		2.53634	-98.779
	2.53634	-98.731		2.53634	-99.134		2.53634	-98.497		2.53634	-97.774		2.53634	-97.785		2.53634	-98.302		2.53634	-97.77		2.53634	-98.46
	2.53635	-98.943		2.53635	-98.543		2.53635	-99.14		2.53635	-98.219		2.53635	-98.591		2.53635	-99.221		2.53635	-98.888		2.53635	-97.632
	2.53636	-97.788		2.53636	-98.827		2.53636	-98.552		2.53636	-98.845		2.53636	-97.761		2.53636	-98.346		2.53636	-98.396		2.53636	-98.611
	2.53637	-98.165		2.53637	-98.558		2.53637	-99.122		2.53637	-97.786		2.53637	-98.512		2.53637	-98.387		2.53637	-99.123		2.53637	-98.547
	2.53637	-98.371		2.53637	-98.403		2.53637	-98.637		2.53637	-98.93		2.53637	-98.069		2.53637	-99.186		2.53637	-98.538		2.53637	-97.921
	2.53638	-98.605		2.53638	-97.986		2.53638	-98.748		2.53638	-97.781		2.53638	-98.439		2.53638	-98.551		2.53638	-98.515		2.53638	-98.3
	2.53639	-97.441		2.53639	-98.882		2.53639	-99		2.53639	-99.393		2.53639	-98.411		2.53639	-98.858		2.53639	-99.81		2.53639	-98.153
	2.5364	-97.757		2.5364	-98.613		2.5364	-98.449		2.5364	-98.606		2.5364	-97.228		2.5364	-98.012		2.5364	-98.852		2.5364	-98.639
	2.5364	-98.714		2.5364	-99.219		2.5364	-97.559		2.5364	-98.343		2.5364	-98.153		2.5364	-97.772		2.5364	-98.514		2.5364	-99.123
	2.53641	-98.444		2.53641	-99.464		2.53641	-97.015		2.53641	-97.055		2.53641	-97.287		2.53641	-98.304		2.53641	-98.4		2.53641	-98.412
	2.53642	-96.904		2.53642	-98.089		2.53642	-98.842		2.53642	-98.98		2.53642	-98.54		2.53642	-97.219		2.53642	-98.554		2.53642	-97.999
	2.53643	-97.441		2.53643	-98.834		2.53643	-98.542		2.53643	-98.895		2.53643	-97.781		2.53643	-98.495		2.53643	-97.915		2.53643	-99.58
	2.53643	-98.592		2.53643	-99.079		2.53643	-97.545		2.53643	-98.692		2.53643	-97.625		2.53643	-97.687		2.53643	-98.547		2.53643	-98.991
	2.53644	-97.839		2.53644	-98.012		2.53644	-98.648		2.53644	-97.028		2.53644	-97.772		2.53644	-98.081		2.53644	-98.515		2.53644	-98.008
	2.53645	-98.177		2.53645	-98.536		2.53645	-98.645		2.53645	-98.827		2.53645	-97.997		2.53645	-98.606		2.53645	-98.442		2.53645	-98.083
	2.53646	-98.607		2.53646	-98.409		2.53646	-98.884		2.53646	-98.437		2.53646	-97.609		2.53646	-98.6		2.53646	-97.019		2.53646	-98.785
	2.53646	-99.137		2.53646	-98.792		2.53646	-98.646		2.53646	-98.299		2.53646	-98.597		2.53646	-97.93		2.53646	-98.683		2.53646	-97.557
	2.53647	-97.848		2.53647	-98.558		2.53647	-98.84		2.53647	-97.148		2.53647	-98.416		2.53647	-97.621		2.53647	-97.711		2.53647	-98.387
	2.53648	-98.321		2.53648	-97.103		2.53648	-98.089		2.53648	-98.485		2.53648	-98.54		2.53648	-98.357		2.53648	-98.779		2.53648	-98.604
	2.53649	-99.93		2.53649	-98.078		2.53649	-98.703		2.53649	-98.416		2.53649	-98.806		2.53649	-97.61		2.53649	-97.779		2.53649	-99.221
	2.53649	-97.96		2.53649	-98.731		2.53649	-98.365		2.53649	-98.654		2.53649	-98.005		2.53649	-97.241		2.53649	-97.623		2.53649	-98.755
	2.5365	-98.385		2.5365	-97.265		2.5365	-97.609		2.5365	-98.141		2.5365	-95.328		2.5365	-98.355		2.5365	-97.623		2.5365	-98.657
	2.53651	-99.396		2.53651	-97.609		2.53651	-97.323		2.53651	-98.365		2.53651	-91.911		2.53651	-98.746		2.53651	-98.317		2.53651	-97.289
	2.53652	-98.098		2.53652	-98.746		2.53652	-98.354		2.53652	-98.899		2.53652	-91.71		2.53652	-99.243		2.53652	-98.451		2.53652	-97.282
	2.53652	-99.226		2.53652	-98.691		2.53652	-97.768		2.53652	-98.551		2.53652	-91.182		2.53652	-98.234		2.53652	-97.462		2.53652	-97.709
	2.53653	-97.702		2.53653	-97.917		2.53653	-98.01		2.53653	-98.505		2.53653	-96.264		2.53653	-99.131		2.53653	-98.412		2.53653	-97.326
	2.53654	-98.773		2.53654	-98.685		2.53654	-98.444		2.53654	-97.18		2.53654	-94.398		2.53654	-98.005		2.53654	-97.099		2.53654	-98.691
	2.53655	-99.115		2.53655	-98.366		2.53655	-97.066		2.53655	-97.483		2.53655	-97.618		2.53655	-97.997		2.53655	-98.348		2.53655	-98.001
	2.53655	-98.54		2.53655	-98.562		2.53655	-98.391		2.53655	-98.899		2.53655	-97.616		2.53655	-98.361		2.53655	-98.998		2.53655	-98.943
	2.53656	-97.959		2.53656	-98.409		2.53656	-98.556		2.53656	-97.845		2.53656	-98.494		2.53656	-98.352		2.53656	-97.094		2.53656	-96.887
	2.53657	-99.489		2.53657	-98.586		2.53657	-98.842		2.53657	-98.437		2.53657	-98.698		2.53657	-97.627		2.53657	-98.51		2.53657	-98.613
	2.53658	-98.736		2.53658	-98.992		2.53658	-97.328		2.53658	-98.488		2.53658	-98.889		2.53658	-98.611		2.53658	-98.551		2.53658	-97.847
	2.53658	-98.481		2.53658	-98.851		2.53658	-98.352		2.53658	-98.687		2.53658	-97.394		2.53658	-98.879		2.53658	-98.902		2.53658	-98.01
	2.53659	-98.939		2.53659	-99.097		2.53659	-98.391		2.53659	-97.714		2.53659	-98.346		2.53659	-99.143		2.53659	-98.221		2.53659	-97.328
	2.5366	-98.42		2.5366	-98.155		2.5366	-98.558		2.5366	-99.2		2.5366	-99.389		2.5366	-98.389		2.5366	-98.219		2.5366	-97.932
	2.5366	-97.089		2.5366	-98.797		2.5366	-98.902		2.5366	-98.805		2.5366	-99.149		2.5366	-99.035		2.5366	-99.342		2.5366	-97.638
	2.53661	-98.376		2.53661	-98.657		2.53661	-98.398		2.53661	-98.593		2.53661	-97.476		2.53661	-99.033		2.53661	-98.241		2.53661	-97.63
	2.53662	-97.867		2.53662	-97.631		2.53662	-97.025		2.53662	-98.408		2.53662	-97.542		2.53662	-98.298		2.53662	-97.391		2.53662	-98.502
	2.53663	-98.482		2.53663	-98.504		2.53663	-99.196		2.53663	-97.912		2.53663	-98.463		2.53663	-96.181		2.53663	-98.745		2.53663	-98.496
	2.53663	-97.968		2.53663	-97.769		2.53663	-98.36		2.53663	-98.982		2.53663	-98.39		2.53663	-98.743		2.53663	-98.504		2.53663	-98.89
	2.53664	-98.48		2.53664	-98.318		2.53664	-97.916		2.53664	-98.644		2.53664	-98.079		2.53664	-98.336		2.53664	-97.397		2.53664	-97.78
	2.53665	-98.556		2.53665	-96.895		2.53665	-98.402		2.53665	-97.095		2.53665	-99.102		2.53665	-96.784		2.53665	-97.315		2.53665	-98.308
	2.53666	-98.91		2.53666	-98.533		2.53666	-96.675		2.53666	-97.637		2.53666	-98.55		2.53666	-98.757		2.53666	-97.468		2.53666	-99.192
	2.53666	-98.175		2.53666	-98.61		2.53666	-98.089		2.53666	-98.542		2.53666	-98.441		2.53666	-97.92		2.53666	-98.356		2.53666	-98.222
	2.53667	-98.432		2.53667	-99.078		2.53667	-98.61		2.53667	-98.353		2.53667	-98.308		2.53667	-97.482		2.53667	-98.925		2.53667	-98.888
	2.53668	-98.591		2.53668	-98.485		2.53668	-98.413		2.53668	-97.331		2.53668	-99.234		2.53668	-97.617		2.53668	-97.853		2.53668	-97.156
	2.53669	-98.774		2.53669	-97.635		2.53669	-98.607		2.53669	-98.851		2.53669	-98.454		2.53669	-98.953		2.53669	-97.837		2.53669	-97.911
	2.53669	-98.652		2.53669	-97.855		2.53669	-97.479		2.53669	-97.553		2.53669	-98.599		2.53669	-98.991		2.53669	-97.545		2.53669	-97.94
	2.5367	-98.831		2.5367	-98.984		2.5367	-96.127		2.5367	-98.905		2.5367	-97.054		2.5367	-97.683		2.5367	-98.456		2.5367	-98.695
	2.53671	-97.841		2.53671	-98.231		2.53671	-98.539		2.53671	-97.139		2.53671	-99.196		2.53671	-97.091		2.53671	-98.489		2.53671	-98.353
	2.53672	-97.892		2.53672	-98.015		2.53672	-98.997		2.53672	-98.454		2.53672	-99.025		2.53672	-96.785		2.53672	-97.778		2.53672	-98.842
	2.53672	-97.763		2.53672	-98.757		2.53672	-98.075		2.53672	-98.805		2.53672	-98.59		2.53672	-97.934		2.53672	-96.832		2.53672	-98.399
	2.53673	-96.941		2.53673	-99.084		2.53673	-98.826		2.53673	-97.274		2.53673	-99.131		2.53673	-98.599		2.53673	-98.64		2.53673	-97.775
	2.53674	-98.55		2.53674	-98.587		2.53674	-99.432		2.53674	-98.365		2.53674	-99.438		2.53674	-98.086		2.53674	-98.452		2.53674	-99.102
	2.53675	-96.865		2.53675	-98.013		2.53675	-98.947		2.53675	-97.699		2.53675	-98.883		2.53675	-98.642		2.53675	-98.084		2.53675	-97.991
	2.53675	-97.332		2.53675	-97.84		2.53675	-97.776		2.53675	-98.235		2.53675	-97.78		2.53675	-97.279		2.53675	-98.883		2.53675	-98.463
	2.53676	-97.541		2.53676	-97.095		2.53676	-99.479		2.53676	-97.853		2.53676	-96.578		2.53676	-97.989		2.53676	-98.364		2.53676	-98.973
	2.53677	-98.495		2.53677	-97.84		2.53677	-98.559		2.53677	-97.704		2.53677	-97.199		2.53677	-97.305		2.53677	-97.023		2.53677	-98.388
	2.53678	-97.245		2.53678	-98.599		2.53678	-97.549		2.53678	-97.775		2.53678	-98.612		2.53678	-98.631		2.53678	-98.236		2.53678	-98.24
	2.53678	-98.665		2.53678	-97.918		2.53678	-97.708		2.53678	-98.61		2.53678	-98.292		2.53678	-97.193		2.53678	-97.277		2.53678	-98.559
	2.53679	-98.364		2.53679	-98.782		2.53679	-97.288		2.53679	-97.218		2.53679	-97.936		2.53679	-98.787		2.53679	-97.063		2.53679	-99.121
	2.5368	-98.837		2.5368	-97.92		2.5368	-98.561		2.5368	-96.789		2.5368	-96.884		2.5368	-98.607		2.5368	-97.848		2.5368	-97.923
	2.53681	-97.252		2.53681	-98.739		2.53681	-97.987		2.53681	-97.842		2.53681	-98.307		2.53681	-98.782		2.53681	-98.555		2.53681	-98.356
	2.53681	-98.205		2.53681	-97.864		2.53681	-97.4		2.53681	-99.142		2.53681	-98.634		2.53681	-98.986		2.53681	-97.615		2.53681	-97.234
	2.53682	-98.91		2.53682	-98.362		2.53682	-98.364		2.53682	-98.438		2.53682	-98.756		2.53682	-98.681		2.53682	-98.463		2.53682	-98.851
	2.53683	-98.269		2.53683	-98.231		2.53683	-97.016		2.53683	-97.043		2.53683	-99.091		2.53683	-98.513		2.53683	-98.887		2.53683	-99.002
	2.53684	-98.613		2.53684	-97.683		2.53684	-98.833		2.53684	-98.358		2.53684	-99.282		2.53684	-98.145		2.53684	-97.626		2.53684	-98.005
	2.53684	-98.652		2.53684	-97.851		2.53684	-99.048		2.53684	-99.366		2.53684	-97.684		2.53684	-98.999		2.53684	-98.791		2.53684	-98.084
	2.53685	-98.85		2.53685	-98.434		2.53685	-98.336		2.53685	-97.932		2.53685	-97.912		2.53685	-98.303		2.53685	-98.851		2.53685	-98.007
	2.53686	-97.914		2.53686	-98.738		2.53686	-97.857		2.53686	-98.079		2.53686	-96.864		2.53686	-98.693		2.53686	-99.525		2.53686	-97.281
	2.53687	-97.536		2.53687	-99.332		2.53687	-97.132		2.53687	-98.601		2.53687	-97.776		2.53687	-98.397		2.53687	-98.73		2.53687	-97.762
	2.53687	-98.654		2.53687	-98.438		2.53687	-97.199		2.53687	-97.309		2.53687	-96.821		2.53687	-98.551		2.53687	-97.633		2.53687	-98.798
	2.53688	-98.907		2.53688	-99.187		2.53688	-97.923		2.53688	-98.505		2.53688	-97.531		2.53688	-98.441		2.53688	-98.41		2.53688	-97.622
	2.53689	-97.954		2.53689	-98.658		2.53689	-98.881		2.53689	-98.587		2.53689	-98.305		2.53689	-98.145		2.53689	-98.656		2.53689	-97.686
	2.5369	-97.841		2.5369	-98.485		2.5369	-98.356		2.5369	-96.521		2.5369	-97.94		2.5369	-98.581		2.5369	-99.027		2.5369	-98.487
	2.5369	-98.11		2.5369	-97.846		2.5369	-98.802		2.5369	-98.612		2.5369	-98.881		2.5369	-98.316		2.5369	-97.993		2.5369	-98.8
	2.53691	-97.95		2.53691	-98.088		2.53691	-98.388		2.53691	-98.704		2.53691	-98.351		2.53691	-98.805		2.53691	-97.695		2.53691	-98.743
	2.53692	-98.421		2.53692	-97.864		2.53692	-98.706		2.53692	-98.288		2.53692	-98.653		2.53692	-99.036		2.53692	-98.848		2.53692	-98.353
	2.53693	-98.676		2.53693	-98.738		2.53693	-98.929		2.53693	-97.927		2.53693	-98.94		2.53693	-98.233		2.53693	-98.644		2.53693	-98.068
	2.53693	-97.861		2.53693	-97.238		2.53693	-98.947		2.53693	-98.807		2.53693	-98.736		2.53693	-98.658		2.53693	-97.046		2.53693	-99.045
	2.53694	-98.563		2.53694	-98.888		2.53694	-97.158		2.53694	-97.325		2.53694	-98.945		2.53694	-97.62		2.53694	-98.388		2.53694	-98.879
	2.53695	-98.996		2.53695	-98.642		2.53695	-97.27		2.53695	-99.128		2.53695	-97.4		2.53695	-97.837		2.53695	-98.388		2.53695	-98.658
	2.53696	-97.589		2.53696	-98.224		2.53696	-98.634		2.53696	-98.167		2.53696	-97.931		2.53696	-97.762		2.53696	-98.391		2.53696	-98.397
	2.53696	-96.941		2.53696	-98.594		2.53696	-98.391		2.53696	-98.78		2.53696	-98.485		2.53696	-97.159		2.53696	-98.682		2.53696	-98.752
	2.53697	-99.238		2.53697	-98.684		2.53697	-97.145		2.53697	-98.404		2.53697	-96.953		2.53697	-97.842		2.53697	-99.048		2.53697	-98.165
	2.53698	-97.28		2.53698	-98.231		2.53698	-98.839		2.53698	-98.402		2.53698	-98.397		2.53698	-97.304		2.53698	-97.758		2.53698	-98.679
	2.53699	-99.025		2.53699	-98.395		2.53699	-97.851		2.53699	-97.78		2.53699	-98.493		2.53699	-98.136		2.53699	-98.441		2.53699	-96.868
	2.53699	-98.313		2.53699	-99.188		2.53699	-98.312		2.53699	-96.793		2.53699	-98.461		2.53699	-98.977		2.53699	-97.395		2.53699	-97.684
	2.537	-98.155		2.537	-98.494		2.537	-98.78		2.537	-98.59		2.537	-97.712		2.537	-97.608		2.537	-97.329		2.537	-99.084
	2.53701	-98.479		2.53701	-98.165		2.53701	-97.918		2.53701	-98.233		2.53701	-97.985		2.53701	-98		2.53701	-97.686		2.53701	-98.388
	2.53702	-96.839		2.53702	-99.247		2.53702	-97.608		2.53702	-98.608		2.53702	-98.138		2.53702	-98.336		2.53702	-98.415		2.53702	-98.551
	2.53702	-98.423		2.53702	-97.864		2.53702	-98.544		2.53702	-98.354		2.53702	-98.288		2.53702	-95.415		2.53702	-98.695		2.53702	-97.47
	2.53703	-97.847		2.53703	-98.399		2.53703	-99.483		2.53703	-98.487		2.53703	-98.94		2.53703	-92.253		2.53703	-98.287		2.53703	-98.494
	2.53704	-98.536		2.53704	-98.399		2.53704	-98.881		2.53704	-98.544		2.53704	-97.938		2.53704	-91.477		2.53704	-97.851		2.53704	-98.612
	2.53705	-98.37		2.53705	-98.739		2.53705	-98.612		2.53705	-98.064		2.53705	-98.539		2.53705	-91.228		2.53705	-98.936		2.53705	-98.5
	2.53705	-97.736		2.53705	-99.188		2.53705	-98.61		2.53705	-98.535		2.53705	-97.784		2.53705	-96.476		2.53705	-98.224		2.53705	-97.704
	2.53706	-99.236		2.53706	-98.752		2.53706	-99.277		2.53706	-97.542		2.53706	-98.485		2.53706	-96.037		2.53706	-98.748		2.53706	-98.496
	2.53707	-98.123		2.53707	-99.074		2.53707	-98.557		2.53707	-98.364		2.53707	-97.686		2.53707	-97.202		2.53707	-98.682		2.53707	-98.145
	2.53708	-98.446		2.53708	-98.294		2.53708	-98.888		2.53708	-97.54		2.53708	-98.465		2.53708	-98.216		2.53708	-98.853		2.53708	-98.227
	2.53708	-98.85		2.53708	-97.914		2.53708	-97.702		2.53708	-98.73		2.53708	-99.231		2.53708	-98.345		2.53708	-98.356		2.53708	-98.386
	2.53709	-98.901		2.53709	-98.778		2.53709	-98.75		2.53709	-98.165		2.53709	-98.798		2.53709	-98.64		2.53709	-97.934		2.53709	-98.494
	2.5371	-97.861		2.5371	-96.618		2.5371	-99.148		2.5371	-98.741		2.5371	-97.859		2.5371	-98.41		2.5371	-98.999		2.5371	-98.441
	2.53711	-98.593		2.53711	-98.599		2.53711	-97.329		2.53711	-97.218		2.53711	-98.688		2.53711	-97.78		2.53711	-98.215		2.53711	-98.979
	2.53711	-98.275		2.53711	-97.929		2.53711	-98.438		2.53711	-97.184		2.53711	-98.757		2.53711	-97.331		2.53711	-97.94		2.53711	-97.713
	2.53712	-98.111		2.53712	-98.561		2.53712	-98.56		2.53712	-98.433		2.53712	-97.485		2.53712	-97.939		2.53712	-98.784		2.53712	-99.001
	2.53713	-97.955		2.53713	-98.924		2.53713	-98.753		2.53713	-98.079		2.53713	-97.999		2.53713	-98.088		2.53713	-97.997		2.53713	-99.28
	2.53714	-98.306		2.53714	-98.085		2.53714	-99.075		2.53714	-98.653		2.53714	-99.073		2.53714	-97.142		2.53714	-98.7		2.53714	-98.366
	2.53714	-98.664		2.53714	-99.23		2.53714	-98.341		2.53714	-97.763		2.53714	-98.464		2.53714	-98.895		2.53714	-97.231		2.53714	-98.79
	2.53715	-98.159		2.53715	-98.451		2.53715	-98.304		2.53715	-97.698		2.53715	-98.781		2.53715	-98.153		2.53715	-97.937		2.53715	-98.492
	2.53716	-98.83		2.53716	-97.783		2.53716	-98.554		2.53716	-97.276		2.53716	-98.405		2.53716	-98.652		2.53716	-99.147		2.53716	-97.768
	2.53717	-98.957		2.53717	-97.933		2.53717	-96.74		2.53717	-96.894		2.53717	-98.339		2.53717	-98.758		2.53717	-99.369		2.53717	-98.6
	2.53717	-98.887		2.53717	-98.602		2.53717	-98.451		2.53717	-97.237		2.53717	-98.4		2.53717	-98.337		2.53717	-99.027		2.53717	-98.582
	2.53718	-98.047		2.53718	-97.537		2.53718	-98.981		2.53718	-97.608		2.53718	-97.698		2.53718	-97.772		2.53718	-97.788		2.53718	-97.61
	2.53719	-98.786		2.53719	-99.026		2.53719	-98.352		2.53719	-97.314		2.53719	-98.239		2.53719	-97.625		2.53719	-97.908		2.53719	-96.71
	2.5372	-98.122		2.5372	-99.195		2.5372	-98.297		2.5372	-97.485		2.5372	-98.146		2.5372	-98.889		2.5372	-98.495		2.5372	-97.469
	2.5372	-98.479		2.5372	-99.123		2.5372	-98.088		2.5372	-98.159		2.5372	-98.068		2.5372	-98.403		2.5372	-98.484		2.5372	-97.285
	2.53721	-98.603		2.53721	-99.143		2.53721	-98.928		2.53721	-98.604		2.53721	-98.877		2.53721	-98.232		2.53721	-98.493		2.53721	-98.286
	2.53722	-98.712		2.53722	-98.004		2.53722	-98.361		2.53722	-98.235		2.53722	-97.269		2.53722	-97.85		2.53722	-98.878		2.53722	-98.534
	2.53723	-99.778		2.53723	-98.747		2.53723	-98.742		2.53723	-98.554		2.53723	-98.836		2.53723	-99.189		2.53723	-98.302		2.53723	-97.683
	2.53723	-98.328		2.53723	-99.099		2.53723	-98.63		2.53723	-96.743		2.53723	-98.346		2.53723	-98.6		2.53723	-98.843		2.53723	-98.854
	2.53724	-97.579		2.53724	-98.403		2.53724	-98.678		2.53724	-98.403		2.53724	-97.768		2.53724	-97.994		2.53724	-96.999		2.53724	-98.237
	2.53725	-97.321		2.53725	-99.092		2.53725	-97.026		2.53725	-98.503		2.53725	-97.312		2.53725	-98.444		2.53725	-98.492		2.53725	-97.239
	2.53726	-97.639		2.53726	-97.781		2.53726	-98.886		2.53726	-97.627		2.53726	-97.682		2.53726	-97.388		2.53726	-97.539		2.53726	-98.286
	2.53726	-98.022		2.53726	-99.346		2.53726	-98.556		2.53726	-99.129		2.53726	-97.986		2.53726	-98.63		2.53726	-97.701		2.53726	-97.623
	2.53727	-97.42		2.53727	-99.088		2.53727	-98.295		2.53727	-98.464		2.53727	-98.804		2.53727	-97.144		2.53727	-98.387		2.53727	-98.35
	2.53728	-99.062		2.53728	-98.932		2.53728	-97.271		2.53728	-97.219		2.53728	-98.3		2.53728	-99.195		2.53728	-98.226		2.53728	-97.995
	2.53729	-98.957		2.53729	-97.911		2.53729	-97.478		2.53729	-98.462		2.53729	-97.483		2.53729	-98.212		2.53729	-93.007		2.53729	-98.795
	2.53729	-97.731		2.53729	-97.913		2.53729	-97.385		2.53729	-98.44		2.53729	-98.497		2.53729	-96.909		2.53729	-94.988		2.53729	-97.183
	2.5373	-97.297		2.5373	-98.39		2.5373	-98.547		2.5373	-98.655		2.5373	-97.312		2.5373	-99.187		2.5373	-91.853		2.5373	-98.51
	2.53731	-96.86		2.53731	-97.757		2.53731	-98.49		2.53731	-99.276		2.53731	-97.759		2.53731	-96.756		2.53731	-92.071		2.53731	-98.777
	2.53732	-99.013		2.53732	-98.348		2.53732	-98.786		2.53732	-98.687		2.53732	-97.834		2.53732	-98.689		2.53732	-93.617		2.53732	-98.001
	2.53732	-98.116		2.53732	-98.633		2.53732	-96.711		2.53732	-97.552		2.53732	-97.105		2.53732	-98.317		2.53732	-97.712		2.53732	-98.232
	2.53733	-98.154		2.53733	-98.884		2.53733	-98.746		2.53733	-96.878		2.53733	-98.788		2.53733	-99.724		2.53733	-98.891		2.53733	-97.988
	2.53734	-98.379		2.53734	-98.212		2.53734	-98.694		2.53734	-98.44		2.53734	-98.063		2.53734	-97.85		2.53734	-99.134		2.53734	-97.707
	2.53735	-98.533		2.53735	-98.635		2.53735	-98.083		2.53735	-98.683		2.53735	-97.324		2.53735	-99.18		2.53735	-98.948		2.53735	-98.783
	2.53735	-99.186		2.53735	-98.795		2.53735	-97.861		2.53735	-98.804		2.53735	-98.506		2.53735	-98.582		2.53735	-97.221		2.53735	-99.072
	2.53736	-98.433		2.53736	-98.49		2.53736	-96.087		2.53736	-99.072		2.53736	-98.083		2.53736	-97.172		2.53736	-98.344		2.53736	-97.476
	2.53737	-97.942		2.53737	-98.295		2.53737	-98.584		2.53737	-98.311		2.53737	-97.33		2.53737	-98.944		2.53737	-97.931		2.53737	-98.65
	2.53738	-97.651		2.53738	-98.972		2.53738	-97.863		2.53738	-97.92		2.53738	-96.731		2.53738	-97.555		2.53738	-98.076		2.53738	-97.233
	2.53738	-98.621		2.53738	-97.265		2.53738	-98.689		2.53738	-97.267		2.53738	-98.737		2.53738	-98.926		2.53738	-98.543		2.53738	-96.273
	2.53739	-98.549		2.53739	-99.487		2.53739	-97.407		2.53739	-98.83		2.53739	-99.033		2.53739	-98.935		2.53739	-97.39		2.53739	-98.357
	2.5374	-97.802		2.5374	-98.556		2.5374	-98.698		2.5374	-98.506		2.5374	-98.992		2.5374	-98.558		2.5374	-97.841		2.5374	-95.786
	2.53741	-97.864		2.53741	-98.843		2.53741	-98.506		2.53741	-98.6		2.53741	-96.308		2.53741	-97.235		2.53741	-98.228		2.53741	-91.458
	2.53741	-98.374		2.53741	-98.495		2.53741	-97.937		2.53741	-98.781		2.53741	-97.786		2.53741	-98.072		2.53741	-98.731		2.53741	-91.684
	2.53742	-97.946		2.53742	-98.946		2.53742	-97.687		2.53742	-98.289		2.53742	-98.729		2.53742	-98.875		2.53742	-98.602		2.53742	-93.58
	2.53743	-98.06		2.53743	-98.538		2.53743	-98.297		2.53743	-98.795		2.53743	-96.928		2.53743	-98.144		2.53743	-96.913		2.53743	-97.157
	2.53744	-99.253		2.53744	-98.543		2.53744	-98.151		2.53744	-99.13		2.53744	-96.436		2.53744	-98.492		2.53744	-97.995		2.53744	-97.458
	2.53744	-97.644		2.53744	-98.352		2.53744	-98.987		2.53744	-97.707		2.53744	-98.015		2.53744	-98.981		2.53744	-98.891		2.53744	-98.744
	2.53745	-98.203		2.53745	-98.943		2.53745	-97.911		2.53745	-98.584		2.53745	-98.504		2.53745	-97.198		2.53745	-98.458		2.53745	-99.077
	2.53746	-98.067		2.53746	-99.081		2.53746	-98.644		2.53746	-97.235		2.53746	-98.852		2.53746	-98.155		2.53746	-97.607		2.53746	-98.536
	2.53747	-98.275		2.53747	-99.027		2.53747	-97.46		2.53747	-97.33		2.53747	-98.944		2.53747	-98.753		2.53747	-99.136		2.53747	-97.621
	2.53747	-98.445		2.53747	-97.777		2.53747	-98.781		2.53747	-97.692		2.53747	-98.361		2.53747	-98.632		2.53747	-98.532		2.53747	-97.634
	2.53748	-98.154		2.53748	-98.228		2.53748	-98.974		2.53748	-97.148		2.53748	-98.558		2.53748	-97.915		2.53748	-98.643		2.53748	-98.536
	2.53749	-98.113		2.53749	-98.455		2.53749	-98.943		2.53749	-97.548		2.53749	-98.875		2.53749	-97.685		2.53749	-98.65		2.53749	-98.488
	2.5375	-98		2.5375	-98		2.5375	-98		2.5375	-98		2.5375	-98		2.5375	-98		2.5375	-98		2.5375	-98
