# Supplementary material for: Wireless, battery-free, and real-time monitoring of water permeation across thin-film encapsulation
Source: Nat Commun. 2024 Aug 28;15:7443. doi: 10.1038/s41467-024-51247-3 (PMC11358307; doi:10.1038/s41467-024-51247-3)
Supplement: Supplementary file 4 — Source data for main figures [file 41467_2024_51247_MOESM4_ESM.zip › Fig5/Fig5g.xlsx]

## Sheet: Design 1
Time(h)	WTR (g/m2/day)
0.000277778	23012.7
0.0336111	31631.7
0.0669444	166.545
0.100278	0
0.133611	11.1033
0.166944	0
0.200278	11.1032
0.233611	11.1033
0.266944	9.6753
0.300278	64.3608
0.333611	65.1604
0.366944	29.7711
0.400278	65.6626
0.433611	0
0.466944	35.8158
0.500278	0
0.533611	5.9693
0.566944	0
0.600278	5.9693
0.633611	0
0.666944	0
0.700278	5.96944
0.733611	6.43616
0.766944	180.212
0.800278	0
0.833611	186.648
0.866944	0
0.900278	0
0.933611	5.96935
0.966944	0
1.00028	0
1.03361	0
1.06694	0
1.10028	0
1.13361	5.96937
1.16694	6.43614
1.20028	6.43603
1.23361	5.96937
1.26694	0
1.30028	0
1.33361	0
1.36694	0
1.40028	0
1.43361	0
1.46694	0
1.50028	0
1.53361	0
1.56694	29.8469
1.60028	8.98082
1.63361	25.7441
1.66694	6.43603
1.70028	5.96927
1.73361	0
1.76694	0
1.80028	0
1.83361	5.96937
1.86694	0
1.90028	5.96937
1.93361	0
1.96694	0
2.00028	5.96937
2.03361	0
2.06694	0
2.10028	160.996
2.13361	0
2.16694	166.548
2.20028	0
2.23361	871.6
2.26694	0.526192
2.30028	769.181
2.33361	0
2.36694	0
2.40028	0
2.43361
2.46694
2.50028
2.53361	793.369
2.56694	11.103
2.60028	11.1032
2.63361	145.128
2.66694	0
2.70028	154.806
2.73361	0
2.76694	0
2.80028	125.778
2.83361	264.309
2.86694	27.1872
2.90028	56233.1
2.93361	518.67
2.96694	208.401
3.00028	4.25301
3.03361	4.5312
3.06694	4.5312
3.10028	744.277
3.13361	0.211116
3.16694	303.975
3.20028	0
3.23361	399.96
3.26694	8.50602
3.30028	4.5312
3.33361	4.53113
3.36694	4.25301
3.40028	0
3.43361	4.25301
3.46694	3.99967
3.50028	3.99974
3.53361	4.25308
3.56694	0
3.60028	0
3.63361	0
3.66694	4.25301
3.70028	0
3.73361	4.25301
3.76694	0
3.80028	4.25301
3.83361	3.99967
3.86694	9.06241
3.90028	0
3.93361	0
3.96694	4.53128
4.00028	4.25308
4.03361	4.8377
4.06694	9.06241
4.10028	8.50588
4.13361	0
4.16694	8.50602
4.20028	4.53113
4.23361	0
4.26694	4.53113
4.30028	4.83762
4.33361	0
4.36694	0
4.40028	0
4.43361	0
4.46694	0
4.50028	0
4.53361	0
4.56694	4.83762
4.60028	9.06256
4.63361	0
4.66694	4.53113
4.70028	0
4.73361	0
4.76694	0
4.80028	0
4.83361	149.53
4.86694	0
4.90028	149.53
4.93361	0
4.96694	9.06241
5.00028	7.99934
5.03361	3.99967
5.06694	0
5.10028	0
5.13361	3.76825
5.16694	3.76831
5.20028	0
5.23361	0
5.26694	3.9996
5.30028	0
5.33361	3.99967
5.36694	0
5.40028	0
5.43361	3.76831
5.46694	0
5.50028	3.76837
5.53361	0
5.56694	0
5.60028	3.99967
5.63361	3.5564
5.66694	3.76825
5.70028	0
5.73361	0
5.76694	3.76831
5.80028	3.55652
5.83361	0
5.86694	0
5.90028	0
5.93361	0
5.96694	0
6.00028	0
6.03361	0
6.06694	0
6.10028	0
6.13361	0
6.16694	0
6.20028	3.5564
6.23361	0
6.26694	0
6.30028	0
6.33361	3.55652
6.36694	0
6.40028	0
6.43361	3.55646
6.46694	0
6.50028	3.55646
6.53361	0
6.56694	0
6.60028	3.5564
6.63361	0
6.66694	0
6.70028	0
6.73361	3.55646
6.76694	0
6.80028	0
6.83361	3.5564
6.86694	0
6.90028	0
6.93361	3.36198
6.96694	3.36204
7.00028	3.55646
7.03361	7.1128
7.06694	6.36607
7.10028	0
7.13361	3.18303
7.16694	3.01795
7.20028	0
7.23361	3.018
7.26694	3.18303
7.30028	0
7.33361	0
7.36694	0
7.40028	3.18303
7.43361	0
7.46694	6.36607
7.50028	3.36193
7.53361	12.072
7.56694	5.44846
7.60028	5.44837
7.63361	6.036
7.66694	0
7.70028	0
7.73361	0
7.76694	3.01805
7.80028	2.86548
7.83361	2.86543
7.86694	3.018
7.90028	0
7.93361	0
7.96694	3.018
8.00028	2.86548
8.03361	0
8.06694	0
8.10028	0
8.13361	0
8.16694	0
8.20028	0
8.23361	0
8.26694	2.86548
8.30028	0
8.33361	2.86548
8.36694	0
8.40028	0
8.43361	0
8.46694	2.86543
8.50028	0
8.53361	2.86548
8.56694	0
8.60028	0
8.63361	0
8.66694	2.86548
8.70028	3.01795
8.73361	0
8.76694	0
8.80028	0
8.83361	0
8.86694	0
8.90028	0
8.93361	3.018
8.96694	3.18298
9.00028	3.18298
9.03361	6.036
9.06694	5.73096
9.10028	0
9.13361	2.86553
9.16694	0
9.20028	0
9.23361	0
9.26694	2.86543
9.30028	2.72423
9.33361	0
9.36694	5.44846
9.40028	2.47136
9.43361	2.59318
9.46694	0
9.50028	2.59313
9.53361	0
9.56694	2.59322
9.60028	0
9.63361	0
9.66694	2.59313
9.70028	0
9.73361	2.59318
9.76694	0
9.80028	2.59313
9.83361	2.72423
9.86694	0
9.90028	0
9.93361	0
9.96694	0
10.0003	2.72423
10.0336	2.86543
10.0669	8.59643
10.1003	2.47136
10.1336	2.72419
10.1669	0
10.2003	0
10.2336	0
10.2669	2.72423
10.3003	0
10.3336	2.72423
10.3669	2.86553
10.4003	0
10.4336	0
10.4669	2.86548
10.5003	0
10.5336	2.86553
10.5669	0
10.6003	5.73096
10.6336	2.86548
10.6669	2.72423
10.7003	2.72423
10.7336	0
10.7669	2.72423
10.8003	2.72419
10.8336	2.59313
10.8669	2.59318
10.9003	2.72423
10.9336	0
10.9669	2.72428
11.0003	2.59322
11.0336	2.59318
11.0669	2.72419
11.1003	2.72423
11.1336	2.86553
11.1669	2.86548
11.2003	0
11.2336	0
11.2669	0
11.3003	5.73096
11.3336	0
11.3669	2.86553
11.4003	2.86548
11.4336	0
11.4669	2.86543
11.5003	0
11.5336	0
11.5669	0
11.6003	0
11.6336	0
11.6669	2.86548
11.7003	2.72423
11.7336	0
11.7669	0
11.8003	566.631
11.8336	11.9415
11.8669	365.544
11.9003	51.1243
11.9336	29.5549
11.9669	39.5949
12.0003	19.1573
12.0336	2.2867
12.0669	0
12.1003	2.42966
12.1336	0.144569
12.1669	2.11955
12.2003	2.81807
12.2336	0
12.2669	0
12.3003	0
12.3336	0
12.3669	0
12.4003	0
12.4336	1967.9
12.4669	35.7411
12.5003	0
12.5336	0
12.5669	0
12.6003	24.521
12.6336	3764.89
12.6669	1263.83
12.7003	19.0288
12.7336	37.026
