# Supplementary material for: Wireless, battery-free, and real-time monitoring of water permeation across thin-film encapsulation
Source: Nat Commun. 2024 Aug 28;15:7443. doi: 10.1038/s41467-024-51247-3 (PMC11358307; doi:10.1038/s41467-024-51247-3)
Supplement: Supplementary file 4 — Source data for main figures [file 41467_2024_51247_MOESM4_ESM.zip › Fig5/Fig5e.xlsx]

## Sheet: Sheet1
Frequency (Hz)	Power (dBm) - System OFF	Power (dBm) - System ON
2.64749e+09	-90.136	-90.499
2.64751e+09	-90.243	-90.881
2.64752e+09	-90.542	-90.802
2.64753e+09	-90.778	-90.429
2.64754e+09	-90.723	-90.519
2.64756e+09	-90.186	-89.713
2.64757e+09	-90.576	-90.447
2.64758e+09	-90.029	-90.492
2.64759e+09	-89.877	-90.081
2.64761e+09	-88.98	-90.475
2.64762e+09	-90.574	-90.541
2.64763e+09	-89.875	-90.576
2.64764e+09	-89.337	-90.433
2.64766e+09	-90.435	-90.635
2.64767e+09	-90.734	-90.676
2.64768e+09	-90.447	-90.541
2.64769e+09	-89.796	-90.674
2.64771e+09	-90.889	-89.652
2.64772e+09	-90.651	-90.445
2.64773e+09	-90.114	-90.475
2.64774e+09	-90.188	-90.499
2.64776e+09	-90.878	-90.374
2.64777e+09	-90.479	-90.953
2.64778e+09	-90.576	-90.998
2.64779e+09	-90.184	-90.383
2.64781e+09	-90.223	-89.868
2.64782e+09	-90.722	-90.217
2.64783e+09	-90.286	-90.325
2.64784e+09	-90.393	-89.51
2.64786e+09	-90.271	-90.24
2.64787e+09	-90.014	-89.65
2.64788e+09	-89.425	-90.439
2.64789e+09	-90.226	-89.255
2.64791e+09	-90.471	-90.58
2.64792e+09	-90.496	-90.065
2.64793e+09	-90.836	-89.117
2.64794e+09	-89.508	-89.728
2.64796e+09	-90.799	-90.01
2.64797e+09	-90.087	-90.38
2.64798e+09	-90.793	-76.587
2.64799e+09	-89.497	-89.494
2.648e+09	-91.159	-90.95
2.64802e+09	-89.863	-90.275
2.64803e+09	-90.88	-88.741
2.64804e+09	-90.684	-90.571
2.64805e+09	-90.277	-90.133
2.64807e+09	-90.222	-89.655
2.64808e+09	-90.141	-90.541
2.64809e+09	-90.648	-89.865
2.6481e+09	-90.33	-90.08
2.64812e+09	-90.641	-90.738
2.64813e+09	-91.197	-90.33
2.64814e+09	-89.559	-90.825
2.64815e+09	-90.639	-90.439
2.64817e+09	-90.675	-89.798
2.64818e+09	-90.48	-90.424
2.64819e+09	-90.316	-90.167
2.6482e+09	-89.657	-90.076
2.64822e+09	-90.491	-90.327
2.64823e+09	-90.747	-90.264
2.64824e+09	-90.584	-90.543
2.64825e+09	-91.087	-90.781
2.64827e+09	-90.369	-90.547
2.64828e+09	-90.317	-90.722
2.64829e+09	-90.163	-90.382
2.6483e+09	-88.686	-90.645
2.64832e+09	-90.473	-90.123
2.64833e+09	-90.166	-90.679
2.64834e+09	-90.493	-90.791
2.64835e+09	-90.191	-90.481
2.64837e+09	-89.964	-90.987
2.64838e+09	-90.844	-90.728
2.64839e+09	-90.787	-90.699
2.6484e+09	-90.138	-90.531
2.64842e+09	-90.238	-89.873
2.64843e+09	-89.636	-90.433
2.64844e+09	-91.09	-90.063
2.64845e+09	-90.279	-89.431
2.64847e+09	-89.935	-90.638
2.64848e+09	-90.073	-90.576
2.64849e+09	-90.32	-89.357
2.6485e+09	-90.681	-90.223
2.64852e+09	-90.839	-89.713
2.64853e+09	-90.846	-90.009
2.64854e+09	-90.016	-87.815
2.64855e+09	-90.468	-90.129
2.64857e+09	-90.492	-90.324
2.64858e+09	-90.646	-89.424
2.64859e+09	-90.572	-90.572
2.6486e+09	-90.229	-90.395
2.64862e+09	-90.243	-90.277
2.64863e+09	-90.631	-90.743
2.64864e+09	-90.365	-90.592
2.64865e+09	-90.674	-90.324
2.64867e+09	-89.878	-89.869
2.64868e+09	-90.038	-89.661
2.64869e+09	-90.771	-89.716
2.6487e+09	-89.796	-89.502
2.64872e+09	-90.239	-90.493
2.64873e+09	-90.179	-90.132
2.64874e+09	-90.876	-89.933
2.64875e+09	-90.59	-90.791
2.64877e+09	-90.826	-90.372
2.64878e+09	-90.493	-90.241
2.64879e+09	-90.574	-90.822
2.6488e+09	-90.324	-88.978
2.64882e+09	-89.734	-90.394
2.64883e+09	-90.339	-89.416
2.64884e+09	-89.872	-90.337
2.64885e+09	-88.925	-90.871
2.64887e+09	-90.035	-90.233
2.64888e+09	-90.176	-90.995
2.64889e+09	-90.521	-90.071
2.6489e+09	-89.728	-90.58
2.64892e+09	-90.83	-90.082
2.64893e+09	-90.337	-90.124
2.64894e+09	-90.226	-90.323
2.64895e+09	-88.947	-89.265
2.64897e+09	-90.026	-90.891
2.64898e+09	-90.742	-89.412
2.64899e+09	-89.434	-90.975
2.649e+09	-90.22	-90.226
2.64901e+09	-90.364	-89.122
2.64903e+09	-89.053	-90.539
2.64904e+09	-90.797	-89.951
2.64905e+09	-88.932	-90.72
2.64906e+09	-90.636	-90.749
2.64908e+09	-90.882	-90.387
2.64909e+09	-90.113	-90.181
2.6491e+09	-90.836	-90.793
2.64911e+09	-89.407	-90.417
2.64913e+09	-89.947	-89.499
2.64914e+09	-90.573	-90.278
2.64915e+09	-90.637	-90.393
2.64916e+09	-90.419	-90.291
2.64918e+09	-90.83	-90.623
2.64919e+09	-89.635	-89.8
2.6492e+09	-90.771	-90.012
2.64921e+09	-90.387	-90.415
2.64923e+09	-90.334	-90.078
2.64924e+09	-91.042	-89.952
2.64925e+09	-90.365	-89.877
2.64926e+09	-90.124	-90.441
2.64928e+09	-91.262	-90.242
2.64929e+09	-89.434	-90.871
2.6493e+09	-90.137	-90.984
2.64931e+09	-91.033	-90.435
2.64933e+09	-90.425	-90.982
2.64934e+09	-90.987	-90.288
2.64935e+09	-90.993	-90.189
2.64936e+09	-89.729	-89.422
2.64938e+09	-90.484	-90.672
2.64939e+09	-90.379	-90.177
2.6494e+09	-91.189	-90.239
2.64941e+09	-90.744	-90.059
2.64943e+09	-90.695	-90.872
2.64944e+09	-90.112	-90.522
2.64945e+09	-90.234	-89.487
2.64946e+09	-90.464	-89.864
2.64948e+09	-88.946	-90.436
2.64949e+09	-90.531	-90.739
2.6495e+09	-90.565	-90.388
2.64951e+09	-90.279	-90.236
2.64953e+09	-90.322	-90.218
2.64954e+09	-90.484	-90.286
2.64955e+09	-90.739	-90.565
2.64956e+09	-90.672	-90.384
2.64958e+09	-90.443	-90.722
2.64959e+09	-90.54	-90.686
2.6496e+09	-88.769	-90.583
2.64961e+09	-90.829	-90.331
2.64963e+09	-89.564	-89.727
2.64964e+09	-90.279	-89.18
2.64965e+09	-90.872	-90.542
2.64966e+09	-88.813	-88.342
2.64968e+09	-90.518	-89.356
2.64969e+09	-89.725	-90.849
2.6497e+09	-90.647	-90.693
2.64971e+09	-89.96	-88.926
2.64973e+09	-90.949	-89.422
2.64974e+09	-88.896	-90.686
2.64975e+09	-88.985	-90.647
2.64976e+09	-90.007	-90.334
2.64978e+09	-89.261	-90.034
2.64979e+09	-90.033	-90.822
2.6498e+09	-90.537	-90.13
2.64981e+09	-89.489	-90.064
2.64983e+09	-90.269	-90.124
2.64984e+09	-90.058	-90.383
2.64985e+09	-90.163	-89.025
2.64986e+09	-90.372	-90.439
2.64988e+09	-89.432	-88.657
2.64989e+09	-90.734	-89.633
2.6499e+09	-90.585	-89.19
2.64991e+09	-89.002	-90.026
2.64993e+09	-87.235	-88.875
2.64994e+09	-86.666	-88.248
2.64995e+09	-85.721	-86.457
2.64996e+09	-81.186	-81.882
2.64998e+09	-73.557	-70.488
2.64999e+09	-33.95	-34
2.65e+09	-70.409	-73.666
2.65001e+09	-79.622	-79.996
2.65002e+09	-83.822	-85.879
2.65004e+09	-87.323	-87.287
2.65005e+09	-87.271	-88.07
2.65006e+09	-88.47	-89.352
2.65007e+09	-88.993	-89.432
2.65009e+09	-89.644	-90.476
2.6501e+09	-89.568	-89.945
2.65011e+09	-89.555	-89.111
2.65012e+09	-90.487	-90.022
2.65014e+09	-89.118	-89.104
2.65015e+09	-90.643	-90.44
2.65016e+09	-89.856	-90.371
2.65017e+09	-89.423	-89.793
2.65019e+09	-90.229	-90.537
2.6502e+09	-89.936	-90.333
2.65021e+09	-90.589	-90.167
2.65022e+09	-90.569	-90.229
2.65024e+09	-90.285	-89.26
2.65025e+09	-91.141	-89.731
2.65026e+09	-89.952	-89.807
2.65027e+09	-90.825	-90.24
2.65029e+09	-90.363	-89.418
2.6503e+09	-88.788	-90.932
2.65031e+09	-90.085	-90.565
2.65032e+09	-90.115	-89.414
2.65034e+09	-90.529	-90.023
2.65035e+09	-90.114	-88.94
2.65036e+09	-90.412	-90.572
2.65037e+09	-90.438	-90.478
2.65039e+09	-89.793	-90.737
2.6504e+09	-90.675	-90.491
2.65041e+09	-89.858	-90.588
2.65042e+09	-89.124	-90.92
2.65044e+09	-90.715	-90.924
2.65045e+09	-90.54	-91.143
2.65046e+09	-90.314	-90.232
2.65047e+09	-90.173	-90.439
2.65049e+09	-89.855	-90.827
2.6505e+09	-90.643	-89.937
2.65051e+09	-90.373	-90.012
2.65052e+09	-89.654	-90.084
2.65054e+09	-90.645	-90.325
2.65055e+09	-90.264	-88.98
2.65056e+09	-90.796	-87.822
2.65057e+09	-90.563	-90.583
2.65059e+09	-90.32	-90.071
2.6506e+09	-89.878	-90.489
2.65061e+09	-90.94	-90.16
2.65062e+09	-90.48	-89.347
2.65064e+09	-90.221	-90.625
2.65065e+09	-90.375	-90.976
2.65066e+09	-90.272	-89.63
2.65067e+09	-90.429	-90.792
2.65069e+09	-89.499	-90.744
2.6507e+09	-89.96	-90.216
2.65071e+09	-89.654	-89.946
2.65072e+09	-90.434	-90.382
2.65074e+09	-90.02	-90.477
2.65075e+09	-90.427	-89.026
2.65076e+09	-90.59	-90.082
2.65077e+09	-90.259	-90.432
2.65079e+09	-90.888	-90.079
2.6508e+09	-89.867	-89.786
2.65081e+09	-90.086	-90.108
2.65082e+09	-90.934	-89.873
2.65084e+09	-89.416	-89.881
2.65085e+09	-89.706	-90.539
2.65086e+09	-90.186	-89.722
2.65087e+09	-90.44	-91.036
2.65089e+09	-90.984	-90.571
2.6509e+09	-89.339	-89.948
2.65091e+09	-90.374	-89.428
2.65092e+09	-90.635	-90.227
2.65094e+09	-90.819	-90.539
2.65095e+09	-90.587	-90.93
2.65096e+09	-90.135	-90.873
2.65097e+09	-90.819	-88.673
2.65099e+09	-90.324	-90.793
2.651e+09	-90.523	-89.572
2.65101e+09	-90.079	-90.919
2.65102e+09	-90.183	-90.015
2.65103e+09	-89.562	-90.537
2.65105e+09	-90.26	-90.736
2.65106e+09	-90.418	-90.47
2.65107e+09	-90.361	-90.721
2.65108e+09	-90.328	-90.278
2.6511e+09	-89.201	-90.431
2.65111e+09	-90.26	-88.553
2.65112e+09	-90.315	-90.156
2.65113e+09	-90.435	-89.941
2.65115e+09	-90.418	-88.971
2.65116e+09	-89.706	-90.687
2.65117e+09	-89.807	-90.67
2.65118e+09	-90.83	-89.203
2.6512e+09	-90.059	-90.365
2.65121e+09	-90.274	-90.022
2.65122e+09	-90.639	-90.641
2.65123e+09	-90.415	-89.644
2.65125e+09	-90.778	-90.317
2.65126e+09	-90.372	-90.773
2.65127e+09	-90.479	-89.796
2.65128e+09	-89.959	-89.778
2.6513e+09	-90.719	-90.426
2.65131e+09	-90.054	-90.161
2.65132e+09	-91.085	-90.591
2.65133e+09	-88.708	-90.694
2.65135e+09	-90.325	-90.525
2.65136e+09	-89.717	-90.777
2.65137e+09	-90.742	-90.123
2.65138e+09	-90.31	-90.268
2.6514e+09	-88.879	-90.019
2.65141e+09	-90.16	-90.338
2.65142e+09	-90.664	-88.716
2.65143e+09	-88.664	-90.46
2.65145e+09	-90.175	-90.768
2.65146e+09	-90.359	-90.612
2.65147e+09	-90.974	-90.518
2.65148e+09	-90.235	-90.128
2.6515e+09	-89.876	-90.632
2.65151e+09	-90.171	-90.923
2.65152e+09	-90.638	-90.32
2.65153e+09	-89.958	-90.369
2.65155e+09	-89.714	-90.466
2.65156e+09	-89.278	-90.484
2.65157e+09	-90.016	-90.417
2.65158e+09	-90.368	-88.605
2.6516e+09	-90.171	-90.368
2.65161e+09	-89.799	-90.94
2.65162e+09	-90.691	-90.382
2.65163e+09	-90.262	-90.082
2.65165e+09	-90.776	-90.182
2.65166e+09	-88.872	-90.11
2.65167e+09	-89.949	-90.586
2.65168e+09	-90.432	-90.378
2.6517e+09	-90.922	-91.178
2.65171e+09	-90.735	-89.854
2.65172e+09	-90.724	-90.003
2.65173e+09	-90.212	-90.371
2.65175e+09	-89.806	-90.279
2.65176e+09	-90.536	-90.21
2.65177e+09	-90.08	-89.184
2.65178e+09	-89.78	-90.362
2.6518e+09	-90.334	-90.014
2.65181e+09	-90.123	-90.171
2.65182e+09	-90.334	-90.489
2.65183e+09	-90.321	-90.419
2.65185e+09	-89.257	-89.952
2.65186e+09	-90.063	-90.059
2.65187e+09	-90.617	-89.861
2.65188e+09	-90.311	-90.919
2.6519e+09	-90.175	-89.101
2.65191e+09	-90.611	-90.685
2.65192e+09	-90.466	-90.721
2.65193e+09	-90.815	-90.975
2.65195e+09	-90.771	-88.993
2.65196e+09	-90.466	-91.182
2.65197e+09	-90.461	-90.826
2.65198e+09	-90.532	-89.337
2.652e+09	-90.105	-76.035
2.65201e+09	-90.741	-90.227
2.65202e+09	-90.056	-89.272
2.65203e+09	-90.793	-90.687
2.65204e+09	-90.333	-90.063
2.65206e+09	-90.885	-90.683
2.65207e+09	-90.229	-90.052
2.65208e+09	-90.828	-90.513
2.65209e+09	-90.687	-90.175
2.65211e+09	-90.515	-90.49
2.65212e+09	-89.634	-90.819
2.65213e+09	-90.522	-88.943
2.65214e+09	-90.155	-90.122
2.65216e+09	-90.789	-89.553
2.65217e+09	-90.572	-90.764
2.65218e+09	-90.892	-90.561
2.65219e+09	-90.415	-90.174
2.65221e+09	-90.667	-90.359
2.65222e+09	-89.718	-90.459
2.65223e+09	-90.581	-90.613
2.65224e+09	-89.928	-90.214
2.65226e+09	-90.522	-90.692
2.65227e+09	-90.172	-90.775
2.65228e+09	-88.889	-90.431
2.65229e+09	-90.817	-89.722
2.65231e+09	-90.359	-87.959
2.65232e+09	-90.674	-90.463
2.65233e+09	-90.365	-90.179
2.65234e+09	-90.717	-89.553
2.65236e+09	-89.931	-90.414
2.65237e+09	-90.268	-90.979
2.65238e+09	-90.662	-90.521
2.65239e+09	-90.713	-90.312
2.65241e+09	-87.972	-90.764
2.65242e+09	-88.972	-90.312
2.65243e+09	-90.511	-90.536
2.65244e+09	-90.577	-90.711
2.65246e+09	-90.82	-90.976
2.65247e+09	-89.108	-90.305
2.65248e+09	-90.781	-89.876
