# Supplementary material for: Wireless, battery-free, and real-time monitoring of water permeation across thin-film encapsulation
Source: Nat Commun. 2024 Aug 28;15:7443. doi: 10.1038/s41467-024-51247-3 (PMC11358307; doi:10.1038/s41467-024-51247-3)
Supplement: Supplementary file 4 — Source data for main figures [file 41467_2024_51247_MOESM4_ESM.zip › Fig6/Fig6f.xlsx]

## Sheet: Sheet 1
Frequancy (GHz(	2.39052	2.39054	2.39057	2.39059	2.39061	2.39064	2.39066	2.39068	2.3907	2.39072	2.39075	2.39077	2.39079	2.39081	2.39084	2.39086	2.39088	2.39091	2.39093	2.39095	2.39097	2.39099	2.39102	2.39104	2.39106	2.39108	2.39111	2.39113	2.39115	2.39118	2.3912	2.39122	2.39124	2.39126	2.39129	2.39131	2.39133	2.39135	2.39138	2.3914	2.39142	2.39145	2.39147	2.39149	2.39151	2.39153	2.39156	2.39158	2.3916
Measurement	Amplitude (dBm)
1	-87.999	-87.766	-86.744	-88.297	-88.041	-87.914	-88.224	-87.442	-88.559	-88.148	-87.694	-87.414	-87.308	-86.375	-86.408	-86.285	-87.491	-86.381	-85.251	-87.205	-87.967	-86.629	-86.633	-87.095	-87.633	-86.483	-87.48	-88.44	-87.209	-86.365	-87.45	-87.139	-88.141	-86.821	-86.012	-88.096	-87.201	-87.099	-86.83	-87.307	-86.768	-88.417	-86.183	-88.091	-86.893	-86.485	-87.041	-86.109	-87.16
2	-86.417	-87.783	-88.017	-88.574	-87.759	-87.295	-86.639	-87.622	-86.681	-87.131	-86.079	-87.868	-86.182	-86.795	-87.1	-86.21	-87.252	-87.342	-87.393	-85.793	-87.945	-87.717	-88.056	-86.774	-86.085	-86.746	-87.292	-87.301	-86.726	-86.739	-86.726	-86.743	-84.932	-86.315	-86.569	-87.131	-86.461	-85.387	-88.13	-86.516	-86.539	-87.002	-87.298	-86.575	-87.028	-86.315	-87.397	-86.874	-88.967
3	-87.535	-86.324	-88.128	-86.187	-86.872	-87.585	-86.874	-87.435	-85.628	-86.211	-87.944	-87.757	-87.031	-85.879	-88.039	-87.447	-87.298	-85.863	-87.254	-87.392	-88.061	-86.848	-86.179	-85.981	-87.715	-86.828	-87.802	-86.207	-87.196	-87.19	-87.131	-86.62	-87.31	-87.29	-88.658	-86.68	-87.342	-87.254	-86.691	-88.285	-87.157	-86.065	-85.54	-87.862	-86.33	-86.465	-86.781	-85.433	-87.053
4	-87.674	-88.131	-86.419	-88.579	-86.824	-87.295	-87.14	-86.012	-87.594	-86.015	-86.775	-87.501	-87.345	-87.768	-86.486	-86.99	-86.821	-87.439	-87.86	-87.78	-88.344	-85.731	-87.303	-87.523	-87.366	-87.09	-87.817	-87.285	-87.259	-88.428	-87.669	-87.209	-85.374	-87.951	-86.487	-87.45	-87.497	-87.14	-86.896	-86.834	-86.478	-85.72	-85.722	-86.687	-86.667	-85.685	-85.299	-84.021	-82.344
5	-87.338	-86.627	-87.527	-87.264	-86.568	-86.84	-87.107	-87.578	-87.647	-86.835	-87.594	-86.484	-86.21	-87.407	-87.777	-87.354	-87.577	-87.148	-86.536	-87.543	-87.595	-87.411	-85.725	-85.389	-88.087	-86.898	-86.976	-87.664	-85.373	-84.116	-87.048	-82.62	-81.38	-79.267	-81.616	-79.575	-75.233	-70.97	-70.245	-78.491	-81.758	-80.635	-80.525	-83.139	-86.461	-84.684	-87.002	-87.388	-86.945
6	-87.239	-86.013	-88.226	-87.861	-87.206	-88.279	-87.338	-86.174	-87.161	-85.58	-86.874	-88.179	-86.578	-84.68	-82.487	-87.242	-85.132	-85.577	-69.158	-83.827	-85.821	-84.615	-80.871	-84.317	-86.564	-88.248	-87.617	-84.125	-87.055	-86.032	-84.836	-88.041	-86.696	-87.29	-88.061	-87.34	-86.828	-87.756	-85.299	-88.045	-86.512	-87.637	-87.874	-87.569	-87.86	-88.271	-86.745	-87.546	-87.392
7	-84.977	-86.43	-87.874	-87.48	-87.99	-86.72	-88.927	-86.879	-87.045	-87.547	-86.274	-87.501	-87.031	-87.481	-87.289	-86.524	-86.36	-87.041	-87.686	-86.487	-86.07	-85.917	-87.539	-83.472	-67.139	-71.597	-84.829	-88.285	-84.934	-87.913	-86.016	-85.591	-85.281	-85.97	-86.025	-85.628	-87.785	-87.81	-88.041	-87.902	-86.945	-87.78	-87.578	-87.15	-86.622	-87.457	-86.682	-86.485	-88.013
8	-88.373	-87.089	-88.14	-88.275	-87.736	-86.676	-88.434	-86.999	-86.437	-87.553	-87.857	-87.866	-87.16	-87.966	-87.485	-87.239	-88	-87.851	-86.238	-87.9	-85.568	-85.628	-87.434	-83.588	-67.054	-69.175	-85.331	-86.62	-86.067	-86.523	-87.338	-87.408	-87.813	-86.678	-87.769	-86.624	-87.573	-86.038	-87.623	-88.241	-87.76	-87.388	-87.78	-87.19	-87.037	-86.929	-88.637	-88.107	-86.689
9	-87.64	-87.834	-89.215	-87.85	-87.629	-86.999	-87.143	-87.903	-87.042	-86.842	-87.003	-86.333	-86.588	-87.143	-86.84	-86.672	-86.832	-87.234	-87.026	-86.669	-85.874	-86.262	-87.822	-84.357	-67.432	-67.707	-86.631	-87.137	-87.102	-85.046	-86.996	-87.312	-87.523	-87.477	-87.646	-87.155	-86.539	-87.344	-87.552	-87.15	-86.68	-85.625	-87.364	-87.755	-87.49	-85.619	-87.259	-87.971	-87.81
10	-87.579	-87.358	-86.46	-86.993	-87.412	-85.3	-86.999	-88.19	-87.681	-87.694	-86.311	-87.042	-85.864	-86.977	-87.347	-87.08	-87.09	-87.079	-86.385	-87.19	-85.586	-86.33	-86.573	-84.713	-67.176	-67.136	-85.889	-86.566	-86.085	-84.711	-87.804	-86.835	-87.358	-85.479	-86.925	-87.965	-85.779	-86.207	-87.097	-88.178	-87.662	-87.58	-86.719	-87.804	-88.514	-87.033	-88.634	-87.003	-85.928
11	-87.972	-86.366	-87.725	-86.263	-86.324	-88.515	-88.09	-85.982	-87.907	-87.21	-86.926	-87.718	-87.437	-87.347	-87.199	-86.215	-86.432	-86.952	-86.429	-88.323	-85.771	-85.641	-87.856	-81.612	-67.093	-71.885	-88.187	-87.294	-84.84	-87.13	-86.839	-87.084	-87.247	-87.486	-87.873	-87.49	-87.502	-88.205	-88.341	-86.381	-86.485	-88.198	-85.422	-85.249	-86.947	-86.696	-87.084	-87.005	-87.046
12	-86.771	-87.191	-87.24	-85.482	-86.798	-86.668	-86.667	-87.152	-86.477	-86.875	-87.553	-86.41	-86.724	-88.188	-87.852	-87.096	-86.04	-87.639	-86.04	-87.528	-86.418	-85.773	-87.461	-82.333	-67.288	-70.632	-86.73	-86.416	-85.623	-87.401	-87.386	-85.643	-87.355	-86.478	-88.002	-86.536	-86.173	-87.252	-85.671	-87.858	-85.34	-86.385	-88.292	-86.479	-86.225	-87.644	-85.57	-87.831	-87.36
13	-87.2	-87.536	-87.151	-87.191	-87.161	-86.524	-87.786	-86.531	-87.955	-86.99	-87.143	-86.466	-87.35	-87.19	-86.729	-85.631	-86.902	-86.832	-87.099	-87.482	-84.511	-85.398	-86.278	-83.209	-66.933	-70.146	-87.817	-86.783	-84.777	-87.337	-86.871	-86.876	-87.619	-87.142	-86.772	-87.862	-87.36	-86.458	-87.104	-88.566	-87.079	-86.777	-88.087	-87.408	-87.448	-87.305	-86.575	-86.284	-87.037
14	-85.489	-87.485	-85.966	-86.42	-86.572	-87.414	-86.643	-87.451	-86.137	-88.758	-88.286	-87.315	-86.578	-86.324	-87.579	-87.62	-86.116	-85.845	-87.288	-87.303	-85.374	-85.494	-85.938	-84.666	-67.235	-69.734	-86.087	-86.323	-85.501	-87.399	-86.172	-86.541	-86.04	-87.457	-88.089	-84.886	-86.996	-88.52	-86.933	-86.074	-87.457	-86.693	-83.961	-87.201	-86.166	-86.124	-86.034	-87.19	-87.867
15	-87.304	-86.408	-88.199	-85.884	-88.517	-87.394	-88.469	-86.117	-87.645	-86.953	-86.137	-86.778	-86.08	-87.576	-87.507	-86.981	-87.108	-87.346	-87.713	-86.571	-84.508	-84.72	-86.512	-82.386	-66.95	-72.364	-86.354	-85.536	-84.004	-86.065	-87.459	-88.389	-86.467	-88.243	-87.922	-86.582	-87.399	-86.983	-87.044	-87.9	-87.662	-86.673	-87.36	-86.571	-88.205	-87.358	-86.934	-86.28	-85.544
16	-87.293	-86.845	-87.047	-87.042	-86.941	-86.47	-86.924	-87.038	-87.206	-85.095	-85.587	-86.524	-87.964	-88.569	-87.551	-88.035	-87.623	-87.486	-87.619	-86.313	-85.814	-83.222	-85.394	-75.275	-67.007	-81.543	-85.533	-84.469	-87.493	-86.589	-85.499	-85.287	-86.982	-87.432	-87.452	-85.497	-86.591	-86.898	-85.246	-87.667	-87.541	-87.086	-86.83	-86.207	-87.388	-87.782	-86.843	-86.821	-87.099
17	-86.977	-88.275	-87.925	-86.789	-87.964	-86.224	-86.742	-87.147	-87.451	-87.04	-86.67	-86.639	-87.087	-86.744	-87.553	-87.138	-87.14	-87.142	-87.543	-87.641	-87.617	-87.452	-82.339	-68.721	-67.3	-83.083	-84.25	-85.942	-86.17	-87.554	-87.635	-85.039	-86.824	-87.895	-87.259	-86.945	-87.591	-85.673	-87.079	-87.203	-86.843	-87.362	-88.267	-86.528	-85.863	-87.296	-84.93	-87.63	-87.399
18	-85.674	-85.884	-86.733	-86.459	-87.861	-87.458	-86.32	-86.537	-87.526	-87.594	-85.966	-86.132	-87.029	-87.485	-86.726	-88.569	-86.461	-85.885	-85.791	-86.841	-84.068	-82.765	-72.586	-67.441	-78.539	-82.711	-86.528	-86.225	-87.831	-87.833	-86.372	-87.055	-86.481	-85.52	-87.041	-87.263	-87.358	-88.196	-88.085	-86.735	-86.781	-86.898	-86.308	-85.882	-87.29	-86.896	-86.584	-87.833	-86.898
19	-88.097	-87.032	-87.914	-87.738	-87.527	-87.685	-87.107	-85.289	-86.798	-86.842	-87.768	-86.268	-88.001	-86.359	-87.368	-85.914	-85.488	-86.676	-86.126	-84.62	-82.681	-84.303	-66.882	-69.538	-86.726	-81.782	-84.967	-86.124	-85.826	-85.929	-86.376	-87.002	-87.554	-87.402	-87.454	-87.441	-86.36	-86.061	-87.086	-87.765	-86.983	-87.491	-87.402	-87.357	-86.992	-87.619	-86.945	-87.181	-87.402
20	-88.473	-86.333	-86.59	-87.757	-84.061	-86.888	-86.517	-87.857	-88.014	-87.627	-87.455	-86.888	-87.723	-87.367	-87.864	-86.84	-86.032	-85.394	-85.083	-86.423	-86.94	-70.051	-66.916	-84.893	-88.141	-87.691	-85.766	-85.333	-88.093	-87.25	-87.643	-85.872	-87.051	-87.541	-88.314	-87.495	-88.363	-85.775	-86.669	-86.834	-89.167	-86.885	-84.775	-86.73	-88.06	-88.367	-86.717	-88.1	-86.785
21	-88.53	-87.555	-87.624	-87.359	-85.927	-87.999	-87.293	-87.999	-88.419	-86.72	-87.356	-87.109	-87.289	-86.466	-86.833	-87.029	-88.049	-87.537	-86.743	-87.139	-76.627	-66.872	-78.986	-87.033	-87.644	-86.891	-86.133	-86.682	-86.617	-86.874	-88.335	-88.004	-86.423	-88.047	-87.588	-86.518	-87.046	-85.351	-87.488	-88.58	-87.081	-86.635	-85.272	-86.839	-87.554	-87.552	-86.458	-88.182	-86.637
22	-87.727	-88.32	-87.48	-86.588	-87.136	-86.259	-86.948	-86.981	-86.32	-86.93	-85.89	-85.229	-85.325	-87.453	-87.992	-86.316	-86.834	-87.943	-87.104	-82.29	-67.129	-72.659	-86.828	-86.723	-88.665	-86.768	-87.245	-86.58	-85.814	-87.207	-86.832	-87.589	-87.432	-87.48	-85.882	-86.848	-87.148	-87.947	-88.134	-87.577	-87.259	-86.172	-87.299	-86.945	-86.079	-88.061	-87.434	-85.349	-85.689
23	-86.176	-87.409	-87.961	-86.67	-86.307	-86.849	-87.293	-86.872	-86.899	-87.633	-87.107	-87.001	-87.879	-87.208	-87.72	-87.19	-86.476	-70.967	-66.892	-84.57	-87.477	-87.028	-87.09	-87.541	-87.153	-87	-87.541	-86.843	-87.971	-87.53	-87.578	-87.252	-86.772	-87.342	-86.644	-87.826	-87.337	-87.31	-85.128	-87.813	-87.104	-86.562	-86.485	-86.109	-87.09	-85.834	-85.575	-87.099	-85.88
24	-88.249	-87.821	-88.469	-85.628	-85.525	-85.64	-87.255	-85.688	-86.359	-88.149	-87.438	-85.02	-87.581	-85.225	-85.962	-86.27	-68.028	-66.678	-85.885	-86.225	-84.317	-84.782	-87.303	-86.378	-87.303	-87.48	-87.347	-85.581	-86.126	-86.77	-86.613	-88.385	-87.441	-88.415	-87.667	-86.768	-87.479	-86.273	-87.989	-86.335	-86.516	-86.584	-85.722	-88.371	-86.832	-87.205	-88.154	-86.898	-88.245
25	-87.145	-88.051	-87.255	-87.85	-86.926	-87.594	-87.489	-87.827	-86.784	-86.371	-86.48	-87.483	-86.776	-88.522	-82.118	-87.262	-73.279	-66.864	-82.613	-85.128	-83.354	-87.358	-87.5	-87.909	-87.477	-87.192	-87.041	-87.728	-86.188	-87.876	-87.71	-87.856	-86.538	-87.854	-87.506	-87.951	-87.055	-87.967	-86.562	-87.497	-87.482	-86.777	-85.595	-85.793	-87.782	-86.723	-86.734	-88.154	-85.674
26	-86.977	-88.061	-85.532	-88.24	-85.094	-87.944	-85.89	-84.826	-86.983	-87.446	-87.354	-88.106	-87.681	-87.027	-82.298	-85.976	-74.506	-66.729	-80.594	-84.413	-83.073	-87.292	-86.127	-87.6	-86.775	-87.961	-87.958	-85.685	-87.45	-86.308	-86.88	-87.461	-87.664	-88.289	-87.644	-87.201	-85.344	-87.247	-85.938	-86.027	-87.817	-86.882	-87.19	-85.992	-83.302	-86.536	-86.573	-87.543	-85.722
27	-86.771	-87.905	-86.357	-87.047	-86.576	-87.589	-87.5	-87.485	-86.897	-86.619	-86.026	-87.19	-85.431	-87.712	-83.904	-81.429	-78.111	-66.709	-77.533	-81.886	-81.039	-87.041	-85.786	-88.325	-86.432	-87.393	-86.461	-87.628	-88.104	-87.454	-87.691	-88.007	-88.391	-87.644	-87.497	-87.902	-88.485	-87.347	-87.577	-87.29	-87.965	-87.31	-86.061	-87.479	-85.638	-87.03	-87.991	-87.14	-86.689
28	-87.727	-87.158	-88.773	-87.105	-87.973	-88.061	-88.014	-87.711	-86.132	-87.549	-88.662	-86.125	-87.505	-86.324	-84.915	-82.582	-78.938	-66.866	-76.578	-81.8	-84.375	-86.209	-87.106	-88.52	-87.443	-87.337	-87.402	-87.03	-88.422	-85.667	-86.633	-87.312	-86.076	-86.118	-86.741	-87.294	-86.229	-87.865	-85.544	-86.876	-88.474	-86.483	-85.581	-87.541	-86.883	-86.746	-87.92	-86.423	-87.15
29	-87.309	-86.466	-88.088	-88.467	-87.195	-87.286	-85.868	-87.027	-86.791	-87.109	-87.594	-88.194	-87.052	-86.679	-85.978	-80.85	-80.77	-66.818	-72.107	-80.679	-86.469	-86.534	-85.623	-86.832	-88.38	-87.637	-87.945	-85.2	-86.569	-86.824	-86.219	-87.459	-85.736	-85.087	-85.743	-87.413	-85.933	-87.713	-87.569	-87.183	-87.49	-86.429	-87.002	-86.998	-86.179	-87.086	-87.36	-86.427	-87.491
30	-87.677	-86.178	-86.746	-86.639	-87.596	-87.618	-85.471	-87.027	-86.588	-87.966	-87.91	-88.101	-86.028	-85.785	-84.56	-81.88	-80.571	-66.928	-71.17	-80.611	-86.717	-87.082	-87.78	-87.733	-87.384	-85.867	-87.811	-88.134	-86.483	-87.09	-87.78	-86.584	-87.34	-87.477	-86.945	-86.777	-87.454	-86.521	-86.018	-87.153	-86.743	-85.034	-86.575	-88.04	-86.029	-86.719	-86.891	-87.635	-88.018
31	-88.865	-87.235	-87.259	-85.583	-86.831	-87.202	-87.677	-87.096	-86.796	-86.926	-88.194	-86.237	-86.822	-86.773	-84.311	-82.021	-82.44	-66.848	-70.846	-81.404	-87.671	-86.635	-86.983	-87.312	-87.831	-87.998	-87.871	-84.941	-87.137	-87.68	-87.578	-87.874	-87.493	-86.326	-87.897	-86.876	-86.689	-86.527	-87.537	-86.333	-86.43	-85.671	-87.347	-87.15	-87.028	-87.209	-85.814	-87.833	-86.418
32	-86.874	-86.995	-87.485	-86.59	-87.339	-86.744	-88.515	-86.459	-84.728	-87.091	-86.883	-87.955	-88.195	-87.26	-87.409	-80.719	-79.972	-66.803	-71.498	-80.722	-86.745	-87.026	-88.134	-87.198	-86.719	-86.421	-87.686	-85.745	-88	-87.296	-87.597	-86.898	-86.562	-85.573	-87.446	-88.287	-86.136	-86.022	-87.104	-87.209	-85.176	-87.775	-87.436	-88.326	-87.873	-86.684	-87.205	-86.976	-85.137
33	-88.007	-87.921	-88.101	-86.032	-88.194	-87.235	-87.677	-88.059	-86.309	-87.973	-87.685	-87.69	-86.222	-85.864	-86.132	-80.524	-82.143	-66.828	-70.762	-80.627	-85.283	-85.789	-85.148	-87.366	-87.053	-87.678	-87.667	-86.126	-86.308	-86.721	-87.34	-87.782	-86.264	-87.048	-87.395	-86.472	-88.226	-88.05	-87.342	-85.533	-87.815	-87.097	-86.219	-87.639	-86.885	-86.638	-87.234	-85.845	-85.928
34	-87.872	-87.687	-88.199	-87.944	-88.246	-86.366	-86.981	-86.793	-86.687	-87.368	-87.711	-87.094	-87.46	-86.137	-86.585	-83.557	-81.227	-66.718	-69.829	-79.794	-86.273	-88.085	-86.186	-86.947	-88.332	-86.635	-88.23	-86.587	-88.002	-88.193	-87.314	-85.385	-86.721	-87.395	-86.83	-87.09	-86.788	-88.041	-87.183	-87.456	-88.516	-86.591	-85.966	-87.876	-87.053	-86.848	-86.179	-87.183	-87.408
35	-86.333	-87.736	-87.898	-86.847	-87.996	-86.903	-87.547	-87.505	-86.574	-87.485	-87.625	-87.156	-88.393	-87.672	-86.272	-81.602	-80.306	-66.873	-70.055	-81.101	-85.931	-87.532	-86.566	-87.873	-87.299	-87.102	-86.521	-87.005	-86.996	-87.597	-86.717	-86.887	-87.157	-87.288	-87.209	-86.835	-86.954	-88.002	-87.053	-86.781	-85.667	-86.584	-87.756	-87.737	-86.23	-87.084	-86.871	-86.952	-86.772
36	-88.393	-87.204	-87.781	-88.286	-86.93	-87.345	-88.318	-86.426	-87.359	-86.935	-87.818	-88.153	-86.531	-87.255	-86.798	-82.489	-80.24	-66.74	-69.676	-80.337	-85.938	-86.882	-88.054	-87.243	-85.431	-87.822	-85.814	-85.545	-87.502	-88.374	-85.032	-87.201	-86.562	-85.977	-88.672	-85.891	-87.544	-87.535	-88.148	-87.6	-86.485	-86.954	-86.871	-88.015	-86.061	-86.883	-86.427	-86.695	-86.409
37	-86.824	-86.78	-87.907	-86.542	-87.4	-87.138	-86.121	-87.544	-86.574	-87.535	-86.359	-86.948	-87.288	-86.576	-86.511	-81.969	-80.775	-66.813	-69.655	-80.679	-86.407	-86.737	-87.532	-87.739	-87.548	-86.832	-87.544	-87.399	-86.682	-87.775	-86.717	-87.19	-87.005	-85.791	-86.98	-87.721	-86.184	-88.521	-86.53	-87.724	-87.895	-88.102	-86.983	-85.863	-86.954	-87.252	-87.285	-87.344	-87.039
38	-86.791	-88.005	-87.647	-86.276	-87.899	-86.791	-86.468	-87.598	-87.677	-87.46	-86.091	-87.547	-87.2	-87.538	-86.468	-82.962	-80.432	-66.704	-68.955	-81.521	-87.45	-86.627	-87.544	-86.324	-87.537	-88.328	-86.772	-87.205	-86.369	-85.437	-88.422	-86.889	-87.951	-87.209	-87.395	-88.569	-87	-88.05	-88.77	-86.275	-86.678	-88.274	-86.43	-87.815	-87.539	-86.361	-85.929	-87.954	-86.949
39	-86.926	-87.367	-84.992	-86.313	-87.414	-86.116	-86.187	-87.138	-88.576	-87.437	-86.731	-87.089	-87.877	-86.428	-87.387	-81.429	-81.465	-66.844	-70.204	-80.868	-85.869	-87.189	-87.388	-86.637	-86.684	-86.472	-87.711	-88.392	-87.34	-86.087	-87.097	-86.768	-86.319	-86.372	-86.539	-87.446	-87.051	-87.621	-87.002	-86.821	-87.578	-87.71	-87.767	-87.288	-87.765	-88.056	-86.83	-88.56	-87.15
40	-86.983	-87.202	-86.261	-87.186	-86.542	-88.279	-86.924	-85.941	-88.333	-86.415	-86.874	-86.685	-86.231	-87.901	-85.697	-80.811	-80.217	-66.516	-70.572	-81.266	-86.354	-87.969	-87.81	-87.144	-86.587	-87.303	-87.965	-87.413	-86.354	-86.987	-87.851	-86.022	-88.132	-88.056	-86.73	-87.344	-87.351	-86.824	-87.203	-85.795	-87.593	-87.76	-87.854	-86.725	-86.361	-87.443	-86.874	-86.321	-88.243
41	-88.012	-86.937	-87.288	-86.334	-86.488	-87.496	-86.886	-87.054	-87.526	-84.988	-87.083	-87.599	-85.934	-86.694	-85.525	-81.385	-81.455	-66.427	-70.088	-81.124	-86.774	-87.108	-86.14	-87.298	-87.68	-86.642	-87.858	-86.481	-87.624	-88.047	-86.994	-88.466	-86.887	-87.406	-87.497	-88.223	-87.482	-87.637	-86.378	-86.038	-86.768	-87.189	-86.275	-87.822	-86.51	-85.671	-86.51	-87.239	-87.307
42	-85.914	-86.775	-87.184	-87.811	-87.957	-86.435	-85.991	-87.306	-86.67	-84.457	-86.72	-88.044	-87.453	-86.623	-87.583	-83.484	-80.716	-66.837	-71.534	-80.383	-87.55	-86.129	-87.288	-88.283	-86.848	-86.717	-88.232	-87.346	-88.363	-87.954	-88.06	-85.729	-87.991	-88.1	-87.548	-88.111	-86.77	-87.413	-86.328	-87.337	-87.678	-86.936	-87.358	-87.621	-86.785	-86.011	-86.306	-87.459	-86.489
43	-86.992	-87.491	-86.537	-88.273	-87.914	-87.031	-88.666	-87.103	-86.032	-87.004	-86.174	-87.716	-86.07	-87.098	-84.996	-82.033	-81.428	-66.859	-69.963	-81.332	-86.882	-86.521	-86.794	-87.292	-87.924	-87.676	-86.689	-87.735	-86.258	-86.332	-88.411	-87.5	-87.917	-86.673	-86.367	-86.562	-86.841	-88.036	-87.952	-88.236	-86.667	-86.828	-87.366	-87.388	-86.841	-87.552	-87.048	-85.931	-87.104
44	-85.973	-88.565	-86.789	-87.505	-87.901	-86.116	-86.795	-85.842	-87.861	-86.578	-86.899	-87.492	-86.934	-86.842	-85.941	-81.522	-80.681	-66.548	-70.141	-80.449	-86.131	-87.591	-87.828	-87.367	-88.378	-86.768	-87.824	-88.754	-87.153	-87.646	-87.183	-86.181	-87.446	-88.225	-87	-87.181	-85.476	-88.104	-88.082	-86.878	-87.909	-86.232	-87.247	-88.138	-88.202	-87.526	-87.263	-86.463	-86.898
45	-87.414	-86.667	-86.851	-86.42	-86.265	-85.67	-87.727	-87.389	-87.807	-85.77	-87.297	-87.313	-87.246	-87.667	-85.675	-84.425	-80.242	-66.555	-69.247	-79.626	-86.407	-86.378	-87.552	-86.523	-87.446	-87.051	-89.126	-87.079	-87.675	-86.989	-87.541	-87.353	-86.025	-84.144	-86.982	-86.51	-86.794	-86.828	-88.274	-87.874	-86.797	-86.179	-86.378	-87.993	-87.437	-86.88	-85.929	-86.85	-86.011
46	-87.759	-88.418	-86.676	-85.781	-87.681	-87.964	-86.63	-86.879	-87.903	-87.1	-87.507	-88.71	-85.93	-87.394	-85.386	-85.392	-79.7	-66.553	-68.629	-80.631	-86.843	-87.15	-87.878	-85.894	-86.686	-85.935	-87.693	-87.236	-86.883	-86.284	-86.613	-85.917	-87.86	-87.956	-86.834	-87.057	-87.918	-88.105	-88.016	-87.633	-87.41	-87.452	-86.306	-87.104	-87.314	-88.111	-88.128	-86.821	-88.437
47	-86.847	-86.542	-84.689	-84.839	-83.28	-86.778	-86.895	-87.583	-84.935	-86.941	-86.477	-86.519	-86.941	-86.674	-86.071	-84.378	-79.164	-66.639	-66.931	-79.313	-87.488	-85.894	-86.181	-87.099	-86.823	-84.873	-85.784	-86.06	-86.218	-85.533	-85.597	-86.06	-86.795	-86.954	-85.376	-87.249	-86.785	-86.21	-86.317	-87.358	-87	-86.089	-86.587	-85.398	-85.795	-86.221	-87.079	-85.986	-85.246
48	-87.923	-87.583	-85.624	-86.079	-86.071	-85.993	-85.289	-86.688	-85.938	-86.924	-87.103	-86.576	-86.576	-87.347	-86.259	-84.509	-78.498	-66.05	-67.281	-78.014	-85.834	-85.937	-88.418	-87.632	-85.522	-85.647	-86.135	-87.499	-87.353	-86.287	-86.885	-86.423	-85.575	-87.051	-86.996	-86.575	-84.138	-86.23	-87.82	-87.947	-84.529	-87.764	-87.355	-86.209	-87.582	-85.691	-86.94	-86.115	-86.183
49	-85.388	-86.277	-86.48	-87.152	-86.672	-86.09	-86.727	-86.061	-86.48	-86.433	-86.588	-87.694	-87.262	-86.128	-85.971	-85.491	-77.986	-66.173	-66.64	-78.735	-85.863	-85.992	-86.369	-86.385	-87.351	-85.817	-86.839	-86.682	-83.784	-85.444	-86.785	-86.821	-86.313	-86.874	-86.788	-85.074	-87.357	-86.328	-86.578	-86.896	-85.544	-86.286	-86.238	-87	-86.629	-86.569	-86.846	-84.888	-86.229
50	-86.838	-85.822	-84.726	-84.662	-85.732	-85.767	-87.136	-85.987	-86.134	-87.437	-86.287	-88.561	-86.943	-87.74	-87.286	-84.423	-77.627	-66.078	-67.204	-78.931	-85.476	-85.246	-86.356	-86.332	-87.537	-86.735	-85.619	-85.122	-86.02	-85.863	-85.638	-87.436	-86.262	-86.629	-87.735	-86.113	-86.785	-86.412	-85.88	-85.795	-87.53	-86.667	-86.358	-86.43	-87.456	-86.739	-85.673	-87.48	-85.878
51	-84.566	-86.415	-87.545	-86.89	-86.827	-86.697	-86.039	-86.679	-85.072	-86.032	-85.721	-86.565	-86.999	-86.187	-86.522	-84.926	-79.53	-66.057	-66.405	-78.833	-85.782	-86.225	-87.619	-85.917	-87.308	-86.991	-86.978	-86.409	-86.521	-87.351	-86.945	-86.826	-86.943	-85.074	-85.814	-86.04	-84.069	-85.376	-86.414	-86.874	-86.238	-86.481	-87.404	-87.035	-86.538	-85.793	-86.41	-85.251	-86.642
52	-86.786	-87.599	-88.139	-85.772	-85.892	-84.414	-85.78	-86.793	-86.09	-87.134	-86.668	-86.462	-87.107	-86.733	-84.791	-84.586	-79.9	-66.132	-66.715	-77.799	-83.957	-86.976	-86.79	-87.081	-87.406	-86.523	-85.037	-86.538	-86.074	-86.591	-88.223	-86.871	-85.975	-85.83	-86.023	-85.621	-86.518	-87.523	-87.393	-86.717	-86.164	-86.835	-84.978	-85.863	-87.918	-86.88	-87.713	-87.543	-87.203
53	-85.818	-85.842	-86.117	-86.937	-86.49	-86.174	-87.213	-87.343	-86.164	-87.105	-87.776	-87.161	-87.202	-88.039	-85.975	-84.146	-77.678	-66.014	-66.668	-77.977	-85.326	-85.786	-87.137	-86.786	-87.146	-86.166	-87.548	-86.938	-84.406	-85.691	-85.248	-86.328	-87.667	-86.51	-86.376	-85.789	-87.995	-84.932	-83.963	-86.063	-87.15	-86.282	-84.986	-87.541	-85.667	-86.613	-87.544	-85.525	-86.474
54	-86.019	-87.197	-87.944	-86.796	-86.681	-87.766	-87.313	-85.12	-86.952	-86.786	-87.485	-85.796	-86.068	-85.092	-87.188	-86.226	-77.86	-65.853	-66.151	-77.182	-86.532	-87.869	-86.219	-86.693	-87.048	-86.083	-86.835	-84.627	-87.19	-87.358	-87.675	-85.942	-85.938	-87.689	-86.878	-85.685	-87.044	-86.479	-86.689	-87.039	-86.954	-86.519	-86.372	-85.474	-87.408	-86.987	-86.642	-86.467	-86.794
55	-86.953	-86.488	-85.914	-88.099	-87.923	-86.064	-85.129	-88.192	-85.719	-86.952	-86.371	-86.475	-86.592	-86.259	-85.936	-85.772	-77.728	-65.919	-66.072	-78.593	-85.421	-87.028	-86.627	-86.21	-85.384	-85.391	-85.919	-86.689	-87.632	-85.573	-85.648	-85.426	-86.207	-86.991	-86.161	-86.792	-86.538	-85.485	-86.562	-86.841	-86.828	-87.713	-84.982	-86.287	-86.992	-86.022	-86.28	-86.267	-86.356
56	-87.458	-85.796	-86.307	-86.944	-86.283	-86.377	-86.062	-87.716	-87.663	-87.634	-87.731	-86.433	-87.451	-87.293	-83.967	-84.193	-77.411	-65.74	-66.325	-78.066	-84.668	-87.041	-87.755	-84.866	-86.945	-87.48	-85.876	-86.264	-86.644	-86.613	-87.314	-86.223	-86.62	-88.573	-86.721	-85.29	-85.648	-87.247	-86.221	-86.783	-86.179	-85.769	-87.207	-87.388	-86.994	-87.135	-88.04	-85.871	-86.489
57	-87.629	-87.297	-85.535	-87.398	-85.824	-83.949	-87.592	-86.667	-86.479	-85.681	-85.728	-86.187	-88.057	-86.482	-84.457	-85.498	-79.671	-65.658	-66.357	-78.962	-84.916	-86.62	-85.992	-88.236	-86.018	-87	-86.17	-86.17	-86.566	-84.993	-86.287	-86.893	-87.362	-84.433	-86.135	-86.514	-85.926	-86.927	-86.725	-86.85	-85.694	-84.771	-85.696	-84.971	-85.734	-86.032	-87.108	-87.552	-84.823
58	-86.8	-86.327	-86.431	-87.235	-87.498	-87.579	-87.957	-85.445	-88.095	-87.914	-87.297	-87.348	-87.496	-85.827	-86.539	-84.022	-77.889	-65.822	-66.271	-77.59	-86.33	-86.287	-86.871	-87.479	-86.772	-86.418	-86.216	-86.26	-87.824	-87.241	-87.598	-86.354	-85.872	-82.897	-86.83	-87.965	-86.308	-87.619	-85.344	-87.106	-87.199	-87.241	-87.684	-86.381	-86.036	-88.102	-86.262	-85.299	-85.745
59	-86.74	-86.948	-86.822	-87.542	-87.2	-85.925	-86.726	-85.629	-86.357	-86.685	-87.313	-87.453	-86.825	-86.012	-86.032	-82.863	-76.551	-65.677	-65.858	-77.662	-85.479	-87.353	-84.481	-86.684	-85.089	-83.543	-86.743	-87.776	-86.873	-87.252	-86.219	-85.627	-86.186	-86.882	-86.846	-86.423	-86.434	-88.04	-85.931	-86.225	-86.726	-86.889	-87.144	-83.498	-86.83	-87.436	-85.935	-85.351	-85.57
60	-87.098	-86.477	-85.816	-85.392	-86.08	-87.756	-86.373	-87.152	-85.895	-86.677	-86.121	-86.84	-86.531	-86.329	-86.955	-84.067	-80.059	-65.553	-65.783	-77.699	-86.923	-85.933	-86.085	-87.146	-84.241	-86.262	-85.301	-85.035	-87.181	-85.242	-87.15	-88.138	-87.101	-87.43	-85.821	-85.283	-86.258	-87.29	-86.229	-84.256	-85.144	-87.441	-86.133	-85.588	-86.951	-87.769	-86.282	-85.281	-85.045
61	-86.833	-85.966	-87.694	-85.578	-88.09	-87.861	-86.895	-85.534	-86.235	-86.359	-86.082	-87.085	-85.721	-87.535	-85.097	-83.531	-79.889	-65.447	-65.477	-77.922	-83.422	-86.631	-87.294	-87.366	-86.528	-87.041	-85.435	-88.015	-87.969	-86.79	-87.042	-86.514	-86.873	-87.366	-84.971	-86.728	-86.978	-85.496	-86.476	-87.477	-86.562	-85.144	-87.093	-86.483	-87.108	-87.25	-87.146	-86.317	-85.389
62	-87.944	-86.625	-86.033	-87.058	-87.852	-85.934	-84.885	-86.379	-87.031	-86.185	-87.962	-87.367	-86.08	-86.585	-85.732	-84.177	-81.264	-65.685	-65.794	-77.763	-85.843	-84.816	-85.422	-86.83	-87.569	-86.741	-85.093	-85.732	-87.084	-86.638	-86.225	-86.223	-85.542	-86.425	-86.481	-86.276	-87.263	-86.356	-86.076	-86.175	-87.552	-86.28	-86.21	-86.07	-88.337	-86.214	-85.248	-87.384	-85.975
63	-88.418	-86.842	-86.012	-86.112	-88.37	-86.331	-86.581	-86.281	-87.535	-87.304	-86.164	-85.223	-86.668	-86.52	-86.899	-88.183	-86.459	-69.484	-65.542	-82.335	-87.784	-86.306	-86.586	-86.159	-88.708	-85.841	-85.24	-86.459	-86.934	-87.502	-87.506	-86.361	-85.887	-88.111	-85.353	-87.307	-86.43	-86.885	-84.821	-85.667	-86.479	-85.696	-86.844	-87.623	-86.878	-86.615	-86.483	-86.996	-85.584
64	-85.201	-85.498	-87.311	-87.131	-85.879	-87.491	-86.614	-86.681	-85.792	-86.185	-86.519	-87.188	-86.435	-85.482	-87.35	-86.226	-83.89	-69.826	-65.447	-83.53	-85.725	-86.534	-87.456	-87.144	-85.68	-86.361	-85.892	-86.894	-87.49	-87.482	-87.028	-86.797	-84.875	-86.06	-86.313	-87.338	-84.779	-87.856	-86.275	-86.016	-86.94	-86.775	-85.823	-87.755	-85.472	-86.063	-85.189	-86.219	-85.625
65	-86.903	-85.84	-85.502	-85.886	-86.842	-86.791	-85.249	-87.633	-87.289	-86.11	-87.347	-85.084	-87.97	-86.307	-85.423	-87.435	-86.172	-69.536	-65.553	-82.766	-86.774	-87.261	-85.387	-86.527	-86.022	-87.554	-85.025	-86.326	-85.817	-88.158	-86.689	-88.132	-86.582	-86.26	-86.221	-86.083	-86.023	-85.645	-85.782	-87.813	-86.065	-86.615	-87.21	-87.033	-86.43	-86.591	-84.568	-85.915	-85.645
66	-86.47	-86.833	-85.596	-86.114	-86.033	-86.473	-86.23	-86.128	-86.787	-87.054	-87.031	-85.145	-86.795	-86.039	-86.331	-83.729	-87.245	-69.443	-65.596	-81.973	-86.317	-86.725	-86.016	-85.492	-85.144	-86.949	-87.454	-87.81	-86.991	-87.198	-86.898	-86.985	-85.393	-85.743	-86.721	-84.433	-86.234	-86.416	-86.841	-85.494	-85.878	-86.696	-87.459	-85.38	-86.923	-86.637	-86.374	-86.516	-88.085
67	-87.483	-87.043	-85.746	-86.174	-87.859	-85.975	-87.774	-86.019	-87.447	-85.201	-87.69	-86.672	-86.844	-87.5	-86.265	-86.16	-87.406	-69.535	-65.488	-83.478	-84.185	-86.487	-86.286	-86.98	-86.372	-86.684	-85.745	-84.456	-88.63	-87.097	-84.587	-87.183	-87.954	-85.981	-88.006	-85.628	-86.779	-87.441	-86.943	-86.894	-87.506	-86.826	-87.263	-86.577	-86.824	-86.409	-87.399	-87.457	-86.358
68	-86.59	-85.449	-88.005	-86.287	-86.167	-84.56	-86.52	-87.352	-87.679	-85.975	-84.824	-87.433	-87.716	-87.431	-85.539	-85.815	-86.324	-69.682	-65.598	-82.126	-84.31	-86.133	-87.922	-86.407	-86.947	-86.799	-86.786	-86.954	-87.439	-85.727	-85.444	-87.78	-86.728	-87.36	-86.745	-86.478	-86.514	-86.276	-85.347	-85.618	-85.076	-86.23	-85.087	-85.49	-87.686	-86.527	-87.254	-85.992	-86.626
69	-86.786	-86.883	-87.411	-86.579	-85.744	-86.93	-86.583	-86.224	-85.243	-85.916	-85.818	-86.625	-87.825	-86.274	-86.981	-87.829	-87.131	-69.034	-65.715	-83.474	-86.83	-86.372	-86.923	-85.645	-86.775	-86.229	-86.308	-86.421	-86.089	-86.469	-87.155	-85.99	-85.278	-86.419	-86.031	-85.393	-87.104	-86.982	-86.37	-86.673	-86.799	-87.55	-85.872	-84.635	-86.626	-87.285	-84.133	-86.567	-85.979
70	-87.622	-86.189	-86.568	-86.437	-84.356	-87.056	-86.565	-85.767	-85.831	-86.955	-86.789	-86.437	-86.776	-86.437	-85.87	-86.359	-86.262	-69.767	-65.467	-83.476	-86.41	-87.535	-86.824	-86.016	-87.439	-86.188	-86.409	-86.317	-86.775	-86.335	-86.286	-85.97	-85.619	-86.562	-86.723	-85.63	-85.694	-88.315	-86.487	-87.5	-86.618	-86.746	-85.734	-85.685	-87.351	-86.841	-86.072	-87.026	-84.431
71	-87.688	-86.793	-86.884	-86.946	-87.197	-87.206	-86.771	-87.259	-87.161	-86.999	-85.633	-86.842	-86.285	-86.334	-88.233	-87.098	-84.993	-69.661	-65.429	-83.325	-85.74	-86.306	-87.239	-86.725	-86.323	-85.845	-86.124	-86.666	-85.52	-85.333	-86.642	-87.537	-85.673	-86.078	-86.525	-87.258	-87.384	-85.696	-86.667	-85.298	-87.897	-86.258	-87.395	-86.018	-85.296	-87.185	-84.782	-86.216	-86.573
72	-86.471	-86.114	-86.668	-86.217	-86.587	-85.199	-86.835	-86.924	-86.836	-84.717	-86.643	-87.544	-84.735	-85.672	-86.311	-86.384	-85.536	-69.684	-65.581	-84.618	-86.949	-86.41	-85.353	-86.534	-85.497	-86.166	-87.258	-85.78	-86.591	-85.786	-87.528	-85.732	-86.514	-86.306	-85.071	-85.676	-86.409	-87.664	-84.508	-86.177	-85.775	-86.633	-86.26	-86.111	-86.883	-87.43	-87.386	-87.144	-86.258
73	-87.538	-86.375	-87.132	-84.981	-85.332	-86.42	-86.583	-85.772	-86.433	-86.117	-84.569	-86.742	-87.545	-86.42	-87.412	-85.934	-85.281	-69.704	-65.562	-83.121	-85.144	-86.933	-87.45	-86.68	-85.29	-87.728	-86.617	-87.71	-84.975	-86.02	-84.404	-86.317	-87.247	-86.927	-86.262	-85.4	-87.305	-87.386	-85.231	-87.73	-86.483	-86.229	-85.775	-87.486	-86.732	-86.577	-85.924	-87.236	-86.361
74	-87.489	-86.574	-86.288	-86.63	-87.25	-87.08	-87.154	-85.074	-87.24	-86.46	-87.483	-85.923	-87.494	-87.056	-86.375	-86.944	-85.522	-69.334	-65.982	-82.858	-86.223	-87.292	-86.378	-86.991	-86.229	-86.115	-86.638	-86.938	-86.671	-86.07	-86.358	-87.355	-87.046	-84.587	-86.367	-86.615	-86.116	-86.566	-86.168	-87.785	-84.458	-86.687	-87.344	-86.735	-87.364	-85.865	-85.285	-86.799	-85.324
75	-85.345	-86.062	-86.091	-87.1	-87.1	-87.158	-88.101	-86.926	-86.953	-86.988	-86.475	-87.309	-87.038	-86.733	-87.627	-85.131	-84.921	-69.927	-65.83	-83.42	-86.282	-86.372	-86.317	-87.362	-86.613	-86.775	-85.768	-85.673	-87.678	-86.326	-86.212	-84.84	-85.961	-86.423	-86.432	-85.885	-86.58	-85.647	-87.082	-87.532	-85.296	-87.388	-87.432	-87.358	-87.028	-85.68	-87.198	-87.135	-86.62
76	-85.916	-85.55	-85.78	-86.46	-86.875	-86.775	-85.987	-85.884	-83.964	-85.688	-86.316	-86.424	-85.197	-86.892	-87.309	-87.478	-86.779	-69.682	-65.856	-83.025	-87.03	-86.317	-86.409	-86.541	-86.843	-87.775	-86.721	-86.115	-87.108	-85.731	-86.354	-87.243	-86.989	-87.101	-87.084	-86.902	-85.874	-86.77	-85.738	-85.917	-84.661	-87.298	-87.537	-87.133	-86.407	-87.157	-87.106	-87.196	-85.582
77	-87.864	-86.187	-86.677	-86.311	-85.879	-86.833	-85.245	-87.197	-87.618	-87.19	-84.582	-85.668	-85.036	-86.583	-86.872	-86.537	-86.938	-69.855	-65.844	-83.211	-86.615	-87.337	-85.734	-86.022	-86.127	-85.497	-86.076	-87.25	-86.828	-86.476	-87.051	-86.983	-85.299	-86.689	-86.947	-86.17	-86.678	-87.597	-84.889	-86.319	-86.034	-86.794	-86.476	-86.324	-86.319	-86.936	-86.682	-84.982	-85.49
78	-87.725	-86.086	-86.208	-86.082	-88.008	-85.975	-84.42	-86.881	-86.733	-86.995	-85.886	-88.041	-85.987	-86.331	-86.424	-86.574	-85.248	-69.983	-65.685	-82.585	-86.832	-86.485	-85.922	-86.419	-87.406	-86.532	-85.274	-85.433	-86.427	-86.216	-86.591	-86.379	-85.731	-87.911	-86.287	-87.351	-85.74	-87.051	-87.491	-85.929	-86.695	-86.186	-84.57	-86.891	-85.628	-85.68	-87.03	-84.733	-85.527
79	-87.545	-86.667	-86.379	-87.457	-86.42	-86.355	-86.57	-85.282	-87.195	-86.121	-87.625	-86.787	-86.235	-87.761	-85.571	-85.179	-88.038	-70.073	-65.991	-82.656	-87.312	-87.731	-86.642	-86.354	-84.825	-86.374	-84.777	-85.986	-86.834	-86.695	-86.063	-87.441	-86.846	-86.931	-86.273	-87.39	-86.089	-86.089	-85.771	-85.349	-87.308	-87.005	-87.436	-86.333	-84.663	-86.467	-87.133	-86.564	-86.637
80	-87.138	-86.235	-86.47	-87.211	-87.211	-85.732	-86.134	-86.384	-88.622	-86.21	-85.694	-86.668	-87.69	-86.941	-87.919	-86.696	-86.887	-69.981	-65.934	-82.472	-84.782	-85.628	-85.483	-87.388	-87.097	-86.88	-85.577	-84.766	-85.817	-88.174	-85.296	-86.324	-87.873	-85.78	-86.934	-85.981	-86.613	-86.463	-86.079	-85.239	-87.395	-86.487	-86.947	-85.176	-87.185	-87.578	-86.719	-86.369	-87.196
81	-87.583	-85.993	-86.928	-86.279	-87.237	-87.627	-86.946	-85.986	-86.742	-86.473	-86.167	-86.786	-86.674	-87.505	-86.235	-86.384	-86.569	-70.026	-66.043	-84.993	-85.977	-87.758	-86.315	-86.317	-86.534	-87.028	-87.037	-85.274	-86.992	-85.274	-86.734	-87.29	-85.826	-85.222	-86.726	-86.945	-86.483	-87.048	-87.666	-86.98	-86.584	-87.148	-86.514	-86.573	-87.259	-86.258	-86.258	-87.437	-85.88
82	-86.428	-86.791	-87.809	-85.249	-87.393	-86.875	-86.943	-88.918	-85.938	-86.775	-86.285	-85.648	-87.096	-87.154	-85.541	-85.925	-87.203	-69.76	-66.148	-82.634	-84.869	-87.367	-87.552	-85.582	-87.201	-87.081	-86.418	-87.082	-86.258	-85.148	-86.929	-86.631	-87.03	-86.284	-87.239	-85.696	-86.635	-86.425	-85.97	-85.942	-86.626	-87.256	-84.868	-86.675	-85.891	-86.721	-86.577	-84.522	-86.419
83	-87.531	-86.114	-87.293	-86.015	-84.983	-86.091	-85.642	-86.733	-85.473	-87.766	-85.498	-86.988	-86.075	-87.08	-85.249	-86.874	-86.996	-70.231	-66.108	-83.492	-85.63	-87.342	-86.33	-87.733	-86.828	-86.68	-86.794	-87.079	-84.941	-86.88	-87.254	-86.175	-87.104	-86.328	-84.764	-84.585	-85.928	-87.393	-86.434	-85.384	-86.992	-84.428	-87.082	-85.385	-85.885	-86.591	-86.479	-86.873	-87.351
84	-87.711	-86.471	-85.986	-86.645	-84.919	-84.885	-86.574	-85.939	-85.921	-84.536	-88.284	-87.138	-85.875	-86.696	-86.513	-88.149	-84.72	-70.008	-66.005	-83.536	-86.525	-87.039	-86.381	-86.527	-86.797	-85.889	-86.41	-85.92	-86.741	-87.682	-88.278	-86.326	-87.402	-87.044	-85.88	-86.591	-86.883	-85.301	-86.122	-84.088	-86.079	-87.862	-85.531	-85.747	-86.31	-85.096	-85.977	-86.894	-88.127
85	-86.724	-86.415	-85.975	-84.712	-86.568	-88.246	-87.535	-85.829	-87.186	-87.716	-87.348	-86.742	-87.725	-85.649	-86.139	-85.425	-85.687	-70.357	-66.148	-83.481	-87.259	-84.659	-83.968	-86.575	-85.544	-86.412	-86.998	-85.843	-86.214	-85.834	-87.623	-85.834	-86.321	-86.136	-84.681	-85.977	-85.373	-86.994	-86.332	-87.205	-87.048	-85.889	-85.393	-86.478	-87.504	-86.678	-86.129	-87.998	-87.205
86	-85.743	-85.179	-86.422	-86.851	-86.486	-86.567	-86.017	-86.727	-87.338	-86.884	-87.347	-86.676	-85.879	-87.152	-87.402	-87.003	-87.192	-70.3	-65.953	-84.528	-86.622	-86.839	-87.026	-85.581	-86.37	-87.104	-85.422	-85.731	-86.768	-84.686	-86.111	-86.936	-87.388	-85.742	-86.68	-86.219	-87.461	-86.163	-88.111	-88.272	-86.631	-86.943	-85.779	-86.691	-86.324	-85.196	-86.684	-86.276	-87.55
87	-87.431	-87.64	-86.567	-87.317	-84.78	-85.293	-86.13	-86.484	-85.243	-87.852	-86.881	-86.736	-86.697	-86.09	-86.371	-87.049	-86.976	-70.082	-66.063	-83.191	-87.005	-86.472	-86.164	-85.342	-87.6	-86.521	-85.678	-86.635	-87.554	-84.472	-85.376	-86.372	-86.025	-86.067	-86.423	-84.74	-85.093	-86.367	-87.31	-87.03	-87.669	-87.261	-86.843	-85.575	-85.222	-87.445	-85.529	-87.678	-87.535
88	-87.352	-85.282	-87.547	-86.877	-84.835	-87.458	-86.466	-87.045	-85.772	-85.694	-86.979	-85.87	-86.184	-87.64	-85.397	-87.206	-85.988	-70.179	-66.114	-83.838	-87.05	-85.933	-87.347	-87.676	-85.919	-87.093	-87.355	-85.775	-85.819	-87.411	-87.09	-86.219	-86.954	-86.378	-87.292	-86.356	-86.326	-87.198	-87.157	-86.936	-84.465	-86.575	-85.189	-86.011	-87.546	-86.209	-86.286	-84.528	-87.571
89	-85.475	-85.598	-86.48	-86.683	-85.721	-85.394	-87.199	-86.49	-88.957	-87.102	-86.226	-87.774	-86.697	-87.151	-85.989	-85.683	-84.088	-70.224	-66.318	-84.069	-86.998	-84.919	-86.381	-84.088	-86.216	-86.214	-87.236	-86.642	-87.523	-86.83	-87.042	-86.689	-85.524	-85.845	-86.085	-87.619	-86.487	-84.463	-86.161	-87.051	-86.029	-86.483	-84.786	-85.671	-85.446	-87.437	-85.285	-86.996	-84.98
90	-85.842	-87.004	-88.059	-85.79	-85.323	-87.089	-86.874	-86.182	-86.263	-87.047	-86.827	-85.438	-86.939	-86.668	-86.795	-85.677	-85.421	-70.275	-66.486	-82.303	-86.354	-87.908	-86.012	-85.632	-85.272	-87.142	-85.732	-85.584	-87.86	-86.746	-87.252	-84.629	-86.839	-87.9	-87.853	-86.519	-86.018	-86.138	-87.499	-85.933	-86.489	-87.108	-85.92	-86.129	-85.869	-88.105	-85.437	-87.051	-84.43
91	-88.242	-87.145	-87.085	-86.239	-86.426	-87.197	-86.581	-86.742	-88.519	-85.677	-86.614	-86.542	-84.626	-87.136	-87.341	-86.844	-86.023	-70.57	-66.444	-83.379	-87.245	-85.869	-86.472	-86.891	-87.673	-86.209	-86.562	-87.238	-86.28	-86.479	-86.577	-86.786	-86.227	-87.876	-86.483	-84.978	-86.848	-85.08	-85.181	-84.518	-86.21	-86.079	-86.786	-85.032	-87.236	-84.62	-85.588	-85.876	-84.834
92	-87.809	-87.501	-87.087	-85.733	-86.535	-85.425	-85.675	-87.202	-86.619	-87.288	-86.513	-86.515	-87.555	-87.102	-86.331	-85.471	-86.465	-70.632	-66.466	-82.333	-86.687	-87.366	-87.393	-86.489	-86.458	-85.226	-86.794	-85.483	-86.666	-86.673	-86.367	-86.927	-87.002	-86.633	-86.696	-85.738	-86.21	-85.968	-85.867	-86.785	-87.084	-85.63	-86.181	-87.628	-87.41	-87.312	-86.743	-86.635	-84.764
93	-86.592	-85.735	-87.134	-86.937	-87.35	-85.984	-85.943	-85.399	-85.535	-86.529	-85.895	-86.433	-86.331	-87.756	-87.618	-87.91	-85.171	-70.399	-66.327	-84.124	-85.093	-85.183	-86.262	-86.936	-85.38	-85.926	-86.536	-87.484	-86.976	-87.342	-87.236	-86.034	-86.089	-87.298	-86.768	-86.332	-86.23	-87.876	-86.889	-85.647	-85.385	-87.033	-85.487	-84.882	-84.574	-87.051	-85.337	-86.589	-87.144
94	-85.89	-86.334	-86.825	-86.386	-86.614	-87.147	-86.233	-86.742	-87.25	-86.72	-87.405	-85.026	-86.268	-85.275	-87.633	-86.357	-84.572	-70.769	-66.477	-84.355	-85.235	-85.043	-87.037	-85.917	-87.436	-87.5	-87.316	-86.728	-85.54	-86.691	-87.254	-85.476	-87.299	-87.626	-86.159	-85.421	-86.356	-85.533	-87.159	-88.185	-87.569	-87.314	-85.795	-85.937	-85.248	-86.469	-86.161	-84.987	-85.815
95	-86.735	-85.767	-87.899	-86.433	-87.67	-86.979	-87.244	-87.857	-84.47	-86.322	-87.625	-88.051	-87.624	-86.139	-86.277	-85.354	-86.409	-70.863	-66.681	-84.914	-85.525	-86.671	-84.791	-87.144	-87.346	-88.49	-87.095	-86.633	-86.519	-87.288	-86.312	-85.034	-86.53	-86.43	-86.421	-88.061	-85.974	-86.465	-85.63	-87	-85.135	-85.669	-84.241	-87	-85.872	-85.096	-87.16	-87.258	-86.436
96	-88.237	-86.334	-87.694	-85.914	-86.776	-88.005	-86.872	-86.903	-88.085	-86.037	-86.362	-85.879	-86.368	-88.108	-86.136	-86.073	-85.872	-70.685	-66.616	-82.683	-84.557	-85.628	-86.942	-86.164	-86.412	-86.983	-86.644	-86.982	-86.577	-85.424	-86.166	-85.071	-85.669	-86.682	-86.898	-86.635	-86.622	-86.234	-87.619	-86.067	-87.384	-87.039	-86.269	-86.834	-86.036	-86.631	-86.582	-86.777	-86.332
97	-87.295	-87.694	-86.769	-86.466	-87.723	-86.283	-87.62	-86.368	-87.811	-87.237	-86.539	-85.866	-87.5	-85.964	-86.277	-85.569	-86.629	-71.429	-67.616	-82.843	-87.526	-87.243	-87.532	-86.12	-85.619	-87.25	-85.597	-88.187	-86.58	-86.743	-85.963	-83.722	-87.499	-86.378	-87.395	-86.624	-85.731	-86.843	-87.461	-87.693	-87.632	-87.351	-86.682	-85.975	-87.033	-86.276	-86.47	-87.73	-87.437
98	-87.35	-87.042	-85.488	-86.422	-85.923	-86.03	-86.935	-87.001	-85.778	-86.162	-84.181	-86.831	-86.185	-86.468	-86.375	-87.26	-86.083	-71.136	-67.428	-82.535	-86.33	-86.717	-87.258	-86.534	-86.846	-85.963	-86.978	-85.983	-86.354	-86.227	-85.579	-87.813	-85.685	-87.198	-86.666	-86.682	-85.775	-86.626	-85.782	-86.079	-86.735	-86.992	-86.409	-87.091	-84.41	-87.131	-87.459	-86.018	-86.58
99	-86.672	-86.955	-83.956	-87.446	-85.73	-86.019	-86.529	-85.833	-86.979	-84.765	-86.59	-86.311	-85.824	-87.054	-85.978	-86.831	-86.586	-71.659	-67.458	-84.265	-87.34	-85.732	-87.093	-87.25	-88.243	-86.385	-85.588	-85.691	-86.951	-86.626	-86.577	-86.236	-86.696	-84.588	-86.945	-86.739	-85.13	-87.347	-88.521	-86.985	-86.326	-86.629	-86.025	-86.212	-87.586	-87.285	-86.835	-85.525	-86.925
100	-85.934	-86.261	-85.48	-87.59	-86.89	-85.723	-85.984	-86.618	-84.637	-86.519	-86.23	-85.403	-86.731	-85.864	-85.64	-86.874	-86.312	-70.928	-67.206	-84.305	-86.111	-85.828	-86.792	-85.937	-87.362	-85.977	-85.938	-86.061	-85.394	-84.371	-87.826	-86.741	-87.307	-86.982	-87.088	-86.089	-86.723	-86.929	-83.547	-85.795	-85.52	-86.381	-86.434	-86.573	-86.566	-86.586	-85.426	-85.396	-86.848
101	-87.943	-85.776	-88.09	-87.04	-87.779	-87.668	-84.735	-86.471	-86.641	-87.103	-86.944	-84.523	-87.636	-86.477	-86.769	-87.665	-87.856	-71.666	-67.316	-84.967	-86.258	-87.546	-86.737	-83.841	-84.982	-86.828	-87.404	-85.815	-84.301	-85.961	-84.937	-87.241	-86.525	-85.966	-85.067	-86.173	-86.023	-86.109	-86.434	-83.948	-86.324	-87.432	-86.319	-86.779	-86.885	-86.671	-86.832	-85.729	-85.889
102	-86.171	-87.197	-87.874	-85.93	-86.08	-87.102	-86.791	-86.114	-86.43	-85.943	-85.69	-87.262	-85.631	-86.886	-86.09	-86.037	-86.17	-71.8	-67.509	-84.941	-85.876	-85.29	-85.426	-85.641	-87.497	-86.781	-86.518	-85.731	-85.835	-86.525	-84.472	-85.632	-86.168	-85.696	-87.71	-86.684	-85.872	-87.392	-86.317	-87.765	-84.686	-84.761	-86.871	-85.874	-88.385	-87.662	-87.495	-86.321	-86.525
103	-86.274	-87.309	-86.174	-85.488	-88.059	-87.572	-85.733	-86.946	-86.082	-85.482	-83.908	-85.53	-85.893	-86.265	-86.984	-86.941	-85.288	-72.132	-68.16	-83.832	-87.459	-86.695	-86.256	-86.567	-85.841	-87.778	-86.666	-85.676	-86.991	-86.287	-86.792	-85.021	-86.175	-87.091	-86.828	-87.05	-85.722	-87.715	-85.977	-83.999	-86.726	-86.164	-87.241	-85.451	-87.958	-86.116	-85.488	-86.675	-84.138
104	-87.866	-86.93	-85.833	-86.368	-85.739	-87.138	-85.971	-87.501	-86.086	-87.188	-85.719	-87.996	-88.09	-86.309	-86.993	-85.921	-85.727	-72.201	-68.619	-83.675	-86.94	-87.384	-85.287	-85.231	-86.061	-86.721	-87.082	-86.221	-85.279	-86.779	-86.525	-86.04	-87.851	-85.281	-86.36	-85.428	-86.177	-86.891	-84.843	-86.472	-87.434	-86.737	-86.275	-85.582	-85.634	-87.108	-84.679	-86.954	-86.725
105	-87.029	-85.864	-86.023	-86.685	-86.798	-86.944	-87.734	-86.431	-86.941	-86.114	-86.825	-86.167	-86.384	-87.453	-85.976	-86.073	-84.622	-73.06	-68.94	-84.508	-85.593	-86.063	-87.033	-86.923	-86.276	-86.367	-86.354	-85.324	-87.238	-85.078	-85.076	-84.506	-87.183	-86.379	-86.069	-86.669	-87.437	-85.83	-87.366	-87.234	-86.372	-85.534	-85.041	-85.869	-86.569	-84.191	-85.249	-86.952	-86.686
106	-87.309	-86.977	-85.546	-85.227	-87.402	-85.443	-86.924	-86.683	-85.186	-85.438	-85.62	-86.894	-85.381	-84.621	-86.42	-86.023	-86.691	-73.13	-69.038	-85.122	-83.556	-86.521	-87.21	-86.36	-86.333	-87.537	-87.488	-87.131	-86.743	-86.527	-86.172	-86.9	-87.399	-85.538	-85.828	-86.465	-87.479	-86.795	-86.116	-87.194	-86.826	-84.966	-87.637	-87.5	-86.267	-87.196	-87.541	-86.312	-85.497
107	-87.345	-86.13	-87.503	-87.955	-85.397	-86.274	-87.006	-86.079	-86.632	-86.488	-87.394	-85.541	-87.047	-84.762	-86.473	-84.56	-83.653	-72.794	-68.549	-85.22	-87.541	-84.535	-86.127	-85.871	-87.307	-87.048	-87.817	-84.463	-86.788	-85.497	-86.011	-86.824	-85.621	-87.15	-84.371	-86.794	-85.636	-86.172	-87.303	-87.099	-87.099	-87.573	-85.832	-86.469	-85.387	-85.226	-86.73	-87.958	-85.547
108	-87.08	-87.462	-86.718	-87.004	-87.239	-86.517	-85.893	-85.939	-86.431	-87.049	-86.63	-86.265	-85.297	-87.997	-87.1	-85.873	-87.972	-73.2	-69.145	-83.097	-87.598	-86.837	-86.571	-88.477	-85.47	-86.79	-87.917	-85.795	-85.43	-86.118	-87.5	-87.239	-88.292	-85.494	-86.629	-86.571	-85.38	-86.887	-87.546	-85.431	-86.945	-85.648	-86.122	-86.487	-86.372	-87.104	-85.45	-86.328	-84.72
109	-87.082	-87.239	-86.872	-86.529	-87.262	-85.888	-87.711	-85.883	-86.413	-85.138	-86.93	-86.088	-85.3	-85.186	-85.619	-87.683	-87.344	-72.803	-69.404	-84.178	-86.161	-87.057	-87.758	-86.777	-85.037	-86.232	-86.996	-86.532	-86.885	-87.965	-86.88	-86.933	-85.834	-86.434	-87.347	-86.832	-87.187	-86.669	-86.063	-85.494	-84.827	-86.069	-86.635	-86.186	-86.02	-85.301	-87.296	-86.828	-87.097
110	-87.999	-87.766	-86.744	-88.297	-88.041	-87.914	-88.224	-87.442	-88.559	-88.148	-87.694	-87.414	-87.308	-86.375	-86.408	-86.285	-87.491	-86.381	-85.251	-87.205	-87.967	-86.629	-86.633	-87.095	-87.633	-86.483	-87.48	-88.44	-87.209	-86.365	-87.45	-87.139	-88.141	-86.821	-86.012	-88.096	-87.201	-87.099	-86.83	-87.307	-86.768	-88.417	-86.183	-88.091	-86.893	-86.485	-87.041	-86.109	-87.16
111	-86.417	-87.783	-88.017	-88.574	-87.759	-87.295	-86.639	-87.622	-86.681	-87.131	-86.079	-87.868	-86.182	-86.795	-87.1	-86.21	-87.252	-87.342	-87.393	-85.793	-87.945	-87.717	-88.056	-86.774	-86.085	-86.746	-87.292	-87.301	-86.726	-86.739	-86.726	-86.743	-84.932	-86.315	-86.569	-87.131	-86.461	-85.387	-88.13	-86.516	-86.539	-87.002	-87.298	-86.575	-87.028	-86.315	-87.397	-86.874	-88.967
112	-87.535	-86.324	-88.128	-86.187	-86.872	-87.585	-86.874	-87.435	-85.628	-86.211	-87.944	-87.757	-87.031	-85.879	-88.039	-87.447	-87.298	-85.863	-87.254	-87.392	-88.061	-86.848	-86.179	-85.981	-87.715	-86.828	-87.802	-86.207	-87.196	-87.19	-87.131	-86.62	-87.31	-87.29	-88.658	-86.68	-87.342	-87.254	-86.691	-88.285	-87.157	-86.065	-85.54	-87.862	-86.33	-86.465	-86.781	-85.433	-87.053
113	-87.674	-88.131	-86.419	-88.579	-86.824	-87.295	-87.14	-86.012	-87.594	-86.015	-86.775	-87.501	-87.345	-87.768	-86.486	-86.99	-86.821	-87.439	-87.86	-87.78	-88.344	-85.731	-87.303	-87.523	-87.366	-87.09	-87.817	-87.285	-87.259	-88.428	-87.669	-87.209	-85.374	-87.951	-86.487	-87.45	-87.497	-87.14	-86.896	-86.834	-86.478	-85.72	-85.722	-86.687	-86.667	-85.685	-85.299	-84.021	-82.344
114	-87.338	-86.627	-87.527	-87.264	-86.568	-86.84	-87.107	-87.578	-87.647	-86.835	-87.594	-86.484	-86.21	-87.407	-87.777	-87.354	-87.577	-87.148	-86.536	-87.543	-87.595	-87.411	-85.725	-85.389	-88.087	-86.898	-86.976	-87.664	-85.373	-84.116	-87.048	-82.62	-81.38	-79.267	-81.616	-79.575	-75.233	-70.97	-70.245	-78.491	-81.758	-80.635	-80.525	-83.139	-86.461	-84.684	-87.002	-87.388	-86.945
115	-87.239	-86.013	-88.226	-87.861	-87.206	-88.279	-87.338	-86.174	-87.161	-85.58	-86.874	-88.179	-86.578	-84.68	-82.487	-87.242	-85.132	-85.577	-69.158	-83.827	-85.821	-84.615	-80.871	-84.317	-86.564	-88.248	-87.617	-84.125	-87.055	-86.032	-84.836	-88.041	-86.696	-87.29	-88.061	-87.34	-86.828	-87.756	-85.299	-88.045	-86.512	-87.637	-87.874	-87.569	-87.86	-88.271	-86.745	-87.546	-87.392
116	-84.977	-86.43	-87.874	-87.48	-87.99	-86.72	-88.927	-86.879	-87.045	-87.547	-86.274	-87.501	-87.031	-87.481	-87.289	-86.524	-86.36	-87.041	-87.686	-86.487	-86.07	-85.917	-87.539	-83.472	-67.139	-71.597	-84.829	-88.285	-84.934	-87.913	-86.016	-85.591	-85.281	-85.97	-86.025	-85.628	-87.785	-87.81	-88.041	-87.902	-86.945	-87.78	-87.578	-87.15	-86.622	-87.457	-86.682	-86.485	-88.013
117	-88.373	-87.089	-88.14	-88.275	-87.736	-86.676	-88.434	-86.999	-86.437	-87.553	-87.857	-87.866	-87.16	-87.966	-87.485	-87.239	-88	-87.851	-86.238	-87.9	-85.568	-85.628	-87.434	-83.588	-67.054	-69.175	-85.331	-86.62	-86.067	-86.523	-87.338	-87.408	-87.813	-86.678	-87.769	-86.624	-87.573	-86.038	-87.623	-88.241	-87.76	-87.388	-87.78	-87.19	-87.037	-86.929	-88.637	-88.107	-86.689
118	-87.64	-87.834	-89.215	-87.85	-87.629	-86.999	-87.143	-87.903	-87.042	-86.842	-87.003	-86.333	-86.588	-87.143	-86.84	-86.672	-86.832	-87.234	-87.026	-86.669	-85.874	-86.262	-87.822	-84.357	-67.432	-67.707	-86.631	-87.137	-87.102	-85.046	-86.996	-87.312	-87.523	-87.477	-87.646	-87.155	-86.539	-87.344	-87.552	-87.15	-86.68	-85.625	-87.364	-87.755	-87.49	-85.619	-87.259	-87.971	-87.81
119	-87.579	-87.358	-86.46	-86.993	-87.412	-85.3	-86.999	-88.19	-87.681	-87.694	-86.311	-87.042	-85.864	-86.977	-87.347	-87.08	-87.09	-87.079	-86.385	-87.19	-85.586	-86.33	-86.573	-84.713	-67.176	-67.136	-85.889	-86.566	-86.085	-84.711	-87.804	-86.835	-87.358	-85.479	-86.925	-87.965	-85.779	-86.207	-87.097	-88.178	-87.662	-87.58	-86.719	-87.804	-88.514	-87.033	-88.634	-87.003	-85.928
120	-87.972	-86.366	-87.725	-86.263	-86.324	-88.515	-88.09	-85.982	-87.907	-87.21	-86.926	-87.718	-87.437	-87.347	-87.199	-86.215	-86.432	-86.952	-86.429	-88.323	-85.771	-85.641	-87.856	-81.612	-67.093	-71.885	-88.187	-87.294	-84.84	-87.13	-86.839	-87.084	-87.247	-87.486	-87.873	-87.49	-87.502	-88.205	-88.341	-86.381	-86.485	-88.198	-85.422	-85.249	-86.947	-86.696	-87.084	-87.005	-87.046
121	-86.771	-87.191	-87.24	-85.482	-86.798	-86.668	-86.667	-87.152	-86.477	-86.875	-87.553	-86.41	-86.724	-88.188	-87.852	-87.096	-86.04	-87.639	-86.04	-87.528	-86.418	-85.773	-87.461	-82.333	-67.288	-70.632	-86.73	-86.416	-85.623	-87.401	-87.386	-85.643	-87.355	-86.478	-88.002	-86.536	-86.173	-87.252	-85.671	-87.858	-85.34	-86.385	-88.292	-86.479	-86.225	-87.644	-85.57	-87.831	-87.36
122	-87.2	-87.536	-87.151	-87.191	-87.161	-86.524	-87.786	-86.531	-87.955	-86.99	-87.143	-86.466	-87.35	-87.19	-86.729	-85.631	-86.902	-86.832	-87.099	-87.482	-84.511	-85.398	-86.278	-83.209	-66.933	-70.146	-87.817	-86.783	-84.777	-87.337	-86.871	-86.876	-87.619	-87.142	-86.772	-87.862	-87.36	-86.458	-87.104	-88.566	-87.079	-86.777	-88.087	-87.408	-87.448	-87.305	-86.575	-86.284	-87.037
123	-85.489	-87.485	-85.966	-86.42	-86.572	-87.414	-86.643	-87.451	-86.137	-88.758	-88.286	-87.315	-86.578	-86.324	-87.579	-87.62	-86.116	-85.845	-87.288	-87.303	-85.374	-85.494	-85.938	-84.666	-67.235	-69.734	-86.087	-86.323	-85.501	-87.399	-86.172	-86.541	-86.04	-87.457	-88.089	-84.886	-86.996	-88.52	-86.933	-86.074	-87.457	-86.693	-83.961	-87.201	-86.166	-86.124	-86.034	-87.19	-87.867
124	-87.304	-86.408	-88.199	-85.884	-88.517	-87.394	-88.469	-86.117	-87.645	-86.953	-86.137	-86.778	-86.08	-87.576	-87.507	-86.981	-87.108	-87.346	-87.713	-86.571	-84.508	-84.72	-86.512	-82.386	-66.95	-72.364	-86.354	-85.536	-84.004	-86.065	-87.459	-88.389	-86.467	-88.243	-87.922	-86.582	-87.399	-86.983	-87.044	-87.9	-87.662	-86.673	-87.36	-86.571	-88.205	-87.358	-86.934	-86.28	-85.544
125	-87.293	-86.845	-87.047	-87.042	-86.941	-86.47	-86.924	-87.038	-87.206	-85.095	-85.587	-86.524	-87.964	-88.569	-87.551	-88.035	-87.623	-87.486	-87.619	-86.313	-85.814	-83.222	-85.394	-75.275	-67.007	-81.543	-85.533	-84.469	-87.493	-86.589	-85.499	-85.287	-86.982	-87.432	-87.452	-85.497	-86.591	-86.898	-85.246	-87.667	-87.541	-87.086	-86.83	-86.207	-87.388	-87.782	-86.843	-86.821	-87.099
126	-86.977	-88.275	-87.925	-86.789	-87.964	-86.224	-86.742	-87.147	-87.451	-87.04	-86.67	-86.639	-87.087	-86.744	-87.553	-87.138	-87.14	-87.142	-87.543	-87.641	-87.617	-87.452	-82.339	-68.721	-67.3	-83.083	-84.25	-85.942	-86.17	-87.554	-87.635	-85.039	-86.824	-87.895	-87.259	-86.945	-87.591	-85.673	-87.079	-87.203	-86.843	-87.362	-88.267	-86.528	-85.863	-87.296	-84.93	-87.63	-87.399
127	-85.674	-85.884	-86.733	-86.459	-87.861	-87.458	-86.32	-86.537	-87.526	-87.594	-85.966	-86.132	-87.029	-87.485	-86.726	-88.569	-86.461	-85.885	-85.791	-86.841	-84.068	-82.765	-72.586	-67.441	-78.539	-82.711	-86.528	-86.225	-87.831	-87.833	-86.372	-87.055	-86.481	-85.52	-87.041	-87.263	-87.358	-88.196	-88.085	-86.735	-86.781	-86.898	-86.308	-85.882	-87.29	-86.896	-86.584	-87.833	-86.898
128	-88.097	-87.032	-87.914	-87.738	-87.527	-87.685	-87.107	-85.289	-86.798	-86.842	-87.768	-86.268	-88.001	-86.359	-87.368	-85.914	-85.488	-86.676	-86.126	-84.62	-82.681	-84.303	-66.882	-69.538	-86.726	-81.782	-84.967	-86.124	-85.826	-85.929	-86.376	-87.002	-87.554	-87.402	-87.454	-87.441	-86.36	-86.061	-87.086	-87.765	-86.983	-87.491	-87.402	-87.357	-86.992	-87.619	-86.945	-87.181	-87.402
129	-88.473	-86.333	-86.59	-87.757	-84.061	-86.888	-86.517	-87.857	-88.014	-87.627	-87.455	-86.888	-87.723	-87.367	-87.864	-86.84	-86.032	-85.394	-85.083	-86.423	-86.94	-70.051	-66.916	-84.893	-88.141	-87.691	-85.766	-85.333	-88.093	-87.25	-87.643	-85.872	-87.051	-87.541	-88.314	-87.495	-88.363	-85.775	-86.669	-86.834	-89.167	-86.885	-84.775	-86.73	-88.06	-88.367	-86.717	-88.1	-86.785
130	-88.53	-87.555	-87.624	-87.359	-85.927	-87.999	-87.293	-87.999	-88.419	-86.72	-87.356	-87.109	-87.289	-86.466	-86.833	-87.029	-88.049	-87.537	-86.743	-87.139	-76.627	-66.872	-78.986	-87.033	-87.644	-86.891	-86.133	-86.682	-86.617	-86.874	-88.335	-88.004	-86.423	-88.047	-87.588	-86.518	-87.046	-85.351	-87.488	-88.58	-87.081	-86.635	-85.272	-86.839	-87.554	-87.552	-86.458	-88.182	-86.637
131	-87.727	-88.32	-87.48	-86.588	-87.136	-86.259	-86.948	-86.981	-86.32	-86.93	-85.89	-85.229	-85.325	-87.453	-87.992	-86.316	-86.834	-87.943	-87.104	-82.29	-67.129	-72.659	-86.828	-86.723	-88.665	-86.768	-87.245	-86.58	-85.814	-87.207	-86.832	-87.589	-87.432	-87.48	-85.882	-86.848	-87.148	-87.947	-88.134	-87.577	-87.259	-86.172	-87.299	-86.945	-86.079	-88.061	-87.434	-85.349	-85.689
132	-86.176	-87.409	-87.961	-86.67	-86.307	-86.849	-87.293	-86.872	-86.899	-87.633	-87.107	-87.001	-87.879	-87.208	-87.72	-87.19	-86.476	-70.967	-66.892	-84.57	-87.477	-87.028	-87.09	-87.541	-87.153	-87	-87.541	-86.843	-87.971	-87.53	-87.578	-87.252	-86.772	-87.342	-86.644	-87.826	-87.337	-87.31	-85.128	-87.813	-87.104	-86.562	-86.485	-86.109	-87.09	-85.834	-85.575	-87.099	-85.88
133	-88.249	-87.821	-88.469	-85.628	-85.525	-85.64	-87.255	-85.688	-86.359	-88.149	-87.438	-85.02	-87.581	-85.225	-85.962	-86.27	-68.028	-66.678	-85.885	-86.225	-84.317	-84.782	-87.303	-86.378	-87.303	-87.48	-87.347	-85.581	-86.126	-86.77	-86.613	-88.385	-87.441	-88.415	-87.667	-86.768	-87.479	-86.273	-87.989	-86.335	-86.516	-86.584	-85.722	-88.371	-86.832	-87.205	-88.154	-86.898	-88.245
134	-87.145	-88.051	-87.255	-87.85	-86.926	-87.594	-87.489	-87.827	-86.784	-86.371	-86.48	-87.483	-86.776	-88.522	-82.118	-87.262	-73.279	-66.864	-82.613	-85.128	-83.354	-87.358	-87.5	-87.909	-87.477	-87.192	-87.041	-87.728	-86.188	-87.876	-87.71	-87.856	-86.538	-87.854	-87.506	-87.951	-87.055	-87.967	-86.562	-87.497	-87.482	-86.777	-85.595	-85.793	-87.782	-86.723	-86.734	-88.154	-85.674
135	-86.977	-88.061	-85.532	-88.24	-85.094	-87.944	-85.89	-84.826	-86.983	-87.446	-87.354	-88.106	-87.681	-87.027	-82.298	-85.976	-74.506	-66.729	-80.594	-84.413	-83.073	-87.292	-86.127	-87.6	-86.775	-87.961	-87.958	-85.685	-87.45	-86.308	-86.88	-87.461	-87.664	-88.289	-87.644	-87.201	-85.344	-87.247	-85.938	-86.027	-87.817	-86.882	-87.19	-85.992	-83.302	-86.536	-86.573	-87.543	-85.722
136	-86.771	-87.905	-86.357	-87.047	-86.576	-87.589	-87.5	-87.485	-86.897	-86.619	-86.026	-87.19	-85.431	-87.712	-83.904	-81.429	-78.111	-66.709	-77.533	-81.886	-81.039	-87.041	-85.786	-88.325	-86.432	-87.393	-86.461	-87.628	-88.104	-87.454	-87.691	-88.007	-88.391	-87.644	-87.497	-87.902	-88.485	-87.347	-87.577	-87.29	-87.965	-87.31	-86.061	-87.479	-85.638	-87.03	-87.991	-87.14	-86.689
137	-87.727	-87.158	-88.773	-87.105	-87.973	-88.061	-88.014	-87.711	-86.132	-87.549	-88.662	-86.125	-87.505	-86.324	-84.915	-82.582	-78.938	-66.866	-76.578	-81.8	-84.375	-86.209	-87.106	-88.52	-87.443	-87.337	-87.402	-87.03	-88.422	-85.667	-86.633	-87.312	-86.076	-86.118	-86.741	-87.294	-86.229	-87.865	-85.544	-86.876	-88.474	-86.483	-85.581	-87.541	-86.883	-86.746	-87.92	-86.423	-87.15
138	-87.309	-86.466	-88.088	-88.467	-87.195	-87.286	-85.868	-87.027	-86.791	-87.109	-87.594	-88.194	-87.052	-86.679	-85.978	-80.85	-80.77	-66.818	-72.107	-80.679	-86.469	-86.534	-85.623	-86.832	-88.38	-87.637	-87.945	-85.2	-86.569	-86.824	-86.219	-87.459	-85.736	-85.087	-85.743	-87.413	-85.933	-87.713	-87.569	-87.183	-87.49	-86.429	-87.002	-86.998	-86.179	-87.086	-87.36	-86.427	-87.491
139	-87.677	-86.178	-86.746	-86.639	-87.596	-87.618	-85.471	-87.027	-86.588	-87.966	-87.91	-88.101	-86.028	-85.785	-84.56	-81.88	-80.571	-66.928	-71.17	-80.611	-86.717	-87.082	-87.78	-87.733	-87.384	-85.867	-87.811	-88.134	-86.483	-87.09	-87.78	-86.584	-87.34	-87.477	-86.945	-86.777	-87.454	-86.521	-86.018	-87.153	-86.743	-85.034	-86.575	-88.04	-86.029	-86.719	-86.891	-87.635	-88.018
140	-88.865	-87.235	-87.259	-85.583	-86.831	-87.202	-87.677	-87.096	-86.796	-86.926	-88.194	-86.237	-86.822	-86.773	-84.311	-82.021	-82.44	-66.848	-70.846	-81.404	-87.671	-86.635	-86.983	-87.312	-87.831	-87.998	-87.871	-84.941	-87.137	-87.68	-87.578	-87.874	-87.493	-86.326	-87.897	-86.876	-86.689	-86.527	-87.537	-86.333	-86.43	-85.671	-87.347	-87.15	-87.028	-87.209	-85.814	-87.833	-86.418
141	-86.874	-86.995	-87.485	-86.59	-87.339	-86.744	-88.515	-86.459	-84.728	-87.091	-86.883	-87.955	-88.195	-87.26	-87.409	-80.719	-79.972	-66.803	-71.498	-80.722	-86.745	-87.026	-88.134	-87.198	-86.719	-86.421	-87.686	-85.745	-88	-87.296	-87.597	-86.898	-86.562	-85.573	-87.446	-88.287	-86.136	-86.022	-87.104	-87.209	-85.176	-87.775	-87.436	-88.326	-87.873	-86.684	-87.205	-86.976	-85.137
142	-88.007	-87.921	-88.101	-86.032	-88.194	-87.235	-87.677	-88.059	-86.309	-87.973	-87.685	-87.69	-86.222	-85.864	-86.132	-80.524	-82.143	-66.828	-70.762	-80.627	-85.283	-85.789	-85.148	-87.366	-87.053	-87.678	-87.667	-86.126	-86.308	-86.721	-87.34	-87.782	-86.264	-87.048	-87.395	-86.472	-88.226	-88.05	-87.342	-85.533	-87.815	-87.097	-86.219	-87.639	-86.885	-86.638	-87.234	-85.845	-85.928
143	-87.872	-87.687	-88.199	-87.944	-88.246	-86.366	-86.981	-86.793	-86.687	-87.368	-87.711	-87.094	-87.46	-86.137	-86.585	-83.557	-81.227	-66.718	-69.829	-79.794	-86.273	-88.085	-86.186	-86.947	-88.332	-86.635	-88.23	-86.587	-88.002	-88.193	-87.314	-85.385	-86.721	-87.395	-86.83	-87.09	-86.788	-88.041	-87.183	-87.456	-88.516	-86.591	-85.966	-87.876	-87.053	-86.848	-86.179	-87.183	-87.408
144	-86.333	-87.736	-87.898	-86.847	-87.996	-86.903	-87.547	-87.505	-86.574	-87.485	-87.625	-87.156	-88.393	-87.672	-86.272	-81.602	-80.306	-66.873	-70.055	-81.101	-85.931	-87.532	-86.566	-87.873	-87.299	-87.102	-86.521	-87.005	-86.996	-87.597	-86.717	-86.887	-87.157	-87.288	-87.209	-86.835	-86.954	-88.002	-87.053	-86.781	-85.667	-86.584	-87.756	-87.737	-86.23	-87.084	-86.871	-86.952	-86.772
145	-88.393	-87.204	-87.781	-88.286	-86.93	-87.345	-88.318	-86.426	-87.359	-86.935	-87.818	-88.153	-86.531	-87.255	-86.798	-82.489	-80.24	-66.74	-69.676	-80.337	-85.938	-86.882	-88.054	-87.243	-85.431	-87.822	-85.814	-85.545	-87.502	-88.374	-85.032	-87.201	-86.562	-85.977	-88.672	-85.891	-87.544	-87.535	-88.148	-87.6	-86.485	-86.954	-86.871	-88.015	-86.061	-86.883	-86.427	-86.695	-86.409
146	-86.824	-86.78	-87.907	-86.542	-87.4	-87.138	-86.121	-87.544	-86.574	-87.535	-86.359	-86.948	-87.288	-86.576	-86.511	-81.969	-80.775	-66.813	-69.655	-80.679	-86.407	-86.737	-87.532	-87.739	-87.548	-86.832	-87.544	-87.399	-86.682	-87.775	-86.717	-87.19	-87.005	-85.791	-86.98	-87.721	-86.184	-88.521	-86.53	-87.724	-87.895	-88.102	-86.983	-85.863	-86.954	-87.252	-87.285	-87.344	-87.039
147	-86.791	-88.005	-87.647	-86.276	-87.899	-86.791	-86.468	-87.598	-87.677	-87.46	-86.091	-87.547	-87.2	-87.538	-86.468	-82.962	-80.432	-66.704	-68.955	-81.521	-87.45	-86.627	-87.544	-86.324	-87.537	-88.328	-86.772	-87.205	-86.369	-85.437	-88.422	-86.889	-87.951	-87.209	-87.395	-88.569	-87	-88.05	-88.77	-86.275	-86.678	-88.274	-86.43	-87.815	-87.539	-86.361	-85.929	-87.954	-86.949
148	-86.926	-87.367	-84.992	-86.313	-87.414	-86.116	-86.187	-87.138	-88.576	-87.437	-86.731	-87.089	-87.877	-86.428	-87.387	-81.429	-81.465	-66.844	-70.204	-80.868	-85.869	-87.189	-87.388	-86.637	-86.684	-86.472	-87.711	-88.392	-87.34	-86.087	-87.097	-86.768	-86.319	-86.372	-86.539	-87.446	-87.051	-87.621	-87.002	-86.821	-87.578	-87.71	-87.767	-87.288	-87.765	-88.056	-86.83	-88.56	-87.15
149	-86.983	-87.202	-86.261	-87.186	-86.542	-88.279	-86.924	-85.941	-88.333	-86.415	-86.874	-86.685	-86.231	-87.901	-85.697	-80.811	-80.217	-66.516	-70.572	-81.266	-86.354	-87.969	-87.81	-87.144	-86.587	-87.303	-87.965	-87.413	-86.354	-86.987	-87.851	-86.022	-88.132	-88.056	-86.73	-87.344	-87.351	-86.824	-87.203	-85.795	-87.593	-87.76	-87.854	-86.725	-86.361	-87.443	-86.874	-86.321	-88.243
150	-88.012	-86.937	-87.288	-86.334	-86.488	-87.496	-86.886	-87.054	-87.526	-84.988	-87.083	-87.599	-85.934	-86.694	-85.525	-81.385	-81.455	-66.427	-70.088	-81.124	-86.774	-87.108	-86.14	-87.298	-87.68	-86.642	-87.858	-86.481	-87.624	-88.047	-86.994	-88.466	-86.887	-87.406	-87.497	-88.223	-87.482	-87.637	-86.378	-86.038	-86.768	-87.189	-86.275	-87.822	-86.51	-85.671	-86.51	-87.239	-87.307
151	-85.914	-86.775	-87.184	-87.811	-87.957	-86.435	-85.991	-87.306	-86.67	-84.457	-86.72	-88.044	-87.453	-86.623	-87.583	-83.484	-80.716	-66.837	-71.534	-80.383	-87.55	-86.129	-87.288	-88.283	-86.848	-86.717	-88.232	-87.346	-88.363	-87.954	-88.06	-85.729	-87.991	-88.1	-87.548	-88.111	-86.77	-87.413	-86.328	-87.337	-87.678	-86.936	-87.358	-87.621	-86.785	-86.011	-86.306	-87.459	-86.489
152	-86.992	-87.491	-86.537	-88.273	-87.914	-87.031	-88.666	-87.103	-86.032	-87.004	-86.174	-87.716	-86.07	-87.098	-84.996	-82.033	-81.428	-66.859	-69.963	-81.332	-86.882	-86.521	-86.794	-87.292	-87.924	-87.676	-86.689	-87.735	-86.258	-86.332	-88.411	-87.5	-87.917	-86.673	-86.367	-86.562	-86.841	-88.036	-87.952	-88.236	-86.667	-86.828	-87.366	-87.388	-86.841	-87.552	-87.048	-85.931	-87.104
153	-85.973	-88.565	-86.789	-87.505	-87.901	-86.116	-86.795	-85.842	-87.861	-86.578	-86.899	-87.492	-86.934	-86.842	-85.941	-81.522	-80.681	-66.548	-70.141	-80.449	-86.131	-87.591	-87.828	-87.367	-88.378	-86.768	-87.824	-88.754	-87.153	-87.646	-87.183	-86.181	-87.446	-88.225	-87	-87.181	-85.476	-88.104	-88.082	-86.878	-87.909	-86.232	-87.247	-88.138	-88.202	-87.526	-87.263	-86.463	-86.898
154	-87.414	-86.667	-86.851	-86.42	-86.265	-85.67	-87.727	-87.389	-87.807	-85.77	-87.297	-87.313	-87.246	-87.667	-85.675	-84.425	-80.242	-66.555	-69.247	-79.626	-86.407	-86.378	-87.552	-86.523	-87.446	-87.051	-89.126	-87.079	-87.675	-86.989	-87.541	-87.353	-86.025	-84.144	-86.982	-86.51	-86.794	-86.828	-88.274	-87.874	-86.797	-86.179	-86.378	-87.993	-87.437	-86.88	-85.929	-86.85	-86.011
155	-87.759	-88.418	-86.676	-85.781	-87.681	-87.964	-86.63	-86.879	-87.903	-87.1	-87.507	-88.71	-85.93	-87.394	-85.386	-85.392	-79.7	-66.553	-68.629	-80.631	-86.843	-87.15	-87.878	-85.894	-86.686	-85.935	-87.693	-87.236	-86.883	-86.284	-86.613	-85.917	-87.86	-87.956	-86.834	-87.057	-87.918	-88.105	-88.016	-87.633	-87.41	-87.452	-86.306	-87.104	-87.314	-88.111	-88.128	-86.821	-88.437
156	-86.847	-86.542	-84.689	-84.839	-83.28	-86.778	-86.895	-87.583	-84.935	-86.941	-86.477	-86.519	-86.941	-86.674	-86.071	-84.378	-79.164	-66.639	-66.931	-79.313	-87.488	-85.894	-86.181	-87.099	-86.823	-84.873	-85.784	-86.06	-86.218	-85.533	-85.597	-86.06	-86.795	-86.954	-85.376	-87.249	-86.785	-86.21	-86.317	-87.358	-87	-86.089	-86.587	-85.398	-85.795	-86.221	-87.079	-85.986	-85.246
157	-87.923	-87.583	-85.624	-86.079	-86.071	-85.993	-85.289	-86.688	-85.938	-86.924	-87.103	-86.576	-86.576	-87.347	-86.259	-84.509	-78.498	-66.05	-67.281	-78.014	-85.834	-85.937	-88.418	-87.632	-85.522	-85.647	-86.135	-87.499	-87.353	-86.287	-86.885	-86.423	-85.575	-87.051	-86.996	-86.575	-84.138	-86.23	-87.82	-87.947	-84.529	-87.764	-87.355	-86.209	-87.582	-85.691	-86.94	-86.115	-86.183
158	-85.388	-86.277	-86.48	-87.152	-86.672	-86.09	-86.727	-86.061	-86.48	-86.433	-86.588	-87.694	-87.262	-86.128	-85.971	-85.491	-77.986	-66.173	-66.64	-78.735	-85.863	-85.992	-86.369	-86.385	-87.351	-85.817	-86.839	-86.682	-83.784	-85.444	-86.785	-86.821	-86.313	-86.874	-86.788	-85.074	-87.357	-86.328	-86.578	-86.896	-85.544	-86.286	-86.238	-87	-86.629	-86.569	-86.846	-84.888	-86.229
159	-86.838	-85.822	-84.726	-84.662	-85.732	-85.767	-87.136	-85.987	-86.134	-87.437	-86.287	-88.561	-86.943	-87.74	-87.286	-84.423	-77.627	-66.078	-67.204	-78.931	-85.476	-85.246	-86.356	-86.332	-87.537	-86.735	-85.619	-85.122	-86.02	-85.863	-85.638	-87.436	-86.262	-86.629	-87.735	-86.113	-86.785	-86.412	-85.88	-85.795	-87.53	-86.667	-86.358	-86.43	-87.456	-86.739	-85.673	-87.48	-85.878
160	-84.566	-86.415	-87.545	-86.89	-86.827	-86.697	-86.039	-86.679	-85.072	-86.032	-85.721	-86.565	-86.999	-86.187	-86.522	-84.926	-79.53	-66.057	-66.405	-78.833	-85.782	-86.225	-87.619	-85.917	-87.308	-86.991	-86.978	-86.409	-86.521	-87.351	-86.945	-86.826	-86.943	-85.074	-85.814	-86.04	-84.069	-85.376	-86.414	-86.874	-86.238	-86.481	-87.404	-87.035	-86.538	-85.793	-86.41	-85.251	-86.642
161	-86.786	-87.599	-88.139	-85.772	-85.892	-84.414	-85.78	-86.793	-86.09	-87.134	-86.668	-86.462	-87.107	-86.733	-84.791	-84.586	-79.9	-66.132	-66.715	-77.799	-83.957	-86.976	-86.79	-87.081	-87.406	-86.523	-85.037	-86.538	-86.074	-86.591	-88.223	-86.871	-85.975	-85.83	-86.023	-85.621	-86.518	-87.523	-87.393	-86.717	-86.164	-86.835	-84.978	-85.863	-87.918	-86.88	-87.713	-87.543	-87.203
162	-85.818	-85.842	-86.117	-86.937	-86.49	-86.174	-87.213	-87.343	-86.164	-87.105	-87.776	-87.161	-87.202	-88.039	-85.975	-84.146	-77.678	-66.014	-66.668	-77.977	-85.326	-85.786	-87.137	-86.786	-87.146	-86.166	-87.548	-86.938	-84.406	-85.691	-85.248	-86.328	-87.667	-86.51	-86.376	-85.789	-87.995	-84.932	-83.963	-86.063	-87.15	-86.282	-84.986	-87.541	-85.667	-86.613	-87.544	-85.525	-86.474
163	-86.019	-87.197	-87.944	-86.796	-86.681	-87.766	-87.313	-85.12	-86.952	-86.786	-87.485	-85.796	-86.068	-85.092	-87.188	-86.226	-77.86	-65.853	-66.151	-77.182	-86.532	-87.869	-86.219	-86.693	-87.048	-86.083	-86.835	-84.627	-87.19	-87.358	-87.675	-85.942	-85.938	-87.689	-86.878	-85.685	-87.044	-86.479	-86.689	-87.039	-86.954	-86.519	-86.372	-85.474	-87.408	-86.987	-86.642	-86.467	-86.794
164	-86.953	-86.488	-85.914	-88.099	-87.923	-86.064	-85.129	-88.192	-85.719	-86.952	-86.371	-86.475	-86.592	-86.259	-85.936	-85.772	-77.728	-65.919	-66.072	-78.593	-85.421	-87.028	-86.627	-86.21	-85.384	-85.391	-85.919	-86.689	-87.632	-85.573	-85.648	-85.426	-86.207	-86.991	-86.161	-86.792	-86.538	-85.485	-86.562	-86.841	-86.828	-87.713	-84.982	-86.287	-86.992	-86.022	-86.28	-86.267	-86.356
165	-87.458	-85.796	-86.307	-86.944	-86.283	-86.377	-86.062	-87.716	-87.663	-87.634	-87.731	-86.433	-87.451	-87.293	-83.967	-84.193	-77.411	-65.74	-66.325	-78.066	-84.668	-87.041	-87.755	-84.866	-86.945	-87.48	-85.876	-86.264	-86.644	-86.613	-87.314	-86.223	-86.62	-88.573	-86.721	-85.29	-85.648	-87.247	-86.221	-86.783	-86.179	-85.769	-87.207	-87.388	-86.994	-87.135	-88.04	-85.871	-86.489
166	-87.629	-87.297	-85.535	-87.398	-85.824	-83.949	-87.592	-86.667	-86.479	-85.681	-85.728	-86.187	-88.057	-86.482	-84.457	-85.498	-79.671	-65.658	-66.357	-78.962	-84.916	-86.62	-85.992	-88.236	-86.018	-87	-86.17	-86.17	-86.566	-84.993	-86.287	-86.893	-87.362	-84.433	-86.135	-86.514	-85.926	-86.927	-86.725	-86.85	-85.694	-84.771	-85.696	-84.971	-85.734	-86.032	-87.108	-87.552	-84.823
167	-86.8	-86.327	-86.431	-87.235	-87.498	-87.579	-87.957	-85.445	-88.095	-87.914	-87.297	-87.348	-87.496	-85.827	-86.539	-84.022	-77.889	-65.822	-66.271	-77.59	-86.33	-86.287	-86.871	-87.479	-86.772	-86.418	-86.216	-86.26	-87.824	-87.241	-87.598	-86.354	-85.872	-82.897	-86.83	-87.965	-86.308	-87.619	-85.344	-87.106	-87.199	-87.241	-87.684	-86.381	-86.036	-88.102	-86.262	-85.299	-85.745
168	-86.74	-86.948	-86.822	-87.542	-87.2	-85.925	-86.726	-85.629	-86.357	-86.685	-87.313	-87.453	-86.825	-86.012	-86.032	-82.863	-76.551	-65.677	-65.858	-77.662	-85.479	-87.353	-84.481	-86.684	-85.089	-83.543	-86.743	-87.776	-86.873	-87.252	-86.219	-85.627	-86.186	-86.882	-86.846	-86.423	-86.434	-88.04	-85.931	-86.225	-86.726	-86.889	-87.144	-83.498	-86.83	-87.436	-85.935	-85.351	-85.57
169	-87.098	-86.477	-85.816	-85.392	-86.08	-87.756	-86.373	-87.152	-85.895	-86.677	-86.121	-86.84	-86.531	-86.329	-86.955	-84.067	-80.059	-65.553	-65.783	-77.699	-86.923	-85.933	-86.085	-87.146	-84.241	-86.262	-85.301	-85.035	-87.181	-85.242	-87.15	-88.138	-87.101	-87.43	-85.821	-85.283	-86.258	-87.29	-86.229	-84.256	-85.144	-87.441	-86.133	-85.588	-86.951	-87.769	-86.282	-85.281	-85.045
170	-86.833	-85.966	-87.694	-85.578	-88.09	-87.861	-86.895	-85.534	-86.235	-86.359	-86.082	-87.085	-85.721	-87.535	-85.097	-83.531	-79.889	-65.447	-65.477	-77.922	-83.422	-86.631	-87.294	-87.366	-86.528	-87.041	-85.435	-88.015	-87.969	-86.79	-87.042	-86.514	-86.873	-87.366	-84.971	-86.728	-86.978	-85.496	-86.476	-87.477	-86.562	-85.144	-87.093	-86.483	-87.108	-87.25	-87.146	-86.317	-85.389
171	-87.944	-86.625	-86.033	-87.058	-87.852	-85.934	-84.885	-86.379	-87.031	-86.185	-87.962	-87.367	-86.08	-86.585	-85.732	-84.177	-81.264	-65.685	-65.794	-77.763	-85.843	-84.816	-85.422	-86.83	-87.569	-86.741	-85.093	-85.732	-87.084	-86.638	-86.225	-86.223	-85.542	-86.425	-86.481	-86.276	-87.263	-86.356	-86.076	-86.175	-87.552	-86.28	-86.21	-86.07	-88.337	-86.214	-85.248	-87.384	-85.975
172	-88.418	-86.842	-86.012	-86.112	-88.37	-86.331	-86.581	-86.281	-87.535	-87.304	-86.164	-85.223	-86.668	-86.52	-86.899	-88.183	-86.459	-69.484	-65.542	-82.335	-87.784	-86.306	-86.586	-86.159	-88.708	-85.841	-85.24	-86.459	-86.934	-87.502	-87.506	-86.361	-85.887	-88.111	-85.353	-87.307	-86.43	-86.885	-84.821	-85.667	-86.479	-85.696	-86.844	-87.623	-86.878	-86.615	-86.483	-86.996	-85.584
173	-85.201	-85.498	-87.311	-87.131	-85.879	-87.491	-86.614	-86.681	-85.792	-86.185	-86.519	-87.188	-86.435	-85.482	-87.35	-86.226	-83.89	-69.826	-65.447	-83.53	-85.725	-86.534	-87.456	-87.144	-85.68	-86.361	-85.892	-86.894	-87.49	-87.482	-87.028	-86.797	-84.875	-86.06	-86.313	-87.338	-84.779	-87.856	-86.275	-86.016	-86.94	-86.775	-85.823	-87.755	-85.472	-86.063	-85.189	-86.219	-85.625
174	-86.903	-85.84	-85.502	-85.886	-86.842	-86.791	-85.249	-87.633	-87.289	-86.11	-87.347	-85.084	-87.97	-86.307	-85.423	-87.435	-86.172	-69.536	-65.553	-82.766	-86.774	-87.261	-85.387	-86.527	-86.022	-87.554	-85.025	-86.326	-85.817	-88.158	-86.689	-88.132	-86.582	-86.26	-86.221	-86.083	-86.023	-85.645	-85.782	-87.813	-86.065	-86.615	-87.21	-87.033	-86.43	-86.591	-84.568	-85.915	-85.645
175	-86.47	-86.833	-85.596	-86.114	-86.033	-86.473	-86.23	-86.128	-86.787	-87.054	-87.031	-85.145	-86.795	-86.039	-86.331	-83.729	-87.245	-69.443	-65.596	-81.973	-86.317	-86.725	-86.016	-85.492	-85.144	-86.949	-87.454	-87.81	-86.991	-87.198	-86.898	-86.985	-85.393	-85.743	-86.721	-84.433	-86.234	-86.416	-86.841	-85.494	-85.878	-86.696	-87.459	-85.38	-86.923	-86.637	-86.374	-86.516	-88.085
176	-87.483	-87.043	-85.746	-86.174	-87.859	-85.975	-87.774	-86.019	-87.447	-85.201	-87.69	-86.672	-86.844	-87.5	-86.265	-86.16	-87.406	-69.535	-65.488	-83.478	-84.185	-86.487	-86.286	-86.98	-86.372	-86.684	-85.745	-84.456	-88.63	-87.097	-84.587	-87.183	-87.954	-85.981	-88.006	-85.628	-86.779	-87.441	-86.943	-86.894	-87.506	-86.826	-87.263	-86.577	-86.824	-86.409	-87.399	-87.457	-86.358
177	-86.59	-85.449	-88.005	-86.287	-86.167	-84.56	-86.52	-87.352	-87.679	-85.975	-84.824	-87.433	-87.716	-87.431	-85.539	-85.815	-86.324	-69.682	-65.598	-82.126	-84.31	-86.133	-87.922	-86.407	-86.947	-86.799	-86.786	-86.954	-87.439	-85.727	-85.444	-87.78	-86.728	-87.36	-86.745	-86.478	-86.514	-86.276	-85.347	-85.618	-85.076	-86.23	-85.087	-85.49	-87.686	-86.527	-87.254	-85.992	-86.626
178	-86.786	-86.883	-87.411	-86.579	-85.744	-86.93	-86.583	-86.224	-85.243	-85.916	-85.818	-86.625	-87.825	-86.274	-86.981	-87.829	-87.131	-69.034	-65.715	-83.474	-86.83	-86.372	-86.923	-85.645	-86.775	-86.229	-86.308	-86.421	-86.089	-86.469	-87.155	-85.99	-85.278	-86.419	-86.031	-85.393	-87.104	-86.982	-86.37	-86.673	-86.799	-87.55	-85.872	-84.635	-86.626	-87.285	-84.133	-86.567	-85.979
179	-87.622	-86.189	-86.568	-86.437	-84.356	-87.056	-86.565	-85.767	-85.831	-86.955	-86.789	-86.437	-86.776	-86.437	-85.87	-86.359	-86.262	-69.767	-65.467	-83.476	-86.41	-87.535	-86.824	-86.016	-87.439	-86.188	-86.409	-86.317	-86.775	-86.335	-86.286	-85.97	-85.619	-86.562	-86.723	-85.63	-85.694	-88.315	-86.487	-87.5	-86.618	-86.746	-85.734	-85.685	-87.351	-86.841	-86.072	-87.026	-84.431
180	-87.688	-86.793	-86.884	-86.946	-87.197	-87.206	-86.771	-87.259	-87.161	-86.999	-85.633	-86.842	-86.285	-86.334	-88.233	-87.098	-84.993	-69.661	-65.429	-83.325	-85.74	-86.306	-87.239	-86.725	-86.323	-85.845	-86.124	-86.666	-85.52	-85.333	-86.642	-87.537	-85.673	-86.078	-86.525	-87.258	-87.384	-85.696	-86.667	-85.298	-87.897	-86.258	-87.395	-86.018	-85.296	-87.185	-84.782	-86.216	-86.573
181	-86.471	-86.114	-86.668	-86.217	-86.587	-85.199	-86.835	-86.924	-86.836	-84.717	-86.643	-87.544	-84.735	-85.672	-86.311	-86.384	-85.536	-69.684	-65.581	-84.618	-86.949	-86.41	-85.353	-86.534	-85.497	-86.166	-87.258	-85.78	-86.591	-85.786	-87.528	-85.732	-86.514	-86.306	-85.071	-85.676	-86.409	-87.664	-84.508	-86.177	-85.775	-86.633	-86.26	-86.111	-86.883	-87.43	-87.386	-87.144	-86.258
182	-87.538	-86.375	-87.132	-84.981	-85.332	-86.42	-86.583	-85.772	-86.433	-86.117	-84.569	-86.742	-87.545	-86.42	-87.412	-85.934	-85.281	-69.704	-65.562	-83.121	-85.144	-86.933	-87.45	-86.68	-85.29	-87.728	-86.617	-87.71	-84.975	-86.02	-84.404	-86.317	-87.247	-86.927	-86.262	-85.4	-87.305	-87.386	-85.231	-87.73	-86.483	-86.229	-85.775	-87.486	-86.732	-86.577	-85.924	-87.236	-86.361
183	-87.489	-86.574	-86.288	-86.63	-87.25	-87.08	-87.154	-85.074	-87.24	-86.46	-87.483	-85.923	-87.494	-87.056	-86.375	-86.944	-85.522	-69.334	-65.982	-82.858	-86.223	-87.292	-86.378	-86.991	-86.229	-86.115	-86.638	-86.938	-86.671	-86.07	-86.358	-87.355	-87.046	-84.587	-86.367	-86.615	-86.116	-86.566	-86.168	-87.785	-84.458	-86.687	-87.344	-86.735	-87.364	-85.865	-85.285	-86.799	-85.324
184	-85.345	-86.062	-86.091	-87.1	-87.1	-87.158	-88.101	-86.926	-86.953	-86.988	-86.475	-87.309	-87.038	-86.733	-87.627	-85.131	-84.921	-69.927	-65.83	-83.42	-86.282	-86.372	-86.317	-87.362	-86.613	-86.775	-85.768	-85.673	-87.678	-86.326	-86.212	-84.84	-85.961	-86.423	-86.432	-85.885	-86.58	-85.647	-87.082	-87.532	-85.296	-87.388	-87.432	-87.358	-87.028	-85.68	-87.198	-87.135	-86.62
185	-85.916	-85.55	-85.78	-86.46	-86.875	-86.775	-85.987	-85.884	-83.964	-85.688	-86.316	-86.424	-85.197	-86.892	-87.309	-87.478	-86.779	-69.682	-65.856	-83.025	-87.03	-86.317	-86.409	-86.541	-86.843	-87.775	-86.721	-86.115	-87.108	-85.731	-86.354	-87.243	-86.989	-87.101	-87.084	-86.902	-85.874	-86.77	-85.738	-85.917	-84.661	-87.298	-87.537	-87.133	-86.407	-87.157	-87.106	-87.196	-85.582
186	-87.864	-86.187	-86.677	-86.311	-85.879	-86.833	-85.245	-87.197	-87.618	-87.19	-84.582	-85.668	-85.036	-86.583	-86.872	-86.537	-86.938	-69.855	-65.844	-83.211	-86.615	-87.337	-85.734	-86.022	-86.127	-85.497	-86.076	-87.25	-86.828	-86.476	-87.051	-86.983	-85.299	-86.689	-86.947	-86.17	-86.678	-87.597	-84.889	-86.319	-86.034	-86.794	-86.476	-86.324	-86.319	-86.936	-86.682	-84.982	-85.49
187	-87.725	-86.086	-86.208	-86.082	-88.008	-85.975	-84.42	-86.881	-86.733	-86.995	-85.886	-88.041	-85.987	-86.331	-86.424	-86.574	-85.248	-69.983	-65.685	-82.585	-86.832	-86.485	-85.922	-86.419	-87.406	-86.532	-85.274	-85.433	-86.427	-86.216	-86.591	-86.379	-85.731	-87.911	-86.287	-87.351	-85.74	-87.051	-87.491	-85.929	-86.695	-86.186	-84.57	-86.891	-85.628	-85.68	-87.03	-84.733	-85.527
188	-87.545	-86.667	-86.379	-87.457	-86.42	-86.355	-86.57	-85.282	-87.195	-86.121	-87.625	-86.787	-86.235	-87.761	-85.571	-85.179	-88.038	-70.073	-65.991	-82.656	-87.312	-87.731	-86.642	-86.354	-84.825	-86.374	-84.777	-85.986	-86.834	-86.695	-86.063	-87.441	-86.846	-86.931	-86.273	-87.39	-86.089	-86.089	-85.771	-85.349	-87.308	-87.005	-87.436	-86.333	-84.663	-86.467	-87.133	-86.564	-86.637
189	-87.138	-86.235	-86.47	-87.211	-87.211	-85.732	-86.134	-86.384	-88.622	-86.21	-85.694	-86.668	-87.69	-86.941	-87.919	-86.696	-86.887	-69.981	-65.934	-82.472	-84.782	-85.628	-85.483	-87.388	-87.097	-86.88	-85.577	-84.766	-85.817	-88.174	-85.296	-86.324	-87.873	-85.78	-86.934	-85.981	-86.613	-86.463	-86.079	-85.239	-87.395	-86.487	-86.947	-85.176	-87.185	-87.578	-86.719	-86.369	-87.196
190	-87.583	-85.993	-86.928	-86.279	-87.237	-87.627	-86.946	-85.986	-86.742	-86.473	-86.167	-86.786	-86.674	-87.505	-86.235	-86.384	-86.569	-70.026	-66.043	-84.993	-85.977	-87.758	-86.315	-86.317	-86.534	-87.028	-87.037	-85.274	-86.992	-85.274	-86.734	-87.29	-85.826	-85.222	-86.726	-86.945	-86.483	-87.048	-87.666	-86.98	-86.584	-87.148	-86.514	-86.573	-87.259	-86.258	-86.258	-87.437	-85.88
191	-86.428	-86.791	-87.809	-85.249	-87.393	-86.875	-86.943	-88.918	-85.938	-86.775	-86.285	-85.648	-87.096	-87.154	-85.541	-85.925	-87.203	-69.76	-66.148	-82.634	-84.869	-87.367	-87.552	-85.582	-87.201	-87.081	-86.418	-87.082	-86.258	-85.148	-86.929	-86.631	-87.03	-86.284	-87.239	-85.696	-86.635	-86.425	-85.97	-85.942	-86.626	-87.256	-84.868	-86.675	-85.891	-86.721	-86.577	-84.522	-86.419
192	-87.531	-86.114	-87.293	-86.015	-84.983	-86.091	-85.642	-86.733	-85.473	-87.766	-85.498	-86.988	-86.075	-87.08	-85.249	-86.874	-86.996	-70.231	-66.108	-83.492	-85.63	-87.342	-86.33	-87.733	-86.828	-86.68	-86.794	-87.079	-84.941	-86.88	-87.254	-86.175	-87.104	-86.328	-84.764	-84.585	-85.928	-87.393	-86.434	-85.384	-86.992	-84.428	-87.082	-85.385	-85.885	-86.591	-86.479	-86.873	-87.351
193	-87.711	-86.471	-85.986	-86.645	-84.919	-84.885	-86.574	-85.939	-85.921	-84.536	-88.284	-87.138	-85.875	-86.696	-86.513	-88.149	-84.72	-70.008	-66.005	-83.536	-86.525	-87.039	-86.381	-86.527	-86.797	-85.889	-86.41	-85.92	-86.741	-87.682	-88.278	-86.326	-87.402	-87.044	-85.88	-86.591	-86.883	-85.301	-86.122	-84.088	-86.079	-87.862	-85.531	-85.747	-86.31	-85.096	-85.977	-86.894	-88.127
194	-86.724	-86.415	-85.975	-84.712	-86.568	-88.246	-87.535	-85.829	-87.186	-87.716	-87.348	-86.742	-87.725	-85.649	-86.139	-85.425	-85.687	-70.357	-66.148	-83.481	-87.259	-84.659	-83.968	-86.575	-85.544	-86.412	-86.998	-85.843	-86.214	-85.834	-87.623	-85.834	-86.321	-86.136	-84.681	-85.977	-85.373	-86.994	-86.332	-87.205	-87.048	-85.889	-85.393	-86.478	-87.504	-86.678	-86.129	-87.998	-87.205
195	-85.743	-85.179	-86.422	-86.851	-86.486	-86.567	-86.017	-86.727	-87.338	-86.884	-87.347	-86.676	-85.879	-87.152	-87.402	-87.003	-87.192	-70.3	-65.953	-84.528	-86.622	-86.839	-87.026	-85.581	-86.37	-87.104	-85.422	-85.731	-86.768	-84.686	-86.111	-86.936	-87.388	-85.742	-86.68	-86.219	-87.461	-86.163	-88.111	-88.272	-86.631	-86.943	-85.779	-86.691	-86.324	-85.196	-86.684	-86.276	-87.55
196	-87.431	-87.64	-86.567	-87.317	-84.78	-85.293	-86.13	-86.484	-85.243	-87.852	-86.881	-86.736	-86.697	-86.09	-86.371	-87.049	-86.976	-70.082	-66.063	-83.191	-87.005	-86.472	-86.164	-85.342	-87.6	-86.521	-85.678	-86.635	-87.554	-84.472	-85.376	-86.372	-86.025	-86.067	-86.423	-84.74	-85.093	-86.367	-87.31	-87.03	-87.669	-87.261	-86.843	-85.575	-85.222	-87.445	-85.529	-87.678	-87.535
197	-87.352	-85.282	-87.547	-86.877	-84.835	-87.458	-86.466	-87.045	-85.772	-85.694	-86.979	-85.87	-86.184	-87.64	-85.397	-87.206	-85.988	-70.179	-66.114	-83.838	-87.05	-85.933	-87.347	-87.676	-85.919	-87.093	-87.355	-85.775	-85.819	-87.411	-87.09	-86.219	-86.954	-86.378	-87.292	-86.356	-86.326	-87.198	-87.157	-86.936	-84.465	-86.575	-85.189	-86.011	-87.546	-86.209	-86.286	-84.528	-87.571
198	-85.475	-85.598	-86.48	-86.683	-85.721	-85.394	-87.199	-86.49	-88.957	-87.102	-86.226	-87.774	-86.697	-87.151	-85.989	-85.683	-84.088	-70.224	-66.318	-84.069	-86.998	-84.919	-86.381	-84.088	-86.216	-86.214	-87.236	-86.642	-87.523	-86.83	-87.042	-86.689	-85.524	-85.845	-86.085	-87.619	-86.487	-84.463	-86.161	-87.051	-86.029	-86.483	-84.786	-85.671	-85.446	-87.437	-85.285	-86.996	-84.98
199	-85.842	-87.004	-88.059	-85.79	-85.323	-87.089	-86.874	-86.182	-86.263	-87.047	-86.827	-85.438	-86.939	-86.668	-86.795	-85.677	-85.421	-70.275	-66.486	-82.303	-86.354	-87.908	-86.012	-85.632	-85.272	-87.142	-85.732	-85.584	-87.86	-86.746	-87.252	-84.629	-86.839	-87.9	-87.853	-86.519	-86.018	-86.138	-87.499	-85.933	-86.489	-87.108	-85.92	-86.129	-85.869	-88.105	-85.437	-87.051	-84.43
200	-88.242	-87.145	-87.085	-86.239	-86.426	-87.197	-86.581	-86.742	-88.519	-85.677	-86.614	-86.542	-84.626	-87.136	-87.341	-86.844	-86.023	-70.57	-66.444	-83.379	-87.245	-85.869	-86.472	-86.891	-87.673	-86.209	-86.562	-87.238	-86.28	-86.479	-86.577	-86.786	-86.227	-87.876	-86.483	-84.978	-86.848	-85.08	-85.181	-84.518	-86.21	-86.079	-86.786	-85.032	-87.236	-84.62	-85.588	-85.876	-84.834
201	-87.809	-87.501	-87.087	-85.733	-86.535	-85.425	-85.675	-87.202	-86.619	-87.288	-86.513	-86.515	-87.555	-87.102	-86.331	-85.471	-86.465	-70.632	-66.466	-82.333	-86.687	-87.366	-87.393	-86.489	-86.458	-85.226	-86.794	-85.483	-86.666	-86.673	-86.367	-86.927	-87.002	-86.633	-86.696	-85.738	-86.21	-85.968	-85.867	-86.785	-87.084	-85.63	-86.181	-87.628	-87.41	-87.312	-86.743	-86.635	-84.764
202	-86.592	-85.735	-87.134	-86.937	-87.35	-85.984	-85.943	-85.399	-85.535	-86.529	-85.895	-86.433	-86.331	-87.756	-87.618	-87.91	-85.171	-70.399	-66.327	-84.124	-85.093	-85.183	-86.262	-86.936	-85.38	-85.926	-86.536	-87.484	-86.976	-87.342	-87.236	-86.034	-86.089	-87.298	-86.768	-86.332	-86.23	-87.876	-86.889	-85.647	-85.385	-87.033	-85.487	-84.882	-84.574	-87.051	-85.337	-86.589	-87.144
203	-85.89	-86.334	-86.825	-86.386	-86.614	-87.147	-86.233	-86.742	-87.25	-86.72	-87.405	-85.026	-86.268	-85.275	-87.633	-86.357	-84.572	-70.769	-66.477	-84.355	-85.235	-85.043	-87.037	-85.917	-87.436	-87.5	-87.316	-86.728	-85.54	-86.691	-87.254	-85.476	-87.299	-87.626	-86.159	-85.421	-86.356	-85.533	-87.159	-88.185	-87.569	-87.314	-85.795	-85.937	-85.248	-86.469	-86.161	-84.987	-85.815
204	-86.735	-85.767	-87.899	-86.433	-87.67	-86.979	-87.244	-87.857	-84.47	-86.322	-87.625	-88.051	-87.624	-86.139	-86.277	-85.354	-86.409	-70.863	-66.681	-84.914	-85.525	-86.671	-84.791	-87.144	-87.346	-88.49	-87.095	-86.633	-86.519	-87.288	-86.312	-85.034	-86.53	-86.43	-86.421	-88.061	-85.974	-86.465	-85.63	-87	-85.135	-85.669	-84.241	-87	-85.872	-85.096	-87.16	-87.258	-86.436
205	-88.237	-86.334	-87.694	-85.914	-86.776	-88.005	-86.872	-86.903	-88.085	-86.037	-86.362	-85.879	-86.368	-88.108	-86.136	-86.073	-85.872	-70.685	-66.616	-82.683	-84.557	-85.628	-86.942	-86.164	-86.412	-86.983	-86.644	-86.982	-86.577	-85.424	-86.166	-85.071	-85.669	-86.682	-86.898	-86.635	-86.622	-86.234	-87.619	-86.067	-87.384	-87.039	-86.269	-86.834	-86.036	-86.631	-86.582	-86.777	-86.332
206	-87.295	-87.694	-86.769	-86.466	-87.723	-86.283	-87.62	-86.368	-87.811	-87.237	-86.539	-85.866	-87.5	-85.964	-86.277	-85.569	-86.629	-71.429	-67.616	-82.843	-87.526	-87.243	-87.532	-86.12	-85.619	-87.25	-85.597	-88.187	-86.58	-86.743	-85.963	-83.722	-87.499	-86.378	-87.395	-86.624	-85.731	-86.843	-87.461	-87.693	-87.632	-87.351	-86.682	-85.975	-87.033	-86.276	-86.47	-87.73	-87.437
207	-87.35	-87.042	-85.488	-86.422	-85.923	-86.03	-86.935	-87.001	-85.778	-86.162	-84.181	-86.831	-86.185	-86.468	-86.375	-87.26	-86.083	-71.136	-67.428	-82.535	-86.33	-86.717	-87.258	-86.534	-86.846	-85.963	-86.978	-85.983	-86.354	-86.227	-85.579	-87.813	-85.685	-87.198	-86.666	-86.682	-85.775	-86.626	-85.782	-86.079	-86.735	-86.992	-86.409	-87.091	-84.41	-87.131	-87.459	-86.018	-86.58
208	-86.672	-86.955	-83.956	-87.446	-85.73	-86.019	-86.529	-85.833	-86.979	-84.765	-86.59	-86.311	-85.824	-87.054	-85.978	-86.831	-86.586	-71.659	-67.458	-84.265	-87.34	-85.732	-87.093	-87.25	-88.243	-86.385	-85.588	-85.691	-86.951	-86.626	-86.577	-86.236	-86.696	-84.588	-86.945	-86.739	-85.13	-87.347	-88.521	-86.985	-86.326	-86.629	-86.025	-86.212	-87.586	-87.285	-86.835	-85.525	-86.925
209	-85.934	-86.261	-85.48	-87.59	-86.89	-85.723	-85.984	-86.618	-84.637	-86.519	-86.23	-85.403	-86.731	-85.864	-85.64	-86.874	-86.312	-70.928	-67.206	-84.305	-86.111	-85.828	-86.792	-85.937	-87.362	-85.977	-85.938	-86.061	-85.394	-84.371	-87.826	-86.741	-87.307	-86.982	-87.088	-86.089	-86.723	-86.929	-83.547	-85.795	-85.52	-86.381	-86.434	-86.573	-86.566	-86.586	-85.426	-85.396	-86.848
210	-87.943	-85.776	-88.09	-87.04	-87.779	-87.668	-84.735	-86.471	-86.641	-87.103	-86.944	-84.523	-87.636	-86.477	-86.769	-87.665	-87.856	-71.666	-67.316	-84.967	-86.258	-87.546	-86.737	-83.841	-84.982	-86.828	-87.404	-85.815	-84.301	-85.961	-84.937	-87.241	-86.525	-85.966	-85.067	-86.173	-86.023	-86.109	-86.434	-83.948	-86.324	-87.432	-86.319	-86.779	-86.885	-86.671	-86.832	-85.729	-85.889
211	-86.171	-87.197	-87.874	-85.93	-86.08	-87.102	-86.791	-86.114	-86.43	-85.943	-85.69	-87.262	-85.631	-86.886	-86.09	-86.037	-86.17	-71.8	-67.509	-84.941	-85.876	-85.29	-85.426	-85.641	-87.497	-86.781	-86.518	-85.731	-85.835	-86.525	-84.472	-85.632	-86.168	-85.696	-87.71	-86.684	-85.872	-87.392	-86.317	-87.765	-84.686	-84.761	-86.871	-85.874	-88.385	-87.662	-87.495	-86.321	-86.525
212	-86.274	-87.309	-86.174	-85.488	-88.059	-87.572	-85.733	-86.946	-86.082	-85.482	-83.908	-85.53	-85.893	-86.265	-86.984	-86.941	-85.288	-72.132	-68.16	-83.832	-87.459	-86.695	-86.256	-86.567	-85.841	-87.778	-86.666	-85.676	-86.991	-86.287	-86.792	-85.021	-86.175	-87.091	-86.828	-87.05	-85.722	-87.715	-85.977	-83.999	-86.726	-86.164	-87.241	-85.451	-87.958	-86.116	-85.488	-86.675	-84.138
213	-87.866	-86.93	-85.833	-86.368	-85.739	-87.138	-85.971	-87.501	-86.086	-87.188	-85.719	-87.996	-88.09	-86.309	-86.993	-85.921	-85.727	-72.201	-68.619	-83.675	-86.94	-87.384	-85.287	-85.231	-86.061	-86.721	-87.082	-86.221	-85.279	-86.779	-86.525	-86.04	-87.851	-85.281	-86.36	-85.428	-86.177	-86.891	-84.843	-86.472	-87.434	-86.737	-86.275	-85.582	-85.634	-87.108	-84.679	-86.954	-86.725
214	-87.029	-85.864	-86.023	-86.685	-86.798	-86.944	-87.734	-86.431	-86.941	-86.114	-86.825	-86.167	-86.384	-87.453	-85.976	-86.073	-84.622	-73.06	-68.94	-84.508	-85.593	-86.063	-87.033	-86.923	-86.276	-86.367	-86.354	-85.324	-87.238	-85.078	-85.076	-84.506	-87.183	-86.379	-86.069	-86.669	-87.437	-85.83	-87.366	-87.234	-86.372	-85.534	-85.041	-85.869	-86.569	-84.191	-85.249	-86.952	-86.686
215	-87.309	-86.977	-85.546	-85.227	-87.402	-85.443	-86.924	-86.683	-85.186	-85.438	-85.62	-86.894	-85.381	-84.621	-86.42	-86.023	-86.691	-73.13	-69.038	-85.122	-83.556	-86.521	-87.21	-86.36	-86.333	-87.537	-87.488	-87.131	-86.743	-86.527	-86.172	-86.9	-87.399	-85.538	-85.828	-86.465	-87.479	-86.795	-86.116	-87.194	-86.826	-84.966	-87.637	-87.5	-86.267	-87.196	-87.541	-86.312	-85.497
216	-87.345	-86.13	-87.503	-87.955	-85.397	-86.274	-87.006	-86.079	-86.632	-86.488	-87.394	-85.541	-87.047	-84.762	-86.473	-84.56	-83.653	-72.794	-68.549	-85.22	-87.541	-84.535	-86.127	-85.871	-87.307	-87.048	-87.817	-84.463	-86.788	-85.497	-86.011	-86.824	-85.621	-87.15	-84.371	-86.794	-85.636	-86.172	-87.303	-87.099	-87.099	-87.573	-85.832	-86.469	-85.387	-85.226	-86.73	-87.958	-85.547
217	-87.08	-87.462	-86.718	-87.004	-87.239	-86.517	-85.893	-85.939	-86.431	-87.049	-86.63	-86.265	-85.297	-87.997	-87.1	-85.873	-87.972	-73.2	-69.145	-83.097	-87.598	-86.837	-86.571	-88.477	-85.47	-86.79	-87.917	-85.795	-85.43	-86.118	-87.5	-87.239	-88.292	-85.494	-86.629	-86.571	-85.38	-86.887	-87.546	-85.431	-86.945	-85.648	-86.122	-86.487	-86.372	-87.104	-85.45	-86.328	-84.72
218	-87.082	-87.239	-86.872	-86.529	-87.262	-85.888	-87.711	-85.883	-86.413	-85.138	-86.93	-86.088	-85.3	-85.186	-85.619	-87.683	-87.344	-72.803	-69.404	-84.178	-86.161	-87.057	-87.758	-86.777	-85.037	-86.232	-86.996	-86.532	-86.885	-87.965	-86.88	-86.933	-85.834	-86.434	-87.347	-86.832	-87.187	-86.669	-86.063	-85.494	-84.827	-86.069	-86.635	-86.186	-86.02	-85.301	-87.296	-86.828	-87.097
219	-87.999	-87.766	-86.744	-88.297	-88.041	-87.914	-88.224	-87.442	-88.559	-88.148	-87.694	-87.414	-87.308	-86.375	-86.408	-86.285	-87.491	-86.381	-85.251	-87.205	-87.967	-86.629	-86.633	-87.095	-87.633	-86.483	-87.48	-88.44	-87.209	-86.365	-87.45	-87.139	-88.141	-86.821	-86.012	-88.096	-87.201	-87.099	-86.83	-87.307	-86.768	-88.417	-86.183	-88.091	-86.893	-86.485	-87.041	-86.109	-87.16
220	-86.417	-87.783	-88.017	-88.574	-87.759	-87.295	-86.639	-87.622	-86.681	-87.131	-86.079	-87.868	-86.182	-86.795	-87.1	-86.21	-87.252	-87.342	-87.393	-85.793	-87.945	-87.717	-88.056	-86.774	-86.085	-86.746	-87.292	-87.301	-86.726	-86.739	-86.726	-86.743	-84.932	-86.315	-86.569	-87.131	-86.461	-85.387	-88.13	-86.516	-86.539	-87.002	-87.298	-86.575	-87.028	-86.315	-87.397	-86.874	-88.967
221	-87.535	-86.324	-88.128	-86.187	-86.872	-87.585	-86.874	-87.435	-85.628	-86.211	-87.944	-87.757	-87.031	-85.879	-88.039	-87.447	-87.298	-85.863	-87.254	-87.392	-88.061	-86.848	-86.179	-85.981	-87.715	-86.828	-87.802	-86.207	-87.196	-87.19	-87.131	-86.62	-87.31	-87.29	-88.658	-86.68	-87.342	-87.254	-86.691	-88.285	-87.157	-86.065	-85.54	-87.862	-86.33	-86.465	-86.781	-85.433	-87.053
222	-87.674	-88.131	-86.419	-88.579	-86.824	-87.295	-87.14	-86.012	-87.594	-86.015	-86.775	-87.501	-87.345	-87.768	-86.486	-86.99	-86.821	-87.439	-87.86	-87.78	-88.344	-85.731	-87.303	-87.523	-87.366	-87.09	-87.817	-87.285	-87.259	-88.428	-87.669	-87.209	-85.374	-87.951	-86.487	-87.45	-87.497	-87.14	-86.896	-86.834	-86.478	-85.72	-85.722	-86.687	-86.667	-85.685	-85.299	-84.021	-82.344
223	-87.338	-86.627	-87.527	-87.264	-86.568	-86.84	-87.107	-87.578	-87.647	-86.835	-87.594	-86.484	-86.21	-87.407	-87.777	-87.354	-87.577	-87.148	-86.536	-87.543	-87.595	-87.411	-85.725	-85.389	-88.087	-86.898	-86.976	-87.664	-85.373	-84.116	-87.048	-82.62	-81.38	-79.267	-81.616	-79.575	-75.233	-70.97	-70.245	-78.491	-81.758	-80.635	-80.525	-83.139	-86.461	-84.684	-87.002	-87.388	-86.945
224	-87.239	-86.013	-88.226	-87.861	-87.206	-88.279	-87.338	-86.174	-87.161	-85.58	-86.874	-88.179	-86.578	-84.68	-82.487	-87.242	-85.132	-85.577	-69.158	-83.827	-85.821	-84.615	-80.871	-84.317	-86.564	-88.248	-87.617	-84.125	-87.055	-86.032	-84.836	-88.041	-86.696	-87.29	-88.061	-87.34	-86.828	-87.756	-85.299	-88.045	-86.512	-87.637	-87.874	-87.569	-87.86	-88.271	-86.745	-87.546	-87.392
225	-84.977	-86.43	-87.874	-87.48	-87.99	-86.72	-88.927	-86.879	-87.045	-87.547	-86.274	-87.501	-87.031	-87.481	-87.289	-86.524	-86.36	-87.041	-87.686	-86.487	-86.07	-85.917	-87.539	-83.472	-67.139	-71.597	-84.829	-88.285	-84.934	-87.913	-86.016	-85.591	-85.281	-85.97	-86.025	-85.628	-87.785	-87.81	-88.041	-87.902	-86.945	-87.78	-87.578	-87.15	-86.622	-87.457	-86.682	-86.485	-88.013
226	-88.373	-87.089	-88.14	-88.275	-87.736	-86.676	-88.434	-86.999	-86.437	-87.553	-87.857	-87.866	-87.16	-87.966	-87.485	-87.239	-88	-87.851	-86.238	-87.9	-85.568	-85.628	-87.434	-83.588	-67.054	-69.175	-85.331	-86.62	-86.067	-86.523	-87.338	-87.408	-87.813	-86.678	-87.769	-86.624	-87.573	-86.038	-87.623	-88.241	-87.76	-87.388	-87.78	-87.19	-87.037	-86.929	-88.637	-88.107	-86.689
227	-87.64	-87.834	-89.215	-87.85	-87.629	-86.999	-87.143	-87.903	-87.042	-86.842	-87.003	-86.333	-86.588	-87.143	-86.84	-86.672	-86.832	-87.234	-87.026	-86.669	-85.874	-86.262	-87.822	-84.357	-67.432	-67.707	-86.631	-87.137	-87.102	-85.046	-86.996	-87.312	-87.523	-87.477	-87.646	-87.155	-86.539	-87.344	-87.552	-87.15	-86.68	-85.625	-87.364	-87.755	-87.49	-85.619	-87.259	-87.971	-87.81
228	-87.579	-87.358	-86.46	-86.993	-87.412	-85.3	-86.999	-88.19	-87.681	-87.694	-86.311	-87.042	-85.864	-86.977	-87.347	-87.08	-87.09	-87.079	-86.385	-87.19	-85.586	-86.33	-86.573	-84.713	-67.176	-67.136	-85.889	-86.566	-86.085	-84.711	-87.804	-86.835	-87.358	-85.479	-86.925	-87.965	-85.779	-86.207	-87.097	-88.178	-87.662	-87.58	-86.719	-87.804	-88.514	-87.033	-88.634	-87.003	-85.928
229	-87.972	-86.366	-87.725	-86.263	-86.324	-88.515	-88.09	-85.982	-87.907	-87.21	-86.926	-87.718	-87.437	-87.347	-87.199	-86.215	-86.432	-86.952	-86.429	-88.323	-85.771	-85.641	-87.856	-81.612	-67.093	-71.885	-88.187	-87.294	-84.84	-87.13	-86.839	-87.084	-87.247	-87.486	-87.873	-87.49	-87.502	-88.205	-88.341	-86.381	-86.485	-88.198	-85.422	-85.249	-86.947	-86.696	-87.084	-87.005	-87.046
230	-86.771	-87.191	-87.24	-85.482	-86.798	-86.668	-86.667	-87.152	-86.477	-86.875	-87.553	-86.41	-86.724	-88.188	-87.852	-87.096	-86.04	-87.639	-86.04	-87.528	-86.418	-85.773	-87.461	-82.333	-67.288	-70.632	-86.73	-86.416	-85.623	-87.401	-87.386	-85.643	-87.355	-86.478	-88.002	-86.536	-86.173	-87.252	-85.671	-87.858	-85.34	-86.385	-88.292	-86.479	-86.225	-87.644	-85.57	-87.831	-87.36
231	-87.2	-87.536	-87.151	-87.191	-87.161	-86.524	-87.786	-86.531	-87.955	-86.99	-87.143	-86.466	-87.35	-87.19	-86.729	-85.631	-86.902	-86.832	-87.099	-87.482	-84.511	-85.398	-86.278	-83.209	-66.933	-70.146	-87.817	-86.783	-84.777	-87.337	-86.871	-86.876	-87.619	-87.142	-86.772	-87.862	-87.36	-86.458	-87.104	-88.566	-87.079	-86.777	-88.087	-87.408	-87.448	-87.305	-86.575	-86.284	-87.037
232	-85.489	-87.485	-85.966	-86.42	-86.572	-87.414	-86.643	-87.451	-86.137	-88.758	-88.286	-87.315	-86.578	-86.324	-87.579	-87.62	-86.116	-85.845	-87.288	-87.303	-85.374	-85.494	-85.938	-84.666	-67.235	-69.734	-86.087	-86.323	-85.501	-87.399	-86.172	-86.541	-86.04	-87.457	-88.089	-84.886	-86.996	-88.52	-86.933	-86.074	-87.457	-86.693	-83.961	-87.201	-86.166	-86.124	-86.034	-87.19	-87.867
233	-87.304	-86.408	-88.199	-85.884	-88.517	-87.394	-88.469	-86.117	-87.645	-86.953	-86.137	-86.778	-86.08	-87.576	-87.507	-86.981	-87.108	-87.346	-87.713	-86.571	-84.508	-84.72	-86.512	-82.386	-66.95	-72.364	-86.354	-85.536	-84.004	-86.065	-87.459	-88.389	-86.467	-88.243	-87.922	-86.582	-87.399	-86.983	-87.044	-87.9	-87.662	-86.673	-87.36	-86.571	-88.205	-87.358	-86.934	-86.28	-85.544
234	-87.293	-86.845	-87.047	-87.042	-86.941	-86.47	-86.924	-87.038	-87.206	-85.095	-85.587	-86.524	-87.964	-88.569	-87.551	-88.035	-87.623	-87.486	-87.619	-86.313	-85.814	-83.222	-85.394	-75.275	-67.007	-81.543	-85.533	-84.469	-87.493	-86.589	-85.499	-85.287	-86.982	-87.432	-87.452	-85.497	-86.591	-86.898	-85.246	-87.667	-87.541	-87.086	-86.83	-86.207	-87.388	-87.782	-86.843	-86.821	-87.099
235	-86.977	-88.275	-87.925	-86.789	-87.964	-86.224	-86.742	-87.147	-87.451	-87.04	-86.67	-86.639	-87.087	-86.744	-87.553	-87.138	-87.14	-87.142	-87.543	-87.641	-87.617	-87.452	-82.339	-68.721	-67.3	-83.083	-84.25	-85.942	-86.17	-87.554	-87.635	-85.039	-86.824	-87.895	-87.259	-86.945	-87.591	-85.673	-87.079	-87.203	-86.843	-87.362	-88.267	-86.528	-85.863	-87.296	-84.93	-87.63	-87.399
236	-85.674	-85.884	-86.733	-86.459	-87.861	-87.458	-86.32	-86.537	-87.526	-87.594	-85.966	-86.132	-87.029	-87.485	-86.726	-88.569	-86.461	-85.885	-85.791	-86.841	-84.068	-82.765	-72.586	-67.441	-78.539	-82.711	-86.528	-86.225	-87.831	-87.833	-86.372	-87.055	-86.481	-85.52	-87.041	-87.263	-87.358	-88.196	-88.085	-86.735	-86.781	-86.898	-86.308	-85.882	-87.29	-86.896	-86.584	-87.833	-86.898
237	-88.097	-87.032	-87.914	-87.738	-87.527	-87.685	-87.107	-85.289	-86.798	-86.842	-87.768	-86.268	-88.001	-86.359	-87.368	-85.914	-85.488	-86.676	-86.126	-84.62	-82.681	-84.303	-66.882	-69.538	-86.726	-81.782	-84.967	-86.124	-85.826	-85.929	-86.376	-87.002	-87.554	-87.402	-87.454	-87.441	-86.36	-86.061	-87.086	-87.765	-86.983	-87.491	-87.402	-87.357	-86.992	-87.619	-86.945	-87.181	-87.402
238	-88.473	-86.333	-86.59	-87.757	-84.061	-86.888	-86.517	-87.857	-88.014	-87.627	-87.455	-86.888	-87.723	-87.367	-87.864	-86.84	-86.032	-85.394	-85.083	-86.423	-86.94	-70.051	-66.916	-84.893	-88.141	-87.691	-85.766	-85.333	-88.093	-87.25	-87.643	-85.872	-87.051	-87.541	-88.314	-87.495	-88.363	-85.775	-86.669	-86.834	-89.167	-86.885	-84.775	-86.73	-88.06	-88.367	-86.717	-88.1	-86.785
239	-88.53	-87.555	-87.624	-87.359	-85.927	-87.999	-87.293	-87.999	-88.419	-86.72	-87.356	-87.109	-87.289	-86.466	-86.833	-87.029	-88.049	-87.537	-86.743	-87.139	-76.627	-66.872	-78.986	-87.033	-87.644	-86.891	-86.133	-86.682	-86.617	-86.874	-88.335	-88.004	-86.423	-88.047	-87.588	-86.518	-87.046	-85.351	-87.488	-88.58	-87.081	-86.635	-85.272	-86.839	-87.554	-87.552	-86.458	-88.182	-86.637
240	-87.727	-88.32	-87.48	-86.588	-87.136	-86.259	-86.948	-86.981	-86.32	-86.93	-85.89	-85.229	-85.325	-87.453	-87.992	-86.316	-86.834	-87.943	-87.104	-82.29	-67.129	-72.659	-86.828	-86.723	-88.665	-86.768	-87.245	-86.58	-85.814	-87.207	-86.832	-87.589	-87.432	-87.48	-85.882	-86.848	-87.148	-87.947	-88.134	-87.577	-87.259	-86.172	-87.299	-86.945	-86.079	-88.061	-87.434	-85.349	-85.689
241	-86.176	-87.409	-87.961	-86.67	-86.307	-86.849	-87.293	-86.872	-86.899	-87.633	-87.107	-87.001	-87.879	-87.208	-87.72	-87.19	-86.476	-70.967	-66.892	-84.57	-87.477	-87.028	-87.09	-87.541	-87.153	-87	-87.541	-86.843	-87.971	-87.53	-87.578	-87.252	-86.772	-87.342	-86.644	-87.826	-87.337	-87.31	-85.128	-87.813	-87.104	-86.562	-86.485	-86.109	-87.09	-85.834	-85.575	-87.099	-85.88
242	-88.249	-87.821	-88.469	-85.628	-85.525	-85.64	-87.255	-85.688	-86.359	-88.149	-87.438	-85.02	-87.581	-85.225	-85.962	-86.27	-68.028	-66.678	-85.885	-86.225	-84.317	-84.782	-87.303	-86.378	-87.303	-87.48	-87.347	-85.581	-86.126	-86.77	-86.613	-88.385	-87.441	-88.415	-87.667	-86.768	-87.479	-86.273	-87.989	-86.335	-86.516	-86.584	-85.722	-88.371	-86.832	-87.205	-88.154	-86.898	-88.245
243	-87.145	-88.051	-87.255	-87.85	-86.926	-87.594	-87.489	-87.827	-86.784	-86.371	-86.48	-87.483	-86.776	-88.522	-82.118	-87.262	-73.279	-66.864	-82.613	-85.128	-83.354	-87.358	-87.5	-87.909	-87.477	-87.192	-87.041	-87.728	-86.188	-87.876	-87.71	-87.856	-86.538	-87.854	-87.506	-87.951	-87.055	-87.967	-86.562	-87.497	-87.482	-86.777	-85.595	-85.793	-87.782	-86.723	-86.734	-88.154	-85.674
244	-86.977	-88.061	-85.532	-88.24	-85.094	-87.944	-85.89	-84.826	-86.983	-87.446	-87.354	-88.106	-87.681	-87.027	-82.298	-85.976	-74.506	-66.729	-80.594	-84.413	-83.073	-87.292	-86.127	-87.6	-86.775	-87.961	-87.958	-85.685	-87.45	-86.308	-86.88	-87.461	-87.664	-88.289	-87.644	-87.201	-85.344	-87.247	-85.938	-86.027	-87.817	-86.882	-87.19	-85.992	-83.302	-86.536	-86.573	-87.543	-85.722
245	-86.771	-87.905	-86.357	-87.047	-86.576	-87.589	-87.5	-87.485	-86.897	-86.619	-86.026	-87.19	-85.431	-87.712	-83.904	-81.429	-78.111	-66.709	-77.533	-81.886	-81.039	-87.041	-85.786	-88.325	-86.432	-87.393	-86.461	-87.628	-88.104	-87.454	-87.691	-88.007	-88.391	-87.644	-87.497	-87.902	-88.485	-87.347	-87.577	-87.29	-87.965	-87.31	-86.061	-87.479	-85.638	-87.03	-87.991	-87.14	-86.689
246	-87.727	-87.158	-88.773	-87.105	-87.973	-88.061	-88.014	-87.711	-86.132	-87.549	-88.662	-86.125	-87.505	-86.324	-84.915	-82.582	-78.938	-66.866	-76.578	-81.8	-84.375	-86.209	-87.106	-88.52	-87.443	-87.337	-87.402	-87.03	-88.422	-85.667	-86.633	-87.312	-86.076	-86.118	-86.741	-87.294	-86.229	-87.865	-85.544	-86.876	-88.474	-86.483	-85.581	-87.541	-86.883	-86.746	-87.92	-86.423	-87.15
247	-87.309	-86.466	-88.088	-88.467	-87.195	-87.286	-85.868	-87.027	-86.791	-87.109	-87.594	-88.194	-87.052	-86.679	-85.978	-80.85	-80.77	-66.818	-72.107	-80.679	-86.469	-86.534	-85.623	-86.832	-88.38	-87.637	-87.945	-85.2	-86.569	-86.824	-86.219	-87.459	-85.736	-85.087	-85.743	-87.413	-85.933	-87.713	-87.569	-87.183	-87.49	-86.429	-87.002	-86.998	-86.179	-87.086	-87.36	-86.427	-87.491
248	-87.677	-86.178	-86.746	-86.639	-87.596	-87.618	-85.471	-87.027	-86.588	-87.966	-87.91	-88.101	-86.028	-85.785	-84.56	-81.88	-80.571	-66.928	-71.17	-80.611	-86.717	-87.082	-87.78	-87.733	-87.384	-85.867	-87.811	-88.134	-86.483	-87.09	-87.78	-86.584	-87.34	-87.477	-86.945	-86.777	-87.454	-86.521	-86.018	-87.153	-86.743	-85.034	-86.575	-88.04	-86.029	-86.719	-86.891	-87.635	-88.018
249	-88.865	-87.235	-87.259	-85.583	-86.831	-87.202	-87.677	-87.096	-86.796	-86.926	-88.194	-86.237	-86.822	-86.773	-84.311	-82.021	-82.44	-66.848	-70.846	-81.404	-87.671	-86.635	-86.983	-87.312	-87.831	-87.998	-87.871	-84.941	-87.137	-87.68	-87.578	-87.874	-87.493	-86.326	-87.897	-86.876	-86.689	-86.527	-87.537	-86.333	-86.43	-85.671	-87.347	-87.15	-87.028	-87.209	-85.814	-87.833	-86.418
250	-86.874	-86.995	-87.485	-86.59	-87.339	-86.744	-88.515	-86.459	-84.728	-87.091	-86.883	-87.955	-88.195	-87.26	-87.409	-80.719	-79.972	-66.803	-71.498	-80.722	-86.745	-87.026	-88.134	-87.198	-86.719	-86.421	-87.686	-85.745	-88	-87.296	-87.597	-86.898	-86.562	-85.573	-87.446	-88.287	-86.136	-86.022	-87.104	-87.209	-85.176	-87.775	-87.436	-88.326	-87.873	-86.684	-87.205	-86.976	-85.137
251	-88.007	-87.921	-88.101	-86.032	-88.194	-87.235	-87.677	-88.059	-86.309	-87.973	-87.685	-87.69	-86.222	-85.864	-86.132	-80.524	-82.143	-66.828	-70.762	-80.627	-85.283	-85.789	-85.148	-87.366	-87.053	-87.678	-87.667	-86.126	-86.308	-86.721	-87.34	-87.782	-86.264	-87.048	-87.395	-86.472	-88.226	-88.05	-87.342	-85.533	-87.815	-87.097	-86.219	-87.639	-86.885	-86.638	-87.234	-85.845	-85.928
252	-87.872	-87.687	-88.199	-87.944	-88.246	-86.366	-86.981	-86.793	-86.687	-87.368	-87.711	-87.094	-87.46	-86.137	-86.585	-83.557	-81.227	-66.718	-69.829	-79.794	-86.273	-88.085	-86.186	-86.947	-88.332	-86.635	-88.23	-86.587	-88.002	-88.193	-87.314	-85.385	-86.721	-87.395	-86.83	-87.09	-86.788	-88.041	-87.183	-87.456	-88.516	-86.591	-85.966	-87.876	-87.053	-86.848	-86.179	-87.183	-87.408
253	-86.333	-87.736	-87.898	-86.847	-87.996	-86.903	-87.547	-87.505	-86.574	-87.485	-87.625	-87.156	-88.393	-87.672	-86.272	-81.602	-80.306	-66.873	-70.055	-81.101	-85.931	-87.532	-86.566	-87.873	-87.299	-87.102	-86.521	-87.005	-86.996	-87.597	-86.717	-86.887	-87.157	-87.288	-87.209	-86.835	-86.954	-88.002	-87.053	-86.781	-85.667	-86.584	-87.756	-87.737	-86.23	-87.084	-86.871	-86.952	-86.772
254	-88.393	-87.204	-87.781	-88.286	-86.93	-87.345	-88.318	-86.426	-87.359	-86.935	-87.818	-88.153	-86.531	-87.255	-86.798	-82.489	-80.24	-66.74	-69.676	-80.337	-85.938	-86.882	-88.054	-87.243	-85.431	-87.822	-85.814	-85.545	-87.502	-88.374	-85.032	-87.201	-86.562	-85.977	-88.672	-85.891	-87.544	-87.535	-88.148	-87.6	-86.485	-86.954	-86.871	-88.015	-86.061	-86.883	-86.427	-86.695	-86.409
255	-86.824	-86.78	-87.907	-86.542	-87.4	-87.138	-86.121	-87.544	-86.574	-87.535	-86.359	-86.948	-87.288	-86.576	-86.511	-81.969	-80.775	-66.813	-69.655	-80.679	-86.407	-86.737	-87.532	-87.739	-87.548	-86.832	-87.544	-87.399	-86.682	-87.775	-86.717	-87.19	-87.005	-85.791	-86.98	-87.721	-86.184	-88.521	-86.53	-87.724	-87.895	-88.102	-86.983	-85.863	-86.954	-87.252	-87.285	-87.344	-87.039
256	-86.791	-88.005	-87.647	-86.276	-87.899	-86.791	-86.468	-87.598	-87.677	-87.46	-86.091	-87.547	-87.2	-87.538	-86.468	-82.962	-80.432	-66.704	-68.955	-81.521	-87.45	-86.627	-87.544	-86.324	-87.537	-88.328	-86.772	-87.205	-86.369	-85.437	-88.422	-86.889	-87.951	-87.209	-87.395	-88.569	-87	-88.05	-88.77	-86.275	-86.678	-88.274	-86.43	-87.815	-87.539	-86.361	-85.929	-87.954	-86.949
257	-86.926	-87.367	-84.992	-86.313	-87.414	-86.116	-86.187	-87.138	-88.576	-87.437	-86.731	-87.089	-87.877	-86.428	-87.387	-81.429	-81.465	-66.844	-70.204	-80.868	-85.869	-87.189	-87.388	-86.637	-86.684	-86.472	-87.711	-88.392	-87.34	-86.087	-87.097	-86.768	-86.319	-86.372	-86.539	-87.446	-87.051	-87.621	-87.002	-86.821	-87.578	-87.71	-87.767	-87.288	-87.765	-88.056	-86.83	-88.56	-87.15
258	-86.983	-87.202	-86.261	-87.186	-86.542	-88.279	-86.924	-85.941	-88.333	-86.415	-86.874	-86.685	-86.231	-87.901	-85.697	-80.811	-80.217	-66.516	-70.572	-81.266	-86.354	-87.969	-87.81	-87.144	-86.587	-87.303	-87.965	-87.413	-86.354	-86.987	-87.851	-86.022	-88.132	-88.056	-86.73	-87.344	-87.351	-86.824	-87.203	-85.795	-87.593	-87.76	-87.854	-86.725	-86.361	-87.443	-86.874	-86.321	-88.243
259	-88.012	-86.937	-87.288	-86.334	-86.488	-87.496	-86.886	-87.054	-87.526	-84.988	-87.083	-87.599	-85.934	-86.694	-85.525	-81.385	-81.455	-66.427	-70.088	-81.124	-86.774	-87.108	-86.14	-87.298	-87.68	-86.642	-87.858	-86.481	-87.624	-88.047	-86.994	-88.466	-86.887	-87.406	-87.497	-88.223	-87.482	-87.637	-86.378	-86.038	-86.768	-87.189	-86.275	-87.822	-86.51	-85.671	-86.51	-87.239	-87.307
260	-85.914	-86.775	-87.184	-87.811	-87.957	-86.435	-85.991	-87.306	-86.67	-84.457	-86.72	-88.044	-87.453	-86.623	-87.583	-83.484	-80.716	-66.837	-71.534	-80.383	-87.55	-86.129	-87.288	-88.283	-86.848	-86.717	-88.232	-87.346	-88.363	-87.954	-88.06	-85.729	-87.991	-88.1	-87.548	-88.111	-86.77	-87.413	-86.328	-87.337	-87.678	-86.936	-87.358	-87.621	-86.785	-86.011	-86.306	-87.459	-86.489
261	-86.992	-87.491	-86.537	-88.273	-87.914	-87.031	-88.666	-87.103	-86.032	-87.004	-86.174	-87.716	-86.07	-87.098	-84.996	-82.033	-81.428	-66.859	-69.963	-81.332	-86.882	-86.521	-86.794	-87.292	-87.924	-87.676	-86.689	-87.735	-86.258	-86.332	-88.411	-87.5	-87.917	-86.673	-86.367	-86.562	-86.841	-88.036	-87.952	-88.236	-86.667	-86.828	-87.366	-87.388	-86.841	-87.552	-87.048	-85.931	-87.104
262	-85.973	-88.565	-86.789	-87.505	-87.901	-86.116	-86.795	-85.842	-87.861	-86.578	-86.899	-87.492	-86.934	-86.842	-85.941	-81.522	-80.681	-66.548	-70.141	-80.449	-86.131	-87.591	-87.828	-87.367	-88.378	-86.768	-87.824	-88.754	-87.153	-87.646	-87.183	-86.181	-87.446	-88.225	-87	-87.181	-85.476	-88.104	-88.082	-86.878	-87.909	-86.232	-87.247	-88.138	-88.202	-87.526	-87.263	-86.463	-86.898
263	-87.414	-86.667	-86.851	-86.42	-86.265	-85.67	-87.727	-87.389	-87.807	-85.77	-87.297	-87.313	-87.246	-87.667	-85.675	-84.425	-80.242	-66.555	-69.247	-79.626	-86.407	-86.378	-87.552	-86.523	-87.446	-87.051	-89.126	-87.079	-87.675	-86.989	-87.541	-87.353	-86.025	-84.144	-86.982	-86.51	-86.794	-86.828	-88.274	-87.874	-86.797	-86.179	-86.378	-87.993	-87.437	-86.88	-85.929	-86.85	-86.011
264	-87.759	-88.418	-86.676	-85.781	-87.681	-87.964	-86.63	-86.879	-87.903	-87.1	-87.507	-88.71	-85.93	-87.394	-85.386	-85.392	-79.7	-66.553	-68.629	-80.631	-86.843	-87.15	-87.878	-85.894	-86.686	-85.935	-87.693	-87.236	-86.883	-86.284	-86.613	-85.917	-87.86	-87.956	-86.834	-87.057	-87.918	-88.105	-88.016	-87.633	-87.41	-87.452	-86.306	-87.104	-87.314	-88.111	-88.128	-86.821	-88.437
265	-86.847	-86.542	-84.689	-84.839	-83.28	-86.778	-86.895	-87.583	-84.935	-86.941	-86.477	-86.519	-86.941	-86.674	-86.071	-84.378	-79.164	-66.639	-66.931	-79.313	-87.488	-85.894	-86.181	-87.099	-86.823	-84.873	-85.784	-86.06	-86.218	-85.533	-85.597	-86.06	-86.795	-86.954	-85.376	-87.249	-86.785	-86.21	-86.317	-87.358	-87	-86.089	-86.587	-85.398	-85.795	-86.221	-87.079	-85.986	-85.246
266	-87.923	-87.583	-85.624	-86.079	-86.071	-85.993	-85.289	-86.688	-85.938	-86.924	-87.103	-86.576	-86.576	-87.347	-86.259	-84.509	-78.498	-66.05	-67.281	-78.014	-85.834	-85.937	-88.418	-87.632	-85.522	-85.647	-86.135	-87.499	-87.353	-86.287	-86.885	-86.423	-85.575	-87.051	-86.996	-86.575	-84.138	-86.23	-87.82	-87.947	-84.529	-87.764	-87.355	-86.209	-87.582	-85.691	-86.94	-86.115	-86.183
267	-85.388	-86.277	-86.48	-87.152	-86.672	-86.09	-86.727	-86.061	-86.48	-86.433	-86.588	-87.694	-87.262	-86.128	-85.971	-85.491	-77.986	-66.173	-66.64	-78.735	-85.863	-85.992	-86.369	-86.385	-87.351	-85.817	-86.839	-86.682	-83.784	-85.444	-86.785	-86.821	-86.313	-86.874	-86.788	-85.074	-87.357	-86.328	-86.578	-86.896	-85.544	-86.286	-86.238	-87	-86.629	-86.569	-86.846	-84.888	-86.229
268	-86.838	-85.822	-84.726	-84.662	-85.732	-85.767	-87.136	-85.987	-86.134	-87.437	-86.287	-88.561	-86.943	-87.74	-87.286	-84.423	-77.627	-66.078	-67.204	-78.931	-85.476	-85.246	-86.356	-86.332	-87.537	-86.735	-85.619	-85.122	-86.02	-85.863	-85.638	-87.436	-86.262	-86.629	-87.735	-86.113	-86.785	-86.412	-85.88	-85.795	-87.53	-86.667	-86.358	-86.43	-87.456	-86.739	-85.673	-87.48	-85.878
269	-84.566	-86.415	-87.545	-86.89	-86.827	-86.697	-86.039	-86.679	-85.072	-86.032	-85.721	-86.565	-86.999	-86.187	-86.522	-84.926	-79.53	-66.057	-66.405	-78.833	-85.782	-86.225	-87.619	-85.917	-87.308	-86.991	-86.978	-86.409	-86.521	-87.351	-86.945	-86.826	-86.943	-85.074	-85.814	-86.04	-84.069	-85.376	-86.414	-86.874	-86.238	-86.481	-87.404	-87.035	-86.538	-85.793	-86.41	-85.251	-86.642
270	-86.786	-87.599	-88.139	-85.772	-85.892	-84.414	-85.78	-86.793	-86.09	-87.134	-86.668	-86.462	-87.107	-86.733	-84.791	-84.586	-79.9	-66.132	-66.715	-77.799	-83.957	-86.976	-86.79	-87.081	-87.406	-86.523	-85.037	-86.538	-86.074	-86.591	-88.223	-86.871	-85.975	-85.83	-86.023	-85.621	-86.518	-87.523	-87.393	-86.717	-86.164	-86.835	-84.978	-85.863	-87.918	-86.88	-87.713	-87.543	-87.203
271	-85.818	-85.842	-86.117	-86.937	-86.49	-86.174	-87.213	-87.343	-86.164	-87.105	-87.776	-87.161	-87.202	-88.039	-85.975	-84.146	-77.678	-66.014	-66.668	-77.977	-85.326	-85.786	-87.137	-86.786	-87.146	-86.166	-87.548	-86.938	-84.406	-85.691	-85.248	-86.328	-87.667	-86.51	-86.376	-85.789	-87.995	-84.932	-83.963	-86.063	-87.15	-86.282	-84.986	-87.541	-85.667	-86.613	-87.544	-85.525	-86.474
272	-86.019	-87.197	-87.944	-86.796	-86.681	-87.766	-87.313	-85.12	-86.952	-86.786	-87.485	-85.796	-86.068	-85.092	-87.188	-86.226	-77.86	-65.853	-66.151	-77.182	-86.532	-87.869	-86.219	-86.693	-87.048	-86.083	-86.835	-84.627	-87.19	-87.358	-87.675	-85.942	-85.938	-87.689	-86.878	-85.685	-87.044	-86.479	-86.689	-87.039	-86.954	-86.519	-86.372	-85.474	-87.408	-86.987	-86.642	-86.467	-86.794
273	-86.953	-86.488	-85.914	-88.099	-87.923	-86.064	-85.129	-88.192	-85.719	-86.952	-86.371	-86.475	-86.592	-86.259	-85.936	-85.772	-77.728	-65.919	-66.072	-78.593	-85.421	-87.028	-86.627	-86.21	-85.384	-85.391	-85.919	-86.689	-87.632	-85.573	-85.648	-85.426	-86.207	-86.991	-86.161	-86.792	-86.538	-85.485	-86.562	-86.841	-86.828	-87.713	-84.982	-86.287	-86.992	-86.022	-86.28	-86.267	-86.356
274	-87.458	-85.796	-86.307	-86.944	-86.283	-86.377	-86.062	-87.716	-87.663	-87.634	-87.731	-86.433	-87.451	-87.293	-83.967	-84.193	-77.411	-65.74	-66.325	-78.066	-84.668	-87.041	-87.755	-84.866	-86.945	-87.48	-85.876	-86.264	-86.644	-86.613	-87.314	-86.223	-86.62	-88.573	-86.721	-85.29	-85.648	-87.247	-86.221	-86.783	-86.179	-85.769	-87.207	-87.388	-86.994	-87.135	-88.04	-85.871	-86.489
275	-87.629	-87.297	-85.535	-87.398	-85.824	-83.949	-87.592	-86.667	-86.479	-85.681	-85.728	-86.187	-88.057	-86.482	-84.457	-85.498	-79.671	-65.658	-66.357	-78.962	-84.916	-86.62	-85.992	-88.236	-86.018	-87	-86.17	-86.17	-86.566	-84.993	-86.287	-86.893	-87.362	-84.433	-86.135	-86.514	-85.926	-86.927	-86.725	-86.85	-85.694	-84.771	-85.696	-84.971	-85.734	-86.032	-87.108	-87.552	-84.823
276	-86.8	-86.327	-86.431	-87.235	-87.498	-87.579	-87.957	-85.445	-88.095	-87.914	-87.297	-87.348	-87.496	-85.827	-86.539	-84.022	-77.889	-65.822	-66.271	-77.59	-86.33	-86.287	-86.871	-87.479	-86.772	-86.418	-86.216	-86.26	-87.824	-87.241	-87.598	-86.354	-85.872	-82.897	-86.83	-87.965	-86.308	-87.619	-85.344	-87.106	-87.199	-87.241	-87.684	-86.381	-86.036	-88.102	-86.262	-85.299	-85.745
277	-86.74	-86.948	-86.822	-87.542	-87.2	-85.925	-86.726	-85.629	-86.357	-86.685	-87.313	-87.453	-86.825	-86.012	-86.032	-82.863	-76.551	-65.677	-65.858	-77.662	-85.479	-87.353	-84.481	-86.684	-85.089	-83.543	-86.743	-87.776	-86.873	-87.252	-86.219	-85.627	-86.186	-86.882	-86.846	-86.423	-86.434	-88.04	-85.931	-86.225	-86.726	-86.889	-87.144	-83.498	-86.83	-87.436	-85.935	-85.351	-85.57
278	-87.098	-86.477	-85.816	-85.392	-86.08	-87.756	-86.373	-87.152	-85.895	-86.677	-86.121	-86.84	-86.531	-86.329	-86.955	-84.067	-80.059	-65.553	-65.783	-77.699	-86.923	-85.933	-86.085	-87.146	-84.241	-86.262	-85.301	-85.035	-87.181	-85.242	-87.15	-88.138	-87.101	-87.43	-85.821	-85.283	-86.258	-87.29	-86.229	-84.256	-85.144	-87.441	-86.133	-85.588	-86.951	-87.769	-86.282	-85.281	-85.045
279	-86.833	-85.966	-87.694	-85.578	-88.09	-87.861	-86.895	-85.534	-86.235	-86.359	-86.082	-87.085	-85.721	-87.535	-85.097	-83.531	-79.889	-65.447	-65.477	-77.922	-83.422	-86.631	-87.294	-87.366	-86.528	-87.041	-85.435	-88.015	-87.969	-86.79	-87.042	-86.514	-86.873	-87.366	-84.971	-86.728	-86.978	-85.496	-86.476	-87.477	-86.562	-85.144	-87.093	-86.483	-87.108	-87.25	-87.146	-86.317	-85.389
280	-87.944	-86.625	-86.033	-87.058	-87.852	-85.934	-84.885	-86.379	-87.031	-86.185	-87.962	-87.367	-86.08	-86.585	-85.732	-84.177	-81.264	-65.685	-65.794	-77.763	-85.843	-84.816	-85.422	-86.83	-87.569	-86.741	-85.093	-85.732	-87.084	-86.638	-86.225	-86.223	-85.542	-86.425	-86.481	-86.276	-87.263	-86.356	-86.076	-86.175	-87.552	-86.28	-86.21	-86.07	-88.337	-86.214	-85.248	-87.384	-85.975
281	-88.418	-86.842	-86.012	-86.112	-88.37	-86.331	-86.581	-86.281	-87.535	-87.304	-86.164	-85.223	-86.668	-86.52	-86.899	-88.183	-86.459	-69.484	-65.542	-82.335	-87.784	-86.306	-86.586	-86.159	-88.708	-85.841	-85.24	-86.459	-86.934	-87.502	-87.506	-86.361	-85.887	-88.111	-85.353	-87.307	-86.43	-86.885	-84.821	-85.667	-86.479	-85.696	-86.844	-87.623	-86.878	-86.615	-86.483	-86.996	-85.584
282	-85.201	-85.498	-87.311	-87.131	-85.879	-87.491	-86.614	-86.681	-85.792	-86.185	-86.519	-87.188	-86.435	-85.482	-87.35	-86.226	-83.89	-69.826	-65.447	-83.53	-85.725	-86.534	-87.456	-87.144	-85.68	-86.361	-85.892	-86.894	-87.49	-87.482	-87.028	-86.797	-84.875	-86.06	-86.313	-87.338	-84.779	-87.856	-86.275	-86.016	-86.94	-86.775	-85.823	-87.755	-85.472	-86.063	-85.189	-86.219	-85.625
283	-86.903	-85.84	-85.502	-85.886	-86.842	-86.791	-85.249	-87.633	-87.289	-86.11	-87.347	-85.084	-87.97	-86.307	-85.423	-87.435	-86.172	-69.536	-65.553	-82.766	-86.774	-87.261	-85.387	-86.527	-86.022	-87.554	-85.025	-86.326	-85.817	-88.158	-86.689	-88.132	-86.582	-86.26	-86.221	-86.083	-86.023	-85.645	-85.782	-87.813	-86.065	-86.615	-87.21	-87.033	-86.43	-86.591	-84.568	-85.915	-85.645
284	-86.47	-86.833	-85.596	-86.114	-86.033	-86.473	-86.23	-86.128	-86.787	-87.054	-87.031	-85.145	-86.795	-86.039	-86.331	-83.729	-87.245	-69.443	-65.596	-81.973	-86.317	-86.725	-86.016	-85.492	-85.144	-86.949	-87.454	-87.81	-86.991	-87.198	-86.898	-86.985	-85.393	-85.743	-86.721	-84.433	-86.234	-86.416	-86.841	-85.494	-85.878	-86.696	-87.459	-85.38	-86.923	-86.637	-86.374	-86.516	-88.085
285	-87.483	-87.043	-85.746	-86.174	-87.859	-85.975	-87.774	-86.019	-87.447	-85.201	-87.69	-86.672	-86.844	-87.5	-86.265	-86.16	-87.406	-69.535	-65.488	-83.478	-84.185	-86.487	-86.286	-86.98	-86.372	-86.684	-85.745	-84.456	-88.63	-87.097	-84.587	-87.183	-87.954	-85.981	-88.006	-85.628	-86.779	-87.441	-86.943	-86.894	-87.506	-86.826	-87.263	-86.577	-86.824	-86.409	-87.399	-87.457	-86.358
286	-86.59	-85.449	-88.005	-86.287	-86.167	-84.56	-86.52	-87.352	-87.679	-85.975	-84.824	-87.433	-87.716	-87.431	-85.539	-85.815	-86.324	-69.682	-65.598	-82.126	-84.31	-86.133	-87.922	-86.407	-86.947	-86.799	-86.786	-86.954	-87.439	-85.727	-85.444	-87.78	-86.728	-87.36	-86.745	-86.478	-86.514	-86.276	-85.347	-85.618	-85.076	-86.23	-85.087	-85.49	-87.686	-86.527	-87.254	-85.992	-86.626
287	-86.786	-86.883	-87.411	-86.579	-85.744	-86.93	-86.583	-86.224	-85.243	-85.916	-85.818	-86.625	-87.825	-86.274	-86.981	-87.829	-87.131	-69.034	-65.715	-83.474	-86.83	-86.372	-86.923	-85.645	-86.775	-86.229	-86.308	-86.421	-86.089	-86.469	-87.155	-85.99	-85.278	-86.419	-86.031	-85.393	-87.104	-86.982	-86.37	-86.673	-86.799	-87.55	-85.872	-84.635	-86.626	-87.285	-84.133	-86.567	-85.979
288	-87.622	-86.189	-86.568	-86.437	-84.356	-87.056	-86.565	-85.767	-85.831	-86.955	-86.789	-86.437	-86.776	-86.437	-85.87	-86.359	-86.262	-69.767	-65.467	-83.476	-86.41	-87.535	-86.824	-86.016	-87.439	-86.188	-86.409	-86.317	-86.775	-86.335	-86.286	-85.97	-85.619	-86.562	-86.723	-85.63	-85.694	-88.315	-86.487	-87.5	-86.618	-86.746	-85.734	-85.685	-87.351	-86.841	-86.072	-87.026	-84.431
289	-87.688	-86.793	-86.884	-86.946	-87.197	-87.206	-86.771	-87.259	-87.161	-86.999	-85.633	-86.842	-86.285	-86.334	-88.233	-87.098	-84.993	-69.661	-65.429	-83.325	-85.74	-86.306	-87.239	-86.725	-86.323	-85.845	-86.124	-86.666	-85.52	-85.333	-86.642	-87.537	-85.673	-86.078	-86.525	-87.258	-87.384	-85.696	-86.667	-85.298	-87.897	-86.258	-87.395	-86.018	-85.296	-87.185	-84.782	-86.216	-86.573
290	-86.471	-86.114	-86.668	-86.217	-86.587	-85.199	-86.835	-86.924	-86.836	-84.717	-86.643	-87.544	-84.735	-85.672	-86.311	-86.384	-85.536	-69.684	-65.581	-84.618	-86.949	-86.41	-85.353	-86.534	-85.497	-86.166	-87.258	-85.78	-86.591	-85.786	-87.528	-85.732	-86.514	-86.306	-85.071	-85.676	-86.409	-87.664	-84.508	-86.177	-85.775	-86.633	-86.26	-86.111	-86.883	-87.43	-87.386	-87.144	-86.258
291	-87.538	-86.375	-87.132	-84.981	-85.332	-86.42	-86.583	-85.772	-86.433	-86.117	-84.569	-86.742	-87.545	-86.42	-87.412	-85.934	-85.281	-69.704	-65.562	-83.121	-85.144	-86.933	-87.45	-86.68	-85.29	-87.728	-86.617	-87.71	-84.975	-86.02	-84.404	-86.317	-87.247	-86.927	-86.262	-85.4	-87.305	-87.386	-85.231	-87.73	-86.483	-86.229	-85.775	-87.486	-86.732	-86.577	-85.924	-87.236	-86.361
292	-87.489	-86.574	-86.288	-86.63	-87.25	-87.08	-87.154	-85.074	-87.24	-86.46	-87.483	-85.923	-87.494	-87.056	-86.375	-86.944	-85.522	-69.334	-65.982	-82.858	-86.223	-87.292	-86.378	-86.991	-86.229	-86.115	-86.638	-86.938	-86.671	-86.07	-86.358	-87.355	-87.046	-84.587	-86.367	-86.615	-86.116	-86.566	-86.168	-87.785	-84.458	-86.687	-87.344	-86.735	-87.364	-85.865	-85.285	-86.799	-85.324
293	-85.345	-86.062	-86.091	-87.1	-87.1	-87.158	-88.101	-86.926	-86.953	-86.988	-86.475	-87.309	-87.038	-86.733	-87.627	-85.131	-84.921	-69.927	-65.83	-83.42	-86.282	-86.372	-86.317	-87.362	-86.613	-86.775	-85.768	-85.673	-87.678	-86.326	-86.212	-84.84	-85.961	-86.423	-86.432	-85.885	-86.58	-85.647	-87.082	-87.532	-85.296	-87.388	-87.432	-87.358	-87.028	-85.68	-87.198	-87.135	-86.62
294	-85.916	-85.55	-85.78	-86.46	-86.875	-86.775	-85.987	-85.884	-83.964	-85.688	-86.316	-86.424	-85.197	-86.892	-87.309	-87.478	-86.779	-69.682	-65.856	-83.025	-87.03	-86.317	-86.409	-86.541	-86.843	-87.775	-86.721	-86.115	-87.108	-85.731	-86.354	-87.243	-86.989	-87.101	-87.084	-86.902	-85.874	-86.77	-85.738	-85.917	-84.661	-87.298	-87.537	-87.133	-86.407	-87.157	-87.106	-87.196	-85.582
295	-87.864	-86.187	-86.677	-86.311	-85.879	-86.833	-85.245	-87.197	-87.618	-87.19	-84.582	-85.668	-85.036	-86.583	-86.872	-86.537	-86.938	-69.855	-65.844	-83.211	-86.615	-87.337	-85.734	-86.022	-86.127	-85.497	-86.076	-87.25	-86.828	-86.476	-87.051	-86.983	-85.299	-86.689	-86.947	-86.17	-86.678	-87.597	-84.889	-86.319	-86.034	-86.794	-86.476	-86.324	-86.319	-86.936	-86.682	-84.982	-85.49
296	-87.725	-86.086	-86.208	-86.082	-88.008	-85.975	-84.42	-86.881	-86.733	-86.995	-85.886	-88.041	-85.987	-86.331	-86.424	-86.574	-85.248	-69.983	-65.685	-82.585	-86.832	-86.485	-85.922	-86.419	-87.406	-86.532	-85.274	-85.433	-86.427	-86.216	-86.591	-86.379	-85.731	-87.911	-86.287	-87.351	-85.74	-87.051	-87.491	-85.929	-86.695	-86.186	-84.57	-86.891	-85.628	-85.68	-87.03	-84.733	-85.527
297	-87.545	-86.667	-86.379	-87.457	-86.42	-86.355	-86.57	-85.282	-87.195	-86.121	-87.625	-86.787	-86.235	-87.761	-85.571	-85.179	-88.038	-70.073	-65.991	-82.656	-87.312	-87.731	-86.642	-86.354	-84.825	-86.374	-84.777	-85.986	-86.834	-86.695	-86.063	-87.441	-86.846	-86.931	-86.273	-87.39	-86.089	-86.089	-85.771	-85.349	-87.308	-87.005	-87.436	-86.333	-84.663	-86.467	-87.133	-86.564	-86.637
298	-87.138	-86.235	-86.47	-87.211	-87.211	-85.732	-86.134	-86.384	-88.622	-86.21	-85.694	-86.668	-87.69	-86.941	-87.919	-86.696	-86.887	-69.981	-65.934	-82.472	-84.782	-85.628	-85.483	-87.388	-87.097	-86.88	-85.577	-84.766	-85.817	-88.174	-85.296	-86.324	-87.873	-85.78	-86.934	-85.981	-86.613	-86.463	-86.079	-85.239	-87.395	-86.487	-86.947	-85.176	-87.185	-87.578	-86.719	-86.369	-87.196
299	-87.583	-85.993	-86.928	-86.279	-87.237	-87.627	-86.946	-85.986	-86.742	-86.473	-86.167	-86.786	-86.674	-87.505	-86.235	-86.384	-86.569	-70.026	-66.043	-84.993	-85.977	-87.758	-86.315	-86.317	-86.534	-87.028	-87.037	-85.274	-86.992	-85.274	-86.734	-87.29	-85.826	-85.222	-86.726	-86.945	-86.483	-87.048	-87.666	-86.98	-86.584	-87.148	-86.514	-86.573	-87.259	-86.258	-86.258	-87.437	-85.88
300	-86.428	-86.791	-87.809	-85.249	-87.393	-86.875	-86.943	-88.918	-85.938	-86.775	-86.285	-85.648	-87.096	-87.154	-85.541	-85.925	-87.203	-69.76	-66.148	-82.634	-84.869	-87.367	-87.552	-85.582	-87.201	-87.081	-86.418	-87.082	-86.258	-85.148	-86.929	-86.631	-87.03	-86.284	-87.239	-85.696	-86.635	-86.425	-85.97	-85.942	-86.626	-87.256	-84.868	-86.675	-85.891	-86.721	-86.577	-84.522	-86.419
301	-87.531	-86.114	-87.293	-86.015	-84.983	-86.091	-85.642	-86.733	-85.473	-87.766	-85.498	-86.988	-86.075	-87.08	-85.249	-86.874	-86.996	-70.231	-66.108	-83.492	-85.63	-87.342	-86.33	-87.733	-86.828	-86.68	-86.794	-87.079	-84.941	-86.88	-87.254	-86.175	-87.104	-86.328	-84.764	-84.585	-85.928	-87.393	-86.434	-85.384	-86.992	-84.428	-87.082	-85.385	-85.885	-86.591	-86.479	-86.873	-87.351
302	-87.711	-86.471	-85.986	-86.645	-84.919	-84.885	-86.574	-85.939	-85.921	-84.536	-88.284	-87.138	-85.875	-86.696	-86.513	-88.149	-84.72	-70.008	-66.005	-83.536	-86.525	-87.039	-86.381	-86.527	-86.797	-85.889	-86.41	-85.92	-86.741	-87.682	-88.278	-86.326	-87.402	-87.044	-85.88	-86.591	-86.883	-85.301	-86.122	-84.088	-86.079	-87.862	-85.531	-85.747	-86.31	-85.096	-85.977	-86.894	-88.127
303	-86.724	-86.415	-85.975	-84.712	-86.568	-88.246	-87.535	-85.829	-87.186	-87.716	-87.348	-86.742	-87.725	-85.649	-86.139	-85.425	-85.687	-70.357	-66.148	-83.481	-87.259	-84.659	-83.968	-86.575	-85.544	-86.412	-86.998	-85.843	-86.214	-85.834	-87.623	-85.834	-86.321	-86.136	-84.681	-85.977	-85.373	-86.994	-86.332	-87.205	-87.048	-85.889	-85.393	-86.478	-87.504	-86.678	-86.129	-87.998	-87.205
304	-85.743	-85.179	-86.422	-86.851	-86.486	-86.567	-86.017	-86.727	-87.338	-86.884	-87.347	-86.676	-85.879	-87.152	-87.402	-87.003	-87.192	-70.3	-65.953	-84.528	-86.622	-86.839	-87.026	-85.581	-86.37	-87.104	-85.422	-85.731	-86.768	-84.686	-86.111	-86.936	-87.388	-85.742	-86.68	-86.219	-87.461	-86.163	-88.111	-88.272	-86.631	-86.943	-85.779	-86.691	-86.324	-85.196	-86.684	-86.276	-87.55
305	-87.431	-87.64	-86.567	-87.317	-84.78	-85.293	-86.13	-86.484	-85.243	-87.852	-86.881	-86.736	-86.697	-86.09	-86.371	-87.049	-86.976	-70.082	-66.063	-83.191	-87.005	-86.472	-86.164	-85.342	-87.6	-86.521	-85.678	-86.635	-87.554	-84.472	-85.376	-86.372	-86.025	-86.067	-86.423	-84.74	-85.093	-86.367	-87.31	-87.03	-87.669	-87.261	-86.843	-85.575	-85.222	-87.445	-85.529	-87.678	-87.535
306	-87.352	-85.282	-87.547	-86.877	-84.835	-87.458	-86.466	-87.045	-85.772	-85.694	-86.979	-85.87	-86.184	-87.64	-85.397	-87.206	-85.988	-70.179	-66.114	-83.838	-87.05	-85.933	-87.347	-87.676	-85.919	-87.093	-87.355	-85.775	-85.819	-87.411	-87.09	-86.219	-86.954	-86.378	-87.292	-86.356	-86.326	-87.198	-87.157	-86.936	-84.465	-86.575	-85.189	-86.011	-87.546	-86.209	-86.286	-84.528	-87.571
307	-85.475	-85.598	-86.48	-86.683	-85.721	-85.394	-87.199	-86.49	-88.957	-87.102	-86.226	-87.774	-86.697	-87.151	-85.989	-85.683	-84.088	-70.224	-66.318	-84.069	-86.998	-84.919	-86.381	-84.088	-86.216	-86.214	-87.236	-86.642	-87.523	-86.83	-87.042	-86.689	-85.524	-85.845	-86.085	-87.619	-86.487	-84.463	-86.161	-87.051	-86.029	-86.483	-84.786	-85.671	-85.446	-87.437	-85.285	-86.996	-84.98
308	-85.842	-87.004	-88.059	-85.79	-85.323	-87.089	-86.874	-86.182	-86.263	-87.047	-86.827	-85.438	-86.939	-86.668	-86.795	-85.677	-85.421	-70.275	-66.486	-82.303	-86.354	-87.908	-86.012	-85.632	-85.272	-87.142	-85.732	-85.584	-87.86	-86.746	-87.252	-84.629	-86.839	-87.9	-87.853	-86.519	-86.018	-86.138	-87.499	-85.933	-86.489	-87.108	-85.92	-86.129	-85.869	-88.105	-85.437	-87.051	-84.43
309	-88.242	-87.145	-87.085	-86.239	-86.426	-87.197	-86.581	-86.742	-88.519	-85.677	-86.614	-86.542	-84.626	-87.136	-87.341	-86.844	-86.023	-70.57	-66.444	-83.379	-87.245	-85.869	-86.472	-86.891	-87.673	-86.209	-86.562	-87.238	-86.28	-86.479	-86.577	-86.786	-86.227	-87.876	-86.483	-84.978	-86.848	-85.08	-85.181	-84.518	-86.21	-86.079	-86.786	-85.032	-87.236	-84.62	-85.588	-85.876	-84.834
310	-87.809	-87.501	-87.087	-85.733	-86.535	-85.425	-85.675	-87.202	-86.619	-87.288	-86.513	-86.515	-87.555	-87.102	-86.331	-85.471	-86.465	-70.632	-66.466	-82.333	-86.687	-87.366	-87.393	-86.489	-86.458	-85.226	-86.794	-85.483	-86.666	-86.673	-86.367	-86.927	-87.002	-86.633	-86.696	-85.738	-86.21	-85.968	-85.867	-86.785	-87.084	-85.63	-86.181	-87.628	-87.41	-87.312	-86.743	-86.635	-84.764
311	-86.592	-85.735	-87.134	-86.937	-87.35	-85.984	-85.943	-85.399	-85.535	-86.529	-85.895	-86.433	-86.331	-87.756	-87.618	-87.91	-85.171	-70.399	-66.327	-84.124	-85.093	-85.183	-86.262	-86.936	-85.38	-85.926	-86.536	-87.484	-86.976	-87.342	-87.236	-86.034	-86.089	-87.298	-86.768	-86.332	-86.23	-87.876	-86.889	-85.647	-85.385	-87.033	-85.487	-84.882	-84.574	-87.051	-85.337	-86.589	-87.144
312	-85.89	-86.334	-86.825	-86.386	-86.614	-87.147	-86.233	-86.742	-87.25	-86.72	-87.405	-85.026	-86.268	-85.275	-87.633	-86.357	-84.572	-70.769	-66.477	-84.355	-85.235	-85.043	-87.037	-85.917	-87.436	-87.5	-87.316	-86.728	-85.54	-86.691	-87.254	-85.476	-87.299	-87.626	-86.159	-85.421	-86.356	-85.533	-87.159	-88.185	-87.569	-87.314	-85.795	-85.937	-85.248	-86.469	-86.161	-84.987	-85.815
313	-86.735	-85.767	-87.899	-86.433	-87.67	-86.979	-87.244	-87.857	-84.47	-86.322	-87.625	-88.051	-87.624	-86.139	-86.277	-85.354	-86.409	-70.863	-66.681	-84.914	-85.525	-86.671	-84.791	-87.144	-87.346	-88.49	-87.095	-86.633	-86.519	-87.288	-86.312	-85.034	-86.53	-86.43	-86.421	-88.061	-85.974	-86.465	-85.63	-87	-85.135	-85.669	-84.241	-87	-85.872	-85.096	-87.16	-87.258	-86.436
314	-88.237	-86.334	-87.694	-85.914	-86.776	-88.005	-86.872	-86.903	-88.085	-86.037	-86.362	-85.879	-86.368	-88.108	-86.136	-86.073	-85.872	-70.685	-66.616	-82.683	-84.557	-85.628	-86.942	-86.164	-86.412	-86.983	-86.644	-86.982	-86.577	-85.424	-86.166	-85.071	-85.669	-86.682	-86.898	-86.635	-86.622	-86.234	-87.619	-86.067	-87.384	-87.039	-86.269	-86.834	-86.036	-86.631	-86.582	-86.777	-86.332
315	-87.295	-87.694	-86.769	-86.466	-87.723	-86.283	-87.62	-86.368	-87.811	-87.237	-86.539	-85.866	-87.5	-85.964	-86.277	-85.569	-86.629	-71.429	-67.616	-82.843	-87.526	-87.243	-87.532	-86.12	-85.619	-87.25	-85.597	-88.187	-86.58	-86.743	-85.963	-83.722	-87.499	-86.378	-87.395	-86.624	-85.731	-86.843	-87.461	-87.693	-87.632	-87.351	-86.682	-85.975	-87.033	-86.276	-86.47	-87.73	-87.437
316	-87.35	-87.042	-85.488	-86.422	-85.923	-86.03	-86.935	-87.001	-85.778	-86.162	-84.181	-86.831	-86.185	-86.468	-86.375	-87.26	-86.083	-71.136	-67.428	-82.535	-86.33	-86.717	-87.258	-86.534	-86.846	-85.963	-86.978	-85.983	-86.354	-86.227	-85.579	-87.813	-85.685	-87.198	-86.666	-86.682	-85.775	-86.626	-85.782	-86.079	-86.735	-86.992	-86.409	-87.091	-84.41	-87.131	-87.459	-86.018	-86.58
317	-86.672	-86.955	-83.956	-87.446	-85.73	-86.019	-86.529	-85.833	-86.979	-84.765	-86.59	-86.311	-85.824	-87.054	-85.978	-86.831	-86.586	-71.659	-67.458	-84.265	-87.34	-85.732	-87.093	-87.25	-88.243	-86.385	-85.588	-85.691	-86.951	-86.626	-86.577	-86.236	-86.696	-84.588	-86.945	-86.739	-85.13	-87.347	-88.521	-86.985	-86.326	-86.629	-86.025	-86.212	-87.586	-87.285	-86.835	-85.525	-86.925
318	-85.934	-86.261	-85.48	-87.59	-86.89	-85.723	-85.984	-86.618	-84.637	-86.519	-86.23	-85.403	-86.731	-85.864	-85.64	-86.874	-86.312	-70.928	-67.206	-84.305	-86.111	-85.828	-86.792	-85.937	-87.362	-85.977	-85.938	-86.061	-85.394	-84.371	-87.826	-86.741	-87.307	-86.982	-87.088	-86.089	-86.723	-86.929	-83.547	-85.795	-85.52	-86.381	-86.434	-86.573	-86.566	-86.586	-85.426	-85.396	-86.848
319	-87.943	-85.776	-88.09	-87.04	-87.779	-87.668	-84.735	-86.471	-86.641	-87.103	-86.944	-84.523	-87.636	-86.477	-86.769	-87.665	-87.856	-71.666	-67.316	-84.967	-86.258	-87.546	-86.737	-83.841	-84.982	-86.828	-87.404	-85.815	-84.301	-85.961	-84.937	-87.241	-86.525	-85.966	-85.067	-86.173	-86.023	-86.109	-86.434	-83.948	-86.324	-87.432	-86.319	-86.779	-86.885	-86.671	-86.832	-85.729	-85.889
320	-86.171	-87.197	-87.874	-85.93	-86.08	-87.102	-86.791	-86.114	-86.43	-85.943	-85.69	-87.262	-85.631	-86.886	-86.09	-86.037	-86.17	-71.8	-67.509	-84.941	-85.876	-85.29	-85.426	-85.641	-87.497	-86.781	-86.518	-85.731	-85.835	-86.525	-84.472	-85.632	-86.168	-85.696	-87.71	-86.684	-85.872	-87.392	-86.317	-87.765	-84.686	-84.761	-86.871	-85.874	-88.385	-87.662	-87.495	-86.321	-86.525
321	-86.274	-87.309	-86.174	-85.488	-88.059	-87.572	-85.733	-86.946	-86.082	-85.482	-83.908	-85.53	-85.893	-86.265	-86.984	-86.941	-85.288	-72.132	-68.16	-83.832	-87.459	-86.695	-86.256	-86.567	-85.841	-87.778	-86.666	-85.676	-86.991	-86.287	-86.792	-85.021	-86.175	-87.091	-86.828	-87.05	-85.722	-87.715	-85.977	-83.999	-86.726	-86.164	-87.241	-85.451	-87.958	-86.116	-85.488	-86.675	-84.138
322	-87.866	-86.93	-85.833	-86.368	-85.739	-87.138	-85.971	-87.501	-86.086	-87.188	-85.719	-87.996	-88.09	-86.309	-86.993	-85.921	-85.727	-72.201	-68.619	-83.675	-86.94	-87.384	-85.287	-85.231	-86.061	-86.721	-87.082	-86.221	-85.279	-86.779	-86.525	-86.04	-87.851	-85.281	-86.36	-85.428	-86.177	-86.891	-84.843	-86.472	-87.434	-86.737	-86.275	-85.582	-85.634	-87.108	-84.679	-86.954	-86.725
323	-87.029	-85.864	-86.023	-86.685	-86.798	-86.944	-87.734	-86.431	-86.941	-86.114	-86.825	-86.167	-86.384	-87.453	-85.976	-86.073	-84.622	-73.06	-68.94	-84.508	-85.593	-86.063	-87.033	-86.923	-86.276	-86.367	-86.354	-85.324	-87.238	-85.078	-85.076	-84.506	-87.183	-86.379	-86.069	-86.669	-87.437	-85.83	-87.366	-87.234	-86.372	-85.534	-85.041	-85.869	-86.569	-84.191	-85.249	-86.952	-86.686
324	-87.309	-86.977	-85.546	-85.227	-87.402	-85.443	-86.924	-86.683	-85.186	-85.438	-85.62	-86.894	-85.381	-84.621	-86.42	-86.023	-86.691	-73.13	-69.038	-85.122	-83.556	-86.521	-87.21	-86.36	-86.333	-87.537	-87.488	-87.131	-86.743	-86.527	-86.172	-86.9	-87.399	-85.538	-85.828	-86.465	-87.479	-86.795	-86.116	-87.194	-86.826	-84.966	-87.637	-87.5	-86.267	-87.196	-87.541	-86.312	-85.497
325	-87.345	-86.13	-87.503	-87.955	-85.397	-86.274	-87.006	-86.079	-86.632	-86.488	-87.394	-85.541	-87.047	-84.762	-86.473	-84.56	-83.653	-72.794	-68.549	-85.22	-87.541	-84.535	-86.127	-85.871	-87.307	-87.048	-87.817	-84.463	-86.788	-85.497	-86.011	-86.824	-85.621	-87.15	-84.371	-86.794	-85.636	-86.172	-87.303	-87.099	-87.099	-87.573	-85.832	-86.469	-85.387	-85.226	-86.73	-87.958	-85.547
326	-87.08	-87.462	-86.718	-87.004	-87.239	-86.517	-85.893	-85.939	-86.431	-87.049	-86.63	-86.265	-85.297	-87.997	-87.1	-85.873	-87.972	-73.2	-69.145	-83.097	-87.598	-86.837	-86.571	-88.477	-85.47	-86.79	-87.917	-85.795	-85.43	-86.118	-87.5	-87.239	-88.292	-85.494	-86.629	-86.571	-85.38	-86.887	-87.546	-85.431	-86.945	-85.648	-86.122	-86.487	-86.372	-87.104	-85.45	-86.328	-84.72
327	-87.082	-87.239	-86.872	-86.529	-87.262	-85.888	-87.711	-85.883	-86.413	-85.138	-86.93	-86.088	-85.3	-85.186	-85.619	-87.683	-87.344	-72.803	-69.404	-84.178	-86.161	-87.057	-87.758	-86.777	-85.037	-86.232	-86.996	-86.532	-86.885	-87.965	-86.88	-86.933	-85.834	-86.434	-87.347	-86.832	-87.187	-86.669	-86.063	-85.494	-84.827	-86.069	-86.635	-86.186	-86.02	-85.301	-87.296	-86.828	-87.097
328	-87.999	-87.766	-86.744	-88.297	-88.041	-87.914	-88.224	-87.442	-88.559	-88.148	-87.694	-87.414	-87.308	-86.375	-86.408	-86.285	-87.491	-86.381	-85.251	-87.205	-87.967	-86.629	-86.633	-87.095	-87.633	-86.483	-87.48	-88.44	-87.209	-86.365	-87.45	-87.139	-88.141	-86.821	-86.012	-88.096	-87.201	-87.099	-86.83	-87.307	-86.768	-88.417	-86.183	-88.091	-86.893	-86.485	-87.041	-86.109	-87.16
329	-86.417	-87.783	-88.017	-88.574	-87.759	-87.295	-86.639	-87.622	-86.681	-87.131	-86.079	-87.868	-86.182	-86.795	-87.1	-86.21	-87.252	-87.342	-87.393	-85.793	-87.945	-87.717	-88.056	-86.774	-86.085	-86.746	-87.292	-87.301	-86.726	-86.739	-86.726	-86.743	-84.932	-86.315	-86.569	-87.131	-86.461	-85.387	-88.13	-86.516	-86.539	-87.002	-87.298	-86.575	-87.028	-86.315	-87.397	-86.874	-88.967
330	-87.535	-86.324	-88.128	-86.187	-86.872	-87.585	-86.874	-87.435	-85.628	-86.211	-87.944	-87.757	-87.031	-85.879	-88.039	-87.447	-87.298	-85.863	-87.254	-87.392	-88.061	-86.848	-86.179	-85.981	-87.715	-86.828	-87.802	-86.207	-87.196	-87.19	-87.131	-86.62	-87.31	-87.29	-88.658	-86.68	-87.342	-87.254	-86.691	-88.285	-87.157	-86.065	-85.54	-87.862	-86.33	-86.465	-86.781	-85.433	-87.053
331	-87.674	-88.131	-86.419	-88.579	-86.824	-87.295	-87.14	-86.012	-87.594	-86.015	-86.775	-87.501	-87.345	-87.768	-86.486	-86.99	-86.821	-87.439	-87.86	-87.78	-88.344	-85.731	-87.303	-87.523	-87.366	-87.09	-87.817	-87.285	-87.259	-88.428	-87.669	-87.209	-85.374	-87.951	-86.487	-87.45	-87.497	-87.14	-86.896	-86.834	-86.478	-85.72	-85.722	-86.687	-86.667	-85.685	-85.299	-84.021	-82.344
332	-87.338	-86.627	-87.527	-87.264	-86.568	-86.84	-87.107	-87.578	-87.647	-86.835	-87.594	-86.484	-86.21	-87.407	-87.777	-87.354	-87.577	-87.148	-86.536	-87.543	-87.595	-87.411	-85.725	-85.389	-88.087	-86.898	-86.976	-87.664	-85.373	-84.116	-87.048	-82.62	-81.38	-79.267	-81.616	-79.575	-75.233	-70.97	-70.245	-78.491	-81.758	-80.635	-80.525	-83.139	-86.461	-84.684	-87.002	-87.388	-86.945
333	-87.239	-86.013	-88.226	-87.861	-87.206	-88.279	-87.338	-86.174	-87.161	-85.58	-86.874	-88.179	-86.578	-84.68	-82.487	-87.242	-85.132	-85.577	-69.158	-83.827	-85.821	-84.615	-80.871	-84.317	-86.564	-88.248	-87.617	-84.125	-87.055	-86.032	-84.836	-88.041	-86.696	-87.29	-88.061	-87.34	-86.828	-87.756	-85.299	-88.045	-86.512	-87.637	-87.874	-87.569	-87.86	-88.271	-86.745	-87.546	-87.392
334	-84.977	-86.43	-87.874	-87.48	-87.99	-86.72	-88.927	-86.879	-87.045	-87.547	-86.274	-87.501	-87.031	-87.481	-87.289	-86.524	-86.36	-87.041	-87.686	-86.487	-86.07	-85.917	-87.539	-83.472	-67.139	-71.597	-84.829	-88.285	-84.934	-87.913	-86.016	-85.591	-85.281	-85.97	-86.025	-85.628	-87.785	-87.81	-88.041	-87.902	-86.945	-87.78	-87.578	-87.15	-86.622	-87.457	-86.682	-86.485	-88.013
335	-88.373	-87.089	-88.14	-88.275	-87.736	-86.676	-88.434	-86.999	-86.437	-87.553	-87.857	-87.866	-87.16	-87.966	-87.485	-87.239	-88	-87.851	-86.238	-87.9	-85.568	-85.628	-87.434	-83.588	-67.054	-69.175	-85.331	-86.62	-86.067	-86.523	-87.338	-87.408	-87.813	-86.678	-87.769	-86.624	-87.573	-86.038	-87.623	-88.241	-87.76	-87.388	-87.78	-87.19	-87.037	-86.929	-88.637	-88.107	-86.689
336	-87.64	-87.834	-89.215	-87.85	-87.629	-86.999	-87.143	-87.903	-87.042	-86.842	-87.003	-86.333	-86.588	-87.143	-86.84	-86.672	-86.832	-87.234	-87.026	-86.669	-85.874	-86.262	-87.822	-84.357	-67.432	-67.707	-86.631	-87.137	-87.102	-85.046	-86.996	-87.312	-87.523	-87.477	-87.646	-87.155	-86.539	-87.344	-87.552	-87.15	-86.68	-85.625	-87.364	-87.755	-87.49	-85.619	-87.259	-87.971	-87.81
337	-87.579	-87.358	-86.46	-86.993	-87.412	-85.3	-86.999	-88.19	-87.681	-87.694	-86.311	-87.042	-85.864	-86.977	-87.347	-87.08	-87.09	-87.079	-86.385	-87.19	-85.586	-86.33	-86.573	-84.713	-67.176	-67.136	-85.889	-86.566	-86.085	-84.711	-87.804	-86.835	-87.358	-85.479	-86.925	-87.965	-85.779	-86.207	-87.097	-88.178	-87.662	-87.58	-86.719	-87.804	-88.514	-87.033	-88.634	-87.003	-85.928
338	-87.972	-86.366	-87.725	-86.263	-86.324	-88.515	-88.09	-85.982	-87.907	-87.21	-86.926	-87.718	-87.437	-87.347	-87.199	-86.215	-86.432	-86.952	-86.429	-88.323	-85.771	-85.641	-87.856	-81.612	-67.093	-71.885	-88.187	-87.294	-84.84	-87.13	-86.839	-87.084	-87.247	-87.486	-87.873	-87.49	-87.502	-88.205	-88.341	-86.381	-86.485	-88.198	-85.422	-85.249	-86.947	-86.696	-87.084	-87.005	-87.046
339	-86.771	-87.191	-87.24	-85.482	-86.798	-86.668	-86.667	-87.152	-86.477	-86.875	-87.553	-86.41	-86.724	-88.188	-87.852	-87.096	-86.04	-87.639	-86.04	-87.528	-86.418	-85.773	-87.461	-82.333	-67.288	-70.632	-86.73	-86.416	-85.623	-87.401	-87.386	-85.643	-87.355	-86.478	-88.002	-86.536	-86.173	-87.252	-85.671	-87.858	-85.34	-86.385	-88.292	-86.479	-86.225	-87.644	-85.57	-87.831	-87.36
340	-87.2	-87.536	-87.151	-87.191	-87.161	-86.524	-87.786	-86.531	-87.955	-86.99	-87.143	-86.466	-87.35	-87.19	-86.729	-85.631	-86.902	-86.832	-87.099	-87.482	-84.511	-85.398	-86.278	-83.209	-66.933	-70.146	-87.817	-86.783	-84.777	-87.337	-86.871	-86.876	-87.619	-87.142	-86.772	-87.862	-87.36	-86.458	-87.104	-88.566	-87.079	-86.777	-88.087	-87.408	-87.448	-87.305	-86.575	-86.284	-87.037
341	-85.489	-87.485	-85.966	-86.42	-86.572	-87.414	-86.643	-87.451	-86.137	-88.758	-88.286	-87.315	-86.578	-86.324	-87.579	-87.62	-86.116	-85.845	-87.288	-87.303	-85.374	-85.494	-85.938	-84.666	-67.235	-69.734	-86.087	-86.323	-85.501	-87.399	-86.172	-86.541	-86.04	-87.457	-88.089	-84.886	-86.996	-88.52	-86.933	-86.074	-87.457	-86.693	-83.961	-87.201	-86.166	-86.124	-86.034	-87.19	-87.867
342	-87.304	-86.408	-88.199	-85.884	-88.517	-87.394	-88.469	-86.117	-87.645	-86.953	-86.137	-86.778	-86.08	-87.576	-87.507	-86.981	-87.108	-87.346	-87.713	-86.571	-84.508	-84.72	-86.512	-82.386	-66.95	-72.364	-86.354	-85.536	-84.004	-86.065	-87.459	-88.389	-86.467	-88.243	-87.922	-86.582	-87.399	-86.983	-87.044	-87.9	-87.662	-86.673	-87.36	-86.571	-88.205	-87.358	-86.934	-86.28	-85.544
343	-87.293	-86.845	-87.047	-87.042	-86.941	-86.47	-86.924	-87.038	-87.206	-85.095	-85.587	-86.524	-87.964	-88.569	-87.551	-88.035	-87.623	-87.486	-87.619	-86.313	-85.814	-83.222	-85.394	-75.275	-67.007	-81.543	-85.533	-84.469	-87.493	-86.589	-85.499	-85.287	-86.982	-87.432	-87.452	-85.497	-86.591	-86.898	-85.246	-87.667	-87.541	-87.086	-86.83	-86.207	-87.388	-87.782	-86.843	-86.821	-87.099
344	-86.977	-88.275	-87.925	-86.789	-87.964	-86.224	-86.742	-87.147	-87.451	-87.04	-86.67	-86.639	-87.087	-86.744	-87.553	-87.138	-87.14	-87.142	-87.543	-87.641	-87.617	-87.452	-82.339	-68.721	-67.3	-83.083	-84.25	-85.942	-86.17	-87.554	-87.635	-85.039	-86.824	-87.895	-87.259	-86.945	-87.591	-85.673	-87.079	-87.203	-86.843	-87.362	-88.267	-86.528	-85.863	-87.296	-84.93	-87.63	-87.399
345	-85.674	-85.884	-86.733	-86.459	-87.861	-87.458	-86.32	-86.537	-87.526	-87.594	-85.966	-86.132	-87.029	-87.485	-86.726	-88.569	-86.461	-85.885	-85.791	-86.841	-84.068	-82.765	-72.586	-67.441	-78.539	-82.711	-86.528	-86.225	-87.831	-87.833	-86.372	-87.055	-86.481	-85.52	-87.041	-87.263	-87.358	-88.196	-88.085	-86.735	-86.781	-86.898	-86.308	-85.882	-87.29	-86.896	-86.584	-87.833	-86.898
346	-88.097	-87.032	-87.914	-87.738	-87.527	-87.685	-87.107	-85.289	-86.798	-86.842	-87.768	-86.268	-88.001	-86.359	-87.368	-85.914	-85.488	-86.676	-86.126	-84.62	-82.681	-84.303	-66.882	-69.538	-86.726	-81.782	-84.967	-86.124	-85.826	-85.929	-86.376	-87.002	-87.554	-87.402	-87.454	-87.441	-86.36	-86.061	-87.086	-87.765	-86.983	-87.491	-87.402	-87.357	-86.992	-87.619	-86.945	-87.181	-87.402
347	-88.473	-86.333	-86.59	-87.757	-84.061	-86.888	-86.517	-87.857	-88.014	-87.627	-87.455	-86.888	-87.723	-87.367	-87.864	-86.84	-86.032	-85.394	-85.083	-86.423	-86.94	-70.051	-66.916	-84.893	-88.141	-87.691	-85.766	-85.333	-88.093	-87.25	-87.643	-85.872	-87.051	-87.541	-88.314	-87.495	-88.363	-85.775	-86.669	-86.834	-89.167	-86.885	-84.775	-86.73	-88.06	-88.367	-86.717	-88.1	-86.785
348	-88.53	-87.555	-87.624	-87.359	-85.927	-87.999	-87.293	-87.999	-88.419	-86.72	-87.356	-87.109	-87.289	-86.466	-86.833	-87.029	-88.049	-87.537	-86.743	-87.139	-76.627	-66.872	-78.986	-87.033	-87.644	-86.891	-86.133	-86.682	-86.617	-86.874	-88.335	-88.004	-86.423	-88.047	-87.588	-86.518	-87.046	-85.351	-87.488	-88.58	-87.081	-86.635	-85.272	-86.839	-87.554	-87.552	-86.458	-88.182	-86.637
349	-87.727	-88.32	-87.48	-86.588	-87.136	-86.259	-86.948	-86.981	-86.32	-86.93	-85.89	-85.229	-85.325	-87.453	-87.992	-86.316	-86.834	-87.943	-87.104	-82.29	-67.129	-72.659	-86.828	-86.723	-88.665	-86.768	-87.245	-86.58	-85.814	-87.207	-86.832	-87.589	-87.432	-87.48	-85.882	-86.848	-87.148	-87.947	-88.134	-87.577	-87.259	-86.172	-87.299	-86.945	-86.079	-88.061	-87.434	-85.349	-85.689
350	-86.176	-87.409	-87.961	-86.67	-86.307	-86.849	-87.293	-86.872	-86.899	-87.633	-87.107	-87.001	-87.879	-87.208	-87.72	-87.19	-86.476	-70.967	-66.892	-84.57	-87.477	-87.028	-87.09	-87.541	-87.153	-87	-87.541	-86.843	-87.971	-87.53	-87.578	-87.252	-86.772	-87.342	-86.644	-87.826	-87.337	-87.31	-85.128	-87.813	-87.104	-86.562	-86.485	-86.109	-87.09	-85.834	-85.575	-87.099	-85.88
351	-88.249	-87.821	-88.469	-85.628	-85.525	-85.64	-87.255	-85.688	-86.359	-88.149	-87.438	-85.02	-87.581	-85.225	-85.962	-86.27	-68.028	-66.678	-85.885	-86.225	-84.317	-84.782	-87.303	-86.378	-87.303	-87.48	-87.347	-85.581	-86.126	-86.77	-86.613	-88.385	-87.441	-88.415	-87.667	-86.768	-87.479	-86.273	-87.989	-86.335	-86.516	-86.584	-85.722	-88.371	-86.832	-87.205	-88.154	-86.898	-88.245
352	-87.145	-88.051	-87.255	-87.85	-86.926	-87.594	-87.489	-87.827	-86.784	-86.371	-86.48	-87.483	-86.776	-88.522	-82.118	-87.262	-73.279	-66.864	-82.613	-85.128	-83.354	-87.358	-87.5	-87.909	-87.477	-87.192	-87.041	-87.728	-86.188	-87.876	-87.71	-87.856	-86.538	-87.854	-87.506	-87.951	-87.055	-87.967	-86.562	-87.497	-87.482	-86.777	-85.595	-85.793	-87.782	-86.723	-86.734	-88.154	-85.674
353	-86.977	-88.061	-85.532	-88.24	-85.094	-87.944	-85.89	-84.826	-86.983	-87.446	-87.354	-88.106	-87.681	-87.027	-82.298	-85.976	-74.506	-66.729	-80.594	-84.413	-83.073	-87.292	-86.127	-87.6	-86.775	-87.961	-87.958	-85.685	-87.45	-86.308	-86.88	-87.461	-87.664	-88.289	-87.644	-87.201	-85.344	-87.247	-85.938	-86.027	-87.817	-86.882	-87.19	-85.992	-83.302	-86.536	-86.573	-87.543	-85.722
354	-86.771	-87.905	-86.357	-87.047	-86.576	-87.589	-87.5	-87.485	-86.897	-86.619	-86.026	-87.19	-85.431	-87.712	-83.904	-81.429	-78.111	-66.709	-77.533	-81.886	-81.039	-87.041	-85.786	-88.325	-86.432	-87.393	-86.461	-87.628	-88.104	-87.454	-87.691	-88.007	-88.391	-87.644	-87.497	-87.902	-88.485	-87.347	-87.577	-87.29	-87.965	-87.31	-86.061	-87.479	-85.638	-87.03	-87.991	-87.14	-86.689
355	-87.727	-87.158	-88.773	-87.105	-87.973	-88.061	-88.014	-87.711	-86.132	-87.549	-88.662	-86.125	-87.505	-86.324	-84.915	-82.582	-78.938	-66.866	-76.578	-81.8	-84.375	-86.209	-87.106	-88.52	-87.443	-87.337	-87.402	-87.03	-88.422	-85.667	-86.633	-87.312	-86.076	-86.118	-86.741	-87.294	-86.229	-87.865	-85.544	-86.876	-88.474	-86.483	-85.581	-87.541	-86.883	-86.746	-87.92	-86.423	-87.15
356	-87.309	-86.466	-88.088	-88.467	-87.195	-87.286	-85.868	-87.027	-86.791	-87.109	-87.594	-88.194	-87.052	-86.679	-85.978	-80.85	-80.77	-66.818	-72.107	-80.679	-86.469	-86.534	-85.623	-86.832	-88.38	-87.637	-87.945	-85.2	-86.569	-86.824	-86.219	-87.459	-85.736	-85.087	-85.743	-87.413	-85.933	-87.713	-87.569	-87.183	-87.49	-86.429	-87.002	-86.998	-86.179	-87.086	-87.36	-86.427	-87.491
357	-87.677	-86.178	-86.746	-86.639	-87.596	-87.618	-85.471	-87.027	-86.588	-87.966	-87.91	-88.101	-86.028	-85.785	-84.56	-81.88	-80.571	-66.928	-71.17	-80.611	-86.717	-87.082	-87.78	-87.733	-87.384	-85.867	-87.811	-88.134	-86.483	-87.09	-87.78	-86.584	-87.34	-87.477	-86.945	-86.777	-87.454	-86.521	-86.018	-87.153	-86.743	-85.034	-86.575	-88.04	-86.029	-86.719	-86.891	-87.635	-88.018
358	-88.865	-87.235	-87.259	-85.583	-86.831	-87.202	-87.677	-87.096	-86.796	-86.926	-88.194	-86.237	-86.822	-86.773	-84.311	-82.021	-82.44	-66.848	-70.846	-81.404	-87.671	-86.635	-86.983	-87.312	-87.831	-87.998	-87.871	-84.941	-87.137	-87.68	-87.578	-87.874	-87.493	-86.326	-87.897	-86.876	-86.689	-86.527	-87.537	-86.333	-86.43	-85.671	-87.347	-87.15	-87.028	-87.209	-85.814	-87.833	-86.418
359	-86.874	-86.995	-87.485	-86.59	-87.339	-86.744	-88.515	-86.459	-84.728	-87.091	-86.883	-87.955	-88.195	-87.26	-87.409	-80.719	-79.972	-66.803	-71.498	-80.722	-86.745	-87.026	-88.134	-87.198	-86.719	-86.421	-87.686	-85.745	-88	-87.296	-87.597	-86.898	-86.562	-85.573	-87.446	-88.287	-86.136	-86.022	-87.104	-87.209	-85.176	-87.775	-87.436	-88.326	-87.873	-86.684	-87.205	-86.976	-85.137
360	-88.007	-87.921	-88.101	-86.032	-88.194	-87.235	-87.677	-88.059	-86.309	-87.973	-87.685	-87.69	-86.222	-85.864	-86.132	-80.524	-82.143	-66.828	-70.762	-80.627	-85.283	-85.789	-85.148	-87.366	-87.053	-87.678	-87.667	-86.126	-86.308	-86.721	-87.34	-87.782	-86.264	-87.048	-87.395	-86.472	-88.226	-88.05	-87.342	-85.533	-87.815	-87.097	-86.219	-87.639	-86.885	-86.638	-87.234	-85.845	-85.928
361	-87.872	-87.687	-88.199	-87.944	-88.246	-86.366	-86.981	-86.793	-86.687	-87.368	-87.711	-87.094	-87.46	-86.137	-86.585	-83.557	-81.227	-66.718	-69.829	-79.794	-86.273	-88.085	-86.186	-86.947	-88.332	-86.635	-88.23	-86.587	-88.002	-88.193	-87.314	-85.385	-86.721	-87.395	-86.83	-87.09	-86.788	-88.041	-87.183	-87.456	-88.516	-86.591	-85.966	-87.876	-87.053	-86.848	-86.179	-87.183	-87.408
362	-86.333	-87.736	-87.898	-86.847	-87.996	-86.903	-87.547	-87.505	-86.574	-87.485	-87.625	-87.156	-88.393	-87.672	-86.272	-81.602	-80.306	-66.873	-70.055	-81.101	-85.931	-87.532	-86.566	-87.873	-87.299	-87.102	-86.521	-87.005	-86.996	-87.597	-86.717	-86.887	-87.157	-87.288	-87.209	-86.835	-86.954	-88.002	-87.053	-86.781	-85.667	-86.584	-87.756	-87.737	-86.23	-87.084	-86.871	-86.952	-86.772
363	-88.393	-87.204	-87.781	-88.286	-86.93	-87.345	-88.318	-86.426	-87.359	-86.935	-87.818	-88.153	-86.531	-87.255	-86.798	-82.489	-80.24	-66.74	-69.676	-80.337	-85.938	-86.882	-88.054	-87.243	-85.431	-87.822	-85.814	-85.545	-87.502	-88.374	-85.032	-87.201	-86.562	-85.977	-88.672	-85.891	-87.544	-87.535	-88.148	-87.6	-86.485	-86.954	-86.871	-88.015	-86.061	-86.883	-86.427	-86.695	-86.409
364	-86.824	-86.78	-87.907	-86.542	-87.4	-87.138	-86.121	-87.544	-86.574	-87.535	-86.359	-86.948	-87.288	-86.576	-86.511	-81.969	-80.775	-66.813	-69.655	-80.679	-86.407	-86.737	-87.532	-87.739	-87.548	-86.832	-87.544	-87.399	-86.682	-87.775	-86.717	-87.19	-87.005	-85.791	-86.98	-87.721	-86.184	-88.521	-86.53	-87.724	-87.895	-88.102	-86.983	-85.863	-86.954	-87.252	-87.285	-87.344	-87.039
365	-86.791	-88.005	-87.647	-86.276	-87.899	-86.791	-86.468	-87.598	-87.677	-87.46	-86.091	-87.547	-87.2	-87.538	-86.468	-82.962	-80.432	-66.704	-68.955	-81.521	-87.45	-86.627	-87.544	-86.324	-87.537	-88.328	-86.772	-87.205	-86.369	-85.437	-88.422	-86.889	-87.951	-87.209	-87.395	-88.569	-87	-88.05	-88.77	-86.275	-86.678	-88.274	-86.43	-87.815	-87.539	-86.361	-85.929	-87.954	-86.949
366	-86.926	-87.367	-84.992	-86.313	-87.414	-86.116	-86.187	-87.138	-88.576	-87.437	-86.731	-87.089	-87.877	-86.428	-87.387	-81.429	-81.465	-66.844	-70.204	-80.868	-85.869	-87.189	-87.388	-86.637	-86.684	-86.472	-87.711	-88.392	-87.34	-86.087	-87.097	-86.768	-86.319	-86.372	-86.539	-87.446	-87.051	-87.621	-87.002	-86.821	-87.578	-87.71	-87.767	-87.288	-87.765	-88.056	-86.83	-88.56	-87.15
367	-86.983	-87.202	-86.261	-87.186	-86.542	-88.279	-86.924	-85.941	-88.333	-86.415	-86.874	-86.685	-86.231	-87.901	-85.697	-80.811	-80.217	-66.516	-70.572	-81.266	-86.354	-87.969	-87.81	-87.144	-86.587	-87.303	-87.965	-87.413	-86.354	-86.987	-87.851	-86.022	-88.132	-88.056	-86.73	-87.344	-87.351	-86.824	-87.203	-85.795	-87.593	-87.76	-87.854	-86.725	-86.361	-87.443	-86.874	-86.321	-88.243
368	-88.012	-86.937	-87.288	-86.334	-86.488	-87.496	-86.886	-87.054	-87.526	-84.988	-87.083	-87.599	-85.934	-86.694	-85.525	-81.385	-81.455	-66.427	-70.088	-81.124	-86.774	-87.108	-86.14	-87.298	-87.68	-86.642	-87.858	-86.481	-87.624	-88.047	-86.994	-88.466	-86.887	-87.406	-87.497	-88.223	-87.482	-87.637	-86.378	-86.038	-86.768	-87.189	-86.275	-87.822	-86.51	-85.671	-86.51	-87.239	-87.307
369	-85.914	-86.775	-87.184	-87.811	-87.957	-86.435	-85.991	-87.306	-86.67	-84.457	-86.72	-88.044	-87.453	-86.623	-87.583	-83.484	-80.716	-66.837	-71.534	-80.383	-87.55	-86.129	-87.288	-88.283	-86.848	-86.717	-88.232	-87.346	-88.363	-87.954	-88.06	-85.729	-87.991	-88.1	-87.548	-88.111	-86.77	-87.413	-86.328	-87.337	-87.678	-86.936	-87.358	-87.621	-86.785	-86.011	-86.306	-87.459	-86.489
370	-86.992	-87.491	-86.537	-88.273	-87.914	-87.031	-88.666	-87.103	-86.032	-87.004	-86.174	-87.716	-86.07	-87.098	-84.996	-82.033	-81.428	-66.859	-69.963	-81.332	-86.882	-86.521	-86.794	-87.292	-87.924	-87.676	-86.689	-87.735	-86.258	-86.332	-88.411	-87.5	-87.917	-86.673	-86.367	-86.562	-86.841	-88.036	-87.952	-88.236	-86.667	-86.828	-87.366	-87.388	-86.841	-87.552	-87.048	-85.931	-87.104
371	-85.973	-88.565	-86.789	-87.505	-87.901	-86.116	-86.795	-85.842	-87.861	-86.578	-86.899	-87.492	-86.934	-86.842	-85.941	-81.522	-80.681	-66.548	-70.141	-80.449	-86.131	-87.591	-87.828	-87.367	-88.378	-86.768	-87.824	-88.754	-87.153	-87.646	-87.183	-86.181	-87.446	-88.225	-87	-87.181	-85.476	-88.104	-88.082	-86.878	-87.909	-86.232	-87.247	-88.138	-88.202	-87.526	-87.263	-86.463	-86.898
372	-87.414	-86.667	-86.851	-86.42	-86.265	-85.67	-87.727	-87.389	-87.807	-85.77	-87.297	-87.313	-87.246	-87.667	-85.675	-84.425	-80.242	-66.555	-69.247	-79.626	-86.407	-86.378	-87.552	-86.523	-87.446	-87.051	-89.126	-87.079	-87.675	-86.989	-87.541	-87.353	-86.025	-84.144	-86.982	-86.51	-86.794	-86.828	-88.274	-87.874	-86.797	-86.179	-86.378	-87.993	-87.437	-86.88	-85.929	-86.85	-86.011
373	-87.759	-88.418	-86.676	-85.781	-87.681	-87.964	-86.63	-86.879	-87.903	-87.1	-87.507	-88.71	-85.93	-87.394	-85.386	-85.392	-79.7	-66.553	-68.629	-80.631	-86.843	-87.15	-87.878	-85.894	-86.686	-85.935	-87.693	-87.236	-86.883	-86.284	-86.613	-85.917	-87.86	-87.956	-86.834	-87.057	-87.918	-88.105	-88.016	-87.633	-87.41	-87.452	-86.306	-87.104	-87.314	-88.111	-88.128	-86.821	-88.437
374	-86.847	-86.542	-84.689	-84.839	-83.28	-86.778	-86.895	-87.583	-84.935	-86.941	-86.477	-86.519	-86.941	-86.674	-86.071	-84.378	-79.164	-66.639	-66.931	-79.313	-87.488	-85.894	-86.181	-87.099	-86.823	-84.873	-85.784	-86.06	-86.218	-85.533	-85.597	-86.06	-86.795	-86.954	-85.376	-87.249	-86.785	-86.21	-86.317	-87.358	-87	-86.089	-86.587	-85.398	-85.795	-86.221	-87.079	-85.986	-85.246
375	-87.923	-87.583	-85.624	-86.079	-86.071	-85.993	-85.289	-86.688	-85.938	-86.924	-87.103	-86.576	-86.576	-87.347	-86.259	-84.509	-78.498	-66.05	-67.281	-78.014	-85.834	-85.937	-88.418	-87.632	-85.522	-85.647	-86.135	-87.499	-87.353	-86.287	-86.885	-86.423	-85.575	-87.051	-86.996	-86.575	-84.138	-86.23	-87.82	-87.947	-84.529	-87.764	-87.355	-86.209	-87.582	-85.691	-86.94	-86.115	-86.183
376	-85.388	-86.277	-86.48	-87.152	-86.672	-86.09	-86.727	-86.061	-86.48	-86.433	-86.588	-87.694	-87.262	-86.128	-85.971	-85.491	-77.986	-66.173	-66.64	-78.735	-85.863	-85.992	-86.369	-86.385	-87.351	-85.817	-86.839	-86.682	-83.784	-85.444	-86.785	-86.821	-86.313	-86.874	-86.788	-85.074	-87.357	-86.328	-86.578	-86.896	-85.544	-86.286	-86.238	-87	-86.629	-86.569	-86.846	-84.888	-86.229
377	-86.838	-85.822	-84.726	-84.662	-85.732	-85.767	-87.136	-85.987	-86.134	-87.437	-86.287	-88.561	-86.943	-87.74	-87.286	-84.423	-77.627	-66.078	-67.204	-78.931	-85.476	-85.246	-86.356	-86.332	-87.537	-86.735	-85.619	-85.122	-86.02	-85.863	-85.638	-87.436	-86.262	-86.629	-87.735	-86.113	-86.785	-86.412	-85.88	-85.795	-87.53	-86.667	-86.358	-86.43	-87.456	-86.739	-85.673	-87.48	-85.878
378	-84.566	-86.415	-87.545	-86.89	-86.827	-86.697	-86.039	-86.679	-85.072	-86.032	-85.721	-86.565	-86.999	-86.187	-86.522	-84.926	-79.53	-66.057	-66.405	-78.833	-85.782	-86.225	-87.619	-85.917	-87.308	-86.991	-86.978	-86.409	-86.521	-87.351	-86.945	-86.826	-86.943	-85.074	-85.814	-86.04	-84.069	-85.376	-86.414	-86.874	-86.238	-86.481	-87.404	-87.035	-86.538	-85.793	-86.41	-85.251	-86.642
379	-86.786	-87.599	-88.139	-85.772	-85.892	-84.414	-85.78	-86.793	-86.09	-87.134	-86.668	-86.462	-87.107	-86.733	-84.791	-84.586	-79.9	-66.132	-66.715	-77.799	-83.957	-86.976	-86.79	-87.081	-87.406	-86.523	-85.037	-86.538	-86.074	-86.591	-88.223	-86.871	-85.975	-85.83	-86.023	-85.621	-86.518	-87.523	-87.393	-86.717	-86.164	-86.835	-84.978	-85.863	-87.918	-86.88	-87.713	-87.543	-87.203
380	-85.818	-85.842	-86.117	-86.937	-86.49	-86.174	-87.213	-87.343	-86.164	-87.105	-87.776	-87.161	-87.202	-88.039	-85.975	-84.146	-77.678	-66.014	-66.668	-77.977	-85.326	-85.786	-87.137	-86.786	-87.146	-86.166	-87.548	-86.938	-84.406	-85.691	-85.248	-86.328	-87.667	-86.51	-86.376	-85.789	-87.995	-84.932	-83.963	-86.063	-87.15	-86.282	-84.986	-87.541	-85.667	-86.613	-87.544	-85.525	-86.474
381	-86.019	-87.197	-87.944	-86.796	-86.681	-87.766	-87.313	-85.12	-86.952	-86.786	-87.485	-85.796	-86.068	-85.092	-87.188	-86.226	-77.86	-65.853	-66.151	-77.182	-86.532	-87.869	-86.219	-86.693	-87.048	-86.083	-86.835	-84.627	-87.19	-87.358	-87.675	-85.942	-85.938	-87.689	-86.878	-85.685	-87.044	-86.479	-86.689	-87.039	-86.954	-86.519	-86.372	-85.474	-87.408	-86.987	-86.642	-86.467	-86.794
382	-86.953	-86.488	-85.914	-88.099	-87.923	-86.064	-85.129	-88.192	-85.719	-86.952	-86.371	-86.475	-86.592	-86.259	-85.936	-85.772	-77.728	-65.919	-66.072	-78.593	-85.421	-87.028	-86.627	-86.21	-85.384	-85.391	-85.919	-86.689	-87.632	-85.573	-85.648	-85.426	-86.207	-86.991	-86.161	-86.792	-86.538	-85.485	-86.562	-86.841	-86.828	-87.713	-84.982	-86.287	-86.992	-86.022	-86.28	-86.267	-86.356
383	-87.458	-85.796	-86.307	-86.944	-86.283	-86.377	-86.062	-87.716	-87.663	-87.634	-87.731	-86.433	-87.451	-87.293	-83.967	-84.193	-77.411	-65.74	-66.325	-78.066	-84.668	-87.041	-87.755	-84.866	-86.945	-87.48	-85.876	-86.264	-86.644	-86.613	-87.314	-86.223	-86.62	-88.573	-86.721	-85.29	-85.648	-87.247	-86.221	-86.783	-86.179	-85.769	-87.207	-87.388	-86.994	-87.135	-88.04	-85.871	-86.489
384	-87.629	-87.297	-85.535	-87.398	-85.824	-83.949	-87.592	-86.667	-86.479	-85.681	-85.728	-86.187	-88.057	-86.482	-84.457	-85.498	-79.671	-65.658	-66.357	-78.962	-84.916	-86.62	-85.992	-88.236	-86.018	-87	-86.17	-86.17	-86.566	-84.993	-86.287	-86.893	-87.362	-84.433	-86.135	-86.514	-85.926	-86.927	-86.725	-86.85	-85.694	-84.771	-85.696	-84.971	-85.734	-86.032	-87.108	-87.552	-84.823
385	-86.8	-86.327	-86.431	-87.235	-87.498	-87.579	-87.957	-85.445	-88.095	-87.914	-87.297	-87.348	-87.496	-85.827	-86.539	-84.022	-77.889	-65.822	-66.271	-77.59	-86.33	-86.287	-86.871	-87.479	-86.772	-86.418	-86.216	-86.26	-87.824	-87.241	-87.598	-86.354	-85.872	-82.897	-86.83	-87.965	-86.308	-87.619	-85.344	-87.106	-87.199	-87.241	-87.684	-86.381	-86.036	-88.102	-86.262	-85.299	-85.745
386	-86.74	-86.948	-86.822	-87.542	-87.2	-85.925	-86.726	-85.629	-86.357	-86.685	-87.313	-87.453	-86.825	-86.012	-86.032	-82.863	-76.551	-65.677	-65.858	-77.662	-85.479	-87.353	-84.481	-86.684	-85.089	-83.543	-86.743	-87.776	-86.873	-87.252	-86.219	-85.627	-86.186	-86.882	-86.846	-86.423	-86.434	-88.04	-85.931	-86.225	-86.726	-86.889	-87.144	-83.498	-86.83	-87.436	-85.935	-85.351	-85.57
387	-87.098	-86.477	-85.816	-85.392	-86.08	-87.756	-86.373	-87.152	-85.895	-86.677	-86.121	-86.84	-86.531	-86.329	-86.955	-84.067	-80.059	-65.553	-65.783	-77.699	-86.923	-85.933	-86.085	-87.146	-84.241	-86.262	-85.301	-85.035	-87.181	-85.242	-87.15	-88.138	-87.101	-87.43	-85.821	-85.283	-86.258	-87.29	-86.229	-84.256	-85.144	-87.441	-86.133	-85.588	-86.951	-87.769	-86.282	-85.281	-85.045
388	-86.833	-85.966	-87.694	-85.578	-88.09	-87.861	-86.895	-85.534	-86.235	-86.359	-86.082	-87.085	-85.721	-87.535	-85.097	-83.531	-79.889	-65.447	-65.477	-77.922	-83.422	-86.631	-87.294	-87.366	-86.528	-87.041	-85.435	-88.015	-87.969	-86.79	-87.042	-86.514	-86.873	-87.366	-84.971	-86.728	-86.978	-85.496	-86.476	-87.477	-86.562	-85.144	-87.093	-86.483	-87.108	-87.25	-87.146	-86.317	-85.389
389	-87.944	-86.625	-86.033	-87.058	-87.852	-85.934	-84.885	-86.379	-87.031	-86.185	-87.962	-87.367	-86.08	-86.585	-85.732	-84.177	-81.264	-65.685	-65.794	-77.763	-85.843	-84.816	-85.422	-86.83	-87.569	-86.741	-85.093	-85.732	-87.084	-86.638	-86.225	-86.223	-85.542	-86.425	-86.481	-86.276	-87.263	-86.356	-86.076	-86.175	-87.552	-86.28	-86.21	-86.07	-88.337	-86.214	-85.248	-87.384	-85.975
390	-88.418	-86.842	-86.012	-86.112	-88.37	-86.331	-86.581	-86.281	-87.535	-87.304	-86.164	-85.223	-86.668	-86.52	-86.899	-88.183	-86.459	-69.484	-65.542	-82.335	-87.784	-86.306	-86.586	-86.159	-88.708	-85.841	-85.24	-86.459	-86.934	-87.502	-87.506	-86.361	-85.887	-88.111	-85.353	-87.307	-86.43	-86.885	-84.821	-85.667	-86.479	-85.696	-86.844	-87.623	-86.878	-86.615	-86.483	-86.996	-85.584
391	-85.201	-85.498	-87.311	-87.131	-85.879	-87.491	-86.614	-86.681	-85.792	-86.185	-86.519	-87.188	-86.435	-85.482	-87.35	-86.226	-83.89	-69.826	-65.447	-83.53	-85.725	-86.534	-87.456	-87.144	-85.68	-86.361	-85.892	-86.894	-87.49	-87.482	-87.028	-86.797	-84.875	-86.06	-86.313	-87.338	-84.779	-87.856	-86.275	-86.016	-86.94	-86.775	-85.823	-87.755	-85.472	-86.063	-85.189	-86.219	-85.625
392	-86.903	-85.84	-85.502	-85.886	-86.842	-86.791	-85.249	-87.633	-87.289	-86.11	-87.347	-85.084	-87.97	-86.307	-85.423	-87.435	-86.172	-69.536	-65.553	-82.766	-86.774	-87.261	-85.387	-86.527	-86.022	-87.554	-85.025	-86.326	-85.817	-88.158	-86.689	-88.132	-86.582	-86.26	-86.221	-86.083	-86.023	-85.645	-85.782	-87.813	-86.065	-86.615	-87.21	-87.033	-86.43	-86.591	-84.568	-85.915	-85.645
393	-86.47	-86.833	-85.596	-86.114	-86.033	-86.473	-86.23	-86.128	-86.787	-87.054	-87.031	-85.145	-86.795	-86.039	-86.331	-83.729	-87.245	-69.443	-65.596	-81.973	-86.317	-86.725	-86.016	-85.492	-85.144	-86.949	-87.454	-87.81	-86.991	-87.198	-86.898	-86.985	-85.393	-85.743	-86.721	-84.433	-86.234	-86.416	-86.841	-85.494	-85.878	-86.696	-87.459	-85.38	-86.923	-86.637	-86.374	-86.516	-88.085
394	-87.483	-87.043	-85.746	-86.174	-87.859	-85.975	-87.774	-86.019	-87.447	-85.201	-87.69	-86.672	-86.844	-87.5	-86.265	-86.16	-87.406	-69.535	-65.488	-83.478	-84.185	-86.487	-86.286	-86.98	-86.372	-86.684	-85.745	-84.456	-88.63	-87.097	-84.587	-87.183	-87.954	-85.981	-88.006	-85.628	-86.779	-87.441	-86.943	-86.894	-87.506	-86.826	-87.263	-86.577	-86.824	-86.409	-87.399	-87.457	-86.358
395	-86.59	-85.449	-88.005	-86.287	-86.167	-84.56	-86.52	-87.352	-87.679	-85.975	-84.824	-87.433	-87.716	-87.431	-85.539	-85.815	-86.324	-69.682	-65.598	-82.126	-84.31	-86.133	-87.922	-86.407	-86.947	-86.799	-86.786	-86.954	-87.439	-85.727	-85.444	-87.78	-86.728	-87.36	-86.745	-86.478	-86.514	-86.276	-85.347	-85.618	-85.076	-86.23	-85.087	-85.49	-87.686	-86.527	-87.254	-85.992	-86.626
396	-86.786	-86.883	-87.411	-86.579	-85.744	-86.93	-86.583	-86.224	-85.243	-85.916	-85.818	-86.625	-87.825	-86.274	-86.981	-87.829	-87.131	-69.034	-65.715	-83.474	-86.83	-86.372	-86.923	-85.645	-86.775	-86.229	-86.308	-86.421	-86.089	-86.469	-87.155	-85.99	-85.278	-86.419	-86.031	-85.393	-87.104	-86.982	-86.37	-86.673	-86.799	-87.55	-85.872	-84.635	-86.626	-87.285	-84.133	-86.567	-85.979
397	-87.622	-86.189	-86.568	-86.437	-84.356	-87.056	-86.565	-85.767	-85.831	-86.955	-86.789	-86.437	-86.776	-86.437	-85.87	-86.359	-86.262	-69.767	-65.467	-83.476	-86.41	-87.535	-86.824	-86.016	-87.439	-86.188	-86.409	-86.317	-86.775	-86.335	-86.286	-85.97	-85.619	-86.562	-86.723	-85.63	-85.694	-88.315	-86.487	-87.5	-86.618	-86.746	-85.734	-85.685	-87.351	-86.841	-86.072	-87.026	-84.431
398	-87.688	-86.793	-86.884	-86.946	-87.197	-87.206	-86.771	-87.259	-87.161	-86.999	-85.633	-86.842	-86.285	-86.334	-88.233	-87.098	-84.993	-69.661	-65.429	-83.325	-85.74	-86.306	-87.239	-86.725	-86.323	-85.845	-86.124	-86.666	-85.52	-85.333	-86.642	-87.537	-85.673	-86.078	-86.525	-87.258	-87.384	-85.696	-86.667	-85.298	-87.897	-86.258	-87.395	-86.018	-85.296	-87.185	-84.782	-86.216	-86.573
399	-86.471	-86.114	-86.668	-86.217	-86.587	-85.199	-86.835	-86.924	-86.836	-84.717	-86.643	-87.544	-84.735	-85.672	-86.311	-86.384	-85.536	-69.684	-65.581	-84.618	-86.949	-86.41	-85.353	-86.534	-85.497	-86.166	-87.258	-85.78	-86.591	-85.786	-87.528	-85.732	-86.514	-86.306	-85.071	-85.676	-86.409	-87.664	-84.508	-86.177	-85.775	-86.633	-86.26	-86.111	-86.883	-87.43	-87.386	-87.144	-86.258
400	-87.538	-86.375	-87.132	-84.981	-85.332	-86.42	-86.583	-85.772	-86.433	-86.117	-84.569	-86.742	-87.545	-86.42	-87.412	-85.934	-85.281	-69.704	-65.562	-83.121	-85.144	-86.933	-87.45	-86.68	-85.29	-87.728	-86.617	-87.71	-84.975	-86.02	-84.404	-86.317	-87.247	-86.927	-86.262	-85.4	-87.305	-87.386	-85.231	-87.73	-86.483	-86.229	-85.775	-87.486	-86.732	-86.577	-85.924	-87.236	-86.361
401	-87.489	-86.574	-86.288	-86.63	-87.25	-87.08	-87.154	-85.074	-87.24	-86.46	-87.483	-85.923	-87.494	-87.056	-86.375	-86.944	-85.522	-69.334	-65.982	-82.858	-86.223	-87.292	-86.378	-86.991	-86.229	-86.115	-86.638	-86.938	-86.671	-86.07	-86.358	-87.355	-87.046	-84.587	-86.367	-86.615	-86.116	-86.566	-86.168	-87.785	-84.458	-86.687	-87.344	-86.735	-87.364	-85.865	-85.285	-86.799	-85.324
402	-85.345	-86.062	-86.091	-87.1	-87.1	-87.158	-88.101	-86.926	-86.953	-86.988	-86.475	-87.309	-87.038	-86.733	-87.627	-85.131	-84.921	-69.927	-65.83	-83.42	-86.282	-86.372	-86.317	-87.362	-86.613	-86.775	-85.768	-85.673	-87.678	-86.326	-86.212	-84.84	-85.961	-86.423	-86.432	-85.885	-86.58	-85.647	-87.082	-87.532	-85.296	-87.388	-87.432	-87.358	-87.028	-85.68	-87.198	-87.135	-86.62
403	-85.916	-85.55	-85.78	-86.46	-86.875	-86.775	-85.987	-85.884	-83.964	-85.688	-86.316	-86.424	-85.197	-86.892	-87.309	-87.478	-86.779	-69.682	-65.856	-83.025	-87.03	-86.317	-86.409	-86.541	-86.843	-87.775	-86.721	-86.115	-87.108	-85.731	-86.354	-87.243	-86.989	-87.101	-87.084	-86.902	-85.874	-86.77	-85.738	-85.917	-84.661	-87.298	-87.537	-87.133	-86.407	-87.157	-87.106	-87.196	-85.582
404	-87.864	-86.187	-86.677	-86.311	-85.879	-86.833	-85.245	-87.197	-87.618	-87.19	-84.582	-85.668	-85.036	-86.583	-86.872	-86.537	-86.938	-69.855	-65.844	-83.211	-86.615	-87.337	-85.734	-86.022	-86.127	-85.497	-86.076	-87.25	-86.828	-86.476	-87.051	-86.983	-85.299	-86.689	-86.947	-86.17	-86.678	-87.597	-84.889	-86.319	-86.034	-86.794	-86.476	-86.324	-86.319	-86.936	-86.682	-84.982	-85.49
405	-87.725	-86.086	-86.208	-86.082	-88.008	-85.975	-84.42	-86.881	-86.733	-86.995	-85.886	-88.041	-85.987	-86.331	-86.424	-86.574	-85.248	-69.983	-65.685	-82.585	-86.832	-86.485	-85.922	-86.419	-87.406	-86.532	-85.274	-85.433	-86.427	-86.216	-86.591	-86.379	-85.731	-87.911	-86.287	-87.351	-85.74	-87.051	-87.491	-85.929	-86.695	-86.186	-84.57	-86.891	-85.628	-85.68	-87.03	-84.733	-85.527
406	-87.545	-86.667	-86.379	-87.457	-86.42	-86.355	-86.57	-85.282	-87.195	-86.121	-87.625	-86.787	-86.235	-87.761	-85.571	-85.179	-88.038	-70.073	-65.991	-82.656	-87.312	-87.731	-86.642	-86.354	-84.825	-86.374	-84.777	-85.986	-86.834	-86.695	-86.063	-87.441	-86.846	-86.931	-86.273	-87.39	-86.089	-86.089	-85.771	-85.349	-87.308	-87.005	-87.436	-86.333	-84.663	-86.467	-87.133	-86.564	-86.637
407	-87.138	-86.235	-86.47	-87.211	-87.211	-85.732	-86.134	-86.384	-88.622	-86.21	-85.694	-86.668	-87.69	-86.941	-87.919	-86.696	-86.887	-69.981	-65.934	-82.472	-84.782	-85.628	-85.483	-87.388	-87.097	-86.88	-85.577	-84.766	-85.817	-88.174	-85.296	-86.324	-87.873	-85.78	-86.934	-85.981	-86.613	-86.463	-86.079	-85.239	-87.395	-86.487	-86.947	-85.176	-87.185	-87.578	-86.719	-86.369	-87.196
408	-87.583	-85.993	-86.928	-86.279	-87.237	-87.627	-86.946	-85.986	-86.742	-86.473	-86.167	-86.786	-86.674	-87.505	-86.235	-86.384	-86.569	-70.026	-66.043	-84.993	-85.977	-87.758	-86.315	-86.317	-86.534	-87.028	-87.037	-85.274	-86.992	-85.274	-86.734	-87.29	-85.826	-85.222	-86.726	-86.945	-86.483	-87.048	-87.666	-86.98	-86.584	-87.148	-86.514	-86.573	-87.259	-86.258	-86.258	-87.437	-85.88
409	-86.428	-86.791	-87.809	-85.249	-87.393	-86.875	-86.943	-88.918	-85.938	-86.775	-86.285	-85.648	-87.096	-87.154	-85.541	-85.925	-87.203	-69.76	-66.148	-82.634	-84.869	-87.367	-87.552	-85.582	-87.201	-87.081	-86.418	-87.082	-86.258	-85.148	-86.929	-86.631	-87.03	-86.284	-87.239	-85.696	-86.635	-86.425	-85.97	-85.942	-86.626	-87.256	-84.868	-86.675	-85.891	-86.721	-86.577	-84.522	-86.419
410	-87.531	-86.114	-87.293	-86.015	-84.983	-86.091	-85.642	-86.733	-85.473	-87.766	-85.498	-86.988	-86.075	-87.08	-85.249	-86.874	-86.996	-70.231	-66.108	-83.492	-85.63	-87.342	-86.33	-87.733	-86.828	-86.68	-86.794	-87.079	-84.941	-86.88	-87.254	-86.175	-87.104	-86.328	-84.764	-84.585	-85.928	-87.393	-86.434	-85.384	-86.992	-84.428	-87.082	-85.385	-85.885	-86.591	-86.479	-86.873	-87.351
411	-87.711	-86.471	-85.986	-86.645	-84.919	-84.885	-86.574	-85.939	-85.921	-84.536	-88.284	-87.138	-85.875	-86.696	-86.513	-88.149	-84.72	-70.008	-66.005	-83.536	-86.525	-87.039	-86.381	-86.527	-86.797	-85.889	-86.41	-85.92	-86.741	-87.682	-88.278	-86.326	-87.402	-87.044	-85.88	-86.591	-86.883	-85.301	-86.122	-84.088	-86.079	-87.862	-85.531	-85.747	-86.31	-85.096	-85.977	-86.894	-88.127
412	-86.724	-86.415	-85.975	-84.712	-86.568	-88.246	-87.535	-85.829	-87.186	-87.716	-87.348	-86.742	-87.725	-85.649	-86.139	-85.425	-85.687	-70.357	-66.148	-83.481	-87.259	-84.659	-83.968	-86.575	-85.544	-86.412	-86.998	-85.843	-86.214	-85.834	-87.623	-85.834	-86.321	-86.136	-84.681	-85.977	-85.373	-86.994	-86.332	-87.205	-87.048	-85.889	-85.393	-86.478	-87.504	-86.678	-86.129	-87.998	-87.205
413	-85.743	-85.179	-86.422	-86.851	-86.486	-86.567	-86.017	-86.727	-87.338	-86.884	-87.347	-86.676	-85.879	-87.152	-87.402	-87.003	-87.192	-70.3	-65.953	-84.528	-86.622	-86.839	-87.026	-85.581	-86.37	-87.104	-85.422	-85.731	-86.768	-84.686	-86.111	-86.936	-87.388	-85.742	-86.68	-86.219	-87.461	-86.163	-88.111	-88.272	-86.631	-86.943	-85.779	-86.691	-86.324	-85.196	-86.684	-86.276	-87.55
414	-87.431	-87.64	-86.567	-87.317	-84.78	-85.293	-86.13	-86.484	-85.243	-87.852	-86.881	-86.736	-86.697	-86.09	-86.371	-87.049	-86.976	-70.082	-66.063	-83.191	-87.005	-86.472	-86.164	-85.342	-87.6	-86.521	-85.678	-86.635	-87.554	-84.472	-85.376	-86.372	-86.025	-86.067	-86.423	-84.74	-85.093	-86.367	-87.31	-87.03	-87.669	-87.261	-86.843	-85.575	-85.222	-87.445	-85.529	-87.678	-87.535
415	-87.352	-85.282	-87.547	-86.877	-84.835	-87.458	-86.466	-87.045	-85.772	-85.694	-86.979	-85.87	-86.184	-87.64	-85.397	-87.206	-85.988	-70.179	-66.114	-83.838	-87.05	-85.933	-87.347	-87.676	-85.919	-87.093	-87.355	-85.775	-85.819	-87.411	-87.09	-86.219	-86.954	-86.378	-87.292	-86.356	-86.326	-87.198	-87.157	-86.936	-84.465	-86.575	-85.189	-86.011	-87.546	-86.209	-86.286	-84.528	-87.571
416	-85.475	-85.598	-86.48	-86.683	-85.721	-85.394	-87.199	-86.49	-88.957	-87.102	-86.226	-87.774	-86.697	-87.151	-85.989	-85.683	-84.088	-70.224	-66.318	-84.069	-86.998	-84.919	-86.381	-84.088	-86.216	-86.214	-87.236	-86.642	-87.523	-86.83	-87.042	-86.689	-85.524	-85.845	-86.085	-87.619	-86.487	-84.463	-86.161	-87.051	-86.029	-86.483	-84.786	-85.671	-85.446	-87.437	-85.285	-86.996	-84.98
417	-85.842	-87.004	-88.059	-85.79	-85.323	-87.089	-86.874	-86.182	-86.263	-87.047	-86.827	-85.438	-86.939	-86.668	-86.795	-85.677	-85.421	-70.275	-66.486	-82.303	-86.354	-87.908	-86.012	-85.632	-85.272	-87.142	-85.732	-85.584	-87.86	-86.746	-87.252	-84.629	-86.839	-87.9	-87.853	-86.519	-86.018	-86.138	-87.499	-85.933	-86.489	-87.108	-85.92	-86.129	-85.869	-88.105	-85.437	-87.051	-84.43
418	-88.242	-87.145	-87.085	-86.239	-86.426	-87.197	-86.581	-86.742	-88.519	-85.677	-86.614	-86.542	-84.626	-87.136	-87.341	-86.844	-86.023	-70.57	-66.444	-83.379	-87.245	-85.869	-86.472	-86.891	-87.673	-86.209	-86.562	-87.238	-86.28	-86.479	-86.577	-86.786	-86.227	-87.876	-86.483	-84.978	-86.848	-85.08	-85.181	-84.518	-86.21	-86.079	-86.786	-85.032	-87.236	-84.62	-85.588	-85.876	-84.834
419	-87.809	-87.501	-87.087	-85.733	-86.535	-85.425	-85.675	-87.202	-86.619	-87.288	-86.513	-86.515	-87.555	-87.102	-86.331	-85.471	-86.465	-70.632	-66.466	-82.333	-86.687	-87.366	-87.393	-86.489	-86.458	-85.226	-86.794	-85.483	-86.666	-86.673	-86.367	-86.927	-87.002	-86.633	-86.696	-85.738	-86.21	-85.968	-85.867	-86.785	-87.084	-85.63	-86.181	-87.628	-87.41	-87.312	-86.743	-86.635	-84.764
420	-86.592	-85.735	-87.134	-86.937	-87.35	-85.984	-85.943	-85.399	-85.535	-86.529	-85.895	-86.433	-86.331	-87.756	-87.618	-87.91	-85.171	-70.399	-66.327	-84.124	-85.093	-85.183	-86.262	-86.936	-85.38	-85.926	-86.536	-87.484	-86.976	-87.342	-87.236	-86.034	-86.089	-87.298	-86.768	-86.332	-86.23	-87.876	-86.889	-85.647	-85.385	-87.033	-85.487	-84.882	-84.574	-87.051	-85.337	-86.589	-87.144
421	-85.89	-86.334	-86.825	-86.386	-86.614	-87.147	-86.233	-86.742	-87.25	-86.72	-87.405	-85.026	-86.268	-85.275	-87.633	-86.357	-84.572	-70.769	-66.477	-84.355	-85.235	-85.043	-87.037	-85.917	-87.436	-87.5	-87.316	-86.728	-85.54	-86.691	-87.254	-85.476	-87.299	-87.626	-86.159	-85.421	-86.356	-85.533	-87.159	-88.185	-87.569	-87.314	-85.795	-85.937	-85.248	-86.469	-86.161	-84.987	-85.815
422	-86.735	-85.767	-87.899	-86.433	-87.67	-86.979	-87.244	-87.857	-84.47	-86.322	-87.625	-88.051	-87.624	-86.139	-86.277	-85.354	-86.409	-70.863	-66.681	-84.914	-85.525	-86.671	-84.791	-87.144	-87.346	-88.49	-87.095	-86.633	-86.519	-87.288	-86.312	-85.034	-86.53	-86.43	-86.421	-88.061	-85.974	-86.465	-85.63	-87	-85.135	-85.669	-84.241	-87	-85.872	-85.096	-87.16	-87.258	-86.436
423	-88.237	-86.334	-87.694	-85.914	-86.776	-88.005	-86.872	-86.903	-88.085	-86.037	-86.362	-85.879	-86.368	-88.108	-86.136	-86.073	-85.872	-70.685	-66.616	-82.683	-84.557	-85.628	-86.942	-86.164	-86.412	-86.983	-86.644	-86.982	-86.577	-85.424	-86.166	-85.071	-85.669	-86.682	-86.898	-86.635	-86.622	-86.234	-87.619	-86.067	-87.384	-87.039	-86.269	-86.834	-86.036	-86.631	-86.582	-86.777	-86.332
424	-87.295	-87.694	-86.769	-86.466	-87.723	-86.283	-87.62	-86.368	-87.811	-87.237	-86.539	-85.866	-87.5	-85.964	-86.277	-85.569	-86.629	-71.429	-67.616	-82.843	-87.526	-87.243	-87.532	-86.12	-85.619	-87.25	-85.597	-88.187	-86.58	-86.743	-85.963	-83.722	-87.499	-86.378	-87.395	-86.624	-85.731	-86.843	-87.461	-87.693	-87.632	-87.351	-86.682	-85.975	-87.033	-86.276	-86.47	-87.73	-87.437
425	-87.35	-87.042	-85.488	-86.422	-85.923	-86.03	-86.935	-87.001	-85.778	-86.162	-84.181	-86.831	-86.185	-86.468	-86.375	-87.26	-86.083	-71.136	-67.428	-82.535	-86.33	-86.717	-87.258	-86.534	-86.846	-85.963	-86.978	-85.983	-86.354	-86.227	-85.579	-87.813	-85.685	-87.198	-86.666	-86.682	-85.775	-86.626	-85.782	-86.079	-86.735	-86.992	-86.409	-87.091	-84.41	-87.131	-87.459	-86.018	-86.58
426	-86.672	-86.955	-83.956	-87.446	-85.73	-86.019	-86.529	-85.833	-86.979	-84.765	-86.59	-86.311	-85.824	-87.054	-85.978	-86.831	-86.586	-71.659	-67.458	-84.265	-87.34	-85.732	-87.093	-87.25	-88.243	-86.385	-85.588	-85.691	-86.951	-86.626	-86.577	-86.236	-86.696	-84.588	-86.945	-86.739	-85.13	-87.347	-88.521	-86.985	-86.326	-86.629	-86.025	-86.212	-87.586	-87.285	-86.835	-85.525	-86.925
427	-85.934	-86.261	-85.48	-87.59	-86.89	-85.723	-85.984	-86.618	-84.637	-86.519	-86.23	-85.403	-86.731	-85.864	-85.64	-86.874	-86.312	-70.928	-67.206	-84.305	-86.111	-85.828	-86.792	-85.937	-87.362	-85.977	-85.938	-86.061	-85.394	-84.371	-87.826	-86.741	-87.307	-86.982	-87.088	-86.089	-86.723	-86.929	-83.547	-85.795	-85.52	-86.381	-86.434	-86.573	-86.566	-86.586	-85.426	-85.396	-86.848
428	-87.943	-85.776	-88.09	-87.04	-87.779	-87.668	-84.735	-86.471	-86.641	-87.103	-86.944	-84.523	-87.636	-86.477	-86.769	-87.665	-87.856	-71.666	-67.316	-84.967	-86.258	-87.546	-86.737	-83.841	-84.982	-86.828	-87.404	-85.815	-84.301	-85.961	-84.937	-87.241	-86.525	-85.966	-85.067	-86.173	-86.023	-86.109	-86.434	-83.948	-86.324	-87.432	-86.319	-86.779	-86.885	-86.671	-86.832	-85.729	-85.889
429	-86.171	-87.197	-87.874	-85.93	-86.08	-87.102	-86.791	-86.114	-86.43	-85.943	-85.69	-87.262	-85.631	-86.886	-86.09	-86.037	-86.17	-71.8	-67.509	-84.941	-85.876	-85.29	-85.426	-85.641	-87.497	-86.781	-86.518	-85.731	-85.835	-86.525	-84.472	-85.632	-86.168	-85.696	-87.71	-86.684	-85.872	-87.392	-86.317	-87.765	-84.686	-84.761	-86.871	-85.874	-88.385	-87.662	-87.495	-86.321	-86.525
430	-86.274	-87.309	-86.174	-85.488	-88.059	-87.572	-85.733	-86.946	-86.082	-85.482	-83.908	-85.53	-85.893	-86.265	-86.984	-86.941	-85.288	-72.132	-68.16	-83.832	-87.459	-86.695	-86.256	-86.567	-85.841	-87.778	-86.666	-85.676	-86.991	-86.287	-86.792	-85.021	-86.175	-87.091	-86.828	-87.05	-85.722	-87.715	-85.977	-83.999	-86.726	-86.164	-87.241	-85.451	-87.958	-86.116	-85.488	-86.675	-84.138
431	-87.866	-86.93	-85.833	-86.368	-85.739	-87.138	-85.971	-87.501	-86.086	-87.188	-85.719	-87.996	-88.09	-86.309	-86.993	-85.921	-85.727	-72.201	-68.619	-83.675	-86.94	-87.384	-85.287	-85.231	-86.061	-86.721	-87.082	-86.221	-85.279	-86.779	-86.525	-86.04	-87.851	-85.281	-86.36	-85.428	-86.177	-86.891	-84.843	-86.472	-87.434	-86.737	-86.275	-85.582	-85.634	-87.108	-84.679	-86.954	-86.725
432	-87.029	-85.864	-86.023	-86.685	-86.798	-86.944	-87.734	-86.431	-86.941	-86.114	-86.825	-86.167	-86.384	-87.453	-85.976	-86.073	-84.622	-73.06	-68.94	-84.508	-85.593	-86.063	-87.033	-86.923	-86.276	-86.367	-86.354	-85.324	-87.238	-85.078	-85.076	-84.506	-87.183	-86.379	-86.069	-86.669	-87.437	-85.83	-87.366	-87.234	-86.372	-85.534	-85.041	-85.869	-86.569	-84.191	-85.249	-86.952	-86.686
433	-87.309	-86.977	-85.546	-85.227	-87.402	-85.443	-86.924	-86.683	-85.186	-85.438	-85.62	-86.894	-85.381	-84.621	-86.42	-86.023	-86.691	-73.13	-69.038	-85.122	-83.556	-86.521	-87.21	-86.36	-86.333	-87.537	-87.488	-87.131	-86.743	-86.527	-86.172	-86.9	-87.399	-85.538	-85.828	-86.465	-87.479	-86.795	-86.116	-87.194	-86.826	-84.966	-87.637	-87.5	-86.267	-87.196	-87.541	-86.312	-85.497
434	-87.345	-86.13	-87.503	-87.955	-85.397	-86.274	-87.006	-86.079	-86.632	-86.488	-87.394	-85.541	-87.047	-84.762	-86.473	-84.56	-83.653	-72.794	-68.549	-85.22	-87.541	-84.535	-86.127	-85.871	-87.307	-87.048	-87.817	-84.463	-86.788	-85.497	-86.011	-86.824	-85.621	-87.15	-84.371	-86.794	-85.636	-86.172	-87.303	-87.099	-87.099	-87.573	-85.832	-86.469	-85.387	-85.226	-86.73	-87.958	-85.547
435	-87.08	-87.462	-86.718	-87.004	-87.239	-86.517	-85.893	-85.939	-86.431	-87.049	-86.63	-86.265	-85.297	-87.997	-87.1	-85.873	-87.972	-73.2	-69.145	-83.097	-87.598	-86.837	-86.571	-88.477	-85.47	-86.79	-87.917	-85.795	-85.43	-86.118	-87.5	-87.239	-88.292	-85.494	-86.629	-86.571	-85.38	-86.887	-87.546	-85.431	-86.945	-85.648	-86.122	-86.487	-86.372	-87.104	-85.45	-86.328	-84.72
436	-87.082	-87.239	-86.872	-86.529	-87.262	-85.888	-87.711	-85.883	-86.413	-85.138	-86.93	-86.088	-85.3	-85.186	-85.619	-87.683	-87.344	-72.803	-69.404	-84.178	-86.161	-87.057	-87.758	-86.777	-85.037	-86.232	-86.996	-86.532	-86.885	-87.965	-86.88	-86.933	-85.834	-86.434	-87.347	-86.832	-87.187	-86.669	-86.063	-85.494	-84.827	-86.069	-86.635	-86.186	-86.02	-85.301	-87.296	-86.828	-87.097
437	-87.579	-87.358	-86.46	-86.993	-87.412	-85.3	-86.999	-88.19	-87.681	-87.694	-86.311	-87.042	-85.864	-86.977	-87.347	-87.08	-87.09	-87.079	-86.385	-87.19	-85.586	-86.33	-86.573	-84.713	-67.176	-67.136	-85.889	-86.566	-86.085	-84.711	-87.804	-86.835	-87.358	-85.479	-86.925	-87.965	-85.779	-86.207	-87.097	-88.178	-87.662	-87.58	-86.719	-87.804	-88.514	-87.033	-88.634	-87.003	-85.928
438	-87.972	-86.366	-87.725	-86.263	-86.324	-88.515	-88.09	-85.982	-87.907	-87.21	-86.926	-87.718	-87.437	-87.347	-87.199	-86.215	-86.432	-86.952	-86.429	-88.323	-85.771	-85.641	-87.856	-81.612	-67.093	-71.885	-88.187	-87.294	-84.84	-87.13	-86.839	-87.084	-87.247	-87.486	-87.873	-87.49	-87.502	-88.205	-88.341	-86.381	-86.485	-88.198	-85.422	-85.249	-86.947	-86.696	-87.084	-87.005	-87.046
439	-86.771	-87.191	-87.24	-85.482	-86.798	-86.668	-86.667	-87.152	-86.477	-86.875	-87.553	-86.41	-86.724	-88.188	-87.852	-87.096	-86.04	-87.639	-86.04	-87.528	-86.418	-85.773	-87.461	-82.333	-67.288	-70.632	-86.73	-86.416	-85.623	-87.401	-87.386	-85.643	-87.355	-86.478	-88.002	-86.536	-86.173	-87.252	-85.671	-87.858	-85.34	-86.385	-88.292	-86.479	-86.225	-87.644	-85.57	-87.831	-87.36
440	-87.2	-87.536	-87.151	-87.191	-87.161	-86.524	-87.786	-86.531	-87.955	-86.99	-87.143	-86.466	-87.35	-87.19	-86.729	-85.631	-86.902	-86.832	-87.099	-87.482	-84.511	-85.398	-86.278	-83.209	-66.933	-70.146	-87.817	-86.783	-84.777	-87.337	-86.871	-86.876	-87.619	-87.142	-86.772	-87.862	-87.36	-86.458	-87.104	-88.566	-87.079	-86.777	-88.087	-87.408	-87.448	-87.305	-86.575	-86.284	-87.037
441	-85.489	-87.485	-85.966	-86.42	-86.572	-87.414	-86.643	-87.451	-86.137	-88.758	-88.286	-87.315	-86.578	-86.324	-87.579	-87.62	-86.116	-85.845	-87.288	-87.303	-85.374	-85.494	-85.938	-84.666	-67.235	-69.734	-86.087	-86.323	-85.501	-87.399	-86.172	-86.541	-86.04	-87.457	-88.089	-84.886	-86.996	-88.52	-86.933	-86.074	-87.457	-86.693	-83.961	-87.201	-86.166	-86.124	-86.034	-87.19	-87.867
442	-87.304	-86.408	-88.199	-85.884	-88.517	-87.394	-88.469	-86.117	-87.645	-86.953	-86.137	-86.778	-86.08	-87.576	-87.507	-86.981	-87.108	-87.346	-87.713	-86.571	-84.508	-84.72	-86.512	-82.386	-66.95	-72.364	-86.354	-85.536	-84.004	-86.065	-87.459	-88.389	-86.467	-88.243	-87.922	-86.582	-87.399	-86.983	-87.044	-87.9	-87.662	-86.673	-87.36	-86.571	-88.205	-87.358	-86.934	-86.28	-85.544
443	-87.293	-86.845	-87.047	-87.042	-86.941	-86.47	-86.924	-87.038	-87.206	-85.095	-85.587	-86.524	-87.964	-88.569	-87.551	-88.035	-87.623	-87.486	-87.619	-86.313	-85.814	-83.222	-85.394	-75.275	-67.007	-81.543	-85.533	-84.469	-87.493	-86.589	-85.499	-85.287	-86.982	-87.432	-87.452	-85.497	-86.591	-86.898	-85.246	-87.667	-87.541	-87.086	-86.83	-86.207	-87.388	-87.782	-86.843	-86.821	-87.099
444	-86.977	-88.275	-87.925	-86.789	-87.964	-86.224	-86.742	-87.147	-87.451	-87.04	-86.67	-86.639	-87.087	-86.744	-87.553	-87.138	-87.14	-87.142	-87.543	-87.641	-87.617	-87.452	-82.339	-68.721	-67.3	-83.083	-84.25	-85.942	-86.17	-87.554	-87.635	-85.039	-86.824	-87.895	-87.259	-86.945	-87.591	-85.673	-87.079	-87.203	-86.843	-87.362	-88.267	-86.528	-85.863	-87.296	-84.93	-87.63	-87.399
445	-85.674	-85.884	-86.733	-86.459	-87.861	-87.458	-86.32	-86.537	-87.526	-87.594	-85.966	-86.132	-87.029	-87.485	-86.726	-88.569	-86.461	-85.885	-85.791	-86.841	-84.068	-82.765	-72.586	-67.441	-78.539	-82.711	-86.528	-86.225	-87.831	-87.833	-86.372	-87.055	-86.481	-85.52	-87.041	-87.263	-87.358	-88.196	-88.085	-86.735	-86.781	-86.898	-86.308	-85.882	-87.29	-86.896	-86.584	-87.833	-86.898
446	-88.097	-87.032	-87.914	-87.738	-87.527	-87.685	-87.107	-85.289	-86.798	-86.842	-87.768	-86.268	-88.001	-86.359	-87.368	-85.914	-85.488	-86.676	-86.126	-84.62	-82.681	-84.303	-66.882	-69.538	-86.726	-81.782	-84.967	-86.124	-85.826	-85.929	-86.376	-87.002	-87.554	-87.402	-87.454	-87.441	-86.36	-86.061	-87.086	-87.765	-86.983	-87.491	-87.402	-87.357	-86.992	-87.619	-86.945	-87.181	-87.402
447	-88.473	-86.333	-86.59	-87.757	-84.061	-86.888	-86.517	-87.857	-88.014	-87.627	-87.455	-86.888	-87.723	-87.367	-87.864	-86.84	-86.032	-85.394	-85.083	-86.423	-86.94	-70.051	-66.916	-84.893	-88.141	-87.691	-85.766	-85.333	-88.093	-87.25	-87.643	-85.872	-87.051	-87.541	-88.314	-87.495	-88.363	-85.775	-86.669	-86.834	-89.167	-86.885	-84.775	-86.73	-88.06	-88.367	-86.717	-88.1	-86.785
448	-88.53	-87.555	-87.624	-87.359	-85.927	-87.999	-87.293	-87.999	-88.419	-86.72	-87.356	-87.109	-87.289	-86.466	-86.833	-87.029	-88.049	-87.537	-86.743	-87.139	-76.627	-66.872	-78.986	-87.033	-87.644	-86.891	-86.133	-86.682	-86.617	-86.874	-88.335	-88.004	-86.423	-88.047	-87.588	-86.518	-87.046	-85.351	-87.488	-88.58	-87.081	-86.635	-85.272	-86.839	-87.554	-87.552	-86.458	-88.182	-86.637
449	-87.727	-88.32	-87.48	-86.588	-87.136	-86.259	-86.948	-86.981	-86.32	-86.93	-85.89	-85.229	-85.325	-87.453	-87.992	-86.316	-86.834	-87.943	-87.104	-82.29	-67.129	-72.659	-86.828	-86.723	-88.665	-86.768	-87.245	-86.58	-85.814	-87.207	-86.832	-87.589	-87.432	-87.48	-85.882	-86.848	-87.148	-87.947	-88.134	-87.577	-87.259	-86.172	-87.299	-86.945	-86.079	-88.061	-87.434	-85.349	-85.689
450	-86.176	-87.409	-87.961	-86.67	-86.307	-86.849	-87.293	-86.872	-86.899	-87.633	-87.107	-87.001	-87.879	-87.208	-87.72	-87.19	-86.476	-70.967	-66.892	-84.57	-87.477	-87.028	-87.09	-87.541	-87.153	-87	-87.541	-86.843	-87.971	-87.53	-87.578	-87.252	-86.772	-87.342	-86.644	-87.826	-87.337	-87.31	-85.128	-87.813	-87.104	-86.562	-86.485	-86.109	-87.09	-85.834	-85.575	-87.099	-85.88
451	-88.249	-87.821	-88.469	-85.628	-85.525	-85.64	-87.255	-85.688	-86.359	-88.149	-87.438	-85.02	-87.581	-85.225	-85.962	-86.27	-68.028	-66.678	-85.885	-86.225	-84.317	-84.782	-87.303	-86.378	-87.303	-87.48	-87.347	-85.581	-86.126	-86.77	-86.613	-88.385	-87.441	-88.415	-87.667	-86.768	-87.479	-86.273	-87.989	-86.335	-86.516	-86.584	-85.722	-88.371	-86.832	-87.205	-88.154	-86.898	-88.245
452	-87.145	-88.051	-87.255	-87.85	-86.926	-87.594	-87.489	-87.827	-86.784	-86.371	-86.48	-87.483	-86.776	-88.522	-82.118	-87.262	-73.279	-66.864	-82.613	-85.128	-83.354	-87.358	-87.5	-87.909	-87.477	-87.192	-87.041	-87.728	-86.188	-87.876	-87.71	-87.856	-86.538	-87.854	-87.506	-87.951	-87.055	-87.967	-86.562	-87.497	-87.482	-86.777	-85.595	-85.793	-87.782	-86.723	-86.734	-88.154	-85.674
453	-86.977	-88.061	-85.532	-88.24	-85.094	-87.944	-85.89	-84.826	-86.983	-87.446	-87.354	-88.106	-87.681	-87.027	-82.298	-85.976	-74.506	-66.729	-80.594	-84.413	-83.073	-87.292	-86.127	-87.6	-86.775	-87.961	-87.958	-85.685	-87.45	-86.308	-86.88	-87.461	-87.664	-88.289	-87.644	-87.201	-85.344	-87.247	-85.938	-86.027	-87.817	-86.882	-87.19	-85.992	-83.302	-86.536	-86.573	-87.543	-85.722
454	-86.771	-87.905	-86.357	-87.047	-86.576	-87.589	-87.5	-87.485	-86.897	-86.619	-86.026	-87.19	-85.431	-87.712	-83.904	-81.429	-78.111	-66.709	-77.533	-81.886	-81.039	-87.041	-85.786	-88.325	-86.432	-87.393	-86.461	-87.628	-88.104	-87.454	-87.691	-88.007	-88.391	-87.644	-87.497	-87.902	-88.485	-87.347	-87.577	-87.29	-87.965	-87.31	-86.061	-87.479	-85.638	-87.03	-87.991	-87.14	-86.689
455	-87.727	-87.158	-88.773	-87.105	-87.973	-88.061	-88.014	-87.711	-86.132	-87.549	-88.662	-86.125	-87.505	-86.324	-84.915	-82.582	-78.938	-66.866	-76.578	-81.8	-84.375	-86.209	-87.106	-88.52	-87.443	-87.337	-87.402	-87.03	-88.422	-85.667	-86.633	-87.312	-86.076	-86.118	-86.741	-87.294	-86.229	-87.865	-85.544	-86.876	-88.474	-86.483	-85.581	-87.541	-86.883	-86.746	-87.92	-86.423	-87.15
456	-87.309	-86.466	-88.088	-88.467	-87.195	-87.286	-85.868	-87.027	-86.791	-87.109	-87.594	-88.194	-87.052	-86.679	-85.978	-80.85	-80.77	-66.818	-72.107	-80.679	-86.469	-86.534	-85.623	-86.832	-88.38	-87.637	-87.945	-85.2	-86.569	-86.824	-86.219	-87.459	-85.736	-85.087	-85.743	-87.413	-85.933	-87.713	-87.569	-87.183	-87.49	-86.429	-87.002	-86.998	-86.179	-87.086	-87.36	-86.427	-87.491
457	-87.677	-86.178	-86.746	-86.639	-87.596	-87.618	-85.471	-87.027	-86.588	-87.966	-87.91	-88.101	-86.028	-85.785	-84.56	-81.88	-80.571	-66.928	-71.17	-80.611	-86.717	-87.082	-87.78	-87.733	-87.384	-85.867	-87.811	-88.134	-86.483	-87.09	-87.78	-86.584	-87.34	-87.477	-86.945	-86.777	-87.454	-86.521	-86.018	-87.153	-86.743	-85.034	-86.575	-88.04	-86.029	-86.719	-86.891	-87.635	-88.018
458	-88.865	-87.235	-87.259	-85.583	-86.831	-87.202	-87.677	-87.096	-86.796	-86.926	-88.194	-86.237	-86.822	-86.773	-84.311	-82.021	-82.44	-66.848	-70.846	-81.404	-87.671	-86.635	-86.983	-87.312	-87.831	-87.998	-87.871	-84.941	-87.137	-87.68	-87.578	-87.874	-87.493	-86.326	-87.897	-86.876	-86.689	-86.527	-87.537	-86.333	-86.43	-85.671	-87.347	-87.15	-87.028	-87.209	-85.814	-87.833	-86.418
459	-86.874	-86.995	-87.485	-86.59	-87.339	-86.744	-88.515	-86.459	-84.728	-87.091	-86.883	-87.955	-88.195	-87.26	-87.409	-80.719	-79.972	-66.803	-71.498	-80.722	-86.745	-87.026	-88.134	-87.198	-86.719	-86.421	-87.686	-85.745	-88	-87.296	-87.597	-86.898	-86.562	-85.573	-87.446	-88.287	-86.136	-86.022	-87.104	-87.209	-85.176	-87.775	-87.436	-88.326	-87.873	-86.684	-87.205	-86.976	-85.137
460	-88.007	-87.921	-88.101	-86.032	-88.194	-87.235	-87.677	-88.059	-86.309	-87.973	-87.685	-87.69	-86.222	-85.864	-86.132	-80.524	-82.143	-66.828	-70.762	-80.627	-85.283	-85.789	-85.148	-87.366	-87.053	-87.678	-87.667	-86.126	-86.308	-86.721	-87.34	-87.782	-86.264	-87.048	-87.395	-86.472	-88.226	-88.05	-87.342	-85.533	-87.815	-87.097	-86.219	-87.639	-86.885	-86.638	-87.234	-85.845	-85.928
461	-87.872	-87.687	-88.199	-87.944	-88.246	-86.366	-86.981	-86.793	-86.687	-87.368	-87.711	-87.094	-87.46	-86.137	-86.585	-83.557	-81.227	-66.718	-69.829	-79.794	-86.273	-88.085	-86.186	-86.947	-88.332	-86.635	-88.23	-86.587	-88.002	-88.193	-87.314	-85.385	-86.721	-87.395	-86.83	-87.09	-86.788	-88.041	-87.183	-87.456	-88.516	-86.591	-85.966	-87.876	-87.053	-86.848	-86.179	-87.183	-87.408
462	-86.333	-87.736	-87.898	-86.847	-87.996	-86.903	-87.547	-87.505	-86.574	-87.485	-87.625	-87.156	-88.393	-87.672	-86.272	-81.602	-80.306	-66.873	-70.055	-81.101	-85.931	-87.532	-86.566	-87.873	-87.299	-87.102	-86.521	-87.005	-86.996	-87.597	-86.717	-86.887	-87.157	-87.288	-87.209	-86.835	-86.954	-88.002	-87.053	-86.781	-85.667	-86.584	-87.756	-87.737	-86.23	-87.084	-86.871	-86.952	-86.772
463	-88.393	-87.204	-87.781	-88.286	-86.93	-87.345	-88.318	-86.426	-87.359	-86.935	-87.818	-88.153	-86.531	-87.255	-86.798	-82.489	-80.24	-66.74	-69.676	-80.337	-85.938	-86.882	-88.054	-87.243	-85.431	-87.822	-85.814	-85.545	-87.502	-88.374	-85.032	-87.201	-86.562	-85.977	-88.672	-85.891	-87.544	-87.535	-88.148	-87.6	-86.485	-86.954	-86.871	-88.015	-86.061	-86.883	-86.427	-86.695	-86.409
464	-86.824	-86.78	-87.907	-86.542	-87.4	-87.138	-86.121	-87.544	-86.574	-87.535	-86.359	-86.948	-87.288	-86.576	-86.511	-81.969	-80.775	-66.813	-69.655	-80.679	-86.407	-86.737	-87.532	-87.739	-87.548	-86.832	-87.544	-87.399	-86.682	-87.775	-86.717	-87.19	-87.005	-85.791	-86.98	-87.721	-86.184	-88.521	-86.53	-87.724	-87.895	-88.102	-86.983	-85.863	-86.954	-87.252	-87.285	-87.344	-87.039
465	-86.791	-88.005	-87.647	-86.276	-87.899	-86.791	-86.468	-87.598	-87.677	-87.46	-86.091	-87.547	-87.2	-87.538	-86.468	-82.962	-80.432	-66.704	-68.955	-81.521	-87.45	-86.627	-87.544	-86.324	-87.537	-88.328	-86.772	-87.205	-86.369	-85.437	-88.422	-86.889	-87.951	-87.209	-87.395	-88.569	-87	-88.05	-88.77	-86.275	-86.678	-88.274	-86.43	-87.815	-87.539	-86.361	-85.929	-87.954	-86.949
466	-86.926	-87.367	-84.992	-86.313	-87.414	-86.116	-86.187	-87.138	-88.576	-87.437	-86.731	-87.089	-87.877	-86.428	-87.387	-81.429	-81.465	-66.844	-70.204	-80.868	-85.869	-87.189	-87.388	-86.637	-86.684	-86.472	-87.711	-88.392	-87.34	-86.087	-87.097	-86.768	-86.319	-86.372	-86.539	-87.446	-87.051	-87.621	-87.002	-86.821	-87.578	-87.71	-87.767	-87.288	-87.765	-88.056	-86.83	-88.56	-87.15
467	-86.983	-87.202	-86.261	-87.186	-86.542	-88.279	-86.924	-85.941	-88.333	-86.415	-86.874	-86.685	-86.231	-87.901	-85.697	-80.811	-80.217	-66.516	-70.572	-81.266	-86.354	-87.969	-87.81	-87.144	-86.587	-87.303	-87.965	-87.413	-86.354	-86.987	-87.851	-86.022	-88.132	-88.056	-86.73	-87.344	-87.351	-86.824	-87.203	-85.795	-87.593	-87.76	-87.854	-86.725	-86.361	-87.443	-86.874	-86.321	-88.243
468	-88.012	-86.937	-87.288	-86.334	-86.488	-87.496	-86.886	-87.054	-87.526	-84.988	-87.083	-87.599	-85.934	-86.694	-85.525	-81.385	-81.455	-66.427	-70.088	-81.124	-86.774	-87.108	-86.14	-87.298	-87.68	-86.642	-87.858	-86.481	-87.624	-88.047	-86.994	-88.466	-86.887	-87.406	-87.497	-88.223	-87.482	-87.637	-86.378	-86.038	-86.768	-87.189	-86.275	-87.822	-86.51	-85.671	-86.51	-87.239	-87.307
469	-85.914	-86.775	-87.184	-87.811	-87.957	-86.435	-85.991	-87.306	-86.67	-84.457	-86.72	-88.044	-87.453	-86.623	-87.583	-83.484	-80.716	-66.837	-71.534	-80.383	-87.55	-86.129	-87.288	-88.283	-86.848	-86.717	-88.232	-87.346	-88.363	-87.954	-88.06	-85.729	-87.991	-88.1	-87.548	-88.111	-86.77	-87.413	-86.328	-87.337	-87.678	-86.936	-87.358	-87.621	-86.785	-86.011	-86.306	-87.459	-86.489
470	-86.992	-87.491	-86.537	-88.273	-87.914	-87.031	-88.666	-87.103	-86.032	-87.004	-86.174	-87.716	-86.07	-87.098	-84.996	-82.033	-81.428	-66.859	-69.963	-81.332	-86.882	-86.521	-86.794	-87.292	-87.924	-87.676	-86.689	-87.735	-86.258	-86.332	-88.411	-87.5	-87.917	-86.673	-86.367	-86.562	-86.841	-88.036	-87.952	-88.236	-86.667	-86.828	-87.366	-87.388	-86.841	-87.552	-87.048	-85.931	-87.104
471	-85.973	-88.565	-86.789	-87.505	-87.901	-86.116	-86.795	-85.842	-87.861	-86.578	-86.899	-87.492	-86.934	-86.842	-85.941	-81.522	-80.681	-66.548	-70.141	-80.449	-86.131	-87.591	-87.828	-87.367	-88.378	-86.768	-87.824	-88.754	-87.153	-87.646	-87.183	-86.181	-87.446	-88.225	-87	-87.181	-85.476	-88.104	-88.082	-86.878	-87.909	-86.232	-87.247	-88.138	-88.202	-87.526	-87.263	-86.463	-86.898
472	-87.414	-86.667	-86.851	-86.42	-86.265	-85.67	-87.727	-87.389	-87.807	-85.77	-87.297	-87.313	-87.246	-87.667	-85.675	-84.425	-80.242	-66.555	-69.247	-79.626	-86.407	-86.378	-87.552	-86.523	-87.446	-87.051	-89.126	-87.079	-87.675	-86.989	-87.541	-87.353	-86.025	-84.144	-86.982	-86.51	-86.794	-86.828	-88.274	-87.874	-86.797	-86.179	-86.378	-87.993	-87.437	-86.88	-85.929	-86.85	-86.011
473	-87.759	-88.418	-86.676	-85.781	-87.681	-87.964	-86.63	-86.879	-87.903	-87.1	-87.507	-88.71	-85.93	-87.394	-85.386	-85.392	-79.7	-66.553	-68.629	-80.631	-86.843	-87.15	-87.878	-85.894	-86.686	-85.935	-87.693	-87.236	-86.883	-86.284	-86.613	-85.917	-87.86	-87.956	-86.834	-87.057	-87.918	-88.105	-88.016	-87.633	-87.41	-87.452	-86.306	-87.104	-87.314	-88.111	-88.128	-86.821	-88.437
474	-86.847	-86.542	-84.689	-84.839	-83.28	-86.778	-86.895	-87.583	-84.935	-86.941	-86.477	-86.519	-86.941	-86.674	-86.071	-84.378	-79.164	-66.639	-66.931	-79.313	-87.488	-85.894	-86.181	-87.099	-86.823	-84.873	-85.784	-86.06	-86.218	-85.533	-85.597	-86.06	-86.795	-86.954	-85.376	-87.249	-86.785	-86.21	-86.317	-87.358	-87	-86.089	-86.587	-85.398	-85.795	-86.221	-87.079	-85.986	-85.246
475	-87.923	-87.583	-85.624	-86.079	-86.071	-85.993	-85.289	-86.688	-85.938	-86.924	-87.103	-86.576	-86.576	-87.347	-86.259	-84.509	-78.498	-66.05	-67.281	-78.014	-85.834	-85.937	-88.418	-87.632	-85.522	-85.647	-86.135	-87.499	-87.353	-86.287	-86.885	-86.423	-85.575	-87.051	-86.996	-86.575	-84.138	-86.23	-87.82	-87.947	-84.529	-87.764	-87.355	-86.209	-87.582	-85.691	-86.94	-86.115	-86.183
476	-85.388	-86.277	-86.48	-87.152	-86.672	-86.09	-86.727	-86.061	-86.48	-86.433	-86.588	-87.694	-87.262	-86.128	-85.971	-85.491	-77.986	-66.173	-66.64	-78.735	-85.863	-85.992	-86.369	-86.385	-87.351	-85.817	-86.839	-86.682	-83.784	-85.444	-86.785	-86.821	-86.313	-86.874	-86.788	-85.074	-87.357	-86.328	-86.578	-86.896	-85.544	-86.286	-86.238	-87	-86.629	-86.569	-86.846	-84.888	-86.229
477	-86.838	-85.822	-84.726	-84.662	-85.732	-85.767	-87.136	-85.987	-86.134	-87.437	-86.287	-88.561	-86.943	-87.74	-87.286	-84.423	-77.627	-66.078	-67.204	-78.931	-85.476	-85.246	-86.356	-86.332	-87.537	-86.735	-85.619	-85.122	-86.02	-85.863	-85.638	-87.436	-86.262	-86.629	-87.735	-86.113	-86.785	-86.412	-85.88	-85.795	-87.53	-86.667	-86.358	-86.43	-87.456	-86.739	-85.673	-87.48	-85.878
478	-84.566	-86.415	-87.545	-86.89	-86.827	-86.697	-86.039	-86.679	-85.072	-86.032	-85.721	-86.565	-86.999	-86.187	-86.522	-84.926	-79.53	-66.057	-66.405	-78.833	-85.782	-86.225	-87.619	-85.917	-87.308	-86.991	-86.978	-86.409	-86.521	-87.351	-86.945	-86.826	-86.943	-85.074	-85.814	-86.04	-84.069	-85.376	-86.414	-86.874	-86.238	-86.481	-87.404	-87.035	-86.538	-85.793	-86.41	-85.251	-86.642
479	-86.786	-87.599	-88.139	-85.772	-85.892	-84.414	-85.78	-86.793	-86.09	-87.134	-86.668	-86.462	-87.107	-86.733	-84.791	-84.586	-79.9	-66.132	-66.715	-77.799	-83.957	-86.976	-86.79	-87.081	-87.406	-86.523	-85.037	-86.538	-86.074	-86.591	-88.223	-86.871	-85.975	-85.83	-86.023	-85.621	-86.518	-87.523	-87.393	-86.717	-86.164	-86.835	-84.978	-85.863	-87.918	-86.88	-87.713	-87.543	-87.203
480	-85.818	-85.842	-86.117	-86.937	-86.49	-86.174	-87.213	-87.343	-86.164	-87.105	-87.776	-87.161	-87.202	-88.039	-85.975	-84.146	-77.678	-66.014	-66.668	-77.977	-85.326	-85.786	-87.137	-86.786	-87.146	-86.166	-87.548	-86.938	-84.406	-85.691	-85.248	-86.328	-87.667	-86.51	-86.376	-85.789	-87.995	-84.932	-83.963	-86.063	-87.15	-86.282	-84.986	-87.541	-85.667	-86.613	-87.544	-85.525	-86.474
481	-86.019	-87.197	-87.944	-86.796	-86.681	-87.766	-87.313	-85.12	-86.952	-86.786	-87.485	-85.796	-86.068	-85.092	-87.188	-86.226	-77.86	-65.853	-66.151	-77.182	-86.532	-87.869	-86.219	-86.693	-87.048	-86.083	-86.835	-84.627	-87.19	-87.358	-87.675	-85.942	-85.938	-87.689	-86.878	-85.685	-87.044	-86.479	-86.689	-87.039	-86.954	-86.519	-86.372	-85.474	-87.408	-86.987	-86.642	-86.467	-86.794
482	-86.953	-86.488	-85.914	-88.099	-87.923	-86.064	-85.129	-88.192	-85.719	-86.952	-86.371	-86.475	-86.592	-86.259	-85.936	-85.772	-77.728	-65.919	-66.072	-78.593	-85.421	-87.028	-86.627	-86.21	-85.384	-85.391	-85.919	-86.689	-87.632	-85.573	-85.648	-85.426	-86.207	-86.991	-86.161	-86.792	-86.538	-85.485	-86.562	-86.841	-86.828	-87.713	-84.982	-86.287	-86.992	-86.022	-86.28	-86.267	-86.356
483	-87.458	-85.796	-86.307	-86.944	-86.283	-86.377	-86.062	-87.716	-87.663	-87.634	-87.731	-86.433	-87.451	-87.293	-83.967	-84.193	-77.411	-65.74	-66.325	-78.066	-84.668	-87.041	-87.755	-84.866	-86.945	-87.48	-85.876	-86.264	-86.644	-86.613	-87.314	-86.223	-86.62	-88.573	-86.721	-85.29	-85.648	-87.247	-86.221	-86.783	-86.179	-85.769	-87.207	-87.388	-86.994	-87.135	-88.04	-85.871	-86.489
484	-87.629	-87.297	-85.535	-87.398	-85.824	-83.949	-87.592	-86.667	-86.479	-85.681	-85.728	-86.187	-88.057	-86.482	-84.457	-85.498	-79.671	-65.658	-66.357	-78.962	-84.916	-86.62	-85.992	-88.236	-86.018	-87	-86.17	-86.17	-86.566	-84.993	-86.287	-86.893	-87.362	-84.433	-86.135	-86.514	-85.926	-86.927	-86.725	-86.85	-85.694	-84.771	-85.696	-84.971	-85.734	-86.032	-87.108	-87.552	-84.823
485	-86.8	-86.327	-86.431	-87.235	-87.498	-87.579	-87.957	-85.445	-88.095	-87.914	-87.297	-87.348	-87.496	-85.827	-86.539	-84.022	-77.889	-65.822	-66.271	-77.59	-86.33	-86.287	-86.871	-87.479	-86.772	-86.418	-86.216	-86.26	-87.824	-87.241	-87.598	-86.354	-85.872	-82.897	-86.83	-87.965	-86.308	-87.619	-85.344	-87.106	-87.199	-87.241	-87.684	-86.381	-86.036	-88.102	-86.262	-85.299	-85.745
486	-86.74	-86.948	-86.822	-87.542	-87.2	-85.925	-86.726	-85.629	-86.357	-86.685	-87.313	-87.453	-86.825	-86.012	-86.032	-82.863	-76.551	-65.677	-65.858	-77.662	-85.479	-87.353	-84.481	-86.684	-85.089	-83.543	-86.743	-87.776	-86.873	-87.252	-86.219	-85.627	-86.186	-86.882	-86.846	-86.423	-86.434	-88.04	-85.931	-86.225	-86.726	-86.889	-87.144	-83.498	-86.83	-87.436	-85.935	-85.351	-85.57
487	-87.098	-86.477	-85.816	-85.392	-86.08	-87.756	-86.373	-87.152	-85.895	-86.677	-86.121	-86.84	-86.531	-86.329	-86.955	-84.067	-80.059	-65.553	-65.783	-77.699	-86.923	-85.933	-86.085	-87.146	-84.241	-86.262	-85.301	-85.035	-87.181	-85.242	-87.15	-88.138	-87.101	-87.43	-85.821	-85.283	-86.258	-87.29	-86.229	-84.256	-85.144	-87.441	-86.133	-85.588	-86.951	-87.769	-86.282	-85.281	-85.045
488	-86.833	-85.966	-87.694	-85.578	-88.09	-87.861	-86.895	-85.534	-86.235	-86.359	-86.082	-87.085	-85.721	-87.535	-85.097	-83.531	-79.889	-65.447	-65.477	-77.922	-83.422	-86.631	-87.294	-87.366	-86.528	-87.041	-85.435	-88.015	-87.969	-86.79	-87.042	-86.514	-86.873	-87.366	-84.971	-86.728	-86.978	-85.496	-86.476	-87.477	-86.562	-85.144	-87.093	-86.483	-87.108	-87.25	-87.146	-86.317	-85.389
489	-87.944	-86.625	-86.033	-87.058	-87.852	-85.934	-84.885	-86.379	-87.031	-86.185	-87.962	-87.367	-86.08	-86.585	-85.732	-84.177	-81.264	-65.685	-65.794	-77.763	-85.843	-84.816	-85.422	-86.83	-87.569	-86.741	-85.093	-85.732	-87.084	-86.638	-86.225	-86.223	-85.542	-86.425	-86.481	-86.276	-87.263	-86.356	-86.076	-86.175	-87.552	-86.28	-86.21	-86.07	-88.337	-86.214	-85.248	-87.384	-85.975
490	-88.418	-86.842	-86.012	-86.112	-88.37	-86.331	-86.581	-86.281	-87.535	-87.304	-86.164	-85.223	-86.668	-86.52	-86.899	-88.183	-86.459	-69.484	-65.542	-82.335	-87.784	-86.306	-86.586	-86.159	-88.708	-85.841	-85.24	-86.459	-86.934	-87.502	-87.506	-86.361	-85.887	-88.111	-85.353	-87.307	-86.43	-86.885	-84.821	-85.667	-86.479	-85.696	-86.844	-87.623	-86.878	-86.615	-86.483	-86.996	-85.584
491	-85.201	-85.498	-87.311	-87.131	-85.879	-87.491	-86.614	-86.681	-85.792	-86.185	-86.519	-87.188	-86.435	-85.482	-87.35	-86.226	-83.89	-69.826	-65.447	-83.53	-85.725	-86.534	-87.456	-87.144	-85.68	-86.361	-85.892	-86.894	-87.49	-87.482	-87.028	-86.797	-84.875	-86.06	-86.313	-87.338	-84.779	-87.856	-86.275	-86.016	-86.94	-86.775	-85.823	-87.755	-85.472	-86.063	-85.189	-86.219	-85.625
492	-86.903	-85.84	-85.502	-85.886	-86.842	-86.791	-85.249	-87.633	-87.289	-86.11	-87.347	-85.084	-87.97	-86.307	-85.423	-87.435	-86.172	-69.536	-65.553	-82.766	-86.774	-87.261	-85.387	-86.527	-86.022	-87.554	-85.025	-86.326	-85.817	-88.158	-86.689	-88.132	-86.582	-86.26	-86.221	-86.083	-86.023	-85.645	-85.782	-87.813	-86.065	-86.615	-87.21	-87.033	-86.43	-86.591	-84.568	-85.915	-85.645
493	-86.47	-86.833	-85.596	-86.114	-86.033	-86.473	-86.23	-86.128	-86.787	-87.054	-87.031	-85.145	-86.795	-86.039	-86.331	-83.729	-87.245	-69.443	-65.596	-81.973	-86.317	-86.725	-86.016	-85.492	-85.144	-86.949	-87.454	-87.81	-86.991	-87.198	-86.898	-86.985	-85.393	-85.743	-86.721	-84.433	-86.234	-86.416	-86.841	-85.494	-85.878	-86.696	-87.459	-85.38	-86.923	-86.637	-86.374	-86.516	-88.085
494	-87.483	-87.043	-85.746	-86.174	-87.859	-85.975	-87.774	-86.019	-87.447	-85.201	-87.69	-86.672	-86.844	-87.5	-86.265	-86.16	-87.406	-69.535	-65.488	-83.478	-84.185	-86.487	-86.286	-86.98	-86.372	-86.684	-85.745	-84.456	-88.63	-87.097	-84.587	-87.183	-87.954	-85.981	-88.006	-85.628	-86.779	-87.441	-86.943	-86.894	-87.506	-86.826	-87.263	-86.577	-86.824	-86.409	-87.399	-87.457	-86.358
495	-86.59	-85.449	-88.005	-86.287	-86.167	-84.56	-86.52	-87.352	-87.679	-85.975	-84.824	-87.433	-87.716	-87.431	-85.539	-85.815	-86.324	-69.682	-65.598	-82.126	-84.31	-86.133	-87.922	-86.407	-86.947	-86.799	-86.786	-86.954	-87.439	-85.727	-85.444	-87.78	-86.728	-87.36	-86.745	-86.478	-86.514	-86.276	-85.347	-85.618	-85.076	-86.23	-85.087	-85.49	-87.686	-86.527	-87.254	-85.992	-86.626
496	-86.786	-86.883	-87.411	-86.579	-85.744	-86.93	-86.583	-86.224	-85.243	-85.916	-85.818	-86.625	-87.825	-86.274	-86.981	-87.829	-87.131	-69.034	-65.715	-83.474	-86.83	-86.372	-86.923	-85.645	-86.775	-86.229	-86.308	-86.421	-86.089	-86.469	-87.155	-85.99	-85.278	-86.419	-86.031	-85.393	-87.104	-86.982	-86.37	-86.673	-86.799	-87.55	-85.872	-84.635	-86.626	-87.285	-84.133	-86.567	-85.979
497	-87.622	-86.189	-86.568	-86.437	-84.356	-87.056	-86.565	-85.767	-85.831	-86.955	-86.789	-86.437	-86.776	-86.437	-85.87	-86.359	-86.262	-69.767	-65.467	-83.476	-86.41	-87.535	-86.824	-86.016	-87.439	-86.188	-86.409	-86.317	-86.775	-86.335	-86.286	-85.97	-85.619	-86.562	-86.723	-85.63	-85.694	-88.315	-86.487	-87.5	-86.618	-86.746	-85.734	-85.685	-87.351	-86.841	-86.072	-87.026	-84.431
498	-87.688	-86.793	-86.884	-86.946	-87.197	-87.206	-86.771	-87.259	-87.161	-86.999	-85.633	-86.842	-86.285	-86.334	-88.233	-87.098	-84.993	-69.661	-65.429	-83.325	-85.74	-86.306	-87.239	-86.725	-86.323	-85.845	-86.124	-86.666	-85.52	-85.333	-86.642	-87.537	-85.673	-86.078	-86.525	-87.258	-87.384	-85.696	-86.667	-85.298	-87.897	-86.258	-87.395	-86.018	-85.296	-87.185	-84.782	-86.216	-86.573
499	-86.471	-86.114	-86.668	-86.217	-86.587	-85.199	-86.835	-86.924	-86.836	-84.717	-86.643	-87.544	-84.735	-85.672	-86.311	-86.384	-85.536	-69.684	-65.581	-84.618	-86.949	-86.41	-85.353	-86.534	-85.497	-86.166	-87.258	-85.78	-86.591	-85.786	-87.528	-85.732	-86.514	-86.306	-85.071	-85.676	-86.409	-87.664	-84.508	-86.177	-85.775	-86.633	-86.26	-86.111	-86.883	-87.43	-87.386	-87.144	-86.258
500	-87.538	-86.375	-87.132	-84.981	-85.332	-86.42	-86.583	-85.772	-86.433	-86.117	-84.569	-86.742	-87.545	-86.42	-87.412	-85.934	-85.281	-69.704	-65.562	-83.121	-85.144	-86.933	-87.45	-86.68	-85.29	-87.728	-86.617	-87.71	-84.975	-86.02	-84.404	-86.317	-87.247	-86.927	-86.262	-85.4	-87.305	-87.386	-85.231	-87.73	-86.483	-86.229	-85.775	-87.486	-86.732	-86.577	-85.924	-87.236	-86.361
501	-87.489	-86.574	-86.288	-86.63	-87.25	-87.08	-87.154	-85.074	-87.24	-86.46	-87.483	-85.923	-87.494	-87.056	-86.375	-86.944	-85.522	-69.334	-65.982	-82.858	-86.223	-87.292	-86.378	-86.991	-86.229	-86.115	-86.638	-86.938	-86.671	-86.07	-86.358	-87.355	-87.046	-84.587	-86.367	-86.615	-86.116	-86.566	-86.168	-87.785	-84.458	-86.687	-87.344	-86.735	-87.364	-85.865	-85.285	-86.799	-85.324
502	-85.345	-86.062	-86.091	-87.1	-87.1	-87.158	-88.101	-86.926	-86.953	-86.988	-86.475	-87.309	-87.038	-86.733	-87.627	-85.131	-84.921	-69.927	-65.83	-83.42	-86.282	-86.372	-86.317	-87.362	-86.613	-86.775	-85.768	-85.673	-87.678	-86.326	-86.212	-84.84	-85.961	-86.423	-86.432	-85.885	-86.58	-85.647	-87.082	-87.532	-85.296	-87.388	-87.432	-87.358	-87.028	-85.68	-87.198	-87.135	-86.62
503	-85.916	-85.55	-85.78	-86.46	-86.875	-86.775	-85.987	-85.884	-83.964	-85.688	-86.316	-86.424	-85.197	-86.892	-87.309	-87.478	-86.779	-69.682	-65.856	-83.025	-87.03	-86.317	-86.409	-86.541	-86.843	-87.775	-86.721	-86.115	-87.108	-85.731	-86.354	-87.243	-86.989	-87.101	-87.084	-86.902	-85.874	-86.77	-85.738	-85.917	-84.661	-87.298	-87.537	-87.133	-86.407	-87.157	-87.106	-87.196	-85.582
504	-87.864	-86.187	-86.677	-86.311	-85.879	-86.833	-85.245	-87.197	-87.618	-87.19	-84.582	-85.668	-85.036	-86.583	-86.872	-86.537	-86.938	-69.855	-65.844	-83.211	-86.615	-87.337	-85.734	-86.022	-86.127	-85.497	-86.076	-87.25	-86.828	-86.476	-87.051	-86.983	-85.299	-86.689	-86.947	-86.17	-86.678	-87.597	-84.889	-86.319	-86.034	-86.794	-86.476	-86.324	-86.319	-86.936	-86.682	-84.982	-85.49
505	-87.725	-86.086	-86.208	-86.082	-88.008	-85.975	-84.42	-86.881	-86.733	-86.995	-85.886	-88.041	-85.987	-86.331	-86.424	-86.574	-85.248	-69.983	-65.685	-82.585	-86.832	-86.485	-85.922	-86.419	-87.406	-86.532	-85.274	-85.433	-86.427	-86.216	-86.591	-86.379	-85.731	-87.911	-86.287	-87.351	-85.74	-87.051	-87.491	-85.929	-86.695	-86.186	-84.57	-86.891	-85.628	-85.68	-87.03	-84.733	-85.527
506	-87.545	-86.667	-86.379	-87.457	-86.42	-86.355	-86.57	-85.282	-87.195	-86.121	-87.625	-86.787	-86.235	-87.761	-85.571	-85.179	-88.038	-70.073	-65.991	-82.656	-87.312	-87.731	-86.642	-86.354	-84.825	-86.374	-84.777	-85.986	-86.834	-86.695	-86.063	-87.441	-86.846	-86.931	-86.273	-87.39	-86.089	-86.089	-85.771	-85.349	-87.308	-87.005	-87.436	-86.333	-84.663	-86.467	-87.133	-86.564	-86.637
507	-87.138	-86.235	-86.47	-87.211	-87.211	-85.732	-86.134	-86.384	-88.622	-86.21	-85.694	-86.668	-87.69	-86.941	-87.919	-86.696	-86.887	-69.981	-65.934	-82.472	-84.782	-85.628	-85.483	-87.388	-87.097	-86.88	-85.577	-84.766	-85.817	-88.174	-85.296	-86.324	-87.873	-85.78	-86.934	-85.981	-86.613	-86.463	-86.079	-85.239	-87.395	-86.487	-86.947	-85.176	-87.185	-87.578	-86.719	-86.369	-87.196
508	-87.583	-85.993	-86.928	-86.279	-87.237	-87.627	-86.946	-85.986	-86.742	-86.473	-86.167	-86.786	-86.674	-87.505	-86.235	-86.384	-86.569	-70.026	-66.043	-84.993	-85.977	-87.758	-86.315	-86.317	-86.534	-87.028	-87.037	-85.274	-86.992	-85.274	-86.734	-87.29	-85.826	-85.222	-86.726	-86.945	-86.483	-87.048	-87.666	-86.98	-86.584	-87.148	-86.514	-86.573	-87.259	-86.258	-86.258	-87.437	-85.88
509	-86.428	-86.791	-87.809	-85.249	-87.393	-86.875	-86.943	-88.918	-85.938	-86.775	-86.285	-85.648	-87.096	-87.154	-85.541	-85.925	-87.203	-69.76	-66.148	-82.634	-84.869	-87.367	-87.552	-85.582	-87.201	-87.081	-86.418	-87.082	-86.258	-85.148	-86.929	-86.631	-87.03	-86.284	-87.239	-85.696	-86.635	-86.425	-85.97	-85.942	-86.626	-87.256	-84.868	-86.675	-85.891	-86.721	-86.577	-84.522	-86.419
510	-87.531	-86.114	-87.293	-86.015	-84.983	-86.091	-85.642	-86.733	-85.473	-87.766	-85.498	-86.988	-86.075	-87.08	-85.249	-86.874	-86.996	-70.231	-66.108	-83.492	-85.63	-87.342	-86.33	-87.733	-86.828	-86.68	-86.794	-87.079	-84.941	-86.88	-87.254	-86.175	-87.104	-86.328	-84.764	-84.585	-85.928	-87.393	-86.434	-85.384	-86.992	-84.428	-87.082	-85.385	-85.885	-86.591	-86.479	-86.873	-87.351
511	-87.711	-86.471	-85.986	-86.645	-84.919	-84.885	-86.574	-85.939	-85.921	-84.536	-88.284	-87.138	-85.875	-86.696	-86.513	-88.149	-84.72	-70.008	-66.005	-83.536	-86.525	-87.039	-86.381	-86.527	-86.797	-85.889	-86.41	-85.92	-86.741	-87.682	-88.278	-86.326	-87.402	-87.044	-85.88	-86.591	-86.883	-85.301	-86.122	-84.088	-86.079	-87.862	-85.531	-85.747	-86.31	-85.096	-85.977	-86.894	-88.127
512	-86.724	-86.415	-85.975	-84.712	-86.568	-88.246	-87.535	-85.829	-87.186	-87.716	-87.348	-86.742	-87.725	-85.649	-86.139	-85.425	-85.687	-70.357	-66.148	-83.481	-87.259	-84.659	-83.968	-86.575	-85.544	-86.412	-86.998	-85.843	-86.214	-85.834	-87.623	-85.834	-86.321	-86.136	-84.681	-85.977	-85.373	-86.994	-86.332	-87.205	-87.048	-85.889	-85.393	-86.478	-87.504	-86.678	-86.129	-87.998	-87.205
513	-85.743	-85.179	-86.422	-86.851	-86.486	-86.567	-86.017	-86.727	-87.338	-86.884	-87.347	-86.676	-85.879	-87.152	-87.402	-87.003	-87.192	-70.3	-65.953	-84.528	-86.622	-86.839	-87.026	-85.581	-86.37	-87.104	-85.422	-85.731	-86.768	-84.686	-86.111	-86.936	-87.388	-85.742	-86.68	-86.219	-87.461	-86.163	-88.111	-88.272	-86.631	-86.943	-85.779	-86.691	-86.324	-85.196	-86.684	-86.276	-87.55
514	-87.431	-87.64	-86.567	-87.317	-84.78	-85.293	-86.13	-86.484	-85.243	-87.852	-86.881	-86.736	-86.697	-86.09	-86.371	-87.049	-86.976	-70.082	-66.063	-83.191	-87.005	-86.472	-86.164	-85.342	-87.6	-86.521	-85.678	-86.635	-87.554	-84.472	-85.376	-86.372	-86.025	-86.067	-86.423	-84.74	-85.093	-86.367	-87.31	-87.03	-87.669	-87.261	-86.843	-85.575	-85.222	-87.445	-85.529	-87.678	-87.535
515	-87.352	-85.282	-87.547	-86.877	-84.835	-87.458	-86.466	-87.045	-85.772	-85.694	-86.979	-85.87	-86.184	-87.64	-85.397	-87.206	-85.988	-70.179	-66.114	-83.838	-87.05	-85.933	-87.347	-87.676	-85.919	-87.093	-87.355	-85.775	-85.819	-87.411	-87.09	-86.219	-86.954	-86.378	-87.292	-86.356	-86.326	-87.198	-87.157	-86.936	-84.465	-86.575	-85.189	-86.011	-87.546	-86.209	-86.286	-84.528	-87.571
516	-85.475	-85.598	-86.48	-86.683	-85.721	-85.394	-87.199	-86.49	-88.957	-87.102	-86.226	-87.774	-86.697	-87.151	-85.989	-85.683	-84.088	-70.224	-66.318	-84.069	-86.998	-84.919	-86.381	-84.088	-86.216	-86.214	-87.236	-86.642	-87.523	-86.83	-87.042	-86.689	-85.524	-85.845	-86.085	-87.619	-86.487	-84.463	-86.161	-87.051	-86.029	-86.483	-84.786	-85.671	-85.446	-87.437	-85.285	-86.996	-84.98
517	-85.842	-87.004	-88.059	-85.79	-85.323	-87.089	-86.874	-86.182	-86.263	-87.047	-86.827	-85.438	-86.939	-86.668	-86.795	-85.677	-85.421	-70.275	-66.486	-82.303	-86.354	-87.908	-86.012	-85.632	-85.272	-87.142	-85.732	-85.584	-87.86	-86.746	-87.252	-84.629	-86.839	-87.9	-87.853	-86.519	-86.018	-86.138	-87.499	-85.933	-86.489	-87.108	-85.92	-86.129	-85.869	-88.105	-85.437	-87.051	-84.43
518	-88.242	-87.145	-87.085	-86.239	-86.426	-87.197	-86.581	-86.742	-88.519	-85.677	-86.614	-86.542	-84.626	-87.136	-87.341	-86.844	-86.023	-70.57	-66.444	-83.379	-87.245	-85.869	-86.472	-86.891	-87.673	-86.209	-86.562	-87.238	-86.28	-86.479	-86.577	-86.786	-86.227	-87.876	-86.483	-84.978	-86.848	-85.08	-85.181	-84.518	-86.21	-86.079	-86.786	-85.032	-87.236	-84.62	-85.588	-85.876	-84.834
519	-87.809	-87.501	-87.087	-85.733	-86.535	-85.425	-85.675	-87.202	-86.619	-87.288	-86.513	-86.515	-87.555	-87.102	-86.331	-85.471	-86.465	-70.632	-66.466	-82.333	-86.687	-87.366	-87.393	-86.489	-86.458	-85.226	-86.794	-85.483	-86.666	-86.673	-86.367	-86.927	-87.002	-86.633	-86.696	-85.738	-86.21	-85.968	-85.867	-86.785	-87.084	-85.63	-86.181	-87.628	-87.41	-87.312	-86.743	-86.635	-84.764
520	-86.592	-85.735	-87.134	-86.937	-87.35	-85.984	-85.943	-85.399	-85.535	-86.529	-85.895	-86.433	-86.331	-87.756	-87.618	-87.91	-85.171	-70.399	-66.327	-84.124	-85.093	-85.183	-86.262	-86.936	-85.38	-85.926	-86.536	-87.484	-86.976	-87.342	-87.236	-86.034	-86.089	-87.298	-86.768	-86.332	-86.23	-87.876	-86.889	-85.647	-85.385	-87.033	-85.487	-84.882	-84.574	-87.051	-85.337	-86.589	-87.144
521	-85.89	-86.334	-86.825	-86.386	-86.614	-87.147	-86.233	-86.742	-87.25	-86.72	-87.405	-85.026	-86.268	-85.275	-87.633	-86.357	-84.572	-70.769	-66.477	-84.355	-85.235	-85.043	-87.037	-85.917	-87.436	-87.5	-87.316	-86.728	-85.54	-86.691	-87.254	-85.476	-87.299	-87.626	-86.159	-85.421	-86.356	-85.533	-87.159	-88.185	-87.569	-87.314	-85.795	-85.937	-85.248	-86.469	-86.161	-84.987	-85.815
522	-86.735	-85.767	-87.899	-86.433	-87.67	-86.979	-87.244	-87.857	-84.47	-86.322	-87.625	-88.051	-87.624	-86.139	-86.277	-85.354	-86.409	-70.863	-66.681	-84.914	-85.525	-86.671	-84.791	-87.144	-87.346	-88.49	-87.095	-86.633	-86.519	-87.288	-86.312	-85.034	-86.53	-86.43	-86.421	-88.061	-85.974	-86.465	-85.63	-87	-85.135	-85.669	-84.241	-87	-85.872	-85.096	-87.16	-87.258	-86.436
523	-88.237	-86.334	-87.694	-85.914	-86.776	-88.005	-86.872	-86.903	-88.085	-86.037	-86.362	-85.879	-86.368	-88.108	-86.136	-86.073	-85.872	-70.685	-66.616	-82.683	-84.557	-85.628	-86.942	-86.164	-86.412	-86.983	-86.644	-86.982	-86.577	-85.424	-86.166	-85.071	-85.669	-86.682	-86.898	-86.635	-86.622	-86.234	-87.619	-86.067	-87.384	-87.039	-86.269	-86.834	-86.036	-86.631	-86.582	-86.777	-86.332
524	-87.295	-87.694	-86.769	-86.466	-87.723	-86.283	-87.62	-86.368	-87.811	-87.237	-86.539	-85.866	-87.5	-85.964	-86.277	-85.569	-86.629	-71.429	-67.616	-82.843	-87.526	-87.243	-87.532	-86.12	-85.619	-87.25	-85.597	-88.187	-86.58	-86.743	-85.963	-83.722	-87.499	-86.378	-87.395	-86.624	-85.731	-86.843	-87.461	-87.693	-87.632	-87.351	-86.682	-85.975	-87.033	-86.276	-86.47	-87.73	-87.437
525	-87.35	-87.042	-85.488	-86.422	-85.923	-86.03	-86.935	-87.001	-85.778	-86.162	-84.181	-86.831	-86.185	-86.468	-86.375	-87.26	-86.083	-71.136	-67.428	-82.535	-86.33	-86.717	-87.258	-86.534	-86.846	-85.963	-86.978	-85.983	-86.354	-86.227	-85.579	-87.813	-85.685	-87.198	-86.666	-86.682	-85.775	-86.626	-85.782	-86.079	-86.735	-86.992	-86.409	-87.091	-84.41	-87.131	-87.459	-86.018	-86.58
526	-86.672	-86.955	-83.956	-87.446	-85.73	-86.019	-86.529	-85.833	-86.979	-84.765	-86.59	-86.311	-85.824	-87.054	-85.978	-86.831	-86.586	-71.659	-67.458	-84.265	-87.34	-85.732	-87.093	-87.25	-88.243	-86.385	-85.588	-85.691	-86.951	-86.626	-86.577	-86.236	-86.696	-84.588	-86.945	-86.739	-85.13	-87.347	-88.521	-86.985	-86.326	-86.629	-86.025	-86.212	-87.586	-87.285	-86.835	-85.525	-86.925
527	-85.934	-86.261	-85.48	-87.59	-86.89	-85.723	-85.984	-86.618	-84.637	-86.519	-86.23	-85.403	-86.731	-85.864	-85.64	-86.874	-86.312	-70.928	-67.206	-84.305	-86.111	-85.828	-86.792	-85.937	-87.362	-85.977	-85.938	-86.061	-85.394	-84.371	-87.826	-86.741	-87.307	-86.982	-87.088	-86.089	-86.723	-86.929	-83.547	-85.795	-85.52	-86.381	-86.434	-86.573	-86.566	-86.586	-85.426	-85.396	-86.848
528	-87.943	-85.776	-88.09	-87.04	-87.779	-87.668	-84.735	-86.471	-86.641	-87.103	-86.944	-84.523	-87.636	-86.477	-86.769	-87.665	-87.856	-71.666	-67.316	-84.967	-86.258	-87.546	-86.737	-83.841	-84.982	-86.828	-87.404	-85.815	-84.301	-85.961	-84.937	-87.241	-86.525	-85.966	-85.067	-86.173	-86.023	-86.109	-86.434	-83.948	-86.324	-87.432	-86.319	-86.779	-86.885	-86.671	-86.832	-85.729	-85.889
529	-86.171	-87.197	-87.874	-85.93	-86.08	-87.102	-86.791	-86.114	-86.43	-85.943	-85.69	-87.262	-85.631	-86.886	-86.09	-86.037	-86.17	-71.8	-67.509	-84.941	-85.876	-85.29	-85.426	-85.641	-87.497	-86.781	-86.518	-85.731	-85.835	-86.525	-84.472	-85.632	-86.168	-85.696	-87.71	-86.684	-85.872	-87.392	-86.317	-87.765	-84.686	-84.761	-86.871	-85.874	-88.385	-87.662	-87.495	-86.321	-86.525
530	-86.274	-87.309	-86.174	-85.488	-88.059	-87.572	-85.733	-86.946	-86.082	-85.482	-83.908	-85.53	-85.893	-86.265	-86.984	-86.941	-85.288	-72.132	-68.16	-83.832	-87.459	-86.695	-86.256	-86.567	-85.841	-87.778	-86.666	-85.676	-86.991	-86.287	-86.792	-85.021	-86.175	-87.091	-86.828	-87.05	-85.722	-87.715	-85.977	-83.999	-86.726	-86.164	-87.241	-85.451	-87.958	-86.116	-85.488	-86.675	-84.138
531	-87.866	-86.93	-85.833	-86.368	-85.739	-87.138	-85.971	-87.501	-86.086	-87.188	-85.719	-87.996	-88.09	-86.309	-86.993	-85.921	-85.727	-72.201	-68.619	-83.675	-86.94	-87.384	-85.287	-85.231	-86.061	-86.721	-87.082	-86.221	-85.279	-86.779	-86.525	-86.04	-87.851	-85.281	-86.36	-85.428	-86.177	-86.891	-84.843	-86.472	-87.434	-86.737	-86.275	-85.582	-85.634	-87.108	-84.679	-86.954	-86.725
532	-87.029	-85.864	-86.023	-86.685	-86.798	-86.944	-87.734	-86.431	-86.941	-86.114	-86.825	-86.167	-86.384	-87.453	-85.976	-86.073	-84.622	-73.06	-68.94	-84.508	-85.593	-86.063	-87.033	-86.923	-86.276	-86.367	-86.354	-85.324	-87.238	-85.078	-85.076	-84.506	-87.183	-86.379	-86.069	-86.669	-87.437	-85.83	-87.366	-87.234	-86.372	-85.534	-85.041	-85.869	-86.569	-84.191	-85.249	-86.952	-86.686
533	-87.309	-86.977	-85.546	-85.227	-87.402	-85.443	-86.924	-86.683	-85.186	-85.438	-85.62	-86.894	-85.381	-84.621	-86.42	-86.023	-86.691	-73.13	-69.038	-85.122	-83.556	-86.521	-87.21	-86.36	-86.333	-87.537	-87.488	-87.131	-86.743	-86.527	-86.172	-86.9	-87.399	-85.538	-85.828	-86.465	-87.479	-86.795	-86.116	-87.194	-86.826	-84.966	-87.637	-87.5	-86.267	-87.196	-87.541	-86.312	-85.497
534	-87.345	-86.13	-87.503	-87.955	-85.397	-86.274	-87.006	-86.079	-86.632	-86.488	-87.394	-85.541	-87.047	-84.762	-86.473	-84.56	-83.653	-72.794	-68.549	-85.22	-87.541	-84.535	-86.127	-85.871	-87.307	-87.048	-87.817	-84.463	-86.788	-85.497	-86.011	-86.824	-85.621	-87.15	-84.371	-86.794	-85.636	-86.172	-87.303	-87.099	-87.099	-87.573	-85.832	-86.469	-85.387	-85.226	-86.73	-87.958	-85.547
535	-87.08	-87.462	-86.718	-87.004	-87.239	-86.517	-85.893	-85.939	-86.431	-87.049	-86.63	-86.265	-85.297	-87.997	-87.1	-85.873	-87.972	-73.2	-69.145	-83.097	-87.598	-86.837	-86.571	-88.477	-85.47	-86.79	-87.917	-85.795	-85.43	-86.118	-87.5	-87.239	-88.292	-85.494	-86.629	-86.571	-85.38	-86.887	-87.546	-85.431	-86.945	-85.648	-86.122	-86.487	-86.372	-87.104	-85.45	-86.328	-84.72
536	-87.082	-87.239	-86.872	-86.529	-87.262	-85.888	-87.711	-85.883	-86.413	-85.138	-86.93	-86.088	-85.3	-85.186	-85.619	-87.683	-87.344	-72.803	-69.404	-84.178	-86.161	-87.057	-87.758	-86.777	-85.037	-86.232	-86.996	-86.532	-86.885	-87.965	-86.88	-86.933	-85.834	-86.434	-87.347	-86.832	-87.187	-86.669	-86.063	-85.494	-84.827	-86.069	-86.635	-86.186	-86.02	-85.301	-87.296	-86.828	-87.097
[truncated: 352 more columns]
