# Supplementary material for: Wireless, battery-free, and real-time monitoring of water permeation across thin-film encapsulation
Source: Nat Commun. 2024 Aug 28;15:7443. doi: 10.1038/s41467-024-51247-3 (PMC11358307; doi:10.1038/s41467-024-51247-3)
Supplement: Supplementary file 4 — Source data for main figures [file 41467_2024_51247_MOESM4_ESM.zip › Fig6/Fig6g.xlsx]

## Sheet: Sheet 1
Time(h)	WTR (g/m2/day)
0.0272727	20.1549
0.0545455	15.3381
0.0818182	12.2338
0.109091	11.3381
0.136364	10.2338
0.163636	9.34266
0.190909	8.97967
0.218182	8.56527
0.245455	8.0553
0.272727	7.89039
0.3	6.72549
0.327273	6.56058
0.354545	6.09568
0.381818	5.43606
0.409091	5.17115
0.436364	4.80096
0.463636	3.73606
0.490909	2.57115
0.518182	1.67361
0.545455	1.45729
0.572727	1.34097
0.6	1.22465
0.627273	1.10833
0.654545	0.992007
0.681818	0.875687
0.709091	0.759367
0.736364	0.743048
0.763636	0.726728
0.790909	0.710408
0.818182	0.694089
0.845455	0.677769
0.872727	0.661449
0.9	0.645129
0.927273	0.62881
0.954545	0.61249
0.981818	0.49617
1.00909	0.399851
1.03636	0.363531
1.06364	0.39617
1.09091	0.399851
1.11818	0.38881
1.14545	0.467769
1.17273	0.506728
1.2	0.525687
1.22727	0.534646
1.25455	0.623606
1.28182	0.662565
1.30909	0.651524
1.33636	0.710483
1.36364	0.623606
1.39091	0.636728
1.41818	0.649851
1.44545	0.662973
1.47273	0.776096
1.5	0.789218
1.52727	0.802341
1.55455	0.915463
1.58182	0.971414
1.60909	1.13381
1.63636	1.38596
1.66364	1.53381
1.69091	1.53381
1.71818	1.53381
1.74545	1.53381
1.77273	1.53381
1.8	1.53381
1.82727	2.23469
1.85455	2.12863
1.88182	1.98678
1.90909	1.84255
1.93636	1.62863
1.96364	0.628628
1.99091	0.511271
2.01818	0.211977
2.04545	0.166432
2.07273	0.0635224
2.1	0.0184753
2.12727	0.00847531
2.15455	0.00715475
2.18182	0.00516581
2.20909	0.00494835
2.23636	0.00484738
2.26364	0.00456474
2.29091	0.00452565
2.31818	0.00419392
2.34545	0.00515475
2.37273	0.00529393
2.4	0.00515475
2.42727	0.00593939
2.45455	0.00615475
2.48182	0.00715475
2.50909	0.0930832
2.53636	0.0930832
2.56364	0.0671547
2.59091	0.0165784
2.61818	0.0066894
2.64545	0.00264783
2.67273	0.00178869
2.7	0.0354237
2.72727	0.304843
2.75455	1.90828
2.78182	4.95134
2.80909	6.53747
2.83636	6.66666
2.86364	7.16666
2.89091	9.73476
2.91818	12.1667
2.94545	17.7348
2.97273	35.4354
3	38.9429
3.02727	39.5275
3.05455	32.0955
