# Supplementary material for: Wireless, battery-free, and real-time monitoring of water permeation across thin-film encapsulation
Source: Nat Commun. 2024 Aug 28;15:7443. doi: 10.1038/s41467-024-51247-3 (PMC11358307; doi:10.1038/s41467-024-51247-3)
Supplement: Supplementary file 5 — Source data for SI figures [file 41467_2024_51247_MOESM5_ESM.zip]

Archive with 35 entries (34 files):
- SI/
- SI/FigS14b.xlsx
- __MACOSX/SI/._FigS14b.xlsx
- SI/FigS10c.xlsx
- __MACOSX/SI/._FigS10c.xlsx
- SI/FigS4b.xlsx
- __MACOSX/SI/._FigS4b.xlsx
- SI/FigS8a.xlsx
- __MACOSX/SI/._FigS8a.xlsx
- SI/.DS_Store
- __MACOSX/SI/._.DS_Store
- SI/FigS17cd.xlsx
- __MACOSX/SI/._FigS17cd.xlsx
- SI/FigS7.xlsx
- __MACOSX/SI/._FigS7.xlsx
- SI/FigS6d.xlsx
- __MACOSX/SI/._FigS6d.xlsx
- SI/FigS13c.xlsx
- __MACOSX/SI/._FigS13c.xlsx
- SI/FigS6bc.xlsx
- __MACOSX/SI/._FigS6bc.xlsx
- SI/FigS10d.xlsx
- __MACOSX/SI/._FigS10d.xlsx
- SI/FigS19.xlsx
- __MACOSX/SI/._FigS19.xlsx
- SI/FigS5a-b.xlsx
- __MACOSX/SI/._FigS5a-b.xlsx
- SI/FigS20.xlsx
- __MACOSX/SI/._FigS20.xlsx
- SI/FigS8c.xlsx
- __MACOSX/SI/._FigS8c.xlsx
- SI/FigS2.xlsx
- __MACOSX/SI/._FigS2.xlsx
- SI/FigS8b.xlsx
- __MACOSX/SI/._FigS8b.xlsx
