# Supplementary material for: Wireless, battery-free, and real-time monitoring of water permeation across thin-film encapsulation
Source: Nat Commun. 2024 Aug 28;15:7443. doi: 10.1038/s41467-024-51247-3 (PMC11358307; doi:10.1038/s41467-024-51247-3)
Supplement: Supplementary file 5 — Source data for SI figures [file 41467_2024_51247_MOESM5_ESM.zip › SI/FigS14b.xlsx]

## Sheet: Original Z
f Hz	Re(Z) ohm	Im(Z) ohm
2000000000	6.0537	-14.213
2000630000	6.0479	-14.194
2001250000	6.0952	-14.215
2001880000	6.0957	-14.225
2002500000	6.0801	-14.182
2003130000	6.1235	-14.119
2003750000	6.0967	-14.13
2004380000	6.1357	-14.1
2005000000	6.1157	-14.103
2005630000	6.1509	-14.095
2006250000	6.186	-14.011
2006880000	6.1709	-14
2007500000	6.188	-14.023
2008130000	6.2041	-13.988
2008750000	6.1729	-13.953
2009380000	6.2402	-13.917
2010000000	6.2515	-13.934
2010630000	6.1958	-13.843
2011250000	6.2632	-13.882
2011880000	6.2896	-13.851
2012500000	6.291	-13.851
2013130000	6.2964	-13.835
2013750000	6.3052	-13.754
2014380000	6.27	-13.745
2015000000	6.3516	-13.723
2015630000	6.3452	-13.724
2016250000	6.3027	-13.695
2016880000	6.3384	-13.684
2017500000	6.3467	-13.591
2018130000	6.3179	-13.629
2018750000	6.4165	-13.564
2019380000	6.4331	-13.536
2020000000	6.3872	-13.531
2020630000	6.4116	-13.536
2021250000	6.4644	-13.474
2021880000	6.4141	-13.482
2022500000	6.459	-13.448
2023130000	6.4385	-13.474
2023750000	6.4238	-13.387
2024380000	6.4966	-13.36
2025000000	6.5161	-13.375
2025630000	6.4956	-13.347
2026250000	6.542	-13.347
2026880000	6.5283	-13.254
2027500000	6.5298	-13.279
2028130000	6.6147	-13.27
2028750000	6.5957	-13.24
2029380000	6.5859	-13.203
2030000000	6.6216	-13.229
2030630000	6.6636	-13.14
2031250000	6.6294	-13.148
2031880000	6.6431	-13.111
2032500000	6.6772	-13.078
2033130000	6.6895	-13.09
2033750000	6.6665	-13.038
2034380000	6.6338	-12.979
2035000000	6.707	-13.017
2035630000	6.749	-13.03
2036250000	6.7246	-12.977
2036880000	6.7505	-12.923
2037500000	6.8032	-12.893
2038130000	6.7598	-12.883
2038750000	6.7695	-12.902
2039380000	6.813	-12.82
2040000000	6.8086	-12.815
2040630000	6.8086	-12.781
2041250000	6.8628	-12.744
2041880000	6.8696	-12.715
2042500000	6.8911	-12.718
2043130000	6.9365	-12.704
2043750000	6.9282	-12.62
2044380000	6.9297	-12.67
2045000000	6.9746	-12.667
2045630000	6.9429	-12.607
2046250000	7.0098	-12.577
2046880000	7.0532	-12.533
2047500000	7.0078	-12.551
2048130000	7.0244	-12.541
2048750000	7.0986	-12.554
2049380000	7.1113	-12.53
2050000000	7.0801	-12.529
2050630000	7.1592	-12.488
2051250000	7.1323	-12.45
2051880000	7.1729	-12.452
2052500000	7.1924	-12.441
2053130000	7.1802	-12.426
2053750000	7.271	-12.394
2054380000	7.2729	-12.379
2055000000	7.2563	-12.38
2055630000	7.2603	-12.366
2056250000	7.2979	-12.335
2056880000	7.272	-12.325
2057500000	7.3442	-12.319
2058130000	7.3633	-12.29
2058750000	7.3599	-12.31
2059380000	7.3677	-12.297
2060000000	7.3828	-12.237
2060630000	7.437	-12.233
2061250000	7.4238	-12.311
2061880000	7.4517	-12.212
2062500000	7.3862	-12.209
2063130000	7.4849	-12.257
2063750000	7.4775	-12.185
2064380000	7.4907	-12.218
2065000000	7.5552	-12.191
2065630000	7.5005	-12.19
2066250000	7.5215	-12.211
2066880000	7.5522	-12.192
2067500000	7.5249	-12.129
2068130000	7.5259	-12.174
2068750000	7.5874	-12.176
2069380000	7.5796	-12.122
2070000000	7.5742	-12.128
2070630000	7.5981	-12.1
2071250000	7.5869	-12.1
2071880000	7.6162	-12.112
2072500000	7.6304	-12.121
2073130000	7.6357	-12.077
2073750000	7.6182	-12.053
2074380000	7.6196	-12.035
2075000000	7.5962	-12.041
2075630000	7.6309	-12.072
2076250000	7.6177	-11.981
2076880000	7.6177	-12.018
2077500000	7.6304	-12.038
2078130000	7.6553	-11.995
2078750000	7.6807	-11.932
2079380000	7.6411	-11.996
2080000000	7.6724	-11.924
2080630000	7.6543	-11.887
2081250000	7.6582	-11.925
2081880000	7.6616	-11.885
2082500000	7.6665	-11.853
2083130000	7.6636	-11.875
2083750000	7.6826	-11.848
2084380000	7.6504	-11.805
2085000000	7.6768	-11.834
2085630000	7.6782	-11.798
2086250000	7.6899	-11.759
2086880000	7.6851	-11.723
2087500000	7.6982	-11.735
2088130000	7.6826	-11.701
2088750000	7.6826	-11.724
2089380000	7.7075	-11.674
2090000000	7.6895	-11.658
2090630000	7.6973	-11.606
2091250000	7.7002	-11.589
2091880000	7.7197	-11.547
2092500000	7.7163	-11.55
2093130000	7.7227	-11.518
2093750000	7.6938	-11.472
2094380000	7.7324	-11.456
2095000000	7.7417	-11.444
2095630000	7.7168	-11.406
2096250000	7.7744	-11.432
2096880000	7.7827	-11.394
2097500000	7.7412	-11.329
2098130000	7.7573	-11.356
2098750000	7.7891	-11.296
2099380000	7.771	-11.284
2100000000	7.7944	-11.271
2100630000	7.7944	-11.244
2101250000	7.7925	-11.19
2101880000	7.8027	-11.183
2102500000	7.8359	-11.135
2103130000	7.833	-11.118
2103750000	7.8433	-11.11
2104380000	7.8472	-11.082
2105000000	7.874	-11.061
2105630000	7.9199	-11.054
2106250000	7.8857	-10.998
2106880000	7.8896	-10.98
2107500000	7.8877	-10.991
2108130000	7.9023	-10.931
2108750000	7.9341	-10.925
2109380000	7.9194	-10.895
2110000000	7.9419	-10.871
2110630000	7.9551	-10.872
2111250000	7.9897	-10.824
2111880000	7.9824	-10.782
2112500000	7.9683	-10.756
2113130000	7.9873	-10.748
2113750000	8.0264	-10.74
2114380000	8.0225	-10.709
2115000000	8.0352	-10.675
2115630000	8.0571	-10.625
2116250000	8.0547	-10.642
2116880000	8.0957	-10.619
2117500000	8.0967	-10.555
2118130000	8.0942	-10.586
2118750000	8.127	-10.578
2119380000	8.1138	-10.498
2120000000	8.1621	-10.478
2120630000	8.1548	-10.479
2121250000	8.166	-10.46
2121880000	8.165	-10.403
2122500000	8.1953	-10.412
2123130000	8.1914	-10.375
2123750000	8.2065	-10.332
2124380000	8.229	-10.334
2125000000	8.2676	-10.327
2125630000	8.2388	-10.287
2126250000	8.2583	-10.26
2126880000	8.2842	-10.238
2127500000	8.2886	-10.244
2128130000	8.3286	-10.204
2128750000	8.3145	-10.153
2129380000	8.3262	-10.153
2130000000	8.3394	-10.148
2130630000	8.3511	-10.096
2131250000	8.3628	-10.075
2131880000	8.3779	-10.053
2132500000	8.4307	-10.063
2133130000	8.4268	-10.025
2133750000	8.4233	-10.001
2134380000	8.4624	-9.9878
2135000000	8.4619	-9.9692
2135630000	8.46	-9.9434
2136250000	8.4766	-9.9014
2136880000	8.5239	-9.9092
2137500000	8.5029	-9.8721
2138130000	8.5303	-9.8726
2138750000	8.5371	-9.8247
2139380000	8.5674	-9.8101
2140000000	8.5601	-9.7646
2140630000	8.5781	-9.7612
2141250000	8.5889	-9.7695
2141880000	8.5952	-9.7168
2142500000	8.6362	-9.7178
2143130000	8.6211	-9.6938
2143750000	8.6626	-9.6738
2144380000	8.6772	-9.6313
2145000000	8.6816	-9.624
2145630000	8.6836	-9.6167
2146250000	8.6968	-9.5928
2146880000	8.7344	-9.5869
2147500000	8.7383	-9.5562
2148130000	8.7441	-9.5332
2148750000	8.7515	-9.5171
2149380000	8.7988	-9.4912
2150000000	8.7739	-9.4702
2150630000	8.8037	-9.4839
2151250000	8.813	-9.46
2151880000	8.8145	-9.4385
2152500000	8.8076	-9.3945
2153130000	8.8335	-9.4146
2153750000	8.8433	-9.3765
2154380000	8.8643	-9.3335
2155000000	8.8755	-9.3462
2155630000	8.8877	-9.3408
2156250000	8.8794	-9.2949
2156880000	8.9189	-9.2778
2157500000	8.9253	-9.2568
2158130000	8.9126	-9.2329
2158750000	8.9204	-9.2031
2159380000	8.9141	-9.2222
2160000000	8.936	-9.2104
2160630000	8.9536	-9.1753
2161250000	8.9868	-9.1787
2161880000	8.9751	-9.1362
2162500000	8.9917	-9.1284
2163130000	8.9937	-9.1211
2163750000	9.0029	-9.0767
2164380000	9.021	-9.0552
2165000000	9.0273	-9.0659
2165630000	9.0288	-9.0254
2166250000	9.0298	-9.0234
2166880000	9.0415	-8.9927
2167500000	9.0376	-8.9849
2168130000	9.0791	-8.9453
2168750000	9.0684	-8.9487
2169380000	9.0493	-8.8999
2170000000	9.0552	-8.8735
2170630000	9.0444	-8.8867
2171250000	9.0601	-8.873
2171880000	9.0811	-8.8203
2172500000	9.0796	-8.8154
2173130000	9.0776	-8.8062
2173750000	9.1016	-8.7813
2174380000	9.0957	-8.7637
2175000000	9.0967	-8.7524
2175630000	9.1162	-8.7104
2176250000	9.1084	-8.6743
2176880000	9.1284	-8.6689
2177500000	9.1094	-8.6401
2178130000	9.1079	-8.6084
2178750000	9.1299	-8.6104
2179380000	9.1333	-8.6069
2180000000	9.1055	-8.5483
2180630000	9.1328	-8.5244
2181250000	9.1357	-8.4917
2181880000	9.144	-8.4937
2182500000	9.1714	-8.4634
2183130000	9.1284	-8.4165
2183750000	9.127	-8.3887
2184380000	9.1484	-8.3608
2185000000	9.1328	-8.3452
2185630000	9.1714	-8.3066
2186250000	9.1729	-8.3066
2186880000	9.144	-8.2739
2187500000	9.1533	-8.2402
2188130000	9.165	-8.1826
2188750000	9.1694	-8.1929
2189380000	9.1885	-8.1479
2190000000	9.1841	-8.1396
2190630000	9.1997	-8.1426
2191250000	9.1631	-8.0889
2191880000	9.1909	-8.0337
2192500000	9.1929	-8.0278
2193130000	9.1948	-7.9712
2193750000	9.2017	-7.9463
2194380000	9.2285	-7.9063
2195000000	9.2173	-7.8965
2195630000	9.2397	-7.8662
2196250000	9.2305	-7.8159
2196880000	9.2256	-7.7612
2197500000	9.207	-7.7612
2198130000	9.2534	-7.7573
2198750000	9.249	-7.6953
2199380000	9.2603	-7.6963
2200000000	9.2715	-7.6377
2200630000	9.2612	-7.6421
2201250000	9.2593	-7.5942
2201880000	9.2959	-7.543
2202500000	9.2861	-7.5269
2203130000	9.2974	-7.4399
2203750000	9.3013	-7.4404
2204380000	9.3062	-7.4233
2205000000	9.3271	-7.3999
2205630000	9.3589	-7.374
2206250000	9.3193	-7.3193
2206880000	9.3818	-7.3374
2207500000	9.3569	-7.2388
2208130000	9.374	-7.2251
2208750000	9.3882	-7.1787
2209380000	9.3926	-7.1602
2210000000	9.4063	-7.168
2210630000	9.4209	-7.1172
2211250000	9.4478	-7.061
2211880000	9.4673	-6.9956
2212500000	9.4526	-6.9834
2213130000	9.5039	-6.9868
2213750000	9.4976	-6.9468
2214380000	9.4771	-6.8896
2215000000	9.5132	-6.8809
2215630000	9.4834	-6.8359
2216250000	9.5005	-6.8076
2216880000	9.5259	-6.7847
2217500000	9.5527	-6.75
2218130000	9.5796	-6.6978
2218750000	9.6025	-6.6851
2219380000	9.5742	-6.6748
2220000000	9.6133	-6.6196
2220630000	9.6274	-6.6069
2221250000	9.6733	-6.5928
2221880000	9.6182	-6.5576
2222500000	9.6685	-6.5039
2223130000	9.6885	-6.5244
2223750000	9.6621	-6.4507
2224380000	9.73	-6.4185
2225000000	9.7407	-6.4097
2225630000	9.752	-6.3687
2226250000	9.7769	-6.3496
2226880000	9.7725	-6.3555
2227500000	9.7686	-6.2598
2228130000	9.812	-6.3208
2228750000	9.8135	-6.2266
2229380000	9.7891	-6.2056
2230000000	9.8545	-6.1626
2230630000	9.8472	-6.1318
2231250000	9.8862	-6.1289
2231880000	9.8677	-6.0864
2232500000	9.8711	-6.0918
2233130000	9.9243	-6.0869
2233750000	9.9473	-6.0078
2234380000	9.9829	-5.9966
2235000000	9.9116	-6.0029
2235630000	9.9604	-5.9766
2236250000	9.9458	-5.9922
2236880000	10.014	-5.8745
2237500000	10.036	-5.8584
2238130000	10.083	-5.874
2238750000	10.044	-5.8237
2239380000	10.094	-5.7949
2240000000	10.051	-5.7593
2240630000	10.1	-5.7754
2241250000	10.117	-5.7246
2241880000	10.085	-5.7344
2242500000	10.112	-5.6719
2243130000	10.14	-5.6362
2243750000	10.186	-5.6543
2244380000	10.174	-5.624
2245000000	10.196	-5.5898
2245630000	10.209	-5.5562
2246250000	10.208	-5.5269
2246880000	10.211	-5.5332
2247500000	10.174	-5.4883
2248130000	10.227	-5.4893
2248750000	10.224	-5.4434
2249380000	10.221	-5.4443
2250000000	10.244	-5.3652
2250630000	10.251	-5.4136
2251250000	10.284	-5.3701
2251880000	10.262	-5.4067
2252500000	10.327	-5.2568
2253130000	10.27	-5.2739
2253750000	10.336	-5.2319
2254380000	10.354	-5.2075
2255000000	10.276	-5.2007
2255630000	10.282	-5.2012
2256250000	10.375	-5.1245
2256880000	10.364	-5.0981
2257500000	10.349	-5.104
2258130000	10.344	-5.04
2258750000	10.291	-5.0327
2259380000	10.411	-5.0029
2260000000	10.421	-5.0122
2260630000	10.409	-4.9619
2261250000	10.428	-4.9429
2261880000	10.396	-4.8765
2262500000	10.406	-4.8438
2263130000	10.416	-4.8628
2263750000	10.476	-4.7773
2264380000	10.407	-4.7754
2265000000	10.48	-4.7217
2265630000	10.511	-4.7261
2266250000	10.432	-4.6655
2266880000	10.459	-4.6177
2267500000	10.548	-4.6338
2268130000	10.467	-4.6323
2268750000	10.475	-4.5796
2269380000	10.536	-4.5474
2270000000	10.501	-4.4766
2270630000	10.527	-4.5122
2271250000	10.548	-4.4546
2271880000	10.512	-4.4233
2272500000	10.537	-4.416
2273130000	10.562	-4.3589
2273750000	10.494	-4.3394
2274380000	10.549	-4.3359
2275000000	10.6	-4.2798
2275630000	10.58	-4.2471
2276250000	10.606	-4.2212
2276880000	10.606	-4.1758
2277500000	10.672	-4.1279
2278130000	10.623	-4.1191
2278750000	10.651	-4.0957
2279380000	10.647	-4.0933
2280000000	10.649	-3.9932
2280630000	10.688	-3.9575
2281250000	10.652	-3.916
2281880000	10.661	-3.9512
2282500000	10.703	-3.8721
2283130000	10.659	-3.8579
2283750000	10.724	-3.8003
2284380000	10.75	-3.7939
2285000000	10.728	-3.7505
2285630000	10.769	-3.7007
2286250000	10.751	-3.6509
2286880000	10.767	-3.6323
2287500000	10.786	-3.6025
2288130000	10.785	-3.5571
2288750000	10.774	-3.5918
2289380000	10.842	-3.5391
2290000000	10.823	-3.4927
2290630000	10.847	-3.4595
2291250000	10.826	-3.4136
2291880000	10.833	-3.4209
2292500000	10.823	-3.3677
2293130000	10.899	-3.2891
2293750000	10.875	-3.2686
2294380000	10.909	-3.2651
2295000000	10.909	-3.2671
2295630000	10.902	-3.1841
2296250000	10.927	-3.187
2296880000	10.949	-3.1528
2297500000	10.924	-3.0771
2298130000	10.954	-3.0596
2298750000	10.976	-3.0205
2299380000	10.955	-2.9756
2300000000	10.981	-3.0303
2300630000	10.996	-2.9497
2301250000	11.019	-2.8804
2301880000	11.01	-2.896
2302500000	11.025	-2.8423
2303130000	11.03	-2.8154
2303750000	11.018	-2.7734
2304380000	11.037	-2.7544
2305000000	11.081	-2.7378
2305630000	11.048	-2.6665
2306250000	11.079	-2.5938
2306880000	11.106	-2.605
2307500000	11.093	-2.5415
2308130000	11.106	-2.5132
2308750000	11.123	-2.4849
2309380000	11.149	-2.4937
2310000000	11.168	-2.4287
2310630000	11.13	-2.3359
2311250000	11.146	-2.3584
2311880000	11.203	-2.3003
2312500000	11.147	-2.2871
2313130000	11.185	-2.2095
2313750000	11.209	-2.2163
2314380000	11.204	-2.1724
2315000000	11.203	-2.1284
2315630000	11.24	-2.0869
2316250000	11.232	-2.062
2316880000	11.276	-1.9746
2317500000	11.301	-1.9785
2318130000	11.299	-1.9575
2318750000	11.305	-1.9033
2319380000	11.297	-1.8291
2320000000	11.344	-1.8198
2320630000	11.324	-1.729
2321250000	11.349	-1.729
2321880000	11.336	-1.6978
2322500000	11.358	-1.6924
2323130000	11.379	-1.6401
2323750000	11.381	-1.6128
2324380000	11.392	-1.5278
2325000000	11.413	-1.5288
2325630000	11.41	-1.4922
2326250000	11.458	-1.4204
2326880000	11.457	-1.3745
2327500000	11.473	-1.3706
2328130000	11.475	-1.2896
2328750000	11.472	-1.2808
2329380000	11.493	-1.2441
2330000000	11.522	-1.1919
2330630000	11.514	-1.1616
2331250000	11.538	-1.0864
2331880000	11.554	-1.0313
2332500000	11.58	-1.0044
2333130000	11.557	-0.99854
2333750000	11.599	-0.99854
2334380000	11.621	-0.90576
2335000000	11.624	-0.8667
2335630000	11.631	-0.84375
2336250000	11.666	-0.78174
2336880000	11.673	-0.74023
2337500000	11.699	-0.73682
2338130000	11.709	-0.67334
2338750000	11.737	-0.60205
2339380000	11.73	-0.53955
2340000000	11.771	-0.52588
2340630000	11.777	-0.53271
2341250000	11.79	-0.4707
2341880000	11.823	-0.4248
2342500000	11.826	-0.38916
2343130000	11.851	-0.36182
2343750000	11.878	-0.30078
2344380000	11.876	-0.28955
2345000000	11.924	-0.24805
2345630000	11.924	-0.19824
2346250000	11.929	-0.19434
2346880000	11.985	-0.1333
2347500000	11.966	-0.0791
2348130000	11.995	-0.04199
2348750000	12.048	-0.04199
2349380000	12.016	-0.00439
2350000000	12.049	0.06348
2350630000	12.084	0.05371
2351250000	12.117	0.07275
2351880000	12.115	0.10156
2352500000	12.143	0.18164
2353130000	12.166	0.20752
2353750000	12.157	0.24072
2354380000	12.206	0.26465
2355000000	12.212	0.32129
2355630000	12.226	0.37061
2356250000	12.244	0.41064
2356880000	12.28	0.39551
2357500000	12.269	0.47559
2358130000	12.298	0.48047
2358750000	12.323	0.48779
2359380000	12.349	0.52246
2360000000	12.348	0.56982
2360630000	12.356	0.6167
2361250000	12.402	0.61621
2361880000	12.422	0.67822
2362500000	12.444	0.68115
2363130000	12.447	0.72314
2363750000	12.447	0.75
2364380000	12.477	0.7959
2365000000	12.494	0.7959
2365630000	12.5	0.83203
2366250000	12.506	0.86084
2366880000	12.509	0.90332
2367500000	12.541	0.94092
2368130000	12.55	0.96973
2368750000	12.561	1.0054
2369380000	12.546	1.0156
2370000000	12.567	1.0962
2370630000	12.597	1.0713
2371250000	12.598	1.1245
2371880000	12.601	1.1606
2372500000	12.621	1.1709
2373130000	12.626	1.2017
2373750000	12.618	1.2466
2374380000	12.621	1.2788
2375000000	12.66	1.3091
2375630000	12.675	1.3335
2376250000	12.666	1.396
2376880000	12.659	1.4336
2377500000	12.682	1.4634
2378130000	12.701	1.4863
2378750000	12.701	1.522
2379380000	12.691	1.6006
2380000000	12.737	1.606
2380630000	12.748	1.6206
2381250000	12.731	1.6748
2381880000	12.759	1.7158
2382500000	12.761	1.7417
2383130000	12.753	1.7988
2383750000	12.781	1.8228
2384380000	12.781	1.874
2385000000	12.797	1.9082
2385630000	12.797	1.9492
2386250000	12.801	2.002
2386880000	12.841	2.022
2387500000	12.816	2.0806
2388130000	12.846	2.104
2388750000	12.834	2.1304
2389380000	12.825	2.1895
2390000000	12.865	2.1982
2390630000	12.846	2.2422
2391250000	12.896	2.311
2391880000	12.886	2.3154
2392500000	12.911	2.376
2393130000	12.882	2.4072
2393750000	12.897	2.4644
2394380000	12.946	2.4878
2395000000	12.911	2.5552
2395630000	12.919	2.6001
2396250000	12.953	2.6191
2396880000	12.954	2.6289
2397500000	12.947	2.709
2398130000	12.961	2.749
2398750000	12.968	2.793
2399380000	12.968	2.833
2400000000	13.02	2.9053
2400630000	12.995	2.9365
2401250000	13.004	2.9702
2401880000	13.033	2.98
2402500000	13.049	3.0571
2403130000	13.047	3.1074
2403750000	13.078	3.1182
2404380000	13.04	3.1997
2405000000	13.084	3.2417
2405630000	13.096	3.2988
2406250000	13.11	3.3716
2406880000	13.124	3.3853
2407500000	13.153	3.4492
2408130000	13.122	3.4731
2408750000	13.156	3.5308
2409380000	13.202	3.5859
2410000000	13.184	3.6821
2410630000	13.172	3.6714
2411250000	13.229	3.7393
2411880000	13.251	3.791
2412500000	13.261	3.8394
2413130000	13.276	3.895
2413750000	13.267	3.9087
2414380000	13.336	3.9473
2415000000	13.35	4.0352
2415630000	13.331	4.0649
2416250000	13.402	4.1147
2416880000	13.377	4.2104
2417500000	13.388	4.1826
2418130000	13.455	4.2578
2418750000	13.405	4.3115
2419380000	13.436	4.3833
2420000000	13.487	4.4023
2420630000	13.499	4.4365
2421250000	13.525	4.5083
2421880000	13.563	4.561
2422500000	13.582	4.5991
2423130000	13.589	4.6318
2423750000	13.637	4.6743
2424380000	13.61	4.7607
2425000000	13.66	4.7861
2425630000	13.619	4.8501
2426250000	13.685	4.9048
2426880000	13.711	4.8921
2427500000	13.734	4.9917
2428130000	13.743	5.0767
2428750000	13.767	5.0391
2429380000	13.802	5.0552
2430000000	13.819	5.1538
2430630000	13.804	5.1895
2431250000	13.856	5.229
2431880000	13.857	5.3354
2432500000	13.895	5.3164
2433130000	13.925	5.375
2433750000	13.995	5.4307
2434380000	13.967	5.4697
2435000000	14.013	5.541
2435630000	14.018	5.5933
2436250000	14.021	5.5962
2436880000	14.139	5.6626
2437500000	14.128	5.7183
2438130000	14.131	5.6909
2438750000	14.169	5.7642
2439380000	14.182	5.8066
2440000000	14.135	5.8535
2440630000	14.247	5.9014
2441250000	14.247	5.9336
2441880000	14.252	5.9546
2442500000	14.304	5.9907
2443130000	14.331	6.0859
2443750000	14.342	6.1377
2444380000	14.404	6.1265
2445000000	14.388	6.2173
2445630000	14.387	6.1929
2446250000	14.478	6.2651
2446880000	14.431	6.2876
2447500000	14.487	6.3042
2448130000	14.51	6.3574
2448750000	14.487	6.4185
2449380000	14.524	6.4058
2450000000	14.528	6.5186
2450630000	14.658	6.5444
2451250000	14.643	6.5264
2451880000	14.652	6.5879
2452500000	14.632	6.5757
2453130000	14.669	6.6484
2453750000	14.651	6.6992
2454380000	14.655	6.7681
2455000000	14.681	6.729
2455630000	14.738	6.7329
2456250000	14.732	6.8247
2456880000	14.779	6.832
2457500000	14.788	6.8735
2458130000	14.789	6.9565
2458750000	14.795	6.9155
2459380000	14.779	7.0015
2460000000	14.815	7.0039
2460630000	14.823	7.1016
2461250000	14.899	7.1235
2461880000	14.868	7.186
2462500000	14.916	7.21
2463130000	14.916	7.2104
2463750000	14.864	7.228
2464380000	14.923	7.2891
2465000000	14.967	7.3418
2465630000	14.918	7.334
2466250000	14.997	7.4473
2466880000	14.934	7.4258
2467500000	14.974	7.4961
2468130000	14.935	7.5186
2468750000	14.999	7.5747
2469380000	14.983	7.6304
2470000000	15.039	7.6968
2470630000	15.047	7.6851
2471250000	15.095	7.77
2471880000	15.005	7.8286
2472500000	15.104	7.8398
2473130000	15.069	7.8955
2473750000	15.035	7.9575
2474380000	15.083	7.9858
2475000000	15.103	8.02
2475630000	15.054	8.0649
2476250000	15.059	8.0962
2476880000	15.087	8.187
2477500000	15.089	8.168
2478130000	15.089	8.2666
2478750000	15.121	8.2251
2479380000	15.141	8.3389
2480000000	15.182	8.4238
2480630000	15.179	8.4238
2481250000	15.147	8.478
2481880000	15.196	8.584
2482500000	15.194	8.6426
2483130000	15.186	8.6235
2483750000	15.21	8.7446
2484380000	15.162	8.7271
2485000000	15.206	8.7881
2485630000	15.265	8.8755
2486250000	15.225	8.9385
2486880000	15.234	8.876
2487500000	15.314	9.0713
2488130000	15.287	9.0713
2488750000	15.277	9.1055
2489380000	15.334	9.1904
2490000000	15.297	9.2261
2490630000	15.334	9.2949
2491250000	15.324	9.3735
2491880000	15.322	9.3613
2492500000	15.377	9.4834
2493130000	15.366	9.479
2493750000	15.418	9.5542
2494380000	15.385	9.5908
2495000000	15.439	9.668
2495630000	15.482	9.7114
2496250000	15.424	9.7578
2496880000	15.526	9.8633
2497500000	15.473	9.8765
2498130000	15.515	9.9688
2498750000	15.494	9.9272
2499380000	15.544	9.9839
2500000000	15.582	10.116
2500630000	15.558	10.178
2501250000	15.57	10.194
2501880000	15.621	10.286
2502500000	15.625	10.35
2503130000	15.656	10.386
2503750000	15.628	10.422
2504380000	15.665	10.498
2505000000	15.667	10.543
2505630000	15.75	10.595
2506250000	15.737	10.728
2506880000	15.731	10.719
2507500000	15.739	10.726
2508130000	15.778	10.874
2508750000	15.83	10.842
2509380000	15.819	10.935
2510000000	15.817	11.005
2510630000	15.824	11.042
2511250000	15.869	11.072
2511880000	15.961	11.149
2512500000	15.929	11.237
2513130000	15.938	11.307
2513750000	15.946	11.364
2514380000	16.007	11.403
2515000000	16.015	11.455
2515630000	16.077	11.545
2516250000	16.039	11.573
2516880000	16.081	11.644
2517500000	16.112	11.675
2518130000	16.122	11.75
2518750000	16.134	11.788
2519380000	16.181	11.835
2520000000	16.191	11.881
2520630000	16.283	12.027
2521250000	16.264	12.063
2521880000	16.309	12.096
2522500000	16.298	12.115
2523130000	16.361	12.225
2523750000	16.347	12.253
2524380000	16.391	12.317
2525000000	16.456	12.354
2525630000	16.438	12.396
2526250000	16.46	12.505
2526880000	16.513	12.545
2527500000	16.521	12.625
2528130000	16.565	12.608
2528750000	16.624	12.72
2529380000	16.615	12.711
2530000000	16.657	12.824
2530630000	16.704	12.915
2531250000	16.716	12.921
2531880000	16.684	12.947
2532500000	16.728	13.05
2533130000	16.791	13.067
2533750000	16.808	13.07
2534380000	16.839	13.193
2535000000	16.861	13.199
2535630000	16.876	13.283
2536250000	16.952	13.314
2536880000	16.966	13.35
2537500000	16.948	13.45
2538130000	16.997	13.485
2538750000	16.994	13.548
2539380000	17.036	13.565
2540000000	17.061	13.643
2540630000	17.067	13.636
2541250000	17.139	13.712
2541880000	17.116	13.772
2542500000	17.148	13.807
2543130000	17.196	13.842
2543750000	17.183	13.88
2544380000	17.217	13.931
2545000000	17.263	13.956
2545630000	17.27	14.009
2546250000	17.3	14.025
2546880000	17.292	14.109
2547500000	17.327	14.146
2548130000	17.366	14.145
2548750000	17.37	14.221
2549380000	17.402	14.307
2550000000	17.399	14.369
2550630000	17.477	14.4
2551250000	17.465	14.487
2551880000	17.518	14.511
2552500000	17.538	14.553
2553130000	17.581	14.653
2553750000	17.551	14.661
2554380000	17.619	14.714
2555000000	17.649	14.779
2555630000	17.605	14.824
2556250000	17.662	14.87
2556880000	17.678	14.905
2557500000	17.708	14.964
2558130000	17.719	14.971
2558750000	17.755	15.101
2559380000	17.735	15.129
2560000000	17.768	15.155
2560630000	17.792	15.254
2561250000	17.796	15.282
2561880000	17.821	15.301
2562500000	17.868	15.383
2563130000	17.873	15.424
2563750000	17.88	15.526
2564380000	17.894	15.529
2565000000	17.898	15.589
2565630000	17.961	15.614
2566250000	17.957	15.696
2566880000	17.952	15.736
2567500000	17.988	15.817
2568130000	18.027	15.879
2568750000	18.035	15.902
2569380000	18.063	15.962
2570000000	18.081	16.035
2570630000	18.107	16.066
2571250000	18.146	16.128
2571880000	18.135	16.191
2572500000	18.143	16.213
2573130000	18.159	16.241
2573750000	18.192	16.383
2574380000	18.188	16.392
2575000000	18.264	16.429
2575630000	18.238	16.489
2576250000	18.273	16.56
2576880000	18.296	16.639
2577500000	18.311	16.62
2578130000	18.318	16.699
2578750000	18.357	16.768
2579380000	18.376	16.844
2580000000	18.389	16.826
2580630000	18.386	16.914
2581250000	18.406	16.98
2581880000	18.43	17.021
2582500000	18.46	17.092
2583130000	18.465	17.146
2583750000	18.483	17.189
2584380000	18.479	17.231
2585000000	18.502	17.295
2585630000	18.507	17.357
2586250000	18.547	17.404
2586880000	18.549	17.472
2587500000	18.541	17.518
2588130000	18.582	17.627
2588750000	18.574	17.643
2589380000	18.579	17.664
2590000000	18.606	17.766
2590630000	18.593	17.804
2591250000	18.652	17.888
2591880000	18.634	17.949
2592500000	18.641	18.037
2593130000	18.686	18.077
2593750000	18.672	18.14
2594380000	18.709	18.156
2595000000	18.734	18.253
2595630000	18.756	18.308
2596250000	18.738	18.348
2596880000	18.766	18.43
2597500000	18.799	18.53
2598130000	18.796	18.563
2598750000	18.812	18.641
2599380000	18.839	18.78
2600000000	18.823	18.82
2600630000	18.891	18.851
2601250000	18.856	18.958
2601880000	18.842	19.027
2602500000	18.885	19.107
2603130000	18.918	19.187
2603750000	18.921	19.238
2604380000	18.958	19.317
2605000000	18.97	19.394
2605630000	18.985	19.452
2606250000	19.056	19.522
2606880000	18.994	19.604
2607500000	19.064	19.684
2608130000	19.07	19.742
2608750000	19.107	19.849
2609380000	19.138	19.849
2610000000	19.149	19.925
2610630000	19.198	20.025
2611250000	19.22	20.114
2611880000	19.278	20.182
2612500000	19.238	20.285
2613130000	19.314	20.291
2613750000	19.349	20.398
2614380000	19.352	20.465
2615000000	19.388	20.532
2615630000	19.394	20.646
2616250000	19.409	20.712
2616880000	19.439	20.743
2617500000	19.458	20.893
2618130000	19.495	20.99
2618750000	19.547	20.98
2619380000	19.602	21.072
2620000000	19.599	21.146
2620630000	19.696	21.18
2621250000	19.715	21.207
2621880000	19.727	21.28
2622500000	19.754	21.42
2623130000	19.803	21.469
2623750000	19.861	21.515
2624380000	19.873	21.625
2625000000	19.943	21.64
2625630000	19.895	21.726
2626250000	20.017	21.814
2626880000	20.047	21.863
2627500000	20.022	21.948
2628130000	20.081	21.979
2628750000	20.15	22.073
2629380000	20.13	22.168
2630000000	20.157	22.217
2630630000	20.209	22.29
2631250000	20.288	22.314
2631880000	20.304	22.421
2632500000	20.334	22.461
2633130000	20.367	22.516
2633750000	20.429	22.531
2634380000	20.45	22.638
2635000000	20.492	22.696
2635630000	20.514	22.781
2636250000	20.608	22.806
2636880000	20.621	22.849
2637500000	20.63	22.94
2638130000	20.685	23.044
2638750000	20.67	23.133
2639380000	20.795	23.172
2640000000	20.807	23.215
2640630000	20.825	23.264
2641250000	20.871	23.324
2641880000	20.923	23.397
2642500000	20.898	23.429
2643130000	21.072	23.475
2643750000	20.999	23.551
2644380000	21.039	23.608
2645000000	21.082	23.639
2645630000	21.21	23.642
2646250000	21.183	23.785
2646880000	21.234	23.816
2647500000	21.344	23.896
2648130000	21.222	23.966
2648750000	21.313	23.987
2649380000	21.387	24.078
2650000000	21.463	23.999
2650630000	21.481	24.112
2651250000	21.512	24.21
2651880000	21.451	24.237
2652500000	21.576	24.243
2653130000	21.552	24.322
2653750000	21.655	24.359
2654380000	21.674	24.402
2655000000	21.713	24.457
2655630000	21.707	24.503
2656250000	21.823	24.573
2656880000	21.726	24.563
2657500000	21.839	24.686
2658130000	21.97	24.686
2658750000	21.888	24.691
2659380000	21.863	24.691
2660000000	22.013	24.753
2660630000	21.945	24.859
2661250000	21.939	24.891
2661880000	22.003	24.911
2662500000	22.019	25.003
2663130000	21.933	24.97
2663750000	22.07	25.128
2664380000	22.064	25.162
2665000000	22.089	25.162
2665630000	22.059	25.18
2666250000	22.098	25.284
2666880000	22.086	25.247
2667500000	22.152	25.369
2668130000	22.055	25.458
2668750000	22.073	25.403
2669380000	22.101	25.51
2670000000	22.128	25.599
2670630000	22.135	25.595
2671250000	22.141	25.635
2671880000	22.174	25.732
2672500000	22.156	25.724
2673130000	22.198	25.812
2673750000	22.162	25.912
2674380000	22.187	25.943
2675000000	22.189	26.02
2675630000	22.146	26.132
2676250000	22.232	26.111
2676880000	22.229	26.218
2677500000	22.177	26.294
2678130000	22.195	26.288
2678750000	22.184	26.337
2679380000	22.189	26.532
2680000000	22.208	26.486
2680630000	22.217	26.639
2681250000	22.22	26.718
2681880000	22.174	26.722
2682500000	22.257	26.864
2683130000	22.269	26.901
2683750000	22.198	26.962
2684380000	22.32	27.121
2685000000	22.266	27.154
2685630000	22.312	27.243
2686250000	22.278	27.39
2686880000	22.366	27.423
2687500000	22.271	27.475
2688130000	22.32	27.558
2688750000	22.306	27.64
2689380000	22.303	27.686
2690000000	22.354	27.799
2690630000	22.385	27.854
2691250000	22.439	28.03
2691880000	22.464	28.125
2692500000	22.482	28.211
2693130000	22.409	28.317
2693750000	22.479	28.409
2694380000	22.461	28.479
2695000000	22.525	28.573
2695630000	22.516	28.607
2696250000	22.491	28.741
2696880000	22.626	28.849
2697500000	22.607	28.909
2698130000	22.638	28.961
2698750000	22.653	29.096
2699380000	22.727	29.196
2700000000	22.678	29.361
2700630000	22.757	29.413
2701250000	22.8	29.508
2701880000	22.833	29.617
2702500000	22.889	29.651
2703130000	22.928	29.825
2703750000	22.909	29.916
2704380000	22.931	29.975
2705000000	23.06	30.035
2705630000	23.028	30.185
2706250000	23.111	30.216
2706880000	23.129	30.384
2707500000	23.169	30.469
2708130000	23.209	30.515
2708750000	23.275	30.575
2709380000	23.367	30.691
2710000000	23.392	30.799
2710630000	23.419	30.859
2711250000	23.478	30.979
2711880000	23.44	31.043
2712500000	23.56	31.085
2713130000	23.572	31.259
2713750000	23.666	31.277
2714380000	23.688	31.356
2715000000	23.73	31.445
2715630000	23.819	31.576
2716250000	23.893	31.632
2716880000	23.816	31.653
2717500000	24.002	31.766
2718130000	24.018	31.849
2718750000	24.072	31.939
2719380000	24.036	31.958
2720000000	24.203	32.117
2720630000	24.125	32.129
2721250000	24.316	32.271
2721880000	24.289	32.361
2722500000	24.354	32.395
2723130000	24.404	32.471
2723750000	24.518	32.572
2724380000	24.484	32.559
2725000000	24.615	32.672
2725630000	24.646	32.736
2726250000	24.652	32.775
2726880000	24.771	32.879
2727500000	24.842	32.914
2728130000	24.83	33.014
2728750000	24.912	33.09
2729380000	24.924	33.164
2730000000	24.982	33.172
2730630000	25.016	33.277
2731250000	25.184	33.344
2731880000	25.129	33.42
2732500000	25.205	33.518
2733130000	25.248	33.541
2733750000	25.299	33.611
2734380000	25.363	33.625
2735000000	25.494	33.674
2735630000	25.484	33.75
2736250000	25.488	33.896
2736880000	25.602	33.918
2737500000	25.617	34.012
2738130000	25.689	34.064
2738750000	25.738	34.066
2739380000	25.754	34.098
2740000000	25.826	34.135
2740630000	25.848	34.273
2741250000	25.934	34.348
2741880000	25.986	34.344
2742500000	25.998	34.42
2743130000	26.08	34.414
2743750000	26.145	34.387
2744380000	26.172	34.564
2745000000	26.205	34.543
2745630000	26.252	34.637
2746250000	26.248	34.711
2746880000	26.322	34.742
2747500000	26.346	34.787
2748130000	26.346	34.814
2748750000	26.453	34.799
2749380000	26.471	34.906
2750000000	26.504	34.922
2750630000	26.563	34.949
2751250000	26.539	35.041
2751880000	26.58	35.096
2752500000	26.584	35.047
2753130000	26.65	35.16
2753750000	26.648	35.215
2754380000	26.682	35.227
2755000000	26.74	35.309
2755630000	26.705	35.318
2756250000	26.719	35.361
2756880000	26.838	35.439
2757500000	26.832	35.426
2758130000	26.84	35.461
2758750000	26.889	35.525
2759380000	26.832	35.572
2760000000	26.832	35.67
2760630000	26.893	35.703
2761250000	26.877	35.684
2761880000	26.855	35.742
2762500000	26.932	35.857
2763130000	26.895	35.889
2763750000	26.92	35.877
2764380000	26.926	35.965
2765000000	26.887	35.963
2765630000	26.9	36.039
2766250000	26.932	36.051
2766880000	26.898	36.127
2767500000	26.92	36.215
2768130000	26.91	36.258
2768750000	26.883	36.305
2769380000	26.91	36.359
2770000000	26.992	36.414
2770630000	26.9	36.551
2771250000	26.828	36.588
2771880000	26.9	36.68
2772500000	26.822	36.719
2773130000	26.785	36.756
2773750000	26.861	36.844
2774380000	26.811	36.902
2775000000	26.775	36.996
2775630000	26.822	37.135
2776250000	26.828	37.201
2776880000	26.748	37.256
2777500000	26.727	37.299
2778130000	26.725	37.473
2778750000	26.715	37.51
2779380000	26.791	37.602
2780000000	26.654	37.689
2780630000	26.621	37.859
2781250000	26.627	37.891
2781880000	26.615	38.037
2782500000	26.594	38.129
2783130000	26.639	38.238
2783750000	26.596	38.373
2784380000	26.574	38.443
2785000000	26.691	38.635
2785630000	26.572	38.684
2786250000	26.559	38.791
2786880000	26.59	38.904
2787500000	26.584	39.053
2788130000	26.6	39.145
2788750000	26.643	39.273
2789380000	26.584	39.512
2790000000	26.639	39.563
2790630000	26.66	39.674
2791250000	26.678	39.848
2791880000	26.709	40.012
2792500000	26.699	40.148
2793130000	26.719	40.252
2793750000	26.801	40.381
2794380000	26.84	40.518
2795000000	26.77	40.652
2795630000	26.85	40.771
2796250000	26.932	40.939
2796880000	26.932	41.027
2797500000	27.014	41.244
2798130000	27.027	41.312
2798750000	27.072	41.443
2799380000	27.158	41.705
2800000000	27.234	41.793
2800630000	27.279	41.857
2801250000	27.34	41.988
2801880000	27.34	42.193
2802500000	27.467	42.307
2803130000	27.535	42.346
2803750000	27.654	42.541
2804380000	27.67	42.709
2805000000	27.703	42.773
2805630000	27.859	42.883
2806250000	27.92	43.057
2806880000	28.066	43.186
2807500000	28.143	43.262
2808130000	28.18	43.463
2808750000	28.305	43.518
2809380000	28.32	43.625
2810000000	28.461	43.738
2810630000	28.598	43.896
2811250000	28.674	43.998
2811880000	28.813	44.025
2812500000	28.902	44.254
2813130000	29.043	44.281
2813750000	29.102	44.381
2814380000	29.221	44.482
2815000000	29.342	44.508
2815630000	29.426	44.602
2816250000	29.594	44.672
2816880000	29.635	44.791
2817500000	29.762	44.842
2818130000	29.941	44.916
2818750000	30.023	45.016
2819380000	30.172	45.059
2820000000	30.268	45.096
2820630000	30.311	45.199
2821250000	30.416	45.209
2821880000	30.549	45.197
2822500000	30.701	45.355
2823130000	30.697	45.346
2823750000	30.93	45.447
2824380000	30.945	45.441
2825000000	31.148	45.486
2825630000	31.141	45.469
2826250000	31.32	45.477
2826880000	31.369	45.557
2827500000	31.473	45.594
2828130000	31.592	45.645
2828750000	31.668	45.66
2829380000	31.678	45.707
2830000000	31.867	45.65
2830630000	31.973	45.73
2831250000	31.928	45.686
2831880000	32.156	45.676
2832500000	32.189	45.74
2833130000	32.223	45.691
2833750000	32.291	45.773
2834380000	32.309	45.719
2835000000	32.434	45.687
2835630000	32.492	45.762
2836250000	32.465	45.725
2836880000	32.613	45.742
2837500000	32.648	45.736
2838130000	32.678	45.691
2838750000	32.682	45.729
2839380000	32.775	45.777
2840000000	32.736	45.66
2840630000	32.822	45.664
2841250000	32.887	45.627
2841880000	32.914	45.672
2842500000	32.861	45.633
2843130000	32.91	45.672
2843750000	32.861	45.832
2844380000	33.014	45.633
2845000000	32.943	45.719
2845630000	32.879	45.648
2846250000	32.861	45.691
2846880000	32.936	45.74
2847500000	32.947	45.719
2848130000	32.941	45.729
2848750000	32.873	45.729
2849380000	32.801	45.699
2850000000	32.92	45.795
2850630000	32.773	45.871
2851250000	32.846	45.846
2851880000	32.746	45.66
2852500000	32.66	45.838
2853130000	32.789	45.908
2853750000	32.621	45.916
2854380000	32.633	46.049
2855000000	32.525	45.975
2855630000	32.545	45.98
2856250000	32.535	46.223
2856880000	32.324	46.154
2857500000	32.369	46.201
2858130000	32.27	46.289
2858750000	32.193	46.332
2859380000	32.189	46.42
2860000000	32.154	46.529
2860630000	32.02	46.668
2861250000	32.102	46.662
2861880000	31.949	46.773
2862500000	31.824	46.881
2863130000	31.949	46.906
2863750000	31.754	47.047
2864380000	31.656	47.232
2865000000	31.549	47.227
2865630000	31.658	47.4
2866250000	31.547	47.547
2866880000	31.477	47.635
2867500000	31.494	47.848
2868130000	31.316	47.955
2868750000	31.344	48.102
2869380000	31.293	48.309
2870000000	31.254	48.398
2870630000	31.232	48.688
2871250000	31.115	48.822
2871880000	30.984	49.027
2872500000	31.109	49.127
2873130000	30.881	49.295
2873750000	31.012	49.512
2874380000	30.99	49.75
2875000000	31.061	50.012
2875630000	31.086	50.094
2876250000	31.01	50.271
2876880000	31.107	50.494
2877500000	31.039	50.674
2878130000	31.051	50.883
2878750000	31.227	51.205
2879380000	31.174	51.297
2880000000	31.135	51.525
2880630000	31.232	51.67
2881250000	31.271	51.975
2881880000	31.385	52.166
2882500000	31.498	52.41
2883130000	31.479	52.545
2883750000	31.613	52.789
2884380000	31.721	52.859
2885000000	31.805	53.195
2885630000	31.754	53.234
2886250000	31.867	53.504
2886880000	32.098	53.797
2887500000	32.23	53.982
2888130000	32.264	54.127
2888750000	32.373	54.318
2889380000	32.553	54.531
2890000000	32.682	54.676
2890630000	32.752	54.855
2891250000	32.928	54.904
2891880000	33.078	55.277
2892500000	33.17	55.27
2893130000	33.381	55.584
2893750000	33.465	55.676
2894380000	33.588	55.695
2895000000	33.996	56.066
2895630000	33.875	56.08
2896250000	34.254	56.232
2896880000	34.412	56.354
2897500000	34.498	56.488
2898130000	34.645	56.5
2898750000	34.82	56.672
2899380000	34.986	56.805
2900000000	35.125	56.799
2900630000	35.34	56.934
2901250000	35.486	56.885
2901880000	35.572	57.031
2902500000	35.791	57.117
2903130000	35.895	57.184
2903750000	36.158	57.238
2904380000	36.316	57.318
2905000000	36.492	57.307
2905630000	36.609	57.367
2906250000	36.842	57.33
2906880000	36.883	57.379
2907500000	37.098	57.391
2908130000	37.25	57.525
2908750000	37.402	57.557
2909380000	37.561	57.453
2910000000	37.695	57.459
2910630000	37.811	57.482
2911250000	37.957	57.617
2911880000	38.117	57.611
2912500000	38.215	57.465
2913130000	38.238	57.574
2913750000	38.379	57.568
2914380000	38.563	57.465
2915000000	38.557	57.52
2915630000	38.617	57.459
2916250000	38.801	57.439
2916880000	38.904	57.453
2917500000	38.982	57.416
2918130000	39.039	57.379
2918750000	39.08	57.391
2919380000	39.24	57.398
2920000000	39.209	57.293
2920630000	39.227	57.307
2921250000	39.289	57.379
2921880000	39.355	57.184
2922500000	39.453	57.215
2923130000	39.588	57.342
2923750000	39.52	57.184
2924380000	39.605	57.33
2925000000	39.758	57.209
2925630000	39.643	57.189
2926250000	39.66	57.074
2926880000	39.686	57.379
2927500000	39.734	57.111
2928130000	39.746	57.049
2928750000	39.697	57.252
2929380000	39.807	57.117
2930000000	39.674	57.074
2930630000	39.82	57.129
2931250000	39.844	57.141
2931880000	39.832	57.16
2932500000	39.734	57.195
2933130000	39.869	57.154
2933750000	39.789	57.154
2934380000	39.936	57.092
2935000000	39.875	57.111
2935630000	39.729	57.244
2936250000	39.807	57.16
2936880000	39.807	57.129
2937500000	39.855	57.318
2938130000	39.654	57.227
2938750000	39.764	57.416
2939380000	39.617	57.391
2940000000	39.539	57.324
2940630000	39.643	57.434
2941250000	39.66	57.568
2941880000	39.502	57.41
2942500000	39.557	57.594
2943130000	39.508	57.385
2943750000	39.545	57.514
2944380000	39.496	57.678
2945000000	39.404	57.562
2945630000	39.338	57.721
2946250000	39.373	57.672
2946880000	39.332	57.781
2947500000	39.221	57.855
2948130000	39.178	57.91
2948750000	39.002	57.838
2949380000	39.088	58.088
2950000000	39.111	58.148
2950630000	38.836	58.137
2951250000	38.904	58.111
2951880000	38.922	58.367
2952500000	38.672	58.43
2953130000	38.697	58.398
2953750000	38.611	58.691
2954380000	38.416	58.777
2955000000	38.465	58.766
2955630000	38.379	58.875
2956250000	38.508	59.094
2956880000	38.293	59.24
2957500000	38.361	59.223
2958130000	38.098	59.32
2958750000	38.307	59.49
2959380000	38.117	59.602
2960000000	38.037	59.93
2960630000	37.951	59.967
2961250000	37.891	60.205
2961880000	37.83	60.498
2962500000	37.859	60.357
2963130000	37.793	60.748
2963750000	37.574	60.9
2964380000	37.592	61.061
2965000000	37.672	61.268
2965630000	37.615	61.541
2966250000	37.609	61.842
2966880000	37.566	61.859
2967500000	37.396	62.115
2968130000	37.598	62.365
2968750000	37.566	62.641
2969380000	37.566	62.971
2970000000	37.609	63.08
2970630000	37.58	63.459
2971250000	37.623	63.605
2971880000	37.896	63.732
2972500000	37.727	64.215
2973130000	37.867	64.215
2973750000	37.836	64.715
2974380000	37.996	64.863
2975000000	37.945	65.266
2975630000	38.063	65.395
2976250000	38.273	65.809
2976880000	38.246	65.852
2977500000	38.457	66.188
2978130000	38.586	66.457
2978750000	38.691	66.848
2979380000	38.922	67.035
2980000000	38.918	67.293
2980630000	39.074	67.457
2981250000	39.301	67.516
2981880000	39.594	67.859
2982500000	39.781	68.293
2983130000	39.992	68.324
2983750000	40.09	68.59
2984380000	40.395	68.73
2985000000	40.605	69.035
2985630000	40.746	69.289
2986250000	40.855	69.41
2986880000	41.352	69.523
2987500000	41.535	69.684
2988130000	41.711	69.848
2988750000	42.145	69.941
2989380000	42.473	70.02
2990000000	42.609	70.234
2990630000	42.902	70.313
2991250000	43.195	70.52
2991880000	43.352	70.598
2992500000	43.758	70.656
2993130000	44.031	70.824
2993750000	44.25	70.598
2994380000	44.484	70.875
2995000000	44.746	70.941
2995630000	45.027	70.949
2996250000	45.281	70.973
2996880000	45.695	70.965
2997500000	45.789	70.867
2998130000	46.234	70.898
2998750000	46.563	70.898
2999380000	46.398	70.781
3000000000	46.937	70.613

## Sheet: Matched Z
f Hz	Re(Z) ohm	Im(Z) ohm
2000000000	11.334	38.834
2000630000	11.301	38.834
2001250000	11.373	38.867
2001880000	11.35	38.883
2002500000	11.291	38.877
2003130000	11.338	38.98
2003750000	11.268	39.008
2004380000	11.332	39.004
2005000000	11.318	39.094
2005630000	11.365	39.15
2006250000	11.338	39.143
2006880000	11.355	39.27
2007500000	11.285	39.289
2008130000	11.291	39.291
2008750000	11.344	39.355
2009380000	11.422	39.465
2010000000	11.322	39.377
2010630000	11.402	39.596
2011250000	11.361	39.479
2011880000	11.41	39.508
2012500000	11.451	39.627
2013130000	11.426	39.682
2013750000	11.465	39.729
2014380000	11.471	39.768
2015000000	11.49	39.813
2015630000	11.506	39.859
2016250000	11.533	39.938
2016880000	11.506	39.945
2017500000	11.643	40.027
2018130000	11.578	40.072
2018750000	11.646	40.082
2019380000	11.631	40.133
2020000000	11.707	40.17
2020630000	11.66	40.176
2021250000	11.768	40.223
2021880000	11.736	40.268
2022500000	11.789	40.301
2023130000	11.752	40.299
2023750000	11.773	40.441
2024380000	11.854	40.393
2025000000	11.898	40.494
2025630000	11.902	40.482
2026250000	11.941	40.521
2026880000	11.92	40.604
2027500000	11.918	40.586
2028130000	11.98	40.607
2028750000	12.037	40.664
2029380000	12.082	40.68
2030000000	12.049	40.668
2030630000	12.162	40.707
2031250000	12.088	40.771
2031880000	12.174	40.766
2032500000	12.141	40.842
2033130000	12.174	40.816
2033750000	12.189	40.908
2034380000	12.174	40.994
2035000000	12.203	40.955
2035630000	12.229	40.918
2036250000	12.238	41.01
2036880000	12.234	41.086
2037500000	12.295	40.994
2038130000	12.309	41.102
2038750000	12.281	41.113
2039380000	12.35	41.141
2040000000	12.322	41.162
2040630000	12.301	41.232
2041250000	12.379	41.254
2041880000	12.338	41.281
2042500000	12.369	41.256
2043130000	12.369	41.275
2043750000	12.402	41.41
2044380000	12.391	41.424
2045000000	12.359	41.383
2045630000	12.387	41.5
2046250000	12.396	41.516
2046880000	12.418	41.58
2047500000	12.402	41.568
2048130000	12.35	41.656
2048750000	12.412	41.596
2049380000	12.441	41.654
2050000000	12.418	41.754
2050630000	12.414	41.736
2051250000	12.379	41.85
2051880000	12.371	41.863
2052500000	12.418	41.895
2053130000	12.348	41.998
2053750000	12.412	41.986
2054380000	12.387	42.041
2055000000	12.357	42.123
2055630000	12.365	42.178
2056250000	12.379	42.219
2056880000	12.381	42.311
2057500000	12.396	42.318
2058130000	12.342	42.365
2058750000	12.375	42.492
2059380000	12.375	42.535
2060000000	12.35	42.652
2060630000	12.418	42.67
2061250000	12.35	42.682
2061880000	12.33	42.795
2062500000	12.35	42.924
2063130000	12.348	42.914
2063750000	12.393	43.078
2064380000	12.336	43.105
2065000000	12.391	43.174
2065630000	12.326	43.25
2066250000	12.359	43.271
2066880000	12.414	43.408
2067500000	12.408	43.516
2068130000	12.354	43.543
2068750000	12.414	43.658
2069380000	12.412	43.756
2070000000	12.42	43.799
2070630000	12.455	43.934
2071250000	12.424	44.004
2071880000	12.461	44.086
2072500000	12.533	44.178
2073130000	12.527	44.281
2073750000	12.555	44.416
2074380000	12.586	44.486
2075000000	12.566	44.547
2075630000	12.574	44.564
2076250000	12.643	44.764
2076880000	12.664	44.809
2077500000	12.643	44.891
2078130000	12.723	45.02
2078750000	12.781	45.148
2079380000	12.803	45.258
2080000000	12.857	45.367
2080630000	12.875	45.428
2081250000	12.918	45.551
2081880000	12.936	45.637
2082500000	12.977	45.742
2083130000	13.074	45.785
2083750000	13.119	45.992
2084380000	13.131	46.029
2085000000	13.211	46.082
2085630000	13.266	46.252
2086250000	13.326	46.277
2086880000	13.375	46.396
2087500000	13.391	46.463
2088130000	13.492	46.576
2088750000	13.529	46.668
2089380000	13.672	46.773
2090000000	13.742	46.885
2090630000	13.717	46.973
2091250000	13.857	47.047
2091880000	13.904	47.137
2092500000	13.969	47.199
2093130000	14.084	47.352
2093750000	14.133	47.363
2094380000	14.197	47.516
2095000000	14.295	47.58
2095630000	14.346	47.672
2096250000	14.432	47.682
2096880000	14.453	47.744
2097500000	14.584	47.895
2098130000	14.688	47.928
2098750000	14.752	47.975
2099380000	14.889	48.096
2100000000	14.883	48.145
2100630000	14.98	48.203
2101250000	15.064	48.334
2101880000	15.088	48.367
2102500000	15.219	48.441
2103130000	15.277	48.512
2103750000	15.408	48.594
2104380000	15.441	48.609
2105000000	15.549	48.713
2105630000	15.652	48.713
2106250000	15.732	48.719
2106880000	15.738	48.756
2107500000	15.846	48.926
2108130000	15.939	48.975
2108750000	16.02	48.992
2109380000	16.098	49.111
2110000000	16.195	49.176
2110630000	16.264	49.164
2111250000	16.281	49.174
2111880000	16.354	49.289
2112500000	16.488	49.387
2113130000	16.521	49.42
2113750000	16.607	49.502
2114380000	16.629	49.516
2115000000	16.695	49.506
2115630000	16.846	49.613
2116250000	16.939	49.598
2116880000	16.91	49.691
2117500000	16.982	49.76
2118130000	17.066	49.887
2118750000	17.213	49.869
2119380000	17.227	49.982
2120000000	17.252	50.021
2120630000	17.344	50.08
2121250000	17.422	50.109
2121880000	17.508	50.186
2122500000	17.533	50.146
2123130000	17.691	50.221
2123750000	17.68	50.379
2124380000	17.791	50.395
2125000000	17.848	50.455
2125630000	17.896	50.521
2126250000	17.926	50.611
2126880000	18.029	50.656
2127500000	18.119	50.717
2128130000	18.176	50.809
2128750000	18.293	50.836
2129380000	18.307	50.83
2130000000	18.381	50.861
2130630000	18.521	50.938
2131250000	18.521	51.08
2131880000	18.621	51.127
2132500000	18.678	51.107
2133130000	18.777	51.221
2133750000	18.805	51.264
2134380000	18.906	51.371
2135000000	18.854	51.361
2135630000	19.025	51.426
2136250000	19.082	51.551
2136880000	19.064	51.67
2137500000	19.26	51.762
2138130000	19.342	51.859
2138750000	19.346	51.834
2139380000	19.424	51.914
2140000000	19.516	51.986
2140630000	19.564	52.035
2141250000	19.705	52.045
2141880000	19.732	52.193
2142500000	19.797	52.268
2143130000	19.83	52.328
2143750000	20.072	52.414
2144380000	19.947	52.533
2145000000	20.191	52.523
2145630000	20.203	52.609
2146250000	20.246	52.648
2146880000	20.279	52.793
2147500000	20.486	52.801
2148130000	20.428	52.871
2148750000	20.654	52.957
2149380000	20.666	53.039
2150000000	20.65	53.17
2150630000	20.877	53.184
2151250000	20.99	53.262
2151880000	21.021	53.309
2152500000	21.115	53.484
2153130000	21.164	53.547
2153750000	21.188	53.561
2154380000	21.354	53.715
2155000000	21.457	53.729
2155630000	21.539	53.781
2156250000	21.668	53.912
2156880000	21.781	54.004
2157500000	21.82	54.086
2158130000	21.957	54.172
2158750000	21.941	54.275
2159380000	22.064	54.279
2160000000	22.201	54.383
2160630000	22.107	54.443
2161250000	22.283	54.518
2161880000	22.531	54.688
2162500000	22.486	54.732
2163130000	22.66	54.785
2163750000	22.861	54.949
2164380000	22.988	54.941
2165000000	23.078	55.045
2165630000	23.135	55.152
2166250000	23.17	55.219
2166880000	23.285	55.355
2167500000	23.398	55.42
2168130000	23.578	55.463
2168750000	23.77	55.549
2169380000	23.742	55.697
2170000000	23.861	55.787
2170630000	24.029	55.779
2171250000	24.143	55.898
2171880000	24.207	55.93
2172500000	24.408	56.043
2173130000	24.441	56.238
2173750000	24.643	56.32
2174380000	24.799	56.381
2175000000	24.865	56.428
2175630000	24.99	56.561
2176250000	25.125	56.662
2176880000	25.211	56.693
2177500000	25.352	56.805
2178130000	25.576	56.881
2178750000	25.672	56.949
2179380000	25.715	57
2180000000	26.008	57.182
2180630000	26.127	57.252
2181250000	26.334	57.314
2181880000	26.406	57.287
2182500000	26.639	57.449
2183130000	26.74	57.52
2183750000	26.779	57.611
2184380000	27.104	57.682
2185000000	27.193	57.721
2185630000	27.438	57.844
2186250000	27.592	57.887
2186880000	27.582	57.965
2187500000	27.863	58.029
2188130000	27.957	58.123
2188750000	28.137	58.187
2189380000	28.422	58.268
2190000000	28.428	58.305
2190630000	28.59	58.381
2191250000	28.75	58.436
2191880000	29.053	58.584
2192500000	29.145	58.588
2193130000	29.281	58.633
2193750000	29.406	58.723
2194380000	29.703	58.795
2195000000	29.754	58.863
2195630000	30.074	58.869
2196250000	30.1	59.01
2196880000	30.451	59.029
2197500000	30.479	59.037
2198130000	30.713	59.07
2198750000	30.896	59.162
2199380000	31.023	59.131
2200000000	31.213	59.223
2200630000	31.365	59.229
2201250000	31.494	59.332
2201880000	31.715	59.32
2202500000	31.867	59.375
2203130000	32.154	59.504
2203750000	32.318	59.527
2204380000	32.428	59.51
2205000000	32.648	59.559
2205630000	32.77	59.527
2206250000	32.971	59.711
2206880000	33.215	59.68
2207500000	33.424	59.771
2208130000	33.514	59.771
2208750000	33.723	59.791
2209380000	33.832	59.826
2210000000	34.016	59.742
2210630000	34.277	59.906
2211250000	34.455	59.967
2211880000	34.686	60.004
2212500000	34.846	60.041
2213130000	34.961	59.967
2213750000	35.15	59.961
2214380000	35.389	60.133
2215000000	35.59	60.139
2215630000	35.656	60.162
2216250000	35.865	60.23
2216880000	36.072	60.314
2217500000	36.311	60.279
2218130000	36.518	60.285
2218750000	36.615	60.285
2219380000	36.799	60.266
2220000000	36.908	60.406
2220630000	37.176	60.426
2221250000	37.379	60.389
2221880000	37.531	60.498
2222500000	37.756	60.547
2223130000	37.908	60.504
2223750000	38.172	60.627
2224380000	38.396	60.639
2225000000	38.465	60.596
2225630000	38.77	60.711
2226250000	38.893	60.699
2226880000	39.039	60.699
2227500000	39.43	60.785
2228130000	39.502	60.693
2228750000	39.709	60.822
2229380000	39.979	60.9
2230000000	40.217	60.857
2230630000	40.363	60.943
2231250000	40.588	61.004
2231880000	40.803	60.955
2232500000	40.912	61.012
2233130000	41.156	60.926
2233750000	41.473	61.072
2234380000	41.693	60.955
2235000000	41.852	61.096
2235630000	42.107	61.133
2236250000	42.182	61.133
2236880000	42.627	61.158
2237500000	42.736	61.133
2238130000	42.938	61.053
2238750000	43.23	61.133
2239380000	43.445	61.139
2240000000	43.75	61.262
2240630000	43.934	61.193
2241250000	44.172	61.199
2241880000	44.373	61.279
2242500000	44.738	61.236
2243130000	44.904	61.199
2243750000	45.16	61.09
2244380000	45.361	61.188
2245000000	45.648	61.242
2245630000	45.867	61.213
2246250000	46.094	61.193
2246880000	46.295	61.133
2247500000	46.619	61.268
2248130000	46.838	61.145
2248750000	47.07	61.225
2249380000	47.357	61.17
2250000000	47.693	61.158
2250630000	47.828	61.078
2251250000	48.121	61.066
2251880000	48.34	61.102
2252500000	48.736	61.012
2253130000	48.895	61.084
2253750000	49.219	60.949
2254380000	49.475	60.943
2255000000	49.805	60.98
2255630000	49.982	60.877
2256250000	50.359	60.699
2256880000	50.549	60.699
2257500000	50.83	60.748
2258130000	51.184	60.687
2258750000	51.35	60.791
2259380000	51.611	60.59
2260000000	51.881	60.34
2260630000	52.203	60.406
2261250000	52.436	60.34
2261880000	52.801	60.369
2262500000	52.961	60.314
2263130000	53.266	60.139
2263750000	53.625	60.064
2264380000	53.809	60.07
2265000000	54.145	59.967
2265630000	54.346	59.809
2266250000	54.713	59.961
2266880000	55.006	59.625
2267500000	55.242	59.57
2268130000	55.445	59.521
2268750000	55.725	59.49
2269380000	56.061	59.271
2270000000	56.428	59.266
2270630000	56.586	59.205
2271250000	56.885	59.016
2271880000	57.184	58.979
2272500000	57.465	58.941
2273130000	57.838	58.783
2273750000	58.008	58.734
2274380000	58.283	58.521
2275000000	58.611	58.35
2275630000	58.855	58.258
2276250000	59.168	58.209
2276880000	59.412	57.898
2277500000	59.791	57.855
2278130000	59.967	57.752
2278750000	60.334	57.562
2279380000	60.443	57.398
2280000000	60.857	57.35
2280630000	61.182	57.172
2281250000	61.512	57.057
2281880000	61.578	56.896
2282500000	61.932	56.707
2283130000	62.158	56.672
2283750000	62.646	56.408
2284380000	62.762	56.213
2285000000	63.098	56.086
2285630000	63.379	55.963
2286250000	63.697	55.744
2286880000	63.947	55.627
2287500000	64.277	55.52
2288130000	64.496	55.363
2288750000	64.723	55.102
2289380000	64.953	54.891
2290000000	65.301	54.602
2290630000	65.594	54.48
2291250000	65.895	54.457
2291880000	66.051	54.168
2292500000	66.504	53.863
2293130000	66.73	53.723
2293750000	66.883	53.516
2294380000	67.207	53.211
2295000000	67.449	53.105
2295630000	67.75	52.875
2296250000	67.961	52.484
2296880000	68.215	52.406
2297500000	68.52	52.148
2298130000	68.742	51.941
2298750000	69.035	51.77
2299380000	69.227	51.398
2300000000	69.469	51.223
2300630000	69.77	50.957
2301250000	70.082	50.652
2301880000	70.367	50.531
2302500000	70.484	50.293
2303130000	70.711	49.91
2303750000	71.074	49.66
2304380000	71.27	49.477
2305000000	71.477	49.242
2305630000	71.758	49.004
2306250000	71.996	48.684
2306880000	72.156	48.414
2307500000	72.453	48.051
2308130000	72.719	47.813
2308750000	72.902	47.418
2309380000	73.152	47.355
2310000000	73.402	46.953
2310630000	73.633	46.656
2311250000	73.766	46.52
2311880000	74.02	45.863
2312500000	74.168	45.781
2313130000	74.551	45.449
2313750000	74.699	45.195
2314380000	74.793	44.805
2315000000	75.043	44.539
2315630000	75.285	44.223
2316250000	75.438	43.953
2316880000	75.707	43.609
2317500000	75.738	43.227
2318130000	75.914	43.031
2318750000	76.203	42.707
2319380000	76.379	42.395
2320000000	76.617	41.957
2320630000	76.723	41.75
2321250000	76.949	41.355
2321880000	77.156	40.98
2322500000	77.168	40.84
2323130000	77.43	40.438
2323750000	77.578	40.059
2324380000	77.773	39.688
2325000000	77.883	39.355
2325630000	78.027	39.18
2326250000	78.176	38.621
2326880000	78.289	38.367
2327500000	78.477	38.047
2328130000	78.594	37.75
2328750000	78.707	37.398
2329380000	78.945	37.027
2330000000	79.023	36.691
2330630000	79.152	36.27
2331250000	79.301	35.918
2331880000	79.402	35.668
2332500000	79.582	35.242
2333130000	79.813	34.926
2333750000	79.832	34.586
2334380000	79.949	34.168
2335000000	80.09	33.93
2335630000	80.133	33.473
2336250000	80.234	33.156
2336880000	80.414	32.758
2337500000	80.492	32.445
2338130000	80.629	31.996
2338750000	80.695	31.609
2339380000	80.812	31.238
2340000000	80.902	30.891
2340630000	80.949	30.508
2341250000	81.066	30.238
2341880000	81.09	29.641
2342500000	81.258	29.406
2343130000	81.215	28.992
2343750000	81.375	28.465
2344380000	81.402	28.223
2345000000	81.457	27.813
2345630000	81.508	27.254
2346250000	81.512	27.059
2346880000	81.535	26.672
2347500000	81.633	26.168
2348130000	81.715	25.805
2348750000	81.684	25.457
2349380000	81.746	25.078
2350000000	81.895	24.656
2350630000	81.801	24.285
2351250000	81.789	23.813
2351880000	81.754	23.594
2352500000	81.746	23.172
2353130000	81.84	22.637
2353750000	81.777	22.391
2354380000	81.746	21.941
2355000000	81.797	21.523
2355630000	81.758	21.074
2356250000	81.789	20.68
2356880000	81.695	20.348
2357500000	81.695	19.965
2358130000	81.617	19.555
2358750000	81.633	19.199
2359380000	81.551	18.828
2360000000	81.547	18.391
2360630000	81.5	17.973
2361250000	81.398	17.629
2361880000	81.336	17.215
2362500000	81.359	16.832
2363130000	81.172	16.457
2363750000	81.105	16.008
2364380000	81.047	15.73
2365000000	81.004	15.328
2365630000	80.922	14.895
2366250000	80.801	14.504
2366880000	80.75	14.164
2367500000	80.598	13.73
2368130000	80.488	13.422
2368750000	80.434	13.023
2369380000	80.305	12.633
2370000000	80.203	12.262
2370630000	80.043	11.988
2371250000	79.977	11.605
2371880000	79.875	11.25
2372500000	79.691	10.965
2373130000	79.543	10.578
2373750000	79.434	10.246
2374380000	79.297	9.9102
2375000000	79.141	9.5547
2375630000	79.012	9.2344
2376250000	78.766	8.9648
2376880000	78.676	8.4805
2377500000	78.551	8.2109
2378130000	78.383	7.9219
2378750000	78.234	7.6094
2379380000	78.043	7.2734
2380000000	77.938	6.9258
2380630000	77.75	6.6406
2381250000	77.613	6.3047
2381880000	77.469	6.0586
2382500000	77.293	5.7148
2383130000	77.113	5.3672
2383750000	76.875	5.1289
2384380000	76.742	4.8242
2385000000	76.574	4.5547
2385630000	76.422	4.2539
2386250000	76.176	3.9648
2386880000	76.012	3.6797
2387500000	75.859	3.3906
2388130000	75.664	3.1289
2388750000	75.508	2.8906
2389380000	75.316	2.5938
2390000000	75.152	2.3203
2390630000	74.953	2.1133
2391250000	74.75	1.8203
2391880000	74.562	1.5781
2392500000	74.387	1.3281
2393130000	74.23	1.0859
2393750000	74.082	0.8398
2394380000	73.801	0.6133
2395000000	73.605	0.2852
2395630000	73.438	0.0508
2396250000	73.258	-0.16797
2396880000	73.051	-0.39063
2397500000	72.871	-0.68359
2398130000	72.687	-0.88672
2398750000	72.5	-1.1016
2399380000	72.285	-1.3594
2400000000	72.078	-1.6094
2400630000	71.883	-1.8438
2401250000	71.691	-2.0625
2401880000	71.469	-2.2383
2402500000	71.352	-2.5195
2403130000	71.105	-2.7539
2403750000	70.902	-2.9375
2404380000	70.738	-3.1992
2405000000	70.488	-3.3633
2405630000	70.277	-3.625
2406250000	70.125	-3.8281
2406880000	69.902	-4.043
2407500000	69.672	-4.2383
2408130000	69.469	-4.4336
2408750000	69.281	-4.6641
2409380000	69.063	-4.918
2410000000	68.816	-5.1289
2410630000	68.633	-5.2813
2411250000	68.41	-5.4766
2411880000	68.242	-5.6563
2412500000	67.93	-5.8789
2413130000	67.773	-6.1445
2413750000	67.535	-6.3008
2414380000	67.316	-6.4492
2415000000	67.109	-6.7148
2415630000	66.91	-6.8906
2416250000	66.637	-7.0625
2416880000	66.395	-7.2734
2417500000	66.215	-7.4297
2418130000	65.957	-7.6016
2418750000	65.715	-7.8438
2419380000	65.465	-7.9648
2420000000	65.27	-8.168
2420630000	65.008	-8.3281
2421250000	64.805	-8.4883
2421880000	64.555	-8.6289
2422500000	64.348	-8.8086
2423130000	64.109	-8.9336
2423750000	63.893	-9.0938
2424380000	63.596	-9.3262
2425000000	63.367	-9.4023
2425630000	63.111	-9.5879
2426250000	62.879	-9.6855
2426880000	62.609	-9.8457
2427500000	62.35	-10.02
2428130000	62.012	-10.123
2428750000	61.865	-10.254
2429380000	61.658	-10.34
2430000000	61.355	-10.494
2430630000	61.078	-10.611
2431250000	60.879	-10.725
2431880000	60.584	-10.889
2432500000	60.348	-10.941
2433130000	60.119	-11.066
2433750000	59.859	-11.15
2434380000	59.637	-11.295
2435000000	59.381	-11.373
2435630000	59.127	-11.496
2436250000	58.914	-11.557
2436880000	58.658	-11.637
2437500000	58.389	-11.734
2438130000	58.187	-11.791
2438750000	57.943	-11.875
2439380000	57.715	-11.996
2440000000	57.453	-12.033
2440630000	57.195	-12.148
2441250000	56.977	-12.207
2441880000	56.754	-12.25
2442500000	56.506	-12.354
2443130000	56.246	-12.406
2443750000	55.982	-12.451
2444380000	55.816	-12.523
2445000000	55.563	-12.564
2445630000	55.398	-12.637
2446250000	55.131	-12.691
2446880000	54.957	-12.775
2447500000	54.66	-12.777
2448130000	54.449	-12.838
2448750000	54.205	-12.865
2449380000	53.982	-12.93
2450000000	53.766	-12.992
2450630000	53.57	-13
2451250000	53.363	-13.059
2451880000	53.164	-13.092
2452500000	52.926	-13.145
2453130000	52.701	-13.18
2453750000	52.479	-13.195
2454380000	52.24	-13.291
2455000000	52.078	-13.299
2455630000	51.895	-13.352
2456250000	51.672	-13.34
2456880000	51.434	-13.389
2457500000	51.273	-13.432
2458130000	51.014	-13.459
2458750000	50.867	-13.465
2459380000	50.611	-13.52
2460000000	50.434	-13.535
2460630000	50.227	-13.578
2461250000	50.055	-13.537
2461880000	49.838	-13.578
2462500000	49.613	-13.598
2463130000	49.484	-13.646
2463750000	49.277	-13.703
2464380000	49.014	-13.719
2465000000	48.881	-13.725
2465630000	48.67	-13.723
2466250000	48.504	-13.764
2466880000	48.287	-13.771
2467500000	48.125	-13.799
2468130000	47.953	-13.811
2468750000	47.797	-13.836
2469380000	47.578	-13.834
2470000000	47.373	-13.818
2470630000	47.191	-13.881
2471250000	46.982	-13.881
2471880000	46.842	-13.906
2472500000	46.664	-13.91
2473130000	46.475	-13.914
2473750000	46.266	-13.928
2474380000	46.111	-13.934
2475000000	45.904	-13.949
2475630000	45.76	-14.016
2476250000	45.582	-13.99
2476880000	45.385	-13.977
2477500000	45.248	-13.986
2478130000	45.029	-13.961
2478750000	44.883	-14.039
2479380000	44.703	-13.998
2480000000	44.549	-13.975
2480630000	44.346	-14.018
2481250000	44.174	-14.053
2481880000	43.936	-14.008
2482500000	43.781	-14.053
2483130000	43.666	-14.059
2483750000	43.447	-14.043
2484380000	43.258	-14.041
2485000000	43.121	-14.051
2485630000	42.91	-14.041
2486250000	42.758	-14.072
2486880000	42.646	-14.055
2487500000	42.439	-14.004
2488130000	42.275	-14.012
2488750000	42.102	-14.014
2489380000	41.902	-14.035
2490000000	41.76	-13.99
2490630000	41.578	-14.01
2491250000	41.381	-13.988
2491880000	41.229	-14.018
2492500000	41.049	-13.992
2493130000	40.855	-13.969
2493750000	40.725	-13.971
2494380000	40.506	-13.982
2495000000	40.357	-13.916
2495630000	40.176	-13.893
2496250000	40.021	-13.941
2496880000	39.867	-13.863
2497500000	39.67	-13.869
2498130000	39.533	-13.85
2498750000	39.375	-13.867
2499380000	39.197	-13.85
2500000000	39.004	-13.813
2500630000	38.85	-13.791
2501250000	38.66	-13.795
2501880000	38.512	-13.73
2502500000	38.326	-13.664
2503130000	38.191	-13.637
2503750000	38.023	-13.654
2504380000	37.805	-13.627
2505000000	37.672	-13.568
2505630000	37.535	-13.525
2506250000	37.326	-13.549
2506880000	37.182	-13.473
2507500000	37.08	-13.445
2508130000	36.85	-13.389
2508750000	36.768	-13.371
2509380000	36.535	-13.309
2510000000	36.359	-13.287
2510630000	36.254	-13.215
2511250000	36.137	-13.197
2511880000	35.918	-13.115
2512500000	35.789	-13.068
2513130000	35.621	-13.012
2513750000	35.443	-12.984
2514380000	35.313	-12.918
2515000000	35.229	-12.848
2515630000	35.098	-12.824
2516250000	34.928	-12.762
2516880000	34.77	-12.721
2517500000	34.654	-12.705
2518130000	34.512	-12.578
2518750000	34.357	-12.537
2519380000	34.225	-12.494
2520000000	34.115	-12.4
2520630000	33.943	-12.344
2521250000	33.791	-12.299
2521880000	33.771	-12.254
2522500000	33.576	-12.217
2523130000	33.438	-12.088
2523750000	33.346	-12.125
2524380000	33.211	-11.986
2525000000	33.063	-11.965
2525630000	33.043	-11.865
2526250000	32.846	-11.816
2526880000	32.793	-11.799
2527500000	32.639	-11.729
2528130000	32.529	-11.688
2528750000	32.465	-11.582
2529380000	32.359	-11.521
2530000000	32.227	-11.463
2530630000	32.109	-11.367
2531250000	31.988	-11.364
2531880000	31.866	-11.299
2532500000	31.736	-11.193
2533130000	31.694	-11.155
2533750000	31.592	-11.114
2534380000	31.476	-11.052
2535000000	31.419	-10.979
2535630000	31.252	-10.939
2536250000	31.215	-10.883
2536880000	31.096	-10.824
2537500000	30.948	-10.764
2538130000	30.884	-10.683
2538750000	30.802	-10.614
2539380000	30.71	-10.615
2540000000	30.623	-10.612
2540630000	30.525	-10.504
2541250000	30.477	-10.457
2541880000	30.342	-10.411
2542500000	30.222	-10.321
2543130000	30.179	-10.316
2543750000	30.069	-10.256
2544380000	29.969	-10.235
2545000000	29.905	-10.194
2545630000	29.823	-10.118
2546250000	29.738	-10.085
2546880000	29.646	-10.072
2547500000	29.596	-10.007
2548130000	29.509	-9.9365
2548750000	29.405	-9.9629
2549380000	29.324	-9.8691
2550000000	29.227	-9.8574
2550630000	29.181	-9.749
2551250000	29.069	-9.7139
2551880000	29.022	-9.7012
2552500000	28.936	-9.6172
2553130000	28.897	-9.5752
2553750000	28.773	-9.5791
2554380000	28.727	-9.5439
2555000000	28.643	-9.4727
2555630000	28.51	-9.4326
2556250000	28.432	-9.4082
2556880000	28.348	-9.3867
2557500000	28.307	-9.3174
2558130000	28.228	-9.3447
2558750000	28.093	-9.2178
2559380000	28.017	-9.2119
2560000000	27.936	-9.2119
2560630000	27.829	-9.1445
2561250000	27.753	-9.0713
2561880000	27.667	-9.1045
2562500000	27.609	-9.0068
2563130000	27.504	-8.9863
2563750000	27.395	-8.9033
2564380000	27.317	-8.9463
2565000000	27.228	-8.8887
2565630000	27.178	-8.8301
2566250000	27.066	-8.8047
2566880000	26.945	-8.7432
2567500000	26.854	-8.71
2568130000	26.795	-8.6484
2568750000	26.68	-8.6533
2569380000	26.631	-8.5771
2570000000	26.516	-8.5479
2570630000	26.436	-8.5449
2571250000	26.386	-8.4629
2571880000	26.25	-8.4141
2572500000	26.153	-8.3857
2573130000	26.091	-8.3633
2573750000	25.987	-8.2539
2574380000	25.865	-8.2676
2575000000	25.849	-8.1943
2575630000	25.71	-8.166
2576250000	25.635	-8.0928
2576880000	25.531	-8.041
2577500000	25.464	-7.9912
2578130000	25.358	-7.9541
2578750000	25.273	-7.8828
2579380000	25.187	-7.835
2580000000	25.113	-7.8311
2580630000	25.041	-7.7695
2581250000	24.936	-7.7119
2581880000	24.845	-7.6572
2582500000	24.775	-7.5771
2583130000	24.667	-7.5117
2583750000	24.583	-7.4922
2584380000	24.517	-7.4404
2585000000	24.387	-7.3789
2585630000	24.292	-7.3291
2586250000	24.237	-7.2754
2586880000	24.146	-7.1963
2587500000	24.029	-7.1563
2588130000	23.987	-7.0371
2588750000	23.861	-6.9932
2589380000	23.798	-6.9844
2590000000	23.715	-6.8818
2590630000	23.63	-6.8516
2591250000	23.56	-6.7734
2591880000	23.484	-6.7051
2592500000	23.367	-6.6406
2593130000	23.313	-6.5654
2593750000	23.229	-6.5
2594380000	23.126	-6.4512
2595000000	23.093	-6.3564
2595630000	23.017	-6.2822
2596250000	22.925	-6.2529
2596880000	22.874	-6.1855
2597500000	22.798	-6.0596
2598130000	22.705	-6.001
2598750000	22.624	-5.9414
2599380000	22.551	-5.8057
2600000000	22.478	-5.7539
2600630000	22.435	-5.6992
2601250000	22.348	-5.6289
2601880000	22.287	-5.5713
2602500000	22.217	-5.4668
2603130000	22.151	-5.3818
2603750000	22.083	-5.3086
2604380000	22.051	-5.2471
2605000000	21.983	-5.1484
2605630000	21.889	-5.0938
2606250000	21.878	-5.0078
2606880000	21.808	-4.9375
2607500000	21.756	-4.8252
2608130000	21.698	-4.7871
2608750000	21.657	-4.6787
2609380000	21.579	-4.6309
2610000000	21.563	-4.5518
2610630000	21.542	-4.4756
2611250000	21.44	-4.3789
2611880000	21.438	-4.2998
2612500000	21.367	-4.2129
2613130000	21.324	-4.167
2613750000	21.33	-4.1172
2614380000	21.24	-4.0332
2615000000	21.214	-3.9795
2615630000	21.167	-3.8652
2616250000	21.132	-3.7949
2616880000	21.091	-3.7383
2617500000	21.039	-3.6357
2618130000	20.987	-3.5352
2618750000	20.98	-3.5029
2619380000	20.97	-3.459
2620000000	20.915	-3.3643
2620630000	20.906	-3.3232
2621250000	20.879	-3.29
2621880000	20.876	-3.2207
2622500000	20.812	-3.1387
2623130000	20.765	-3.0947
2623750000	20.76	-3.0322
2624380000	20.735	-2.9453
2625000000	20.711	-2.9238
2625630000	20.659	-2.8486
2626250000	20.66	-2.7754
2626880000	20.635	-2.7432
2627500000	20.603	-2.7051
2628130000	20.573	-2.6201
2628750000	20.553	-2.5908
2629380000	20.521	-2.5518
2630000000	20.461	-2.4805
2630630000	20.497	-2.4834
2631250000	20.452	-2.416
2631880000	20.389	-2.3301
2632500000	20.432	-2.3271
2633130000	20.354	-2.2637
2633750000	20.359	-2.252
2634380000	20.297	-2.209
2635000000	20.253	-2.1328
2635630000	20.223	-2.0801
2636250000	20.214	-2.0771
2636880000	20.179	-2.0605
2637500000	20.15	-2.0068
2638130000	20.156	-1.9512
2638750000	20.029	-1.8857
2639380000	20.024	-1.8643
2640000000	20.004	-1.8223
2640630000	19.954	-1.8154
2641250000	19.919	-1.7813
2641880000	19.918	-1.7178
2642500000	19.863	-1.6826
2643130000	19.794	-1.6406
2643750000	19.8	-1.6377
2644380000	19.714	-1.5811
2645000000	19.688	-1.5566
2645630000	19.677	-1.541
2646250000	19.593	-1.4326
2646880000	19.606	-1.457
2647500000	19.56	-1.3691
2648130000	19.454	-1.3359
2648750000	19.411	-1.3203
2649380000	19.403	-1.2852
2650000000	19.383	-1.2725
2650630000	19.297	-1.2012
2651250000	19.239	-1.1318
2651880000	19.163	-1.083
2652500000	19.192	-1.1152
2653130000	19.136	-1.0342
2653750000	19.04	-0.95996
2654380000	19.031	-0.93848
2655000000	19	-0.89746
2655630000	18.919	-0.85156
2656250000	18.907	-0.79102
2656880000	18.87	-0.79004
2657500000	18.748	-0.69727
2658130000	18.751	-0.63965
2658750000	18.681	-0.66406
2659380000	18.624	-0.62207
2660000000	18.585	-0.57031
2660630000	18.571	-0.51563
2661250000	18.478	-0.44531
2661880000	18.51	-0.42871
2662500000	18.425	-0.33008
2663130000	18.337	-0.3291
2663750000	18.346	-0.23828
2664380000	18.232	-0.18945
2665000000	18.175	-0.20898
2665630000	18.139	-0.12402
2666250000	18.113	-0.04981
2666880000	18.022	-0.05273
2667500000	18.016	0.0762
2668130000	17.896	0.1768
2668750000	17.871	0.1289
2669380000	17.9	0.208
2670000000	17.788	0.2881
2670630000	17.774	0.3389
2671250000	17.703	0.3838
2671880000	17.711	0.4258
2672500000	17.603	0.4482
2673130000	17.575	0.5684
2673750000	17.542	0.5986
2674380000	17.457	0.6367
2675000000	17.463	0.7285
2675630000	17.359	0.8232
2676250000	17.387	0.8232
2676880000	17.28	0.8945
2677500000	17.232	0.9717
2678130000	17.241	0.9941
2678750000	17.207	1.0703
2679380000	17.069	1.1641
2680000000	17.123	1.2334
2680630000	17.103	1.333
2681250000	17.039	1.3633
2681880000	16.969	1.3857
2682500000	17.005	1.5117
2683130000	16.936	1.5469
2683750000	16.87	1.6113
2684380000	16.868	1.6553
2685000000	16.808	1.71
2685630000	16.813	1.8223
2686250000	16.695	1.9053
2686880000	16.71	1.9521
2687500000	16.618	1.9873
2688130000	16.635	2.0752
2688750000	16.624	2.1182
2689380000	16.602	2.1787
2690000000	16.557	2.2256
2690630000	16.555	2.3418
2691250000	16.537	2.4248
2691880000	16.477	2.457
2692500000	16.425	2.5586
2693130000	16.394	2.6543
2693750000	16.417	2.6563
2694380000	16.327	2.6602
2695000000	16.362	2.8223
2695630000	16.359	2.835
2696250000	16.293	2.9238
2696880000	16.32	3.0264
2697500000	16.264	3.0186
2698130000	16.292	3.0996
2698750000	16.297	3.2207
2699380000	16.232	3.2744
2700000000	16.133	3.2891
2700630000	16.188	3.3818
2701250000	16.212	3.4531
2701880000	16.143	3.4863
2702500000	16.144	3.5693
2703130000	16.159	3.6064
2703750000	16.132	3.7139
2704380000	16.062	3.7383
2705000000	16.108	3.793
2705630000	16.062	3.8027
2706250000	16.133	3.9082
2706880000	16.051	3.9395
2707500000	16.038	4.0264
2708130000	16.029	4.0996
2708750000	15.994	4.1411
2709380000	16.045	4.21
2710000000	16.004	4.248
2710630000	16.002	4.2852
2711250000	15.983	4.332
2711880000	15.872	4.397
2712500000	15.933	4.4297
2713130000	15.926	4.499
2713750000	15.928	4.5747
2714380000	15.908	4.5693
2715000000	15.888	4.6143
2715630000	15.896	4.7095
2716250000	15.904	4.7104
2716880000	15.854	4.7388
2717500000	15.807	4.8208
2718130000	15.808	4.8882
2718750000	15.808	4.9043
2719380000	15.83	4.9399
2720000000	15.826	5.0063
2720630000	15.766	5.0742
2721250000	15.797	5.1157
2721880000	15.766	5.1611
2722500000	15.769	5.1992
2723130000	15.75	5.3042
2723750000	15.753	5.3262
2724380000	15.739	5.3237
2725000000	15.707	5.3994
2725630000	15.718	5.3789
2726250000	15.679	5.4512
2726880000	15.655	5.5405
2727500000	15.682	5.5674
2728130000	15.687	5.5923
2728750000	15.602	5.5742
2729380000	15.606	5.7451
2730000000	15.659	5.7168
2730630000	15.587	5.8145
2731250000	15.616	5.8594
2731880000	15.565	5.8584
2732500000	15.569	5.8945
2733130000	15.552	5.9312
2733750000	15.511	6.0015
2734380000	15.465	6.0068
2735000000	15.523	6.0762
2735630000	15.529	6.1563
2736250000	15.402	6.1309
2736880000	15.425	6.1919
2737500000	15.432	6.3223
2738130000	15.392	6.333
2738750000	15.421	6.3208
2739380000	15.373	6.373
2740000000	15.389	6.395
2740630000	15.31	6.4668
2741250000	15.292	6.6055
2741880000	15.305	6.5034
2742500000	15.303	6.6694
2743130000	15.272	6.6338
2743750000	15.306	6.646
2744380000	15.299	6.7788
2745000000	15.247	6.7354
2745630000	15.246	6.7764
2746250000	15.208	6.8672
2746880000	15.183	6.958
2747500000	15.165	6.9189
2748130000	15.16	6.9399
2748750000	15.15	7.0376
2749380000	15.127	7.0054
2750000000	15.129	7.0884
2750630000	15.116	7.1558
2751250000	15.009	7.2256
2751880000	15.082	7.2588
2752500000	15.038	7.2725
2753130000	14.964	7.3174
2753750000	14.963	7.4219
2754380000	14.993	7.4067
2755000000	15.001	7.4463
2755630000	14.94	7.4775
2756250000	14.893	7.5117
2756880000	14.925	7.5728
2757500000	14.951	7.5928
2758130000	14.901	7.6699
2758750000	14.938	7.6563
2759380000	14.829	7.8027
2760000000	14.79	7.7925
2760630000	14.786	7.8237
2761250000	14.813	7.8408
2761880000	14.749	7.8735
2762500000	14.806	7.895
2763130000	14.733	8
2763750000	14.722	7.9619
2764380000	14.717	8.0117
2765000000	14.684	8.0596
2765630000	14.654	8.0903
2766250000	14.681	8.1108
2766880000	14.617	8.1851
2767500000	14.612	8.248
2768130000	14.617	8.2764
2768750000	14.538	8.3193
2769380000	14.513	8.3364
2770000000	14.581	8.4272
2770630000	14.459	8.4829
2771250000	14.425	8.4761
2771880000	14.463	8.6157
2772500000	14.39	8.5762
2773130000	14.381	8.6089
2773750000	14.404	8.7134
2774380000	14.369	8.7036
2775000000	14.304	8.7471
2775630000	14.314	8.8442
2776250000	14.292	8.8774
2776880000	14.293	8.8892
2777500000	14.208	8.9556
2778130000	14.202	9.0317
2778750000	14.168	9.0688
2779380000	14.188	9.1074
2780000000	14.09	9.1372
2780630000	14.054	9.1934
2781250000	14.058	9.2451
2781880000	14.025	9.3003
2782500000	13.999	9.291
2783130000	13.988	9.4238
2783750000	13.923	9.4561
2784380000	13.936	9.4644
2785000000	13.917	9.5947
2785630000	13.854	9.6045
2786250000	13.85	9.6328
2786880000	13.853	9.7168
2787500000	13.805	9.7915
2788130000	13.768	9.8257
2788750000	13.748	9.8838
2789380000	13.715	9.9531
2790000000	13.73	9.9624
2790630000	13.716	10.012
2791250000	13.661	10.146
2791880000	13.69	10.177
2792500000	13.625	10.235
2793130000	13.603	10.266
2793750000	13.617	10.372
2794380000	13.595	10.466
2795000000	13.539	10.466
2795630000	13.572	10.546
2796250000	13.559	10.654
2796880000	13.509	10.643
2797500000	13.506	10.781
2798130000	13.481	10.791
2798750000	13.477	10.797
2799380000	13.459	10.971
2800000000	13.459	11.03
2800630000	13.471	11.032
2801250000	13.452	11.111
2801880000	13.413	11.188
2802500000	13.419	11.28
2803130000	13.451	11.273
2803750000	13.438	11.352
2804380000	13.372	11.46
2805000000	13.391	11.464
2805630000	13.394	11.541
2806250000	13.386	11.617
2806880000	13.422	11.695
2807500000	13.406	11.732
2808130000	13.376	11.797
2808750000	13.382	11.859
2809380000	13.355	11.884
2810000000	13.413	11.961
2810630000	13.403	12.035
2811250000	13.38	12.135
2811880000	13.414	12.14
2812500000	13.383	12.224
2813130000	13.415	12.271
2813750000	13.406	12.302
2814380000	13.418	12.363
2815000000	13.396	12.404
2815630000	13.42	12.443
2816250000	13.459	12.523
2816880000	13.422	12.602
2817500000	13.444	12.616
2818130000	13.444	12.707
2818750000	13.477	12.752
2819380000	13.483	12.812
2820000000	13.469	12.874
2820630000	13.461	12.912
2821250000	13.469	12.959
2821880000	13.503	12.956
2822500000	13.46	13.071
2823130000	13.466	13.071
2823750000	13.503	13.185
2824380000	13.503	13.204
2825000000	13.524	13.232
2825630000	13.498	13.291
2826250000	13.542	13.361
2826880000	13.535	13.382
2827500000	13.526	13.435
2828130000	13.547	13.505
2828750000	13.551	13.516
2829380000	13.544	13.606
2830000000	13.568	13.612
2830630000	13.585	13.69
2831250000	13.593	13.699
2831880000	13.605	13.741
2832500000	13.596	13.812
2833130000	13.634	13.821
2833750000	13.638	13.905
2834380000	13.648	13.885
2835000000	13.675	13.925
2835630000	13.693	13.999
2836250000	13.687	14.015
2836880000	13.721	14.113
2837500000	13.68	14.102
2838130000	13.729	14.106
2838750000	13.718	14.182
2839380000	13.726	14.191
2840000000	13.791	14.194
2840630000	13.746	14.24
2841250000	13.768	14.274
2841880000	13.814	14.36
2842500000	13.817	14.342
2843130000	13.806	14.371
2843750000	13.776	14.429
2844380000	13.856	14.392
2845000000	13.824	14.449
2845630000	13.82	14.444
2846250000	13.813	14.489
2846880000	13.794	14.548
2847500000	13.849	14.554
2848130000	13.835	14.564
2848750000	13.837	14.571
2849380000	13.803	14.546
2850000000	13.839	14.634
2850630000	13.778	14.646
2851250000	13.835	14.628
2851880000	13.805	14.607
2852500000	13.772	14.658
2853130000	13.791	14.697
2853750000	13.788	14.704
2854380000	13.771	14.736
2855000000	13.734	14.701
2855630000	13.742	14.749
2856250000	13.719	14.791
2856880000	13.703	14.776
2857500000	13.715	14.835
2858130000	13.637	14.787
2858750000	13.655	14.815
2859380000	13.58	14.852
2860000000	13.539	14.899
2860630000	13.571	14.926
2861250000	13.515	14.955
2861880000	13.486	14.951
2862500000	13.442	15.009
2863130000	13.426	15.024
2863750000	13.354	15.018
2864380000	13.371	15.075
2865000000	13.265	15.051
2865630000	13.3	15.124
2866250000	13.229	15.201
2866880000	13.219	15.218
2867500000	13.17	15.266
2868130000	13.106	15.261
2868750000	13.095	15.305
2869380000	13	15.326
2870000000	13.044	15.421
2870630000	12.953	15.446
2871250000	12.961	15.497
2871880000	12.85	15.595
2872500000	12.8	15.587
2873130000	12.824	15.656
2873750000	12.752	15.746
2874380000	12.694	15.763
2875000000	12.656	15.84
2875630000	12.641	15.867
2876250000	12.567	15.967
2876880000	12.586	16.027
2877500000	12.547	16.104
2878130000	12.487	16.204
2878750000	12.491	16.258
2879380000	12.457	16.276
2880000000	12.383	16.381
2880630000	12.342	16.398
2881250000	12.354	16.506
2881880000	12.316	16.572
2882500000	12.383	16.626
2883130000	12.302	16.734
2883750000	12.211	16.816
2884380000	12.287	16.866
2885000000	12.22	16.99
2885630000	12.213	16.99
2886250000	12.174	17.067
2886880000	12.155	17.261
2887500000	12.182	17.257
2888130000	12.231	17.343
2888750000	12.153	17.477
2889380000	12.062	17.51
2890000000	12.149	17.632
2890630000	12.122	17.667
2891250000	12.168	17.707
2891880000	12.132	17.862
2892500000	12.143	17.823
2893130000	12.121	18
2893750000	12.118	18.082
2894380000	12.144	18.171
2895000000	12.188	18.289
2895630000	12.144	18.32
2896250000	12.137	18.351
2896880000	12.182	18.432
2897500000	12.137	18.543
2898130000	12.202	18.61
2898750000	12.212	18.619
2899380000	12.286	18.736
2900000000	12.228	18.846
2900630000	12.275	18.854
2901250000	12.3	18.96
2901880000	12.258	18.985
2902500000	12.246	19.077
2903130000	12.297	19.159
2903750000	12.303	19.153
2904380000	12.366	19.303
2905000000	12.391	19.349
2905630000	12.362	19.409
2906250000	12.487	19.517
2906880000	12.447	19.502
2907500000	12.504	19.578
2908130000	12.502	19.647
2908750000	12.476	19.661
2909380000	12.558	19.737
2910000000	12.633	19.868
2910630000	12.646	19.837
2911250000	12.635	19.865
2911880000	12.596	20.017
2912500000	12.668	20.032
2913130000	12.655	20.027
2913750000	12.701	20.108
2914380000	12.726	20.161
2915000000	12.755	20.158
2915630000	12.787	20.237
2916250000	12.744	20.325
2916880000	12.831	20.342
2917500000	12.877	20.389
2918130000	12.904	20.459
2918750000	12.904	20.494
2919380000	12.982	20.584
2920000000	12.924	20.486
2920630000	12.952	20.559
2921250000	12.988	20.662
2921880000	13.032	20.618
2922500000	13.069	20.695
2923130000	13.127	20.754
2923750000	13.113	20.74
2924380000	13.153	20.847
2925000000	13.225	20.914
2925630000	13.123	20.792
2926250000	13.23	20.857
2926880000	13.141	20.993
2927500000	13.284	20.982
2928130000	13.343	20.993
2928750000	13.289	21.064
2929380000	13.381	21.058
2930000000	13.322	21.099
2930630000	13.412	21.135
2931250000	13.396	21.083
2931880000	13.436	21.126
2932500000	13.379	21.175
2933130000	13.504	21.148
2933750000	13.499	21.172
2934380000	13.548	21.161
2935000000	13.507	21.208
2935630000	13.58	21.303
2936250000	13.541	21.231
2936880000	13.643	21.162
2937500000	13.643	21.283
2938130000	13.577	21.316
2938750000	13.652	21.249
2939380000	13.636	21.34
2940000000	13.574	21.197
2940630000	13.626	21.289
2941250000	13.681	21.438
2941880000	13.655	21.385
2942500000	13.666	21.371
2943130000	13.723	21.344
2943750000	13.652	21.373
2944380000	13.705	21.335
2945000000	13.792	21.368
2945630000	13.645	21.305
2946250000	13.68	21.315
2946880000	13.718	21.368
2947500000	13.646	21.253
2948130000	13.65	21.256
2948750000	13.599	21.392
2949380000	13.601	21.4
2950000000	13.576	21.387
2950630000	13.523	21.417
2951250000	13.52	21.305
2951880000	13.539	21.438
2952500000	13.419	21.312
2953130000	13.409	21.292
2953750000	13.393	21.422
2954380000	13.344	21.446
2955000000	13.354	21.419
2955630000	13.289	21.365
2956250000	13.272	21.466
2956880000	13.182	21.469
2957500000	13.219	21.449
2958130000	13.133	21.431
2958750000	13.081	21.413
2959380000	13.088	21.431
2960000000	12.945	21.544
2960630000	12.982	21.527
2961250000	12.866	21.492
2961880000	12.825	21.647
2962500000	12.807	21.552
2963130000	12.802	21.628
2963750000	12.652	21.674
2964380000	12.628	21.71
2965000000	12.584	21.786
2965630000	12.498	21.853
2966250000	12.443	21.878
2966880000	12.44	21.994
2967500000	12.34	21.961
2968130000	12.331	22.024
2968750000	12.265	22.078
2969380000	12.172	22.209
2970000000	12.163	22.287
2970630000	12.08	22.301
2971250000	12.071	22.386
2971880000	12.068	22.414
2972500000	11.944	22.572
2973130000	11.972	22.547
2973750000	11.844	22.65
2974380000	11.825	22.7
2975000000	11.721	22.864
2975630000	11.749	22.786
2976250000	11.731	23.06
2976880000	11.651	23.108
2977500000	11.658	23.161
2978130000	11.605	23.28
2978750000	11.537	23.391
2979380000	11.553	23.442
2980000000	11.483	23.617
2980630000	11.437	23.6
2981250000	11.497	23.66
2981880000	11.467	23.863
2982500000	11.414	24.036
2983130000	11.475	23.987
2983750000	11.375	24.183
2984380000	11.432	24.172
2985000000	11.41	24.354
2985630000	11.377	24.481
2986250000	11.273	24.55
2986880000	11.403	24.637
2987500000	11.404	24.767
2988130000	11.369	24.815
2988750000	11.456	24.943
2989380000	11.478	25.033
2990000000	11.459	25.096
2990630000	11.497	25.19
2991250000	11.496	25.298
2991880000	11.448	25.442
2992500000	11.542	25.518
2993130000	11.526	25.664
2993750000	11.616	25.672
2994380000	11.616	25.806
2995000000	11.644	25.954
2995630000	11.676	25.96
2996250000	11.691	26.131
2996880000	11.798	26.209
2997500000	11.825	26.199
2998130000	11.908	26.32
2998750000	11.949	26.414
2999380000	11.934	26.425
3000000000	12.091	26.514
