# Supplementary material for: Wireless, battery-free, and real-time monitoring of water permeation across thin-film encapsulation
Source: Nat Commun. 2024 Aug 28;15:7443. doi: 10.1038/s41467-024-51247-3 (PMC11358307; doi:10.1038/s41467-024-51247-3)
Supplement: Supplementary file 5 — Source data for SI figures [file 41467_2024_51247_MOESM5_ESM.zip › SI/FigS10c.xlsx]

## Sheet: Sheet 1
Time(h)	Resistance (Ohm)
0.000973236	2.60203
0.00347577	2.58759
0.00597909	2.62611
0.00848466	2.59773
0.0109872	2.62603
0.013491	2.61902
0.0159939	2.59839
0.0184973	2.57191
0.0210005	2.60144
0.0235041	2.61068
0.0260083	2.60243
0.028512	2.60483
0.0310148	2.60079
0.0335191	2.59922
0.0360231	2.61439
0.038529	2.60837
0.0410321	2.6106
0.0435349	2.61596
0.0460394	2.6068
0.0485433	2.61422
0.0510463	2.61167
0.0535504	2.61538
0.0560532	2.61571
0.0585562	2.61744
0.0610583	2.61191
0.0635607	2.61546
0.0660641	2.6148
0.0685669	2.62016
0.0710703	2.61009
0.0735725	2.60828
0.0760763	2.6209
0.0785793	2.61381
0.0810817	2.61215
0.0835861	2.6176
0.0860891	2.61554
0.0885924	2.62989
0.091095	2.6176
0.0935984	2.61941
0.0961023	2.62898
0.0986041	2.6256
0.101108	2.6275
0.10361	2.61719
0.106114	2.63401
0.108618	2.63929
0.111121	2.6369
0.113625	2.63286
0.116129	2.63195
0.118633	2.63343
0.121137	2.63343
0.123642	2.63483
0.126145	2.63557
0.128648	2.63376
0.131151	2.63904
0.133654	2.64135
0.136157	2.6317
0.138659	2.64151
0.141162	2.63912
0.143665	2.62081
0.146168	2.63054
0.148672	2.64794
0.151173	2.642
0.153676	2.67781
0.156179	2.64761
0.158681	2.65042
0.161183	2.6486
0.163686	2.65034
0.166189	2.65776
0.168692	2.65965
0.171195	2.65867
0.173697	2.66947
0.176201	2.65388
0.178704	2.64893
0.181206	2.6698
0.18371	2.66881
0.186214	2.66435
0.188719	2.6905
0.191223	2.64068
0.193726	2.66724
0.19623	2.69686
0.198734	2.67855
0.201237	2.66295
0.20374	2.69991
0.206244	2.70205
0.208748	2.6976
0.211252	2.67673
0.213756	2.67145
0.21626	2.7075
0.218764	2.69669
0.221268	2.6759
0.223773	2.69141
0.226275	2.69166
0.228778	2.69611
0.231281	2.69545
0.233784	2.7051
0.236288	2.67739
0.23879	2.71294
0.241293	2.70956
0.243796	2.7155
0.246299	2.71302
0.248802	2.69875
0.251305	2.72103
0.253808	2.72639
0.25631	2.72111
0.258814	2.7216
0.261317	2.74766
0.263819	2.7249
0.266321	2.72712
0.268825	2.7348
0.271327	2.73463
0.273831	2.74007
0.276335	2.73892
0.278838	2.74131
0.281342	2.74362
0.283844	2.75574
0.286348	2.74675
0.288851	2.75047
0.291354	2.78775
0.293859	2.75401
0.296362	2.79327
0.298864	2.75343
0.301367	2.75054
0.303871	2.76449
0.306374	2.7847
0.308878	2.7729
0.311381	2.7762
0.313884	2.77867
0.316387	2.77727
0.31889	2.78412
0.321392	2.78502
0.323895	2.7894
0.326398	2.79344
0.328901	2.79632
0.331404	2.80037
0.333908	2.79591
0.336411	2.80969
0.338913	2.80969
0.341415	2.81167
0.34392	2.81324
0.346423	2.81085
0.348926	2.81398
0.35143	2.81283
0.353933	2.82437
0.356436	2.82816
0.358939	2.828
0.361443	2.83039
0.363946	2.83419
0.366449	2.83715
0.368953	2.83691
0.371455	2.84161
0.373959	2.84779
0.376462	2.84548
0.378965	2.84185
0.381468	2.85406
0.383971	2.85505
0.386474	2.85613
0.388977	2.85753
0.39148	2.85959
0.393983	2.86446
0.396486	2.86091
0.398991	2.86957
0.401493	2.87122
0.403997	2.86858
0.4065	2.87897
0.409003	2.87089
0.411506	2.87856
0.41401	2.8859
0.416515	2.88112
0.419019	2.89019
0.421523	2.89242
0.424026	2.89011
0.42653	2.90512
0.429032	2.885
0.431536	2.90603
0.434039	2.92764
0.436543	2.90644
0.439046	2.90999
0.441549	2.90455
0.444052	2.89951
0.446555	2.91692
0.449059	2.91626
0.451564	2.91725
0.454066	2.9231
0.456569	2.93614
0.459074	2.93086
0.461577	2.93927
0.464081	2.93325
0.466583	2.95222
0.469087	2.9198
0.471589	2.94554
0.474093	2.93812
0.476596	2.94628
0.4791	2.94562
0.481604	2.95107
0.484107	2.95701
0.486611	2.9594
0.489113	2.96146
0.491615	2.96509
0.494119	2.9688
0.496622	2.96353
0.499126	2.96649
0.501629	2.97119
0.504132	2.97639
0.506635	2.97697
0.509139	2.98686
0.511642	2.98654
0.514147	3.00476
0.516651	2.98851
0.519153	2.99536
0.521657	2.99635
0.524159	2.99833
0.526662	2.99808
0.529167	3.00369
0.531671	3.0055
0.534174	3.00905
0.536677	3.00814
0.539181	3.01284
0.541684	3.0173
0.544186	3.01903
0.54669	3.02473
0.549194	3.02316
0.551698	3.0225
0.5542	3.03347
0.556703	3.03314
0.559208	3.03578
0.561711	3.03463
0.564214	3.03496
0.566716	3.04139
0.569219	3.0385
0.571721	3.07018
0.574224	3.04717
0.576726	3.04832
0.579231	3.0602
0.581734	3.0564
0.584237	3.04832
0.586741	3.05566
0.589245	3.07604
0.591748	3.07315
0.594253	3.07257
0.596756	3.05558
0.59926	3.09385
0.601763	3.07282
0.604267	3.07834
0.606772	3.07719
0.609274	3.08321
0.611777	3.08214
0.61428	3.0823
0.616782	3.08725
0.619286	3.08882
0.621789	3.08841
0.624293	3.10351
0.626797	3.11093
0.6293	3.10384
0.631804	3.09608
0.634308	3.09716
0.636811	3.09262
0.639314	3.10004
0.641817	3.11044
0.64432	3.1045
0.646824	3.10598
0.649326	3.09864
0.651829	3.11472
0.654334	3.11109
0.656837	3.10953
0.659339	3.11217
0.661844	3.11505
0.664346	3.1181
0.666851	3.10887
0.669353	3.11646
0.671857	3.12462
0.67436	3.12322
0.676863	3.12561
0.679365	3.12107
0.681868	3.1219
0.684371	3.12784
0.686873	3.13114
0.689376	3.13633
0.691878	3.13031
0.694381	3.13353
0.696883	3.12924
0.699386	3.13518
0.701889	3.13469
0.704391	3.13749
0.706895	3.14071
0.709398	3.14244
0.711901	3.14252
0.714404	3.15143
0.716908	3.14532
0.719411	3.15234
0.721915	3.16232
0.724418	3.16125
0.726923	3.15926
0.729426	3.15637
0.73193	3.15242
0.734434	3.15654
0.736937	3.16776
0.73944	3.17189
0.741943	3.17403
0.744446	3.16727
0.74695	3.16479
0.749454	3.16545
0.751958	3.17568
0.754461	3.1742
0.756965	3.16463
0.759469	3.17749
0.761972	3.17716
0.764476	3.17643
0.766979	3.17271
0.769483	3.17799
0.771985	3.18046
0.774488	3.18047
0.77699	3.17783
0.779494	3.18533
0.781996	3.18195
0.7845	3.18417
0.787005	3.18797
0.789508	3.18698
0.792012	3.18492
0.794514	3.19795
0.797016	3.19259
0.799521	3.18921
0.802023	3.19803
0.804528	3.18385
0.80703	3.18351
0.809534	3.18855
0.812037	3.18476
0.81454	3.18739
0.817043	3.19012
0.819546	3.1902
0.822049	3.19235
0.824553	3.18624
0.827056	3.19656
0.829559	3.19771
0.832061	3.1888
0.834564	3.20002
0.837068	3.20397
0.839571	3.20208
0.842074	3.20266
0.844577	3.20035
0.84708	3.20109
0.849585	3.20316
0.852089	3.20513
0.854593	3.20818
0.857095	3.21182
0.859598	3.21116
0.862102	3.20777
0.864606	3.2072
0.867109	3.21083
0.869611	3.2227
0.872115	3.21932
0.874619	3.21701
0.877122	3.21875
0.879626	3.22221
0.882128	3.22114
0.884632	3.21899
0.887136	3.22452
0.88964	3.22675
0.892144	3.2227
0.894646	3.22419
0.897148	3.22444
0.899652	3.22707
0.902156	3.22328
0.90466	3.22402
0.907163	3.23664
0.909666	3.23656
0.91217	3.23747
0.914673	3.2378
0.917177	3.24027
0.91968	3.23574
0.922184	3.23995
0.924689	3.23936
0.927193	3.23903
0.929696	3.23558
0.932199	3.25248
0.934702	3.24399
0.937206	3.23994
0.939709	3.25372
0.942213	3.25025
0.944717	3.24225
0.94722	3.25199
0.949724	3.25529
0.952228	3.26791
0.954732	3.251
0.957234	3.2557
0.959736	3.26082
0.962239	3.26568
0.964743	3.25867
0.967247	3.26197
0.96975	3.26766
0.972253	3.26601
0.974756	3.2623
0.97726	3.27022
0.979762	3.27385
0.982265	3.27336
0.984769	3.26395
0.987272	3.26148
0.989776	3.25042
0.992279	3.27608
0.994783	3.27129
0.997286	3.27888
0.999789	3.2755
1.00229	3.27484
1.0048	3.28029
1.0073	3.27847
1.0098	3.27558
1.0123	3.28235
1.01481	3.28598
1.01731	3.28614
1.01981	3.28961
1.02232	3.28598
1.02482	3.28985
1.02732	3.28977
1.02983	3.27467
1.03233	3.28796
1.03483	3.29307
1.03734	3.28722
1.03984	3.30239
1.04234	3.29497
1.04485	3.28565
1.04735	3.29843
1.04985	3.29843
1.05235	3.30107
1.05486	3.30297
1.05736	3.29819
1.05987	3.29249
1.06237	3.3085
1.06487	3.30445
1.06738	3.30214
1.06988	3.30915
1.07238	3.31031
1.07488	3.30462
1.07739	3.30957
1.07989	3.31938
1.08239	3.31468
1.0849	3.32351
1.0874	3.31237
1.0899	3.32153
1.09241	3.32185
1.09491	3.32244
1.09741	3.31757
1.09992	3.31897
1.10242	3.32796
1.10492	3.32854
1.10743	3.32326
1.10993	3.32128
1.11243	3.32722
1.11494	3.3292
1.11744	3.32673
1.11995	3.32821
1.12245	3.33629
1.12495	3.3339
1.12745	3.3287
1.12996	3.34083
1.13246	3.34306
1.13496	3.33456
1.13747	3.3433
1.13997	3.33835
1.14247	3.34289
1.14498	3.34206
1.14748	3.33093
1.14998	3.33942
1.15249	3.34487
1.15499	3.34611
1.15749	3.3546
1.16	3.35039
1.1625	3.35988
1.165	3.35848
1.16751	3.36112
1.17001	3.36294
1.17251	3.35098
1.17502	3.35881
1.17752	3.35593
1.18002	3.35024
1.18253	3.36376
1.18503	3.34619
1.18753	3.35889
1.19004	3.38009
1.19254	3.37226
1.19504	3.36863
1.19755	3.3678
1.20005	3.36714
1.20255	3.36557
1.20505	3.37324
1.20756	3.36665
1.21006	3.37597
1.21256	3.37448
1.21507	3.37588
1.21757	3.37869
1.22007	3.37523
1.22257	3.37803
1.22508	3.37523
1.22758	3.37713
1.23008	3.3796
1.23259	3.38009
1.23509	3.38983
1.23759	3.38372
1.2401	3.38274
1.2426	3.3867
1.2451	3.38274
1.24761	3.39017
1.25011	3.39313
1.25261	3.39246
1.25512	3.38249
1.25762	3.39618
1.26012	3.38892
1.26263	3.38909
1.26513	3.39824
1.26763	3.39676
1.27014	3.40006
1.27264	3.39997
1.27514	3.39296
1.27765	3.40038
1.28015	3.40088
1.28265	3.40187
1.28515	3.40632
1.28766	3.406
1.29016	3.40756
1.29266	3.41614
1.29517	3.40757
1.29767	3.40831
1.30018	3.40451
1.30268	3.40987
1.30518	3.41243
1.30768	3.41143
1.31019	3.41507
1.31269	3.41325
1.31519	3.42216
1.3177	3.41804
1.3202	3.42174
1.3227	3.41482
1.3252	3.42315
1.32771	3.42479
1.33021	3.41614
1.33271	3.42397
1.33521	3.4215
1.33772	3.42942
1.34022	3.41852
1.34272	3.43205
1.34522	3.41597
1.34773	3.42307
1.35023	3.4309
1.35273	3.42587
1.35523	3.43363
1.35774	3.438
1.36024	3.43882
1.36274	3.43131
1.36524	3.42529
1.36775	3.44789
1.37025	3.45128
1.37275	3.44839
1.37525	3.44765
1.37776	3.45136
1.38026	3.43808
1.38276	3.45037
1.38526	3.44393
1.38777	3.44691
1.39027	3.46843
1.39277	3.45655
1.39528	3.45829
1.39778	3.44707
1.40028	3.46456
1.40278	3.44212
1.40529	3.47198
1.40779	3.46291
1.41029	3.46373
1.41279	3.46645
1.4153	3.44806
1.4178	3.45862
1.4203	3.46431
1.4228	3.4507
1.42531	3.46579
1.42781	3.46835
1.43031	3.46455
1.43281	3.4761
1.43532	3.47388
1.43782	3.47478
1.44032	3.4742
1.44282	3.47973
1.44533	3.47734
1.44783	3.48386
1.45033	3.4771
1.45283	3.48477
1.45534	3.48147
1.45784	3.46926
1.46034	3.48337
1.46284	3.48468
1.46535	3.48865
1.46785	3.48114
1.47035	3.49475
1.47285	3.48048
1.47536	3.50819
1.47786	3.49466
1.48036	3.51182
1.48287	3.4884
1.48537	3.49112
1.48787	3.50028
1.49037	3.50003
1.49287	3.5049
1.49538	3.50226
1.49788	3.49087
1.50038	3.50102
1.50289	3.5016
1.50539	3.50441
1.50789	3.50366
1.51039	3.50638
1.5129	3.50333
1.5154	3.51265
1.5179	3.50935
1.5204	3.50193
1.52291	3.5153
1.52541	3.50952
1.52791	3.5134
1.53041	3.51043
1.53292	3.51538
1.53542	3.51777
1.53792	3.51496
1.54042	3.51999
1.54293	3.51934
1.54543	3.52363
1.54793	3.51761
1.55043	3.51843
1.55294	3.52214
1.55544	3.52453
1.55794	3.53039
1.56044	3.52577
1.56295	3.53583
1.56545	3.53187
1.56795	3.5289
1.57045	3.52569
1.57296	3.53475
1.57546	3.53343
1.57796	3.53549
1.58047	3.55068
1.58297	3.54011
1.58547	3.53549
1.58797	3.53525
1.59048	3.53624
1.59298	3.54927
1.59548	3.53071
1.59798	3.53624
1.60049	3.53236
1.60299	3.54539
1.60549	3.54045
1.60799	3.55661
1.6105	3.55001
1.613	3.54671
1.6155	3.55183
1.618	3.54465
1.62051	3.55364
1.62301	3.55133
1.62551	3.55241
1.62801	3.55076
1.63052	3.55207
1.63302	3.55405
1.63552	3.55315
1.63803	3.56164
1.64053	3.55274
1.64303	3.55216
1.64553	3.56132
1.64803	3.55983
1.65054	3.56643
1.65304	3.54936
1.65554	3.55687
1.65805	3.5675
1.66055	3.55323
1.66305	3.56833
1.66555	3.55464
1.66805	3.57542
1.67056	3.57097
1.67306	3.56123
1.67556	3.56907
1.67806	3.58054
1.68057	3.5755
1.68307	3.56553
1.68557	3.58046
1.68807	3.58202
1.69058	3.57798
1.69308	3.58144
1.69558	3.58219
1.69808	3.5746
1.70059	3.58392
1.70309	3.57765
1.70559	3.5755
1.70809	3.59464
1.7106	3.60173
1.7131	3.59654
1.7156	3.58945
1.7181	3.58763
1.72061	3.60372
1.72311	3.5972
1.72561	3.60347
1.72811	3.60438
1.73062	3.60628
1.73312	3.6118
1.73562	3.60752
1.73813	3.61427
1.74063	3.61477
1.74313	3.61279
1.74563	3.61667
1.74813	3.61419
1.75064	3.62219
1.75314	3.61535
1.75564	3.61246
1.75814	3.61948
1.76065	3.62938
1.76315	3.62286
1.76565	3.62954
1.76815	3.62567
1.77066	3.62319
1.77316	3.62657
1.77566	3.62542
1.77816	3.61601
1.78067	3.62732
1.78317	3.62938
1.78567	3.63367
1.78817	3.63177
1.79068	3.63424
1.79318	3.63648
1.79568	3.63474
1.79818	3.64753
1.80069	3.64629
1.80319	3.64142
1.80569	3.64052
1.80819	3.64142
1.8107	3.64926
1.8132	3.63977
1.8157	3.64612
1.8182	3.64241
1.82071	3.64497
1.82321	3.65099
1.82571	3.65751
1.82822	3.65545
1.83072	3.65272
1.83322	3.65808
1.83572	3.66113
1.83823	3.65536
1.84073	3.66204
1.84323	3.65874
1.84574	3.66683
1.84824	3.66369
1.85074	3.66418
1.85325	3.66964
1.85575	3.66741
1.85825	3.66534
1.86075	3.65982
1.86326	3.67161
1.86576	3.67516
1.86826	3.67119
1.87076	3.67937
1.87327	3.67739
1.87577	3.67582
1.87827	3.67203
1.88077	3.67508
1.88328	3.67986
1.88578	3.68391
1.88828	3.68976
1.89078	3.66741
1.89328	3.67071
1.89579	3.68135
1.89829	3.6844
1.90079	3.68572
1.9033	3.68926
1.9058	3.69198
1.9083	3.69644
1.9108	3.69595
1.91331	3.69001
1.91581	3.69182
1.91831	3.69776
1.92081	3.68539
1.92332	3.69817
1.92582	3.69949
1.92832	3.69092
1.93082	3.70329
1.93332	3.70362
1.93583	3.70453
1.93833	3.69892
1.94083	3.70007
1.94333	3.71772
1.94584	3.69809
1.94834	3.71401
1.95084	3.71649
1.95334	3.71203
1.95585	3.7164
1.95835	3.72968
1.96085	3.71954
1.96335	3.73587
1.96586	3.72622
1.96836	3.72993
1.97086	3.70683
1.97336	3.73439
1.97587	3.72672
1.97837	3.72762
1.98087	3.73711
1.98337	3.72886
1.98588	3.72432
1.98838	3.74692
1.99088	3.73992
1.99338	3.7301
1.99589	3.74032
1.99839	3.74033
2.00089	3.74462
2.00339	3.74528
2.0059	3.74734
2.0084	3.75064
2.0109	3.75278
2.01341	3.75014
2.01591	3.7598
2.01841	3.75864
2.02091	3.74998
2.02342	3.75328
2.02592	3.76112
2.02842	3.76037
2.03092	3.76235
2.03343	3.74989
2.03593	3.76285
2.03843	3.76442
2.04093	3.76622
2.04344	3.76309
2.04594	3.76416
2.04844	3.76276
2.05094	3.75682
2.05345	3.76565
2.05595	3.77282
2.05845	3.77035
2.06095	3.77703
2.06345	3.78107
2.06596	3.77258
2.06846	3.78437
2.07096	3.76829
2.07347	3.78042
2.07597	3.77827
2.07847	3.78455
2.08097	3.78
2.08348	3.78075
2.08598	3.78281
2.08848	3.77539
2.09098	3.78974
2.09349	3.7932
2.09599	3.78743
2.09849	3.79238
2.10099	3.772
2.1035	3.78181
2.106	3.79716
2.1085	3.81094
2.111	3.80277
2.11351	3.80186
2.11601	3.80269
2.11851	3.80434
2.12101	3.80046
2.12352	3.8111
2.12602	3.82414
2.12852	3.80558
2.13102	3.81474
2.13353	3.81935
2.13603	3.81375
2.13853	3.82266
2.14103	3.81523
2.14353	3.82389
2.14604	3.82109
2.14854	3.82406
2.15104	3.82579
2.15354	3.82439
2.15605	3.83403
2.15855	3.83313
2.16105	3.821
2.16355	3.82917
2.16606	3.84113
2.16856	3.83247
2.17106	3.82578
2.17356	3.83981
2.17607	3.84187
2.17857	3.83461
2.18107	3.83618
2.18358	3.84352
2.18608	3.84269
2.18858	3.84484
2.19108	3.85177
2.19358	3.8403
2.19609	3.84937
2.19859	3.85407
2.20109	3.85895
2.20359	3.85573
2.2061	3.85787
2.2086	3.8568
2.2111	3.8596
2.2136	3.85226
2.21611	3.85309
2.21861	3.85729
2.22111	3.86695
2.22361	3.86348
2.22612	3.86695
2.22862	3.86678
2.23112	3.86769
2.23362	3.86836
2.23613	3.8526
2.23863	3.87412
2.24113	3.87264
2.24363	3.8742
2.24614	3.88394
2.24864	3.88559
2.25114	3.88823
2.25364	3.88295
2.25615	3.88526
2.25865	3.88493
2.26115	3.87511
2.26365	3.87041
2.26615	3.8983
2.26866	3.90976
2.27116	3.89516
2.27366	3.89293
2.27616	3.90019
2.27867	3.89639
2.28117	3.90085
2.28367	3.90836
2.28618	3.90349
2.28868	3.90885
2.29118	3.91554
2.29368	3.90704
2.29618	3.91884
2.29869	3.9058
2.30119	3.90869
2.30369	3.90424
2.30619	3.91174
2.3087	3.91801
2.3112	3.91422
2.3137	3.91959
2.3162	3.92313
2.31871	3.92016
2.32121	3.9242
2.32371	3.92404
2.32622	3.92989
2.32872	3.92701
2.33122	3.92899
2.33372	3.92989
2.33623	3.93013
2.33873	3.93434
2.34123	3.9435
2.34373	3.94169
2.34624	3.94028
2.34874	3.94902
2.35124	3.94993
2.35374	3.93988
2.35624	3.94886
2.35875	3.95027
2.36125	3.95397
2.36375	3.95117
2.36626	3.95728
2.36876	3.95563
2.37126	3.95975
2.37376	3.96511
2.37627	3.96495
2.37877	3.96108
2.38127	3.95909
2.38377	3.9595
2.38627	3.9713
2.38878	3.9661
2.39128	3.96544
2.39378	3.96643
2.39629	3.9722
2.39879	3.97254
2.40129	3.98648
2.40379	3.98194
2.4063	3.98301
2.4088	3.98689
2.4113	3.98739
2.4138	3.99019
2.4163	3.98821
2.41881	3.99217
2.42131	3.98953
2.42381	3.99555
2.42631	3.99225
2.42882	3.99282
2.43132	3.99497
2.43382	4.00165
2.43632	4.00998
2.43883	4.00075
2.44133	4.00603
2.44383	4.01353
2.44633	4.00586
2.44884	4.01237
2.45134	4.00998
2.45384	4.01469
2.45634	4.01551
2.45885	4.01081
2.46135	4.01014
2.46385	4.02178
2.46635	4.02557
2.46886	4.02005
2.47136	4.02475
2.47386	4.02327
2.47636	4.03415
2.47887	4.02491
2.48137	4.0316
2.48387	4.02772
2.48637	4.0349
2.48888	4.03762
2.49138	4.03679
2.49388	4.04397
2.49638	4.04405
2.49889	4.04718
2.50139	4.03109
2.50389	4.04727
2.50639	4.04001
2.50889	4.04323
2.5114	4.05675
2.5139	4.04001
2.5164	4.05016
2.5189	4.05609
2.52141	4.05906
2.52391	4.05857
2.52641	4.07292
2.52891	4.06137
2.53142	4.05956
2.53392	4.06385
2.53642	4.06698
2.53892	4.07292
2.54143	4.06434
2.54393	4.05799
2.54643	4.07069
2.54893	4.08884
2.55144	4.06937
2.55394	4.08497
2.55644	4.09907
2.55894	4.08108
2.56145	4.07935
2.56395	4.0834
2.56645	4.08175
2.56896	4.09486
2.57146	4.09429
2.57396	4.09544
2.57646	4.09453
2.57896	4.10121
2.58147	4.11689
2.58397	4.09437
2.58647	4.10138
2.58897	4.10954
2.59148	4.11367
2.59398	4.10757
2.59648	4.11574
2.59898	4.114
2.60149	4.11705
2.60399	4.11268
2.60649	4.11565
2.60899	4.1192
2.6115	4.12126
2.614	4.13157
2.6165	4.1201
2.619	4.12777
2.6215	4.13973
2.62401	4.13611
2.62651	4.12249
2.62901	4.13033
2.63151	4.14188
2.63402	4.13347
2.63652	4.13718
2.63902	4.14362
2.64152	4.147
2.64403	4.14048
2.64653	4.15079
2.64903	4.14468
2.65153	4.14741
2.65404	4.15631
2.65654	4.1578
2.65904	4.15401
2.66154	4.15747
2.66405	4.17026
2.66655	4.15715
2.66905	4.1668
2.67155	4.16234
2.67406	4.16342
2.67656	4.16713
2.67906	4.18379
2.68156	4.17595
2.68407	4.18065
2.68657	4.17389
2.68907	4.18156
2.69157	4.17365
2.69408	4.18379
2.69658	4.17662
2.69908	4.1894
2.70158	4.19023
2.70409	4.19369
2.70659	4.18635
2.70909	4.196
2.71159	4.19278
2.71409	4.18858
2.7166	4.19987
2.7191	4.20128
2.7216	4.20045
2.7241	4.2007
2.72661	4.2026
2.72911	4.21126
2.73161	4.21382
2.73412	4.21761
2.73662	4.21761
2.73912	4.21868
2.74162	4.22132
2.74413	4.22553
2.74663	4.2181
2.74913	4.22008
2.75163	4.22974
2.75414	4.228
2.75664	4.23312
2.75914	4.2304
2.76164	4.23708
2.76415	4.24186
2.76665	4.23593
2.76915	4.24146
2.77165	4.2455
2.77416	4.24583
2.77666	4.24978
2.77916	4.25052
2.78167	4.25234
2.78417	4.25324
2.78667	4.25225
2.78917	4.26083
2.79168	4.26108
2.79418	4.25621
2.79668	4.26627
2.79918	4.26611
2.80169	4.26512
2.80419	4.27057
2.80669	4.28286
2.80919	4.26578
2.8117	4.26875
2.8142	4.28112
2.8167	4.29515
2.8192	4.29878
2.82171	4.28063
2.82421	4.30356
2.82671	4.28615
2.82921	4.28401
2.83172	4.2949
2.83422	4.2916
2.83672	4.28252
2.83922	4.29836
2.84173	4.29762
2.84423	4.28879
2.84673	4.29985
2.84923	4.30307
2.85174	4.30538
2.85424	4.30579
2.85674	4.30744
2.85924	4.30728
2.86174	4.31611
2.86425	4.31008
2.86675	4.32106
2.86925	4.326
2.87175	4.32369
2.87426	4.32667
2.87676	4.32502
2.87926	4.32716
2.88176	4.34415
2.88427	4.33227
2.88677	4.33227
2.88927	4.32741
2.89177	4.34655
2.89428	4.33656
2.89678	4.34778
2.89928	4.3519
2.90179	4.34786
2.90429	4.3689
2.90679	4.34588
2.90929	4.34852
2.9118	4.35034
2.9143	4.36848
2.9168	4.34084
2.9193	4.36072
2.9218	4.37451
2.92431	4.36304
2.92681	4.37492
2.92931	4.35784
2.93181	4.36559
2.93432	4.37228
2.93682	4.37591
2.93932	4.38143
2.94183	4.38383
2.94433	4.37996
2.94683	4.38878
2.94933	4.38094
2.95184	4.38895
2.95434	4.39422
2.95684	4.4061
2.95934	4.40297
2.96185	4.39389
2.96435	4.39744
2.96685	4.39769
2.96935	4.40619
2.97186	4.4028
2.97436	4.40569
2.97686	4.41146
2.97936	4.41171
2.98187	4.40627
2.98437	4.41336
2.98687	4.41724
2.98938	4.41657
2.99188	4.41889
2.99438	4.424
2.99688	4.41402
2.99939	4.4292
3.00189	4.42697
3.00439	4.43572
3.00689	4.43209
3.0094	4.43373
3.0119	4.44289
3.0144	4.43852
3.0169	4.44504
3.01941	4.44759
3.02191	4.44504
3.02441	4.44924
3.02691	4.45469
3.02942	4.45024
3.03192	4.45436
3.03442	4.4575
3.03692	4.46376
3.03943	4.46467
3.04193	4.4655
3.04443	4.46195
3.04693	4.46896
3.04944	4.47201
3.05194	4.47383
3.05444	4.47325
3.05695	4.47342
3.05945	4.48323
3.06195	4.48843
3.06446	4.48241
3.06696	4.48868
3.06946	4.49346
3.07196	4.4848
3.07446	4.49503
3.07697	4.49429
3.07947	4.49082
3.08197	4.49585
3.08447	4.50707
3.08698	4.50031
3.08948	4.50344
3.09198	4.50352
3.09448	4.50295
3.09698	4.51507
3.09949	4.51433
3.10199	4.5169
3.10449	4.52242
3.10699	4.51549
3.1095	4.52803
3.112	4.5282
3.1145	4.52762
3.117	4.51524
3.1195	4.51796
3.12201	4.52481
3.12451	4.53348
3.12701	4.52844
3.12952	4.54453
3.13202	4.55657
3.13452	4.52217
3.13702	4.53281
3.13952	4.5461
3.14203	4.54691
3.14453	4.55483
3.14703	4.53627
3.14954	4.54031
3.15204	4.56449
3.15454	4.54675
3.15704	4.56135
3.15955	4.56688
3.16205	4.54989
3.16455	4.56861
3.16705	4.56029
3.16956	4.5753
3.17206	4.58116
3.17456	4.58248
3.17706	4.57687
3.17957	4.5838
3.18207	4.57571
3.18457	4.58314
3.18707	4.57917
3.18957	4.59287
3.19208	4.60318
3.19458	4.59881
3.19708	4.60748
3.19958	4.59032
3.20209	4.60781
3.20459	4.59592
3.20709	4.6031
3.20959	4.61292
3.2121	4.61184
3.2146	4.61704
3.2171	4.62479
3.2196	4.6262
3.22211	4.60846
3.22461	4.61399
3.22711	4.61795
3.22961	4.62925
3.23212	4.62083
3.23462	4.63362
3.23712	4.64047
3.23962	4.62678
3.24213	4.64047
3.24463	4.62092
3.24713	4.64179
3.24963	4.64335
3.25214	4.63543
3.25464	4.6526
3.25714	4.6554
3.25964	4.65515
3.26215	4.66307
3.26465	4.65994
3.26715	4.66232
3.26965	4.66233
3.27216	4.65795
3.27466	4.6728
3.27716	4.67066
3.27966	4.65968
3.28216	4.67091
3.28467	4.68287
3.28717	4.70274
3.28967	4.68352
3.29217	4.69219
3.29468	4.68939
3.29718	4.68394
3.29968	4.68724
3.30218	4.70984
3.30469	4.69384
3.30719	4.70407
3.30969	4.70209
3.31219	4.70911
3.3147	4.71017
3.3172	4.72107
3.3197	4.69747
3.3222	4.71727
3.32471	4.71644
3.32721	4.70036
3.32971	4.72626
3.33221	4.7091
3.33472	4.70903
3.33722	4.71274
3.33972	4.71422
3.34222	4.72709
3.34473	4.72617
3.34723	4.74251
3.34973	4.7435
3.35223	4.74498
3.35474	4.75208
3.35724	4.74705
3.35974	4.74795
3.36224	4.75941
3.36475	4.75379
3.36725	4.76379
3.36975	4.7454
3.37225	4.76462
3.37476	4.76231
3.37726	4.76874
3.37976	4.76667
3.38226	4.78136
3.38477	4.77764
3.38727	4.78004
3.38977	4.78218
3.39227	4.79678
3.39478	4.78573
3.39728	4.78433
3.39978	4.79076
3.40228	4.79216
3.40479	4.78597
3.40729	4.79901
3.40979	4.79794
3.41229	4.80182
3.4148	4.80215
3.4173	4.808
3.4198	4.80495
3.4223	4.8155
3.42481	4.81237
3.42731	4.81262
3.42981	4.8169
3.43231	4.82376
3.43482	4.82301
3.43732	4.82441
3.43982	4.83695
3.44232	4.83036
3.44483	4.83415
3.44733	4.81336
3.44983	4.83473
3.45233	4.83424
3.45484	4.84075
3.45734	4.84125
3.45984	4.833
3.46234	4.84734
3.46485	4.85279
3.46735	4.85452
3.46985	4.86228
3.47235	4.86004
3.47486	4.84635
3.47736	4.8711
3.47986	4.8659
3.48236	4.86145
3.48487	4.873
3.48737	4.85906
3.48987	4.89247
3.49238	4.86846
3.49488	4.87952
3.49738	4.88694
3.49988	4.88603
3.50238	4.90608
3.50489	4.8871
3.50739	4.87506
3.50989	4.89924
3.51239	4.87103
3.5149	4.90558
3.5174	4.8975
3.5199	4.90558
3.52241	4.9027
3.52491	4.90641
3.52741	4.9041
3.52991	4.89964
3.53241	4.9154
3.53492	4.91639
3.53742	4.91119
3.53992	4.91985
3.54242	4.91837
3.54493	4.92967
3.54743	4.9455
3.54993	4.9366
3.55243	4.9418
3.55494	4.92851
3.55744	4.94485
3.55994	4.94848
3.56244	4.95606
3.56495	4.95301
3.56745	4.9545
3.56995	4.9587
3.57245	4.96341
3.57496	4.96407
3.57746	4.95937
3.57996	4.96688
3.58246	4.96375
3.58497	4.97397
3.58747	4.97471
3.58997	4.97735
3.59247	4.98725
3.59498	4.98626
3.59748	4.99673
3.59998	4.99591
3.60248	4.99113
3.60499	4.99525
3.60749	5.00424
3.60999	4.99624
3.61249	5.00267
3.615	5.00193
3.6175	4.99896
3.62	5.01455
3.6225	5.01752
3.62501	5.01645
3.62751	5.01768
3.63001	5.01307
3.63251	5.01867
3.63502	5.02329
3.63752	5.02873
3.64002	5.06214
3.64252	5.02931
3.64503	5.03988
3.64753	5.04054
3.65003	5.03847
3.65254	5.03889
3.65504	5.04639
3.65754	5.04953
3.66004	5.04771
3.66255	5.05118
3.66505	5.05415
3.66755	5.06421
3.67005	5.06594
3.67255	5.06305
3.67506	5.06578
3.67756	5.05374
3.68006	5.07692
3.68257	5.07427
3.68507	5.07337
3.68757	5.08037
3.69007	5.08343
3.69257	5.08739
3.69508	5.08961
3.69758	5.08672
3.70008	5.10206
3.70258	5.0887
3.70509	5.09819
3.70759	5.10273
3.71009	5.10685
3.71259	5.10422
3.7151	5.0963
3.7176	5.1113
3.7201	5.10751
3.72261	5.11519
3.72511	5.12014
3.72761	5.12492
3.73011	5.13103
3.73262	5.12947
3.73512	5.11585
3.73762	5.13837
3.74012	5.1297
3.74262	5.14727
3.74513	5.1608
3.74763	5.14035
3.75013	5.15816
3.75263	5.15231
3.75514	5.15214
3.75764	5.16147
3.76014	5.16237
3.76264	5.16377
3.76515	5.18744
3.76765	5.16749
3.77015	5.17185
3.77266	5.17384
3.77516	5.18135
3.77766	5.16138
3.78016	5.1886
3.78267	5.18192
3.78517	5.18704
3.78767	5.18794
3.79017	5.19273
3.79268	5.19479
3.79518	5.1914
3.79768	5.19999
3.80018	5.20081
3.80269	5.21129
3.80519	5.19017
3.80769	5.22449
3.81019	5.20683
3.8127	5.2079
3.8152	5.22638
3.8177	5.21971
3.8202	5.23224
3.82271	5.22812
3.82521	5.23191
3.82771	5.22267
3.83021	5.24899
3.83271	5.24255
3.83522	5.22473
3.83772	5.22927
3.84022	5.25188
3.84272	5.26029
3.84523	5.24148
3.84773	5.26285
3.85023	5.24858
3.85273	5.26368
3.85524	5.26326
3.85774	5.2664
3.86024	5.2692
3.86274	5.26846
3.86525	5.27613
3.86775	5.27052
3.87025	5.28215
3.87275	5.28298
3.87526	5.2786
3.87776	5.30722
3.88026	5.29048
3.88276	5.30302
3.88527	5.28767
3.88777	5.29782
3.89027	5.29742
3.89277	5.30558
3.89528	5.30863
3.89778	5.30805
3.90028	5.31243
3.90278	5.32249
3.90528	5.31573
3.90779	5.34542
3.91029	5.32397
3.91279	5.31581
3.91529	5.322
3.9178	5.32934
3.9203	5.3394
3.9228	5.33487
3.9253	5.34246
3.92781	5.3479
3.93031	5.34385
3.93281	5.34576
3.93531	5.35054
3.93782	5.35277
3.94032	5.35698
3.94282	5.35631
3.94532	5.36654
3.94783	5.36877
3.95033	5.36976
3.95283	5.36844
3.95533	5.37422
3.95784	5.37834
3.96034	5.38197
3.96284	5.38304
3.96535	5.38321
3.96785	5.39013
3.97035	5.39377
3.97285	5.38849
3.97536	5.39443
3.97786	5.40036
3.98036	5.40449
3.98286	5.40423
3.98537	5.41356
3.98787	5.41669
3.99037	5.41051
3.99287	5.42899
3.99538	5.42132
3.99788	5.42041
4.00038	5.42511
4.00288	5.42602
4.00539	5.4256
4.00789	5.44128
4.01039	5.43212
4.0129	5.44095
4.0154	5.44417
4.0179	5.44738
4.0204	5.44813
4.02291	5.4558
4.02541	5.45242
4.02791	5.45778
4.03041	5.46223
4.03292	5.46578
4.03542	5.46669
4.03792	5.46883
4.04042	5.47032
4.04293	5.46702
4.04543	5.47799
4.04793	5.48154
4.05043	5.48212
4.05293	5.47865
4.05544	5.48871
4.05794	5.49638
4.06044	5.50026
4.06294	5.50017
4.06545	5.50422
4.06795	5.49886
4.07045	5.51494
4.07295	5.5123
4.07546	5.51627
4.07796	5.52567
4.08046	5.52633
4.08296	5.53507
4.08547	5.5236
4.08797	5.52913
4.09047	5.53441
4.09297	5.5434
4.09548	5.54077
4.09798	5.53714
4.10048	5.54283
4.10298	5.54291
4.10549	5.56238
4.10799	5.55808
4.11049	5.55561
4.11299	5.55916
4.1155	5.56485
4.118	5.57013
4.1205	5.56898
4.123	5.57186
4.1255	5.57574
4.12801	5.57805
4.13051	5.57928
4.13301	5.58456
4.13552	5.58572
4.13802	5.59818
4.14052	5.59149
4.14302	5.59554
4.14552	5.60032
4.14803	5.5787
4.15053	5.59628
4.15303	5.60403
4.15553	5.60197
4.15804	5.60907
4.16054	5.62284
4.16304	5.62234
4.16555	5.62111
4.16805	5.6197
4.17055	5.62086
4.17305	5.6216
4.17556	5.62597
4.17806	5.63983
4.18056	5.63793
4.18306	5.64924
4.18557	5.66598
4.18807	5.64058
4.19057	5.64256
4.19308	5.64569
4.19558	5.65006
4.19808	5.65377
4.20058	5.66532
4.20309	5.66507
4.20559	5.67059
4.20809	5.67671
4.21059	5.68174
4.21309	5.68239
4.2156	5.6819
4.2181	5.67704
4.2206	5.68842
4.22311	5.68661
4.22561	5.68949
4.22811	5.68586
4.23061	5.70261
4.23312	5.69155
4.23562	5.71952
4.23812	5.71903
4.24062	5.70714
4.24313	5.73032
4.24563	5.71367
4.24813	5.72958
4.25063	5.72991
4.25313	5.72941
4.25563	5.73502
4.25814	5.73461
4.26064	5.73527
4.26314	5.74376
4.26565	5.73329
4.26815	5.75078
4.27065	5.75565
4.27315	5.75226
4.27566	5.75276
4.27816	5.76306
4.28066	5.77899
4.28316	5.76892
4.28566	5.77066
4.28817	5.77585
4.29067	5.77017
4.29317	5.78245
4.29568	5.77982
4.29818	5.78707
4.30068	5.79087
4.30318	5.79079
4.30569	5.7959
4.30819	5.7964
4.31069	5.80292
4.31319	5.79904
4.3157	5.80629
4.3182	5.80984
4.3207	5.81075
4.3232	5.80127
4.32571	5.81636
4.32821	5.82197
4.33071	5.81694
4.33321	5.83203
4.33572	5.83509
4.33822	5.83616
4.34072	5.83756
4.34322	5.84382
4.34573	5.84002
4.34823	5.84762
4.35073	5.84969
4.35323	5.85191
4.35574	5.85472
4.35824	5.8581
4.36074	5.86206
4.36324	5.86545
4.36575	5.86865
4.36825	5.87559
4.37075	5.88012
4.37325	5.87855
4.37576	5.88128
4.37826	5.88985
4.38076	5.88598
4.38326	5.9005
4.38577	5.88153
4.38827	5.88697
4.39077	5.89588
4.39327	5.89943
4.39578	5.91865
4.39828	5.90826
4.40078	5.91882
4.40328	5.90983
4.40579	5.92542
4.40829	5.92213
4.41079	5.90496
4.41329	5.92509
4.4158	5.92203
4.4183	5.9104
4.4208	5.93078
4.4233	5.94958
4.42581	5.94711
4.42831	5.94703
4.43081	5.95115
4.43331	5.96724
4.43582	5.95296
4.43832	5.94818
4.44082	5.9711
4.44332	5.96616
4.44583	5.96121
4.44833	5.97325
4.45083	5.9787
4.45333	5.97886
4.45583	5.98093
4.45834	5.96831
4.46084	5.97754
4.46334	5.99388
4.46584	5.99049
4.46835	5.9829
4.47085	5.99941
4.47335	6.00542
4.47585	6.0065
4.47836	6.01731
4.48086	6.01442
4.48336	6.01706
4.48586	6.0032
4.48836	6.02003
4.49087	6.04593
4.49337	6.03735
4.49587	6.03603
4.49837	6.05583
4.50088	6.03967
4.50338	6.04594
4.50588	6.05253
4.50838	6.05666
4.51089	6.06004
4.51339	6.05575
4.51589	6.05336
4.51839	6.0635
4.5209	6.06721
4.5234	6.07695
4.5259	6.08355
4.5284	6.08041
4.53091	6.06523
4.53341	6.09047
4.53591	6.08998
4.53841	6.08709
4.54092	6.08948
4.54342	6.09575
4.54592	6.09419
4.54842	6.1049
4.55093	6.09096
4.55343	6.11332
4.55593	6.1224
4.55843	6.11984
4.56094	6.11521
4.56344	6.12263
4.56594	6.1271
4.56844	6.12264
4.57095	6.12734
4.57345	6.12825
4.57595	6.14104
4.57845	6.14211
4.58096	6.14533
4.58346	6.14698
4.58596	6.15844
4.58847	6.15078
4.59097	6.16223
4.59347	6.1582
4.59597	6.16999
4.59847	6.17007
4.60098	6.17213
4.60348	6.15794
4.60598	6.16809
4.60848	6.17486
4.61099	6.18162
4.61349	6.18286
4.61599	6.18665
4.61849	6.19539
4.621	6.20052
4.6235	6.19515
4.626	6.20554
4.6285	6.19516
4.63101	6.20909
4.63351	6.19655
4.63601	6.21849
4.63851	6.21849
4.64102	6.22476
4.64352	6.21413
4.64602	6.22922
4.64853	6.2349
4.65103	6.21783
4.65353	6.24076
4.65603	6.24827
4.65853	6.25017
4.66104	6.25298
4.66354	6.25883
4.66604	6.26106
4.66854	6.26073
4.67105	6.26849
4.67355	6.27244
4.67605	6.27616
4.67856	6.27607
4.68106	6.28019
4.68356	6.28431
4.68606	6.28671
4.68856	6.28795
4.69107	6.29059
4.69357	6.30008
4.69607	6.29892
4.69857	6.30181
4.70108	6.29332
4.70358	6.30882
4.70608	6.31386
4.70858	6.32252
4.71109	6.32548
4.71359	6.31946
4.71609	6.32697
4.71859	6.33439
4.7211	6.33027
4.7236	6.33324
4.7261	6.33777
4.7286	6.34643
4.73111	6.34941
4.73361	6.35312
4.73611	6.35972
4.73861	6.35948
4.74112	6.38959
4.74362	6.36219
4.74612	6.3622
4.74862	6.37259
4.75113	6.37935
4.75363	6.38075
4.75613	6.38546
4.75864	6.37943
4.76114	6.36929
4.76364	6.41268
4.76614	6.40996
4.76864	6.39775
4.77115	6.40394
4.77365	6.41186
4.77615	6.40105
4.77865	6.42051
4.78116	6.43578
4.78366	6.42802
4.78616	6.41169
4.78866	6.4173
4.79116	6.42645
4.79367	6.43496
4.79617	6.43677
4.79867	6.44179
4.80117	6.44897
4.80368	6.45804
4.80618	6.45284
4.80868	6.46167
4.81118	6.45541
4.81369	6.45046
4.81619	6.4625
4.81869	6.45822
4.82119	6.47265
4.8237	6.4852
4.8262	6.48205
4.8287	6.48692
4.8312	6.48495
4.83371	6.49319
4.83621	6.49543
4.83871	6.4965
4.84121	6.5083
4.84372	6.50582
4.84622	6.51184
4.84872	6.51572
4.85122	6.49543
4.85373	6.51827
4.85623	6.52463
4.85873	6.53245
4.86123	6.52016
4.86374	6.54458
4.86624	6.53593
4.86874	6.53963
4.87124	6.56001
4.87375	6.54715
4.87625	6.55243
4.87875	6.55796
4.88125	6.56554
4.88376	6.55457
4.88626	6.57041
4.88876	6.57948
4.89126	6.56381
4.89377	6.59309
4.89627	6.58624
4.89877	6.61124
4.90127	6.58822
4.90377	6.59532
4.90628	6.60563
4.90878	6.59664
4.91128	6.60876
4.91378	6.60926
4.91629	6.61091
4.91879	6.6237
4.92129	6.61908
4.92379	6.62427
4.9263	6.62807
4.9288	6.63401
4.9313	6.63195
4.9338	6.64392
4.9363	6.64631
4.93881	6.63559
4.94131	6.64631
4.94381	6.65521
4.94632	6.66462
4.94882	6.66446
4.95132	6.66602
4.95382	6.66486
4.95633	6.67492
4.95883	6.68267
4.96133	6.68845
4.96383	6.69118
4.96633	6.69151
4.96884	6.6901
4.97134	6.69844
4.97384	6.69959
4.97634	6.7023
4.97885	6.70752
4.98135	6.7104
4.98385	6.71799
4.98636	6.72022
4.98886	6.71775
4.99136	6.72501
4.99386	6.72904
4.99637	6.73613
4.99887	6.73177
5.00137	6.74109
[truncated: 2,001 more rows]
