# Supplementary material for: Wireless, battery-free, and real-time monitoring of water permeation across thin-film encapsulation
Source: Nat Commun. 2024 Aug 28;15:7443. doi: 10.1038/s41467-024-51247-3 (PMC11358307; doi:10.1038/s41467-024-51247-3)
Supplement: Supplementary file 5 — Source data for SI figures [file 41467_2024_51247_MOESM5_ESM.zip › SI/FigS4b.xlsx]

## Sheet: Foglio1
	Displacement (mm)	Load (N)	Res (Ohm)
	0.0705465	2.59933	22.4185
	0.200958	4.00319	22.4392
	0.284526	5.75469	22.4879
	0.36677	7.93268	22.5655
	0.450541	10.6273	22.6395
	0.533549	12.3673	22.7336
	0.616506	14.7444	22.8548
	0.700124	17.0778	22.9988
	0.782267	19.1409	23.1628
	0.865529	20.9332	23.3478
	0.948436	22.5136	23.5559
	1.032	23.8458	23.7888
	1.11501	24.9623	24.0325
	1.19776	25.8523	24.3103
	1.28057	26.5685	24.6206
	1.36347	27.1392	24.9792
	1.44699	27.6139	25.3991
	1.53046	27.9592	25.8981
	1.6128	28.2468	26.4743
	1.69601	28.449	27.1918
	1.78289	28.6342	27.9767
	1.86579	28.7848	28.8906
	1.9485	28.9026	29.9775
	2.03634	28.976	31.181
	2.12433	29.0667	32.3711
	2.20718	29.1489	33.5922
	2.28979	29.216	34.8481
	2.37289	29.3175	36.1173
	2.45641	29.4098	37.3979
	2.53942	29.5146	38.6596
	2.62314	29.6092	39.8892
	2.70579	29.6988	41.0789
	2.78941	29.8162	42.2446
	2.87196	29.9197	43.3525
	2.95441	30.0347	44.4269
	3.03772	30.1605	45.4407
	3.12052	30.2753	46.3958
	3.20318	30.4009	47.3002
	3.28588	30.5177	48.1651
	3.36868	30.6515	48.9714
	3.4521	30.782	49.7516
	3.53551	30.9256	50.5016
	3.61918	31.0892	51.2313
	3.70239	31.2203	51.9653
	3.7856	31.3694	52.6999
	3.87375	31.5238	53.4005
	3.95599	31.6771	54.1255
	4.03961	31.8359	54.7916
	4.12308	31.9714	55.4593
	4.21102	32.1087	54.8069
