# Supplementary material for: Wireless, battery-free, and real-time monitoring of water permeation across thin-film encapsulation
Source: Nat Commun. 2024 Aug 28;15:7443. doi: 10.1038/s41467-024-51247-3 (PMC11358307; doi:10.1038/s41467-024-51247-3)
Supplement: Supplementary file 5 — Source data for SI figures [file 41467_2024_51247_MOESM5_ESM.zip › SI/FigS8a.xlsx]

## Sheet: Sheet1
Rset(ohm)	f_osc (MHz) LTC6902	Rset(ohm)	f_osc (MHz) LTC1799
25025	7.99202	25025	3.99601
25075	7.97608	25075	3.98804
25125	7.96021	25125	3.9801
25175	7.9444	25175	3.9722
25225	7.92865	25225	3.96433
25275	7.91297	25275	3.95648
25325	7.89734	25325	3.94867
25375	7.88178	25375	3.94089
25425	7.86628	25425	3.93314
25475	7.85084	25475	3.92542
25525	7.83546	25525	3.91773
25575	7.82014	25575	3.91007
25625	7.80489	25625	3.90244
25675	7.78969	25675	3.89484
25725	7.77455	25725	3.88727
25775	7.75946	25775	3.87973
25825	7.74444	25825	3.87222
25875	7.72948	25875	3.86474
25925	7.71457	25925	3.85728
25975	7.69972	25975	3.84986
26025	7.68493	26025	3.84246
26075	7.67019	26075	3.83509
26125	7.65551	26125	3.82775
26175	7.64089	26175	3.82044
26225	7.62632	26225	3.81316
26275	7.61181	26275	3.8059
26325	7.59735	26325	3.79867
26375	7.58295	26375	3.79147
26425	7.5686	26425	3.7843
26475	7.5543	26475	3.77715
26525	7.54006	26525	3.77003
26575	7.52588	26575	3.76294
26625	7.51174	26625	3.75587
26675	7.49766	26675	3.74883
26725	7.48364	26725	3.74182
26775	7.46966	26775	3.73483
26825	7.45574	26825	3.72787
26875	7.44187	26875	3.72093
26925	7.42805	26925	3.71402
26975	7.41428	26975	3.70714
27025	7.40056	27025	3.70028
27075	7.38689	27075	3.69345
27125	7.37328	27125	3.68664
27175	7.35971	27175	3.67986
27225	7.3462	27225	3.6731
27275	7.33273	27275	3.66636
27325	7.31931	27325	3.65966
27375	7.30594	27375	3.65297
27425	7.29262	27425	3.64631
27475	7.27935	27475	3.63968
27525	7.26613	27525	3.63306
27575	7.25295	27575	3.62648
27625	7.23982	27625	3.61991
27675	7.22674	27675	3.61337
27725	7.21371	27725	3.60686
27775	7.20073	27775	3.60036
27825	7.18779	27825	3.59389
27875	7.17489	27875	3.58745
27925	7.16205	27925	3.58102
27975	7.14925	27975	3.57462
28025	7.13649	28025	3.56825
28075	7.12378	28075	3.56189
28125	7.11112	28125	3.55556
28175	7.0985	28175	3.54925
28225	7.08592	28225	3.54296
28275	7.07339	28275	3.5367
28325	7.06091	28325	3.53045
28375	7.04846	28375	3.52423
28425	7.03607	28425	3.51803
28475	7.02371	28475	3.51186
28525	7.0114	28525	3.5057
28575	6.99913	28575	3.49957
28625	6.9869	28625	3.49345
28675	6.97472	28675	3.48736
28725	6.96258	28725	3.48129
28775	6.95048	28775	3.47524
28825	6.93843	28825	3.46921
28875	6.92641	28875	3.46321
28925	6.91444	28925	3.45722
28975	6.90251	28975	3.45125
29025	6.89062	29025	3.44531
29075	6.87877	29075	3.43938
29125	6.86696	29125	3.43348
29175	6.85519	29175	3.42759
29225	6.84346	29225	3.42173
29275	6.83177	29275	3.41589
29325	6.82012	29325	3.41006
29375	6.80852	29375	3.40426
29425	6.79695	29425	3.39847
29475	6.78542	29475	3.39271
29525	6.77393	29525	3.38696
29575	6.76247	29575	3.38124
29625	6.75106	29625	3.37553
29675	6.73968	29675	3.36984
29725	6.72835	29725	3.36417
29775	6.71705	29775	3.35852
29825	6.70579	29825	3.35289
29875	6.69457	29875	3.34728
29925	6.68338	29925	3.34169
29975	6.67223	29975	3.33612
30025	6.66112	30025	3.33056
30075	6.65005	30075	3.32502
30125	6.63901	30125	3.3195
30175	6.62801	30175	3.314
30225	6.61704	30225	3.30852
30275	6.60612	30275	3.30306
30325	6.59522	30325	3.29761
30375	6.58437	30375	3.29218
30425	6.57355	30425	3.28677
30475	6.56276	30475	3.28138
30525	6.55201	30525	3.27601
30575	6.5413	30575	3.27065
30625	6.53062	30625	3.26531
30675	6.51997	30675	3.25999
30725	6.50936	30725	3.25468
30775	6.49879	30775	3.24939
30825	6.48824	30825	3.24412
30875	6.47774	30875	3.23887
30925	6.46726	30925	3.23363
30975	6.45682	30975	3.22841
31025	6.44642	31025	3.22321
31075	6.43605	31075	3.21802
31125	6.42571	31125	3.21285
31175	6.4154	31175	3.2077
31225	6.40513	31225	3.20256
31275	6.39489	31275	3.19744
31325	6.38468	31325	3.19234
31375	6.37451	31375	3.18725
31425	6.36436	31425	3.18218
31475	6.35425	31475	3.17713
31525	6.34418	31525	3.17209
31575	6.33413	31575	3.16706
31625	6.32411	31625	3.16206
31675	6.31413	31675	3.15707
31725	6.30418	31725	3.15209
31775	6.29426	31775	3.14713
31825	6.28437	31825	3.14219
31875	6.27451	31875	3.13726
31925	6.26469	31925	3.13234
31975	6.25489	31975	3.12745
32025	6.24512	32025	3.12256
32075	6.23539	32075	3.11769
32125	6.22568	32125	3.11284
32175	6.21601	32175	3.108
32225	6.20637	32225	3.10318
32275	6.19675	32275	3.09838
32325	6.18717	32325	3.09358
32375	6.17761	32375	3.0888
32425	6.16808	32425	3.08404
32475	6.15859	32475	3.07929
32525	6.14912	32525	3.07456
32575	6.13968	32575	3.06984
32625	6.13027	32625	3.06514
32675	6.12089	32675	3.06045
32725	6.11154	32725	3.05577
32775	6.10222	32775	3.05111
32825	6.09292	32825	3.04646
32875	6.08365	32875	3.04183
32925	6.07442	32925	3.03721
32975	6.0652	32975	3.0326
33025	6.05602	33025	3.02801
33075	6.04687	33075	3.02343
33125	6.03774	33125	3.01887
33175	6.02864	33175	3.01432
33225	6.01957	33225	3.00978
33275	6.01052	33275	3.00526
33325	6.0015	33325	3.00075
33375	5.99251	33375	2.99626
33425	5.98355	33425	2.99177
33475	5.97461	33475	2.98731
33525	5.9657	33525	2.98285
33575	5.95682	33575	2.97841
33625	5.94796	33625	2.97398
33675	5.93913	33675	2.96956
33725	5.93032	33725	2.96516
33775	5.92154	33775	2.96077
33825	5.91279	33825	2.95639
33875	5.90406	33875	2.95203
33925	5.89536	33925	2.94768
33975	5.88668	33975	2.94334
34025	5.87803	34025	2.93902
34075	5.86941	34075	2.9347
34125	5.86081	34125	2.9304
34175	5.85223	34175	2.92612
34225	5.84368	34225	2.92184
34275	5.83516	34275	2.91758
34325	5.82666	34325	2.91333
34375	5.81818	34375	2.90909
34425	5.80973	34425	2.90487
34475	5.80131	34475	2.90065
34525	5.79291	34525	2.89645
34575	5.78453	34575	2.89226
34625	5.77618	34625	2.88809
34675	5.76785	34675	2.88392
34725	5.75954	34725	2.87977
34775	5.75126	34775	2.87563
34825	5.743	34825	2.8715
34875	5.73477	34875	2.86738
34925	5.72656	34925	2.86328
34975	5.71837	34975	2.85919
35025	5.71021	35025	2.8551
35075	5.70207	35075	2.85103
35125	5.69395	35125	2.84698
35175	5.68586	35175	2.84293
35225	5.67779	35225	2.83889
35275	5.66974	35275	2.83487
35325	5.66172	35325	2.83086
35375	5.65371	35375	2.82686
35425	5.64573	35425	2.82287
35475	5.63778	35475	2.81889
35525	5.62984	35525	2.81492
35575	5.62193	35575	2.81096
35625	5.61404	35625	2.80702
35675	5.60617	35675	2.80308
35725	5.59832	35725	2.79916
35775	5.5905	35775	2.79525
35825	5.5827	35825	2.79135
35875	5.57492	35875	2.78746
35925	5.56716	35925	2.78358
35975	5.55942	35975	2.77971
36025	5.5517	36025	2.77585
36075	5.54401	36075	2.772
36125	5.53633	36125	2.76817
36175	5.52868	36175	2.76434
36225	5.52105	36225	2.76053
36275	5.51344	36275	2.75672
36325	5.50585	36325	2.75293
36375	5.49828	36375	2.74914
36425	5.49074	36425	2.74537
36475	5.48321	36475	2.74161
36525	5.4757	36525	2.73785
36575	5.46822	36575	2.73411
36625	5.46075	36625	2.73038
36675	5.45331	36675	2.72665
36725	5.44588	36725	2.72294
36775	5.43848	36775	2.71924
36825	5.4311	36825	2.71555
36875	5.42373	36875	2.71187
36925	5.41639	36925	2.70819
36975	5.40906	36975	2.70453
37025	5.40176	37025	2.70088
37075	5.39447	37075	2.69724
37125	5.38721	37125	2.6936
37175	5.37996	37175	2.68998
37225	5.37274	37225	2.68637
37275	5.36553	37275	2.68276
37325	5.35834	37325	2.67917
37375	5.35117	37375	2.67559
37425	5.34402	37425	2.67201
37475	5.33689	37475	2.66845
37525	5.32978	37525	2.66489
37575	5.32269	37575	2.66135
37625	5.31562	37625	2.65781
37675	5.30856	37675	2.65428
37725	5.30153	37725	2.65076
37775	5.29451	37775	2.64725
37825	5.28751	37825	2.64376
37875	5.28053	37875	2.64027
37925	5.27357	37925	2.63678
37975	5.26663	37975	2.63331
38025	5.2597	38025	2.62985
38075	5.25279	38075	2.6264
38125	5.2459	38125	2.62295
38175	5.23903	38175	2.61952
38225	5.23218	38225	2.61609
38275	5.22535	38275	2.61267
38325	5.21853	38325	2.60926
38375	5.21173	38375	2.60586
38425	5.20495	38425	2.60247
38475	5.19818	38475	2.59909
38525	5.19144	38525	2.59572
38575	5.18471	38575	2.59235
38625	5.178	38625	2.589
38675	5.1713	38675	2.58565
38725	5.16462	38725	2.58231
38775	5.15796	38775	2.57898
38825	5.15132	38825	2.57566
38875	5.1447	38875	2.57235
38925	5.13809	38925	2.56904
38975	5.1315	38975	2.56575
39025	5.12492	39025	2.56246
39075	5.11836	39075	2.55918
39125	5.11182	39125	2.55591
39175	5.1053	39175	2.55265
39225	5.09879	39225	2.5494
39275	5.0923	39275	2.54615
39325	5.08583	39325	2.54291
39375	5.07937	39375	2.53968
39425	5.07293	39425	2.53646
39475	5.0665	39475	2.53325
39525	5.06009	39525	2.53005
39575	5.0537	39575	2.52685
39625	5.04732	39625	2.52366
39675	5.04096	39675	2.52048
39725	5.03461	39725	2.51731
39775	5.02829	39775	2.51414
39825	5.02197	39825	2.51099
39875	5.01568	39875	2.50784
39925	5.00939	39925	2.5047
39975	5.00313	39975	2.50156
40025	4.99688	40025	2.49844
40075	4.99064	40075	2.49532
40125	4.98443	40125	2.49221
40175	4.97822	40175	2.48911
40225	4.97203	40225	2.48602
40275	4.96586	40275	2.48293
40325	4.9597	40325	2.47985
40375	4.95356	40375	2.47678
40425	4.94744	40425	2.47372
40475	4.94132	40475	2.47066
40525	4.93523	40525	2.46761
40575	4.92915	40575	2.46457
40625	4.92308	40625	2.46154
40675	4.91703	40675	2.45851
40725	4.91099	40725	2.4555
40775	4.90497	40775	2.45248
40825	4.89896	40825	2.44948
40875	4.89297	40875	2.44648
40925	4.88699	40925	2.4435
40975	4.88103	40975	2.44051
41025	4.87508	41025	2.43754
41075	4.86914	41075	2.43457
41125	4.86322	41125	2.43161
41175	4.85732	41175	2.42866
41225	4.85143	41225	2.42571
41275	4.84555	41275	2.42277
41325	4.83969	41325	2.41984
41375	4.83384	41375	2.41692
41425	4.828	41425	2.414
41475	4.82218	41475	2.41109
41525	4.81638	41525	2.40819
41575	4.81059	41575	2.40529
41625	4.80481	41625	2.4024
41675	4.79904	41675	2.39952
41725	4.79329	41725	2.39665
41775	4.78755	41775	2.39378
41825	4.78183	41825	2.39092
41875	4.77612	41875	2.38806
41925	4.77043	41925	2.38521
41975	4.76474	41975	2.38237
42025	4.75907	42025	2.37954
42075	4.75342	42075	2.37671
42125	4.74778	42125	2.37389
42175	4.74215	42175	2.37107
42225	4.73653	42225	2.36827
42275	4.73093	42275	2.36547
42325	4.72534	42325	2.36267
42375	4.71977	42375	2.35988
42425	4.7142	42425	2.3571
42475	4.70865	42475	2.35433
42525	4.70312	42525	2.35156
42575	4.69759	42575	2.3488
42625	4.69208	42625	2.34604
42675	4.68659	42675	2.34329
42725	4.6811	42725	2.34055
42775	4.67563	42775	2.33781
42825	4.67017	42825	2.33509
42875	4.66472	42875	2.33236
42925	4.65929	42925	2.32965
42975	4.65387	42975	2.32694
43025	4.64846	43025	2.32423
43075	4.64307	43075	2.32153
43125	4.63768	43125	2.31884
43175	4.63231	43175	2.31616
43225	4.62695	43225	2.31348
43275	4.62161	43275	2.3108
43325	4.61627	43325	2.30814
43375	4.61095	43375	2.30548
43425	4.60564	43425	2.30282
43475	4.60035	43475	2.30017
43525	4.59506	43525	2.29753
43575	4.58979	43575	2.29489
43625	4.58453	43625	2.29226
43675	4.57928	43675	2.28964
43725	4.57404	43725	2.28702
43775	4.56882	43775	2.28441
43825	4.56361	43825	2.2818
43875	4.55841	43875	2.2792
43925	4.55322	43925	2.27661
43975	4.54804	43975	2.27402
44025	4.54287	44025	2.27144
44075	4.53772	44075	2.26886
44125	4.53258	44125	2.26629
44175	4.52745	44175	2.26372
44225	4.52233	44225	2.26117
44275	4.51722	44275	2.25861
44325	4.51213	44325	2.25606
44375	4.50704	44375	2.25352
44425	4.50197	44425	2.25099
44475	4.49691	44475	2.24845
44525	4.49186	44525	2.24593
44575	4.48682	44575	2.24341
44625	4.48179	44625	2.2409
44675	4.47678	44675	2.23839
44725	4.47177	44725	2.23589
44775	4.46678	44775	2.23339
44825	4.4618	44825	2.2309
44875	4.45683	44875	2.22841
44925	4.45187	44925	2.22593
44975	4.44692	44975	2.22346
45025	4.44198	45025	2.22099
45075	4.43705	45075	2.21853
45125	4.43213	45125	2.21607
45175	4.42723	45175	2.21361
45225	4.42233	45225	2.21117
45275	4.41745	45275	2.20873
45325	4.41258	45325	2.20629
45375	4.40771	45375	2.20386
45425	4.40286	45425	2.20143
45475	4.39802	45475	2.19901
45525	4.39319	45525	2.1966
45575	4.38837	45575	2.19419
45625	4.38356	45625	2.19178
45675	4.37876	45675	2.18938
45725	4.37398	45725	2.18699
45775	4.3692	45775	2.1846
45825	4.36443	45825	2.18222
45875	4.35967	45875	2.17984
45925	4.35493	45925	2.17746
45975	4.35019	45975	2.1751
46025	4.34547	46025	2.17273
46075	4.34075	46075	2.17038
46125	4.33604	46125	2.16802
46175	4.33135	46175	2.16567
46225	4.32666	46225	2.16333
46275	4.32199	46275	2.16099
46325	4.31732	46325	2.15866
46375	4.31267	46375	2.15633
46425	4.30802	46425	2.15401
46475	4.30339	46475	2.1517
46525	4.29877	46525	2.14938
46575	4.29415	46575	2.14708
46625	4.28955	46625	2.14477
46675	4.28495	46675	2.14248
46725	4.28037	46725	2.14018
46775	4.27579	46775	2.13789
46825	4.27122	46825	2.13561
46875	4.26667	46875	2.13333
46925	4.26212	46925	2.13106
46975	4.25759	46975	2.12879
47025	4.25306	47025	2.12653
47075	4.24854	47075	2.12427
47125	4.24403	47125	2.12202
47175	4.23953	47175	2.11977
47225	4.23505	47225	2.11752
47275	4.23057	47275	2.11528
47325	4.2261	47325	2.11305
47375	4.22164	47375	2.11082
47425	4.21719	47425	2.10859
47475	4.21274	47475	2.10637
47525	4.20831	47525	2.10416
47575	4.20389	47575	2.10194
47625	4.19948	47625	2.09974
47675	4.19507	47675	2.09754
47725	4.19068	47725	2.09534
47775	4.18629	47775	2.09315
47825	4.18191	47825	2.09096
47875	4.17755	47875	2.08877
47925	4.17319	47925	2.08659
47975	4.16884	47975	2.08442
48025	4.1645	48025	2.08225
48075	4.16017	48075	2.08008
48125	4.15585	48125	2.07792
48175	4.15153	48175	2.07577
48225	4.14723	48225	2.07361
48275	4.14293	48275	2.07147
48325	4.13865	48325	2.06932
48375	4.13437	48375	2.06718
48425	4.1301	48425	2.06505
48475	4.12584	48475	2.06292
48525	4.12159	48525	2.06079
48575	4.11735	48575	2.05867
48625	4.11311	48625	2.05656
48675	4.10889	48675	2.05444
48725	4.10467	48725	2.05234
48775	4.10046	48775	2.05023
48825	4.09626	48825	2.04813
48875	4.09207	48875	2.04604
48925	4.08789	48925	2.04395
48975	4.08372	48975	2.04186
49025	4.07955	49025	2.03978
49075	4.0754	49075	2.0377
49125	4.07125	49125	2.03562
49175	4.06711	49175	2.03355
49225	4.06298	49225	2.03149
49275	4.05885	49275	2.02943
49325	4.05474	49325	2.02737
49375	4.05063	49375	2.02532
49425	4.04654	49425	2.02327
49475	4.04245	49475	2.02122
49525	4.03837	49525	2.01918
49575	4.03429	49575	2.01715
49625	4.03023	49625	2.01511
49675	4.02617	49675	2.01309
49725	4.02212	49725	2.01106
49775	4.01808	49775	2.00904
49825	4.01405	49825	2.00703
49875	4.01003	49875	2.00501
49925	4.00601	49925	2.00301
49975	4.002	49975	2.001
50025	3.998	50025	1.999
50075	3.99401	50075	1.997
50125	3.99003	50125	1.99501
50175	3.98605	50175	1.99302
50225	3.98208	50225	1.99104
50275	3.97812	50275	1.98906
50325	3.97417	50325	1.98708
50375	3.97022	50375	1.98511
50425	3.96629	50425	1.98314
50475	3.96236	50475	1.98118
50525	3.95844	50525	1.97922
50575	3.95452	50575	1.97726
50625	3.95062	50625	1.97531
50675	3.94672	50675	1.97336
50725	3.94283	50725	1.97141
50775	3.93895	50775	1.96947
50825	3.93507	50825	1.96754
50875	3.9312	50875	1.9656
50925	3.92735	50925	1.96367
50975	3.92349	50975	1.96175
51025	3.91965	51025	1.95982
51075	3.91581	51075	1.95791
51125	3.91198	51125	1.95599
51175	3.90816	51175	1.95408
51225	3.90434	51225	1.95217
51275	3.90054	51275	1.95027
51325	3.89674	51325	1.94837
51375	3.89294	51375	1.94647
51425	3.88916	51425	1.94458
51475	3.88538	51475	1.94269
51525	3.88161	51525	1.94081
51575	3.87785	51575	1.93892
51625	3.87409	51625	1.93705
51675	3.87034	51675	1.93517
51725	3.8666	51725	1.9333
51775	3.86287	51775	1.93143
51825	3.85914	51825	1.92957
51875	3.85542	51875	1.92771
51925	3.85171	51925	1.92586
51975	3.848	51975	1.924
52025	3.84431	52025	1.92215
52075	3.84062	52075	1.92031
52125	3.83693	52125	1.91847
52175	3.83325	52175	1.91663
52225	3.82958	52225	1.91479
52275	3.82592	52275	1.91296
52325	3.82227	52325	1.91113
52375	3.81862	52375	1.90931
52425	3.81497	52425	1.90749
52475	3.81134	52475	1.90567
52525	3.80771	52525	1.90386
52575	3.80409	52575	1.90205
52625	3.80048	52625	1.90024
52675	3.79687	52675	1.89843
52725	3.79327	52725	1.89663
52775	3.78967	52775	1.89484
52825	3.78609	52825	1.89304
52875	3.78251	52875	1.89125
52925	3.77893	52925	1.88947
52975	3.77537	52975	1.88768
53025	3.77181	53025	1.8859
53075	3.76825	53075	1.88413
53125	3.76471	53125	1.88235
53175	3.76117	53175	1.88058
53225	3.75763	53225	1.87882
53275	3.75411	53275	1.87705
53325	3.75059	53325	1.87529
53375	3.74707	53375	1.87354
53425	3.74357	53425	1.87178
53475	3.74007	53475	1.87003
53525	3.73657	53525	1.86829
53575	3.73309	53575	1.86654
53625	3.7296	53625	1.8648
53675	3.72613	53675	1.86307
53725	3.72266	53725	1.86133
53775	3.7192	53775	1.8596
53825	3.71575	53825	1.85787
53875	3.7123	53875	1.85615
53925	3.70886	53925	1.85443
53975	3.70542	53975	1.85271
54025	3.70199	54025	1.851
54075	3.69857	54075	1.84928
54125	3.69515	54125	1.84758
54175	3.69174	54175	1.84587
54225	3.68834	54225	1.84417
54275	3.68494	54275	1.84247
54325	3.68155	54325	1.84077
54375	3.67816	54375	1.83908
54425	3.67478	54425	1.83739
54475	3.67141	54475	1.8357
54525	3.66804	54525	1.83402
54575	3.66468	54575	1.83234
54625	3.66133	54625	1.83066
54675	3.65798	54675	1.82899
54725	3.65464	54725	1.82732
54775	3.6513	54775	1.82565
54825	3.64797	54825	1.82399
54875	3.64465	54875	1.82232
54925	3.64133	54925	1.82066
54975	3.63802	54975	1.81901
55025	3.63471	55025	1.81736
55075	3.63141	55075	1.81571
55125	3.62812	55125	1.81406
55175	3.62483	55175	1.81242
55225	3.62155	55225	1.81077
55275	3.61827	55275	1.80914
55325	3.615	55325	1.8075
55375	3.61174	55375	1.80587
55425	3.60848	55425	1.80424
55475	3.60523	55475	1.80261
55525	3.60198	55525	1.80099
55575	3.59874	55575	1.79937
55625	3.59551	55625	1.79775
55675	3.59228	55675	1.79614
55725	3.58905	55725	1.79453
55775	3.58584	55775	1.79292
55825	3.58262	55825	1.79131
55875	3.57942	55875	1.78971
55925	3.57622	55925	1.78811
55975	3.57302	55975	1.78651
56025	3.56984	56025	1.78492
56075	3.56665	56075	1.78333
56125	3.56348	56125	1.78174
56175	3.5603	56175	1.78015
56225	3.55714	56225	1.77857
56275	3.55398	56275	1.77699
56325	3.55082	56325	1.77541
56375	3.54767	56375	1.77384
56425	3.54453	56425	1.77226
56475	3.54139	56475	1.7707
56525	3.53826	56525	1.76913
56575	3.53513	56575	1.76757
56625	3.53201	56625	1.766
56675	3.52889	56675	1.76445
56725	3.52578	56725	1.76289
56775	3.52268	56775	1.76134
56825	3.51958	56825	1.75979
56875	3.51648	56875	1.75824
56925	3.5134	56925	1.7567
56975	3.51031	56975	1.75516
57025	3.50723	57025	1.75362
57075	3.50416	57075	1.75208
57125	3.50109	57125	1.75055
57175	3.49803	57175	1.74902
57225	3.49498	57225	1.74749
57275	3.49193	57275	1.74596
57325	3.48888	57325	1.74444
57375	3.48584	57375	1.74292
57425	3.4828	57425	1.7414
57475	3.47977	57475	1.73989
57525	3.47675	57525	1.73837
57575	3.47373	57575	1.73687
57625	3.47072	57625	1.73536
57675	3.46771	57675	1.73385
57725	3.4647	57725	1.73235
57775	3.46171	57775	1.73085
57825	3.45871	57825	1.72936
57875	3.45572	57875	1.72786
57925	3.45274	57925	1.72637
57975	3.44976	57975	1.72488
58025	3.44679	58025	1.7234
58075	3.44382	58075	1.72191
58125	3.44086	58125	1.72043
58175	3.4379	58175	1.71895
58225	3.43495	58225	1.71748
58275	3.432	58275	1.716
58325	3.42906	58325	1.71453
58375	3.42612	58375	1.71306
58425	3.42319	58425	1.7116
58475	3.42027	58475	1.71013
58525	3.41734	58525	1.70867
58575	3.41443	58575	1.70721
58625	3.41151	58625	1.70576
58675	3.40861	58675	1.7043
58725	3.40571	58725	1.70285
58775	3.40281	58775	1.7014
58825	3.39992	58825	1.69996
58875	3.39703	58875	1.69851
58925	3.39415	58925	1.69707
58975	3.39127	58975	1.69563
59025	3.3884	59025	1.6942
59075	3.38553	59075	1.69276
59125	3.38266	59125	1.69133
59175	3.37981	59175	1.6899
59225	3.37695	59225	1.68848
59275	3.3741	59275	1.68705
59325	3.37126	59325	1.68563
59375	3.36842	59375	1.68421
59425	3.36559	59425	1.68279
59475	3.36276	59475	1.68138
59525	3.35993	59525	1.67997
59575	3.35711	59575	1.67856
59625	3.3543	59625	1.67715
59675	3.35149	59675	1.67574
59725	3.34868	59725	1.67434
59775	3.34588	59775	1.67294
59825	3.34308	59825	1.67154
59875	3.34029	59875	1.67015
59925	3.33751	59925	1.66875
59975	3.33472	59975	1.66736
60025	3.33195	60025	1.66597
60075	3.32917	60075	1.66459
60125	3.3264	60125	1.6632
60175	3.32364	60175	1.66182
60225	3.32088	60225	1.66044
60275	3.31813	60275	1.65906
60325	3.31538	60325	1.65769
60375	3.31263	60375	1.65631
60425	3.30989	60425	1.65494
60475	3.30715	60475	1.65358
60525	3.30442	60525	1.65221
60575	3.30169	60575	1.65085
60625	3.29897	60625	1.64948
60675	3.29625	60675	1.64813
60725	3.29354	60725	1.64677
60775	3.29083	60775	1.64541
60825	3.28812	60825	1.64406
60875	3.28542	60875	1.64271
60925	3.28273	60925	1.64136
60975	3.28003	60975	1.64002
61025	3.27735	61025	1.63867
61075	3.27466	61075	1.63733
61125	3.27198	61125	1.63599
61175	3.26931	61175	1.63465
61225	3.26664	61225	1.63332
61275	3.26397	61275	1.63199
61325	3.26131	61325	1.63066
61375	3.25866	61375	1.62933
61425	3.256	61425	1.628
61475	3.25336	61475	1.62668
61525	3.25071	61525	1.62536
61575	3.24807	61575	1.62404
61625	3.24544	61625	1.62272
61675	3.24281	61675	1.6214
61725	3.24018	61725	1.62009
61775	3.23756	61775	1.61878
61825	3.23494	61825	1.61747
61875	3.23232	61875	1.61616
61925	3.22971	61925	1.61486
61975	3.22711	61975	1.61355
62025	3.22451	62025	1.61225
62075	3.22191	62075	1.61095
62125	3.21932	62125	1.60966
62175	3.21673	62175	1.60836
62225	3.21414	62225	1.60707
62275	3.21156	62275	1.60578
62325	3.20899	62325	1.60449
62375	3.20641	62375	1.60321
62425	3.20385	62425	1.60192
62475	3.20128	62475	1.60064
62525	3.19872	62525	1.59936
62575	3.19617	62575	1.59808
62625	3.19361	62625	1.59681
62675	3.19107	62675	1.59553
62725	3.18852	62725	1.59426
62775	3.18598	62775	1.59299
62825	3.18345	62825	1.59172
62875	3.18092	62875	1.59046
62925	3.17839	62925	1.58919
62975	3.17586	62975	1.58793
63025	3.17334	63025	1.58667
63075	3.17083	63075	1.58541
63125	3.16832	63125	1.58416
63175	3.16581	63175	1.5829
63225	3.16331	63225	1.58165
63275	3.16081	63275	1.5804
63325	3.15831	63325	1.57916
63375	3.15582	63375	1.57791
63425	3.15333	63425	1.57667
63475	3.15085	63475	1.57542
63525	3.14837	63525	1.57418
63575	3.14589	63575	1.57295
63625	3.14342	63625	1.57171
63675	3.14095	63675	1.57048
63725	3.13849	63725	1.56924
63775	3.13603	63775	1.56801
63825	3.13357	63825	1.56678
63875	3.13112	63875	1.56556
63925	3.12867	63925	1.56433
63975	3.12622	63975	1.56311
64025	3.12378	64025	1.56189
64075	3.12134	64075	1.56067
64125	3.11891	64125	1.55945
64175	3.11648	64175	1.55824
64225	3.11405	64225	1.55703
64275	3.11163	64275	1.55582
64325	3.10921	64325	1.55461
64375	3.1068	64375	1.5534
64425	3.10439	64425	1.55219
64475	3.10198	64475	1.55099
64525	3.09957	64525	1.54979
64575	3.09717	64575	1.54859
64625	3.09478	64625	1.54739
64675	3.09239	64675	1.54619
64725	3.09	64725	1.545
64775	3.08761	64775	1.54381
64825	3.08523	64825	1.54261
64875	3.08285	64875	1.54143
64925	3.08048	64925	1.54024
64975	3.07811	64975	1.53905
65025	3.07574	65025	1.53787
65075	3.07338	65075	1.53669
65125	3.07102	65125	1.53551
65175	3.06866	65175	1.53433
65225	3.06631	65225	1.53315
65275	3.06396	65275	1.53198
65325	3.06162	65325	1.53081
65375	3.05927	65375	1.52964
65425	3.05694	65425	1.52847
65475	3.0546	65475	1.5273
65525	3.05227	65525	1.52614
65575	3.04994	65575	1.52497
65625	3.04762	65625	1.52381
65675	3.0453	65675	1.52265
65725	3.04298	65725	1.52149
65775	3.04067	65775	1.52033
65825	3.03836	65825	1.51918
65875	3.03605	65875	1.51803
65925	3.03375	65925	1.51688
65975	3.03145	65975	1.51573
66025	3.02916	66025	1.51458
66075	3.02686	66075	1.51343
66125	3.02458	66125	1.51229
66175	3.02229	66175	1.51114
66225	3.02001	66225	1.51
66275	3.01773	66275	1.50886
66325	3.01545	66325	1.50773
66375	3.01318	66375	1.50659
66425	3.01091	66425	1.50546
66475	3.00865	66475	1.50433
66525	3.00639	66525	1.50319
66575	3.00413	66575	1.50207
66625	3.00188	66625	1.50094
66675	2.99963	66675	1.49981
66725	2.99738	66725	1.49869
66775	2.99513	66775	1.49757
66825	2.99289	66825	1.49645
66875	2.99065	66875	1.49533
66925	2.98842	66925	1.49421
66975	2.98619	66975	1.49309
67025	2.98396	67025	1.49198
67075	2.98174	67075	1.49087
67125	2.97952	67125	1.48976
67175	2.9773	67175	1.48865
67225	2.97508	67225	1.48754
67275	2.97287	67275	1.48644
67325	2.97067	67325	1.48533
67375	2.96846	67375	1.48423
67425	2.96626	67425	1.48313
67475	2.96406	67475	1.48203
67525	2.96187	67525	1.48093
67575	2.95967	67575	1.47984
67625	2.95749	67625	1.47874
67675	2.9553	67675	1.47765
67725	2.95312	67725	1.47656
67775	2.95094	67775	1.47547
67825	2.94877	67825	1.47438
67875	2.94659	67875	1.4733
67925	2.94442	67925	1.47221
67975	2.94226	67975	1.47113
68025	2.9401	68025	1.47005
68075	2.93794	68075	1.46897
68125	2.93578	68125	1.46789
68175	2.93363	68175	1.46681
68225	2.93148	68225	1.46574
68275	2.92933	68275	1.46467
68325	2.92719	68325	1.46359
68375	2.92505	68375	1.46252
68425	2.92291	68425	1.46145
68475	2.92077	68475	1.46039
68525	2.91864	68525	1.45932
68575	2.91652	68575	1.45826
68625	2.91439	68625	1.4572
68675	2.91227	68675	1.45613
68725	2.91015	68725	1.45507
68775	2.90803	68775	1.45402
68825	2.90592	68825	1.45296
68875	2.90381	68875	1.45191
68925	2.90171	68925	1.45085
68975	2.8996	68975	1.4498
69025	2.8975	69025	1.44875
69075	2.8954	69075	1.4477
69125	2.89331	69125	1.44665
69175	2.89122	69175	1.44561
69225	2.88913	69225	1.44457
69275	2.88704	69275	1.44352
69325	2.88496	69325	1.44248
69375	2.88288	69375	1.44144
69425	2.88081	69425	1.4404
69475	2.87873	69475	1.43937
69525	2.87666	69525	1.43833
69575	2.8746	69575	1.4373
69625	2.87253	69625	1.43627
69675	2.87047	69675	1.43524
69725	2.86841	69725	1.43421
69775	2.86636	69775	1.43318
69825	2.8643	69825	1.43215
69875	2.86225	69875	1.43113
69925	2.86021	69925	1.4301
69975	2.85816	69975	1.42908
70025	2.85612	70025	1.42806
70075	2.85409	70075	1.42704
70125	2.85205	70125	1.42603
70175	2.85002	70175	1.42501
70225	2.84799	70225	1.42399
70275	2.84596	70275	1.42298
70325	2.84394	70325	1.42197
70375	2.84192	70375	1.42096
70425	2.8399	70425	1.41995
70475	2.83789	70475	1.41894
70525	2.83587	70525	1.41794
70575	2.83387	70575	1.41693
70625	2.83186	70625	1.41593
70675	2.82986	70675	1.41493
70725	2.82785	70725	1.41393
70775	2.82586	70775	1.41293
70825	2.82386	70825	1.41193
70875	2.82187	70875	1.41093
70925	2.81988	70925	1.40994
70975	2.81789	70975	1.40895
71025	2.81591	71025	1.40796
71075	2.81393	71075	1.40696
71125	2.81195	71125	1.40598
71175	2.80998	71175	1.40499
71225	2.808	71225	1.404
71275	2.80603	71275	1.40302
71325	2.80407	71325	1.40203
71375	2.8021	71375	1.40105
71425	2.80014	71425	1.40007
71475	2.79818	71475	1.39909
71525	2.79623	71525	1.39811
71575	2.79427	71575	1.39714
71625	2.79232	71625	1.39616
71675	2.79037	71675	1.39519
71725	2.78843	71725	1.39421
71775	2.78649	71775	1.39324
71825	2.78455	71825	1.39227
71875	2.78261	71875	1.3913
71925	2.78067	71925	1.39034
71975	2.77874	71975	1.38937
72025	2.77681	72025	1.38841
72075	2.77489	72075	1.38744
72125	2.77296	72125	1.38648
72175	2.77104	72175	1.38552
72225	2.76912	72225	1.38456
72275	2.76721	72275	1.3836
72325	2.7653	72325	1.38265
72375	2.76339	72375	1.38169
72425	2.76148	72425	1.38074
72475	2.75957	72475	1.37979
72525	2.75767	72525	1.37884
72575	2.75577	72575	1.37789
72625	2.75387	72625	1.37694
72675	2.75198	72675	1.37599
72725	2.75009	72725	1.37504
72775	2.7482	72775	1.3741
72825	2.74631	72825	1.37315
72875	2.74443	72875	1.37221
72925	2.74254	72925	1.37127
72975	2.74066	72975	1.37033
73025	2.73879	73025	1.36939
73075	2.73691	73075	1.36846
73125	2.73504	73125	1.36752
73175	2.73317	73175	1.36659
73225	2.73131	73225	1.36565
73275	2.72944	73275	1.36472
73325	2.72758	73325	1.36379
73375	2.72572	73375	1.36286
73425	2.72387	73425	1.36193
73475	2.72201	73475	1.36101
73525	2.72016	73525	1.36008
73575	2.71831	73575	1.35916
73625	2.71647	73625	1.35823
73675	2.71463	73675	1.35731
73725	2.71278	73725	1.35639
73775	2.71095	73775	1.35547
73825	2.70911	73825	1.35455
73875	2.70728	73875	1.35364
73925	2.70545	73925	1.35272
73975	2.70362	73975	1.35181
74025	2.70179	74025	1.3509
74075	2.69997	74075	1.34998
74125	2.69815	74125	1.34907
74175	2.69633	74175	1.34816
74225	2.69451	74225	1.34726
74275	2.6927	74275	1.34635
74325	2.69088	74325	1.34544
74375	2.68908	74375	1.34454
74425	2.68727	74425	1.34363
74475	2.68547	74475	1.34273
74525	2.68366	74525	1.34183
74575	2.68186	74575	1.34093
74625	2.68007	74625	1.34003
74675	2.67827	74675	1.33914
74725	2.67648	74725	1.33824
74775	2.67469	74775	1.33735
74825	2.6729	74825	1.33645
74875	2.67112	74875	1.33556
74925	2.66934	74925	1.33467
74975	2.66756	74975	1.33378
75025	2.66578	75025	1.33289
75075	2.664	75075	1.332
75125	2.66223	75125	1.33111
75175	2.66046	75175	1.33023
75225	2.65869	75225	1.32935
75275	2.65692	75275	1.32846
75325	2.65516	75325	1.32758
75375	2.6534	75375	1.3267
75425	2.65164	75425	1.32582
75475	2.64988	75475	1.32494
75525	2.64813	75525	1.32407
75575	2.64638	75575	1.32319
75625	2.64463	75625	1.32231
75675	2.64288	75675	1.32144
75725	2.64114	75725	1.32057
75775	2.63939	75775	1.3197
75825	2.63765	75825	1.31883
75875	2.63591	75875	1.31796
75925	2.63418	75925	1.31709
75975	2.63245	75975	1.31622
76025	2.63071	76025	1.31536
76075	2.62898	76075	1.31449
76125	2.62726	76125	1.31363
76175	2.62553	76175	1.31277
76225	2.62381	76225	1.31191
76275	2.62209	76275	1.31105
76325	2.62037	76325	1.31019
76375	2.61866	76375	1.30933
76425	2.61694	76425	1.30847
76475	2.61523	76475	1.30762
76525	2.61353	76525	1.30676
76575	2.61182	76575	1.30591
76625	2.61011	76625	1.30506
76675	2.60841	76675	1.30421
76725	2.60671	76725	1.30336
76775	2.60501	76775	1.30251
76825	2.60332	76825	1.30166
76875	2.60163	76875	1.30081
76925	2.59994	76925	1.29997
76975	2.59825	76975	1.29912
77025	2.59656	77025	1.29828
77075	2.59488	77075	1.29744
77125	2.59319	77125	1.2966
77175	2.59151	77175	1.29576
77225	2.58984	77225	1.29492
77275	2.58816	77275	1.29408
77325	2.58649	77325	1.29324
77375	2.58481	77375	1.29241
77425	2.58315	77425	1.29157
77475	2.58148	77475	1.29074
77525	2.57981	77525	1.28991
77575	2.57815	77575	1.28908
77625	2.57649	77625	1.28824
77675	2.57483	77675	1.28742
77725	2.57317	77725	1.28659
77775	2.57152	77775	1.28576
77825	2.56987	77825	1.28493
77875	2.56822	77875	1.28411
77925	2.56657	77925	1.28329
77975	2.56492	77975	1.28246
78025	2.56328	78025	1.28164
78075	2.56164	78075	1.28082
78125	2.56	78125	1.28
78175	2.55836	78175	1.27918
78225	2.55673	78225	1.27836
78275	2.55509	78275	1.27755
78325	2.55346	78325	1.27673
78375	2.55183	78375	1.27592
78425	2.55021	78425	1.2751
78475	2.54858	78475	1.27429
78525	2.54696	78525	1.27348
78575	2.54534	78575	1.27267
78625	2.54372	78625	1.27186
78675	2.5421	78675	1.27105
78725	2.54049	78725	1.27024
78775	2.53888	78775	1.26944
78825	2.53727	78825	1.26863
78875	2.53566	78875	1.26783
78925	2.53405	78925	1.26703
78975	2.53245	78975	1.26622
79025	2.53084	79025	1.26542
79075	2.52924	79075	1.26462
79125	2.52765	79125	1.26382
79175	2.52605	79175	1.26303
79225	2.52446	79225	1.26223
79275	2.52286	79275	1.26143
79325	2.52127	79325	1.26064
79375	2.51969	79375	1.25984
79425	2.5181	79425	1.25905
79475	2.51651	79475	1.25826
79525	2.51493	79525	1.25747
79575	2.51335	79575	1.25668
79625	2.51177	79625	1.25589
79675	2.5102	79675	1.2551
79725	2.50862	79725	1.25431
79775	2.50705	79775	1.25353
79825	2.50548	79825	1.25274
79875	2.50391	79875	1.25196
79925	2.50235	79925	1.25117
79975	2.50078	79975	1.25039
80025	2.49922	80025	1.24961
80075	2.49766	80075	1.24883
80125	2.4961	80125	1.24805
80175	2.49454	80175	1.24727
80225	2.49299	80225	1.24649
80275	2.49144	80275	1.24572
80325	2.48989	80325	1.24494
80375	2.48834	80375	1.24417
80425	2.48679	80425	1.24339
80475	2.48524	80475	1.24262
80525	2.4837	80525	1.24185
80575	2.48216	80575	1.24108
80625	2.48062	80625	1.24031
80675	2.47908	80675	1.23954
80725	2.47755	80725	1.23877
80775	2.47601	80775	1.23801
80825	2.47448	80825	1.23724
80875	2.47295	80875	1.23648
80925	2.47142	80925	1.23571
80975	2.4699	80975	1.23495
81025	2.46837	81025	1.23419
81075	2.46685	81075	1.23343
81125	2.46533	81125	1.23267
81175	2.46381	81175	1.23191
81225	2.4623	81225	1.23115
81275	2.46078	81275	1.23039
81325	2.45927	81325	1.22963
81375	2.45776	81375	1.22888
81425	2.45625	81425	1.22812
81475	2.45474	81475	1.22737
81525	2.45324	81525	1.22662
81575	2.45173	81575	1.22587
81625	2.45023	81625	1.22511
81675	2.44873	81675	1.22436
81725	2.44723	81725	1.22362
81775	2.44574	81775	1.22287
81825	2.44424	81825	1.22212
81875	2.44275	81875	1.22137
81925	2.44126	81925	1.22063
81975	2.43977	81975	1.21988
82025	2.43828	82025	1.21914
82075	2.4368	82075	1.2184
82125	2.43531	82125	1.21766
82175	2.43383	82175	1.21692
82225	2.43235	82225	1.21618
82275	2.43087	82275	1.21544
82325	2.4294	82325	1.2147
82375	2.42792	82375	1.21396
82425	2.42645	82425	1.21322
82475	2.42498	82475	1.21249
82525	2.42351	82525	1.21175
82575	2.42204	82575	1.21102
82625	2.42058	82625	1.21029
82675	2.41911	82675	1.20956
82725	2.41765	82725	1.20882
82775	2.41619	82775	1.20809
82825	2.41473	82825	1.20737
82875	2.41327	82875	1.20664
82925	2.41182	82925	1.20591
82975	2.41036	82975	1.20518
83025	2.40891	83025	1.20446
83075	2.40746	83075	1.20373
83125	2.40602	83125	1.20301
83175	2.40457	83175	1.20228
83225	2.40312	83225	1.20156
83275	2.40168	83275	1.20084
83325	2.40024	83325	1.20012
83375	2.3988	83375	1.1994
83425	2.39736	83425	1.19868
83475	2.39593	83475	1.19796
83525	2.39449	83525	1.19725
83575	2.39306	83575	1.19653
83625	2.39163	83625	1.19581
83675	2.3902	83675	1.1951
83725	2.38877	83725	1.19439
83775	2.38735	83775	1.19367
83825	2.38592	83825	1.19296
83875	2.3845	83875	1.19225
83925	2.38308	83925	1.19154
83975	2.38166	83975	1.19083
84025	2.38024	84025	1.19012
84075	2.37883	84075	1.18941
84125	2.37741	84125	1.18871
84175	2.376	84175	1.188
84225	2.37459	84225	1.1873
84275	2.37318	84275	1.18659
84325	2.37178	84325	1.18589
84375	2.37037	84375	1.18519
84425	2.36897	84425	1.18448
84475	2.36756	84475	1.18378
84525	2.36616	84525	1.18308
84575	2.36477	84575	1.18238
84625	2.36337	84625	1.18168
84675	2.36197	84675	1.18099
84725	2.36058	84725	1.18029
84775	2.35919	84775	1.17959
84825	2.3578	84825	1.1789
84875	2.35641	84875	1.1782
84925	2.35502	84925	1.17751
84975	2.35363	84975	1.17682
85025	2.35225	85025	1.17612
85075	2.35087	85075	1.17543
85125	2.34949	85125	1.17474
85175	2.34811	85175	1.17405
85225	2.34673	85225	1.17336
85275	2.34535	85275	1.17268
85325	2.34398	85325	1.17199
85375	2.34261	85375	1.1713
85425	2.34124	85425	1.17062
85475	2.33987	85475	1.16993
85525	2.3385	85525	1.16925
85575	2.33713	85575	1.16857
85625	2.33577	85625	1.16788
85675	2.3344	85675	1.1672
85725	2.33304	85725	1.16652
85775	2.33168	85775	1.16584
85825	2.33032	85825	1.16516
85875	2.32897	85875	1.16448
85925	2.32761	85925	1.16381
85975	2.32626	85975	1.16313
86025	2.32491	86025	1.16245
86075	2.32356	86075	1.16178
86125	2.32221	86125	1.1611
86175	2.32086	86175	1.16043
86225	2.31951	86225	1.15976
86275	2.31817	86275	1.15908
86325	2.31683	86325	1.15841
86375	2.31548	86375	1.15774
86425	2.31415	86425	1.15707
86475	2.31281	86475	1.1564
86525	2.31147	86525	1.15574
86575	2.31014	86575	1.15507
86625	2.3088	86625	1.1544
86675	2.30747	86675	1.15374
86725	2.30614	86725	1.15307
86775	2.30481	86775	1.15241
86825	2.30348	86825	1.15174
86875	2.30216	86875	1.15108
86925	2.30083	86925	1.15042
86975	2.29951	86975	1.14976
87025	2.29819	87025	1.1491
87075	2.29687	87075	1.14844
87125	2.29555	87125	1.14778
87175	2.29424	87175	1.14712
87225	2.29292	87225	1.14646
87275	2.29161	87275	1.1458
87325	2.2903	87325	1.14515
87375	2.28898	87375	1.14449
87425	2.28768	87425	1.14384
87475	2.28637	87475	1.14318
87525	2.28506	87525	1.14253
87575	2.28376	87575	1.14188
87625	2.28245	87625	1.14123
87675	2.28115	87675	1.14058
87725	2.27985	87725	1.13993
87775	2.27855	87775	1.13928
87825	2.27726	87825	1.13863
87875	2.27596	87875	1.13798
87925	2.27467	87925	1.13733
87975	2.27337	87975	1.13669
88025	2.27208	88025	1.13604
88075	2.27079	88075	1.1354
88125	2.2695	88125	1.13475
88175	2.26822	88175	1.13411
88225	2.26693	88225	1.13347
88275	2.26565	88275	1.13282
88325	2.26436	88325	1.13218
88375	2.26308	88375	1.13154
88425	2.2618	88425	1.1309
88475	2.26053	88475	1.13026
88525	2.25925	88525	1.12962
88575	2.25797	88575	1.12899
88625	2.2567	88625	1.12835
88675	2.25543	88675	1.12771
88725	2.25416	88725	1.12708
88775	2.25289	88775	1.12644
88825	2.25162	88825	1.12581
88875	2.25035	88875	1.12518
88925	2.24909	88925	1.12454
88975	2.24782	88975	1.12391
89025	2.24656	89025	1.12328
89075	2.2453	89075	1.12265
89125	2.24404	89125	1.12202
89175	2.24278	89175	1.12139
89225	2.24152	89225	1.12076
89275	2.24027	89275	1.12013
89325	2.23902	89325	1.11951
89375	2.23776	89375	1.11888
89425	2.23651	89425	1.11826
89475	2.23526	89475	1.11763
89525	2.23401	89525	1.11701
89575	2.23277	89575	1.11638
89625	2.23152	89625	1.11576
89675	2.23028	89675	1.11514
89725	2.22903	89725	1.11452
89775	2.22779	89775	1.1139
89825	2.22655	89825	1.11328
89875	2.22531	89875	1.11266
89925	2.22408	89925	1.11204
89975	2.22284	89975	1.11142
90025	2.22161	90025	1.1108
90075	2.22037	90075	1.11019
90125	2.21914	90125	1.10957
90175	2.21791	90175	1.10895
90225	2.21668	90225	1.10834
90275	2.21545	90275	1.10773
90325	2.21423	90325	1.10711
90375	2.213	90375	1.1065
90425	2.21178	90425	1.10589
90475	2.21056	90475	1.10528
90525	2.20933	90525	1.10467
90575	2.20811	90575	1.10406
90625	2.2069	90625	1.10345
90675	2.20568	90675	1.10284
90725	2.20446	90725	1.10223
90775	2.20325	90775	1.10162
90825	2.20204	90825	1.10102
90875	2.20083	90875	1.10041
90925	2.19962	90925	1.09981
90975	2.19841	90975	1.0992
91025	2.1972	91025	1.0986
91075	2.19599	91075	1.098
91125	2.19479	91125	1.09739
91175	2.19358	91175	1.09679
91225	2.19238	91225	1.09619
91275	2.19118	91275	1.09559
91325	2.18998	91325	1.09499
91375	2.18878	91375	1.09439
91425	2.18759	91425	1.09379
91475	2.18639	91475	1.09319
91525	2.1852	91525	1.0926
91575	2.184	91575	1.092
91625	2.18281	91625	1.09141
91675	2.18162	91675	1.09081
91725	2.18043	91725	1.09022
91775	2.17924	91775	1.08962
91825	2.17806	91825	1.08903
91875	2.17687	91875	1.08844
91925	2.17569	91925	1.08784
91975	2.1745	91975	1.08725
92025	2.17332	92025	1.08666
92075	2.17214	92075	1.08607
92125	2.17096	92125	1.08548
92175	2.16979	92175	1.08489
92225	2.16861	92225	1.0843
92275	2.16743	92275	1.08372
92325	2.16626	92325	1.08313
92375	2.16509	92375	1.08254
92425	2.16392	92425	1.08196
92475	2.16275	92475	1.08137
92525	2.16158	92525	1.08079
92575	2.16041	92575	1.08021
92625	2.15924	92625	1.07962
92675	2.15808	92675	1.07904
92725	2.15692	92725	1.07846
92775	2.15575	92775	1.07788
92825	2.15459	92825	1.0773
92875	2.15343	92875	1.07672
92925	2.15227	92925	1.07614
92975	2.15112	92975	1.07556
93025	2.14996	93025	1.07498
93075	2.1488	93075	1.0744
93125	2.14765	93125	1.07383
93175	2.1465	93175	1.07325
93225	2.14535	93225	1.07267
93275	2.1442	93275	1.0721
93325	2.14305	93325	1.07152
93375	2.1419	93375	1.07095
93425	2.14075	93425	1.07038
93475	2.13961	93475	1.0698
93525	2.13847	93525	1.06923
93575	2.13732	93575	1.06866
93625	2.13618	93625	1.06809
93675	2.13504	93675	1.06752
93725	2.1339	93725	1.06695
93775	2.13276	93775	1.06638
93825	2.13163	93825	1.06581
93875	2.13049	93875	1.06525
93925	2.12936	93925	1.06468
93975	2.12823	93975	1.06411
94025	2.12709	94025	1.06355
94075	2.12596	94075	1.06298
94125	2.12483	94125	1.06242
94175	2.12371	94175	1.06185
94225	2.12258	94225	1.06129
94275	2.12145	94275	1.06073
94325	2.12033	94325	1.06016
94375	2.11921	94375	1.0596
94425	2.11808	94425	1.05904
94475	2.11696	94475	1.05848
94525	2.11584	94525	1.05792
94575	2.11472	94575	1.05736
94625	2.11361	94625	1.0568
94675	2.11249	94675	1.05625
94725	2.11138	94725	1.05569
94775	2.11026	94775	1.05513
94825	2.10915	94825	1.05457
94875	2.10804	94875	1.05402
94925	2.10693	94925	1.05346
94975	2.10582	94975	1.05291
95025	2.10471	95025	1.05235
95075	2.1036	95075	1.0518
95125	2.1025	95125	1.05125
95175	2.10139	95175	1.0507
95225	2.10029	95225	1.05014
95275	2.09919	95275	1.04959
95325	2.09809	95325	1.04904
95375	2.09699	95375	1.04849
95425	2.09589	95425	1.04794
95475	2.09479	95475	1.04739
95525	2.09369	95525	1.04685
95575	2.0926	95575	1.0463
95625	2.0915	95625	1.04575
95675	2.09041	95675	1.04521
95725	2.08932	95725	1.04466
95775	2.08823	95775	1.04411
95825	2.08714	95825	1.04357
95875	2.08605	95875	1.04302
95925	2.08496	95925	1.04248
95975	2.08388	95975	1.04194
96025	2.08279	96025	1.0414
96075	2.08171	96075	1.04085
96125	2.08062	96125	1.04031
96175	2.07954	96175	1.03977
96225	2.07846	96225	1.03923
96275	2.07738	96275	1.03869
96325	2.0763	96325	1.03815
96375	2.07523	96375	1.03761
96425	2.07415	96425	1.03708
96475	2.07308	96475	1.03654
96525	2.072	96525	1.036
96575	2.07093	96575	1.03546
96625	2.06986	96625	1.03493
96675	2.06879	96675	1.03439
96725	2.06772	96725	1.03386
96775	2.06665	96775	1.03332
96825	2.06558	96825	1.03279
96875	2.06452	96875	1.03226
96925	2.06345	96925	1.03173
96975	2.06239	96975	1.03119
97025	2.06132	97025	1.03066
97075	2.06026	97075	1.03013
97125	2.0592	97125	1.0296
97175	2.05814	97175	1.02907
97225	2.05708	97225	1.02854
97275	2.05603	97275	1.02801
97325	2.05497	97325	1.02749
97375	2.05392	97375	1.02696
97425	2.05286	97425	1.02643
97475	2.05181	97475	1.0259
97525	2.05076	97525	1.02538
97575	2.04971	97575	1.02485
97625	2.04866	97625	1.02433
97675	2.04761	97675	1.0238
97725	2.04656	97725	1.02328
97775	2.04551	97775	1.02276
97825	2.04447	97825	1.02223
97875	2.04342	97875	1.02171
97925	2.04238	97925	1.02119
97975	2.04134	97975	1.02067
98025	2.0403	98025	1.02015
98075	2.03926	98075	1.01963
98125	2.03822	98125	1.01911
98175	2.03718	98175	1.01859
98225	2.03614	98225	1.01807
98275	2.03511	98275	1.01755
98325	2.03407	98325	1.01704
98375	2.03304	98375	1.01652
98425	2.032	98425	1.016
98475	2.03097	98475	1.01549
98525	2.02994	98525	1.01497
98575	2.02891	98575	1.01446
98625	2.02788	98625	1.01394
98675	2.02686	98675	1.01343
98725	2.02583	98725	1.01291
98775	2.0248	98775	1.0124
98825	2.02378	98825	1.01189
98875	2.02276	98875	1.01138
98925	2.02173	98925	1.01087
98975	2.02071	98975	1.01036
99025	2.01969	99025	1.00985
99075	2.01867	99075	1.00934
99125	2.01765	99125	1.00883
99175	2.01664	99175	1.00832
99225	2.01562	99225	1.00781
99275	2.01461	99275	1.0073
99325	2.01359	99325	1.0068
99375	2.01258	99375	1.00629
99425	2.01157	99425	1.00578
99475	2.01056	99475	1.00528
99525	2.00955	99525	1.00477
99575	2.00854	99575	1.00427
99625	2.00753	99625	1.00376
99675	2.00652	99675	1.00326
99725	2.00552	99725	1.00276
99775	2.00451	99775	1.00226
99825	2.00351	99825	1.00175
99875	2.0025	99875	1.00125
99925	2.0015	99925	1.00075
99975	2.0005	99975	1.00025
100025	1.9995	100025	0.99975
100075	1.9985	100075	0.999251
100125	1.9975	100125	0.998752
100175	1.99651	100175	0.998253
100225	1.99551	100225	0.997755
100275	1.99452	100275	0.997258
100325	1.99352	100325	0.996761
100375	1.99253	100375	0.996264
100425	1.99154	100425	0.995768
100475	1.99055	100475	0.995273
100525	1.98955	100525	0.994777
100575	1.98857	100575	0.994283
100625	1.98758	100625	0.993789
100675	1.98659	100675	0.993295
100725	1.9856	100725	0.992802
100775	1.98462	100775	0.99231
100825	1.98364	100825	0.991818
100875	1.98265	100875	0.991326
100925	1.98167	100925	0.990835
100975	1.98069	100975	0.990344
101025	1.97971	101025	0.989854
101075	1.97873	101075	0.989364
101125	1.97775	101125	0.988875
101175	1.97677	101175	0.988387
101225	1.9758	101225	0.987898
101275	1.97482	101275	0.987411
101325	1.97385	101325	0.986923
101375	1.97287	101375	0.986437
101425	1.9719	101425	0.98595
101475	1.97093	101475	0.985464
101525	1.96996	101525	0.984979
101575	1.96899	101575	0.984494
101625	1.96802	101625	0.98401
101675	1.96705	101675	0.983526
101725	1.96609	101725	0.983043
101775	1.96512	101775	0.98256
101825	1.96415	101825	0.982077
101875	1.96319	101875	0.981595
101925	1.96223	101925	0.981114
101975	1.96127	101975	0.980633
102025	1.9603	102025	0.980152
102075	1.95934	102075	0.979672
102125	1.95838	102125	0.979192
102175	1.95743	102175	0.978713
102225	1.95647	102225	0.978234
102275	1.95551	102275	0.977756
102325	1.95456	102325	0.977278
102375	1.9536	102375	0.976801
102425	1.95265	102425	0.976324
102475	1.9517	102475	0.975848
102525	1.95074	102525	0.975372
102575	1.94979	102575	0.974896
102625	1.94884	102625	0.974421
102675	1.94789	102675	0.973947
102725	1.94695	102725	0.973473
102775	1.946	102775	0.972999
102825	1.94505	102825	0.972526
102875	1.94411	102875	0.972054
102925	1.94316	102925	0.971581
102975	1.94222	102975	0.97111
103025	1.94128	103025	0.970638
103075	1.94033	103075	0.970167
103125	1.93939	103125	0.969697
103175	1.93845	103175	0.969227
103225	1.93752	103225	0.968758
103275	1.93658	103275	0.968289
103325	1.93564	103325	0.96782
103375	1.9347	103375	0.967352
103425	1.93377	103425	0.966884
103475	1.93283	103475	0.966417
103525	1.9319	103525	0.96595
103575	1.93097	103575	0.965484
103625	1.93004	103625	0.965018
103675	1.92911	103675	0.964553
103725	1.92818	103725	0.964088
103775	1.92725	103775	0.963623
103825	1.92632	103825	0.963159
103875	1.92539	103875	0.962696
103925	1.92446	103925	0.962232
103975	1.92354	103975	0.96177
104025	1.92261	104025	0.961307
104075	1.92169	104075	0.960846
104125	1.92077	104125	0.960384
104175	1.91985	104175	0.959923
104225	1.91893	104225	0.959463
104275	1.91801	104275	0.959003
104325	1.91709	104325	0.958543
104375	1.91617	104375	0.958084
104425	1.91525	104425	0.957625
104475	1.91433	104475	0.957167
104525	1.91342	104525	0.956709
104575	1.9125	104575	0.956252
104625	1.91159	104625	0.955795
104675	1.91068	104675	0.955338
104725	1.90976	104725	0.954882
104775	1.90885	104775	0.954426
104825	1.90794	104825	0.953971
104875	1.90703	104875	0.953516
104925	1.90612	104925	0.953062
104975	1.90522	104975	0.952608
105025	1.90431	105025	0.952154
105075	1.9034	105075	0.951701
105125	1.9025	105125	0.951249
105175	1.90159	105175	0.950796
105225	1.90069	105225	0.950345
105275	1.89979	105275	0.949893
105325	1.89888	105325	0.949442
105375	1.89798	105375	0.948992
105425	1.89708	105425	0.948542
105475	1.89618	105475	0.948092
105525	1.89529	105525	0.947643
105575	1.89439	105575	0.947194
105625	1.89349	105625	0.946746
105675	1.8926	105675	0.946298
105725	1.8917	105725	0.94585
105775	1.89081	105775	0.945403
105825	1.88991	105825	0.944956
105875	1.88902	105875	0.94451
105925	1.88813	105925	0.944064
105975	1.88724	105975	0.943619
106025	1.88635	106025	0.943174
106075	1.88546	106075	0.942729
106125	1.88457	106125	0.942285
106175	1.88368	106175	0.941841
106225	1.8828	106225	0.941398
106275	1.88191	106275	0.940955
106325	1.88103	106325	0.940513
106375	1.88014	106375	0.940071
106425	1.87926	106425	0.939629
106475	1.87838	106475	0.939188
106525	1.87749	106525	0.938747
106575	1.87661	106575	0.938306
106625	1.87573	106625	0.937866
106675	1.87485	106675	0.937427
106725	1.87398	106725	0.936988
106775	1.8731	106775	0.936549
106825	1.87222	106825	0.936111
106875	1.87135	106875	0.935673
106925	1.87047	106925	0.935235
106975	1.8696	106975	0.934798
107025	1.86872	107025	0.934361
107075	1.86785	107075	0.933925
107125	1.86698	107125	0.933489
107175	1.86611	107175	0.933053
107225	1.86524	107225	0.932618
107275	1.86437	107275	0.932184
107325	1.8635	107325	0.931749
107375	1.86263	107375	0.931316
107425	1.86176	107425	0.930882
107475	1.8609	107475	0.930449
107525	1.86003	107525	0.930016
107575	1.85917	107575	0.929584
107625	1.8583	107625	0.929152
107675	1.85744	107675	0.928721
107725	1.85658	107725	0.92829
107775	1.85572	107775	0.927859
107825	1.85486	107825	0.927429
107875	1.854	107875	0.926999
107925	1.85314	107925	0.926569
107975	1.85228	107975	0.92614
108025	1.85142	108025	0.925712
108075	1.85057	108075	0.925283
108125	1.84971	108125	0.924856
108175	1.84886	108175	0.924428
108225	1.848	108225	0.924001
108275	1.84715	108275	0.923574
108325	1.8463	108325	0.923148
108375	1.84544	108375	0.922722
108425	1.84459	108425	0.922297
108475	1.84374	108475	0.921871
108525	1.84289	108525	0.921447
108575	1.84204	108575	0.921022
108625	1.8412	108625	0.920598
108675	1.84035	108675	0.920175
108725	1.8395	108725	0.919752
108775	1.83866	108775	0.919329
108825	1.83781	108825	0.918907
108875	1.83697	108875	0.918485
108925	1.83613	108925	0.918063
108975	1.83528	108975	0.917642
109025	1.83444	109025	0.917221
109075	1.8336	109075	0.9168
109125	1.83276	109125	0.91638
109175	1.83192	109175	0.915961
109225	1.83108	109225	0.915541
109275	1.83024	109275	0.915122
109325	1.82941	109325	0.914704
109375	1.82857	109375	0.914286
109425	1.82774	109425	0.913868
109475	1.8269	109475	0.913451
109525	1.82607	109525	0.913034
109575	1.82523	109575	0.912617
109625	1.8244	109625	0.912201
109675	1.82357	109675	0.911785
109725	1.82274	109725	0.911369
109775	1.82191	109775	0.910954
109825	1.82108	109825	0.91054
109875	1.82025	109875	0.910125
109925	1.81942	109925	0.909711
109975	1.8186	109975	0.909298
110025	1.81777	110025	0.908884
110075	1.81694	110075	0.908472
110125	1.81612	110125	0.908059
110175	1.81529	110175	0.907647
110225	1.81447	110225	0.907235
110275	1.81365	110275	0.906824
110325	1.81283	110325	0.906413
110375	1.812	110375	0.906002
110425	1.81118	110425	0.905592
110475	1.81036	110475	0.905182
110525	1.80955	110525	0.904773
110575	1.80873	110575	0.904364
110625	1.80791	110625	0.903955
110675	1.80709	110675	0.903546
110725	1.80628	110725	0.903138
110775	1.80546	110775	0.902731
110825	1.80465	110825	0.902324
110875	1.80383	110875	0.901917
110925	1.80302	110925	0.90151
110975	1.80221	110975	0.901104
111025	1.8014	111025	0.900698
111075	1.80059	111075	0.900293
111125	1.79978	111125	0.899888
111175	1.79897	111175	0.899483
111225	1.79816	111225	0.899078
111275	1.79735	111275	0.898675
111325	1.79654	111325	0.898271
111375	1.79574	111375	0.897868
111425	1.79493	111425	0.897465
111475	1.79412	111475	0.897062
111525	1.79332	111525	0.89666
111575	1.79252	111575	0.896258
111625	1.79171	111625	0.895857
111675	1.79091	111675	0.895456
111725	1.79011	111725	0.895055
111775	1.78931	111775	0.894654
111825	1.78851	111825	0.894254
111875	1.78771	111875	0.893855
111925	1.78691	111925	0.893455
111975	1.78611	111975	0.893057
112025	1.78532	112025	0.892658
112075	1.78452	112075	0.89226
112125	1.78372	112125	0.891862
112175	1.78293	112175	0.891464
112225	1.78213	112225	0.891067
112275	1.78134	112275	0.89067
112325	1.78055	112325	0.890274
112375	1.77976	112375	0.889878
112425	1.77896	112425	0.889482
112475	1.77817	112475	0.889087
112525	1.77738	112525	0.888691
112575	1.77659	112575	0.888297
112625	1.7758	112625	0.887902
112675	1.77502	112675	0.887508
112725	1.77423	112725	0.887115
112775	1.77344	112775	0.886721
112825	1.77266	112825	0.886328
112875	1.77187	112875	0.885936
112925	1.77109	112925	0.885544
112975	1.7703	112975	0.885152
113025	1.76952	113025	0.88476
113075	1.76874	113075	0.884369
113125	1.76796	113125	0.883978
113175	1.76717	113175	0.883587
113225	1.76639	113225	0.883197
113275	1.76561	113275	0.882807
113325	1.76484	113325	0.882418
113375	1.76406	113375	0.882029
113425	1.76328	113425	0.88164
113475	1.7625	113475	0.881251
113525	1.76173	113525	0.880863
113575	1.76095	113575	0.880475
113625	1.76018	113625	0.880088
113675	1.7594	113675	0.879701
113725	1.75863	113725	0.879314
113775	1.75786	113775	0.878928
113825	1.75708	113825	0.878542
113875	1.75631	113875	0.878156
113925	1.75554	113925	0.877771
113975	1.75477	113975	0.877385
114025	1.754	114025	0.877001
114075	1.75323	114075	0.876616
114125	1.75246	114125	0.876232
114175	1.7517	114175	0.875849
114225	1.75093	114225	0.875465
114275	1.75016	114275	0.875082
114325	1.7494	114325	0.874699
114375	1.74863	114375	0.874317
114425	1.74787	114425	0.873935
114475	1.74711	114475	0.873553
114525	1.74634	114525	0.873172
114575	1.74558	114575	0.872791
114625	1.74482	114625	0.87241
114675	1.74406	114675	0.87203
114725	1.7433	114725	0.87165
114775	1.74254	114775	0.87127
114825	1.74178	114825	0.870891
114875	1.74102	114875	0.870511
114925	1.74027	114925	0.870133
114975	1.73951	114975	0.869754
115025	1.73875	115025	0.869376
115075	1.738	115075	0.868999
115125	1.73724	115125	0.868621
115175	1.73649	115175	0.868244
115225	1.73573	115225	0.867867
115275	1.73498	115275	0.867491
115325	1.73423	115325	0.867115
115375	1.73348	115375	0.866739
115425	1.73273	115425	0.866363
115475	1.73198	115475	0.865988
115525	1.73123	115525	0.865614
115575	1.73048	115575	0.865239
115625	1.72973	115625	0.864865
115675	1.72898	115675	0.864491
115725	1.72824	115725	0.864118
115775	1.72749	115775	0.863744
115825	1.72674	115825	0.863372
115875	1.726	115875	0.862999
115925	1.72525	115925	0.862627
115975	1.72451	115975	0.862255
116025	1.72377	116025	0.861883
116075	1.72302	116075	0.861512
116125	1.72228	116125	0.861141
116175	1.72154	116175	0.86077
116225	1.7208	116225	0.8604
116275	1.72006	116275	0.86003
116325	1.71932	116325	0.85966
116375	1.71858	116375	0.859291
116425	1.71784	116425	0.858922
116475	1.71711	116475	0.858553
116525	1.71637	116525	0.858185
116575	1.71563	116575	0.857817
116625	1.7149	116625	0.857449
116675	1.71416	116675	0.857082
116725	1.71343	116725	0.856715
116775	1.7127	116775	0.856348
116825	1.71196	116825	0.855981
116875	1.71123	116875	0.855615
116925	1.7105	116925	0.855249
116975	1.70977	116975	0.854884
117025	1.70904	117025	0.854518
117075	1.70831	117075	0.854153
117125	1.70758	117125	0.853789
117175	1.70685	117175	0.853424
117225	1.70612	117225	0.85306
117275	1.70539	117275	0.852697
117325	1.70467	117325	0.852333
117375	1.70394	117375	0.85197
117425	1.70321	117425	0.851607
117475	1.70249	117475	0.851245
117525	1.70177	117525	0.850883
117575	1.70104	117575	0.850521
117625	1.70032	117625	0.850159
117675	1.6996	117675	0.849798
117725	1.69887	117725	0.849437
117775	1.69815	117775	0.849077
117825	1.69743	117825	0.848716
117875	1.69671	117875	0.848356
117925	1.69599	117925	0.847997
117975	1.69527	117975	0.847637
118025	1.69456	118025	0.847278
118075	1.69384	118075	0.846919
118125	1.69312	118125	0.846561
118175	1.69241	118175	0.846203
118225	1.69169	118225	0.845845
118275	1.69097	118275	0.845487
118325	1.69026	118325	0.84513
118375	1.68955	118375	0.844773
118425	1.68883	118425	0.844416
118475	1.68812	118475	0.84406
118525	1.68741	118525	0.843704
118575	1.6867	118575	0.843348
118625	1.68599	118625	0.842993
118675	1.68527	118675	0.842637
118725	1.68457	118725	0.842283
118775	1.68386	118775	0.841928
118825	1.68315	118825	0.841574
118875	1.68244	118875	0.84122
118925	1.68173	118925	0.840866
118975	1.68103	118975	0.840513
119025	1.68032	119025	0.84016
119075	1.67961	119075	0.839807
119125	1.67891	119125	0.839454
119175	1.6782	119175	0.839102
119225	1.6775	119225	0.83875
119275	1.6768	119275	0.838399
119325	1.67609	119325	0.838047
119375	1.67539	119375	0.837696
119425	1.67469	119425	0.837346
119475	1.67399	119475	0.836995
119525	1.67329	119525	0.836645
119575	1.67259	119575	0.836295
119625	1.67189	119625	0.835946
119675	1.67119	119675	0.835596
119725	1.67049	119725	0.835247
119775	1.6698	119775	0.834899
119825	1.6691	119825	0.83455
119875	1.6684	119875	0.834202
119925	1.66771	119925	0.833855
119975	1.66701	119975	0.833507
120025	1.66632	120025	0.83316
120075	1.66563	120075	0.832813
120125	1.66493	120125	0.832466
120175	1.66424	120175	0.83212
120225	1.66355	120225	0.831774
120275	1.66286	120275	0.831428
120325	1.66217	120325	0.831083
120375	1.66147	120375	0.830737
120425	1.66078	120425	0.830392
120475	1.6601	120475	0.830048
120525	1.65941	120525	0.829703
120575	1.65872	120575	0.829359
120625	1.65803	120625	0.829016
120675	1.65734	120675	0.828672
120725	1.65666	120725	0.828329
120775	1.65597	120775	0.827986
120825	1.65529	120825	0.827643
120875	1.6546	120875	0.827301
120925	1.65392	120925	0.826959
120975	1.65323	120975	0.826617
121025	1.65255	121025	0.826276
121075	1.65187	121075	0.825934
121125	1.65119	121125	0.825593
121175	1.65051	121175	0.825253
121225	1.64982	121225	0.824912
121275	1.64914	121275	0.824572
121325	1.64846	121325	0.824232
121375	1.64779	121375	0.823893
121425	1.64711	121425	0.823554
121475	1.64643	121475	0.823215
121525	1.64575	121525	0.822876
121575	1.64508	121575	0.822538
121625	1.6444	121625	0.822199
121675	1.64372	121675	0.821862
121725	1.64305	121725	0.821524
121775	1.64237	121775	0.821187
121825	1.6417	121825	0.82085
121875	1.64103	121875	0.820513
121925	1.64035	121925	0.820176
121975	1.63968	121975	0.81984
122025	1.63901	122025	0.819504
122075	1.63834	122075	0.819169
122125	1.63767	122125	0.818833
122175	1.637	122175	0.818498
122225	1.63633	122225	0.818163
122275	1.63566	122275	0.817829
122325	1.63499	122325	0.817494
122375	1.63432	122375	0.81716
122425	1.63365	122425	0.816827
122475	1.63299	122475	0.816493
122525	1.63232	122525	0.81616
122575	1.63165	122575	0.815827
122625	1.63099	122625	0.815494
122675	1.63032	122675	0.815162
122725	1.62966	122725	0.81483
122775	1.629	122775	0.814498
122825	1.62833	122825	0.814167
122875	1.62767	122875	0.813835
122925	1.62701	122925	0.813504
122975	1.62635	122975	0.813173
123025	1.62569	123025	0.812843
123075	1.62503	123075	0.812513
123125	1.62437	123125	0.812183
123175	1.62371	123175	0.811853
123225	1.62305	123225	0.811524
123275	1.62239	123275	0.811195
123325	1.62173	123325	0.810866
123375	1.62107	123375	0.810537
123425	1.62042	123425	0.810209
123475	1.61976	123475	0.809881
123525	1.61911	123525	0.809553
123575	1.61845	123575	0.809225
123625	1.6178	123625	0.808898
123675	1.61714	123675	0.808571
123725	1.61649	123725	0.808244
123775	1.61584	123775	0.807918
123825	1.61518	123825	0.807591
123875	1.61453	123875	0.807265
123925	1.61388	123925	0.80694
123975	1.61323	123975	0.806614
124025	1.61258	124025	0.806289
124075	1.61193	124075	0.805964
124125	1.61128	124125	0.80564
124175	1.61063	124175	0.805315
124225	1.60998	124225	0.804991
124275	1.60933	124275	0.804667
124325	1.60869	124325	0.804343
124375	1.60804	124375	0.80402
124425	1.60739	124425	0.803697
124475	1.60675	124475	0.803374
124525	1.6061	124525	0.803052
124575	1.60546	124575	0.802729
124625	1.60481	124625	0.802407
124675	1.60417	124675	0.802085
124725	1.60353	124725	0.801764
124775	1.60289	124775	0.801443
124825	1.60224	124825	0.801122
124875	1.6016	124875	0.800801
124925	1.60096	124925	0.80048
[truncated: 5,502 more rows]
