# Supplementary material for: Wireless, battery-free, and real-time monitoring of water permeation across thin-film encapsulation
Source: Nat Commun. 2024 Aug 28;15:7443. doi: 10.1038/s41467-024-51247-3 (PMC11358307; doi:10.1038/s41467-024-51247-3)
Supplement: Supplementary file 5 — Source data for SI figures [file 41467_2024_51247_MOESM5_ESM.zip › SI/FigS17cd.xlsx]

## Sheet: FigS17c
f MHz	Re(Z) ohm	Im(Z) ohm
10	2.906	148.892
10.01	2.91399	149.045
10.02	2.92198	149.197
10.03	2.93	149.349
10.04	2.93802	149.501
10.05	2.94606	149.654
10.06	2.95412	149.806
10.07	2.96218	149.958
10.08	2.97026	150.11
10.09	2.97836	150.263
10.1	2.98646	150.415
10.11	2.99458	150.567
10.12	3.00271	150.719
10.13	3.01086	150.872
10.14	3.01902	151.024
10.15	3.02719	151.176
10.16	3.03538	151.329
10.17	3.04357	151.481
10.18	3.05179	151.633
10.19	3.06001	151.786
10.2	3.06825	151.938
10.21	3.0765	152.09
10.22	3.08477	152.243
10.23	3.09305	152.395
10.24	3.10134	152.547
10.25	3.10964	152.7
10.26	3.11796	152.852
10.27	3.12629	153.004
10.28	3.13464	153.157
10.29	3.143	153.309
10.3	3.15137	153.462
10.31	3.15975	153.614
10.32	3.16815	153.766
10.33	3.17656	153.919
10.34	3.18498	154.071
10.35	3.19342	154.223
10.36	3.20187	154.376
10.37	3.21034	154.528
10.38	3.21881	154.681
10.39	3.2273	154.833
10.4	3.23581	154.986
10.41	3.24433	155.138
10.42	3.25286	155.29
10.43	3.2614	155.443
10.44	3.26996	155.595
10.45	3.27853	155.748
10.46	3.28711	155.9
10.47	3.29571	156.053
10.48	3.30432	156.205
10.49	3.31294	156.358
10.5	3.32158	156.51
10.51	3.33023	156.663
10.52	3.33889	156.815
10.53	3.34757	156.968
10.54	3.35626	157.12
10.55	3.36496	157.273
10.56	3.37368	157.425
10.57	3.38241	157.578
10.58	3.39115	157.73
10.59	3.39991	157.883
10.6	3.40867	158.035
10.61	3.41746	158.188
10.62	3.42625	158.34
10.63	3.43506	158.493
10.64	3.44388	158.645
10.65	3.45272	158.798
10.66	3.46157	158.95
10.67	3.47043	159.103
10.68	3.47931	159.256
10.69	3.4882	159.408
10.7	3.4971	159.561
10.71	3.50601	159.713
10.72	3.51494	159.866
10.73	3.52388	160.018
10.74	3.53284	160.171
10.75	3.54181	160.324
10.76	3.55079	160.476
10.77	3.55978	160.629
10.78	3.56879	160.781
10.79	3.57781	160.934
10.8	3.58684	161.087
10.81	3.59589	161.239
10.82	3.60495	161.392
10.83	3.61403	161.545
10.84	3.62311	161.697
10.85	3.63222	161.85
10.86	3.64133	162.003
10.87	3.65046	162.155
10.88	3.6596	162.308
10.89	3.66875	162.46
10.9	3.67792	162.613
10.91	3.6871	162.766
10.92	3.69629	162.918
10.93	3.7055	163.071
10.94	3.71472	163.224
10.95	3.72395	163.377
10.96	3.7332	163.529
10.97	3.74245	163.682
10.98	3.75173	163.835
10.99	3.76101	163.987
11	3.77031	164.14
11.01	3.77962	164.293
11.02	3.78895	164.445
11.03	3.79829	164.598
11.04	3.80764	164.751
11.05	3.817	164.904
11.06	3.82638	165.056
11.07	3.83577	165.209
11.08	3.84518	165.362
11.09	3.8546	165.515
11.1	3.86403	165.667
11.11	3.87347	165.82
11.12	3.88293	165.973
11.13	3.8924	166.126
11.14	3.90188	166.278
11.15	3.91138	166.431
11.16	3.92089	166.584
11.17	3.93041	166.737
11.18	3.93995	166.89
11.19	3.9495	167.042
11.2	3.95906	167.195
11.21	3.96864	167.348
11.22	3.97823	167.501
11.23	3.98783	167.654
11.24	3.99744	167.806
11.25	4.00707	167.959
11.26	4.01671	168.112
11.27	4.02637	168.265
11.28	4.03604	168.418
11.29	4.04572	168.571
11.3	4.05541	168.723
11.31	4.06512	168.876
11.32	4.07484	169.029
11.33	4.08457	169.182
11.34	4.09432	169.335
11.35	4.10408	169.488
11.36	4.11385	169.641
11.37	4.12364	169.793
11.38	4.13344	169.946
11.39	4.14325	170.099
11.4	4.15308	170.252
11.41	4.16292	170.405
11.42	4.17277	170.558
11.43	4.18263	170.711
11.44	4.19251	170.864
11.45	4.2024	171.017
11.46	4.2123	171.169
11.47	4.22222	171.322
11.48	4.23215	171.475
11.49	4.24209	171.628
11.5	4.25205	171.781
11.51	4.26202	171.934
11.52	4.272	172.087
11.53	4.282	172.24
11.54	4.29201	172.393
11.55	4.30203	172.546
11.56	4.31206	172.699
11.57	4.32211	172.852
11.58	4.33217	173.005
11.59	4.34225	173.158
11.6	4.35233	173.311
11.61	4.36243	173.464
11.62	4.37255	173.616
11.63	4.38267	173.769
11.64	4.39281	173.922
11.65	4.40296	174.075
11.66	4.41313	174.228
11.67	4.42331	174.381
11.68	4.4335	174.534
11.69	4.4437	174.687
11.7	4.45392	174.84
11.71	4.46415	174.993
11.72	4.47439	175.146
11.73	4.48465	175.299
11.74	4.49492	175.452
11.75	4.5052	175.605
11.76	4.51549	175.758
11.77	4.5258	175.912
11.78	4.53612	176.065
11.79	4.54645	176.218
11.8	4.5568	176.371
11.81	4.56716	176.524
11.82	4.57753	176.677
11.83	4.58792	176.83
11.84	4.59832	176.983
11.85	4.60873	177.136
11.86	4.61915	177.289
11.87	4.62959	177.442
11.88	4.64004	177.595
11.89	4.65051	177.748
11.9	4.66098	177.901
11.91	4.67147	178.054
11.92	4.68197	178.207
11.93	4.69249	178.361
11.94	4.70301	178.514
11.95	4.71356	178.667
11.96	4.72411	178.82
11.97	4.73468	178.973
11.98	4.74525	179.126
11.99	4.75585	179.279
12	4.76645	179.432
12.01	4.77707	179.585
12.02	4.7877	179.738
12.03	4.79834	179.892
12.04	4.809	180.045
12.05	4.81967	180.198
12.06	4.83035	180.351
12.07	4.84105	180.504
12.08	4.85175	180.657
12.09	4.86247	180.81
12.1	4.87321	180.964
12.11	4.88395	181.117
12.12	4.89471	181.27
12.13	4.90548	181.423
12.14	4.91627	181.576
12.15	4.92707	181.729
12.16	4.93788	181.883
12.17	4.9487	182.036
12.18	4.95954	182.189
12.19	4.97038	182.342
12.2	4.98125	182.495
12.21	4.99212	182.649
12.22	5.00301	182.802
12.23	5.01391	182.955
12.24	5.02482	183.108
12.25	5.03574	183.261
12.26	5.04668	183.415
12.27	5.05763	183.568
12.28	5.06859	183.721
12.29	5.07957	183.874
12.3	5.09056	184.027
12.31	5.10156	184.181
12.32	5.11257	184.334
12.33	5.1236	184.487
12.34	5.13464	184.64
12.35	5.14569	184.794
12.36	5.15676	184.947
12.37	5.16783	185.1
12.38	5.17892	185.253
12.39	5.19003	185.407
12.4	5.20114	185.56
12.41	5.21227	185.713
12.42	5.22341	185.866
12.43	5.23456	186.02
12.44	5.24573	186.173
12.45	5.25691	186.326
12.46	5.2681	186.48
12.47	5.2793	186.633
12.48	5.29052	186.786
12.49	5.30175	186.939
12.5	5.31299	187.093
12.51	5.32425	187.246
12.52	5.33551	187.399
12.53	5.34679	187.553
12.54	5.35808	187.706
12.55	5.36939	187.859
12.56	5.38071	188.013
12.57	5.39203	188.166
12.58	5.40338	188.319
12.59	5.41473	188.472
12.6	5.4261	188.626
12.61	5.43748	188.779
12.62	5.44887	188.933
12.63	5.46028	189.086
12.64	5.47169	189.239
12.65	5.48312	189.393
12.66	5.49457	189.546
12.67	5.50602	189.699
12.68	5.51749	189.853
12.69	5.52897	190.006
12.7	5.54046	190.159
12.71	5.55196	190.313
12.72	5.56348	190.466
12.73	5.57501	190.619
12.74	5.58655	190.773
12.75	5.59811	190.926
12.76	5.60967	191.08
12.77	5.62125	191.233
12.78	5.63284	191.386
12.79	5.64445	191.54
12.8	5.65607	191.693
12.81	5.66769	191.846
12.82	5.67934	192
12.83	5.69099	192.153
12.84	5.70266	192.307
12.85	5.71433	192.46
12.86	5.72603	192.614
12.87	5.73773	192.767
12.88	5.74944	192.92
12.89	5.76117	193.074
12.9	5.77291	193.227
12.91	5.78466	193.381
12.92	5.79643	193.534
12.93	5.80821	193.688
12.94	5.82	193.841
12.95	5.8318	193.994
12.96	5.84361	194.148
12.97	5.85544	194.301
12.98	5.86728	194.455
12.99	5.87913	194.608
13	5.89099	194.762
13.01	5.90287	194.915
13.02	5.91475	195.069
13.03	5.92665	195.222
13.04	5.93857	195.376
13.05	5.95049	195.529
13.06	5.96243	195.682
13.07	5.97438	195.836
13.08	5.98634	195.989
13.09	5.99831	196.143
13.1	6.0103	196.296
13.11	6.02229	196.45
13.12	6.0343	196.603
13.13	6.04633	196.757
13.14	6.05836	196.91
13.15	6.07041	197.064
13.16	6.08247	197.217
13.17	6.09454	197.371
13.18	6.10662	197.524
13.19	6.11871	197.678
13.2	6.13082	197.831
13.21	6.14294	197.985
13.22	6.15507	198.139
13.23	6.16721	198.292
13.24	6.17937	198.446
13.25	6.19154	198.599
13.26	6.20372	198.753
13.27	6.21591	198.906
13.28	6.22811	199.06
13.29	6.24033	199.213
13.3	6.25256	199.367
13.31	6.2648	199.52
13.32	6.27705	199.674
13.33	6.28931	199.828
13.34	6.30159	199.981
13.35	6.31388	200.135
13.36	6.32618	200.288
13.37	6.33849	200.442
13.38	6.35081	200.595
13.39	6.36315	200.749
13.4	6.3755	200.903
13.41	6.38786	201.056
13.42	6.40023	201.21
13.43	6.41261	201.363
13.44	6.42501	201.517
13.45	6.43742	201.67
13.46	6.44983	201.824
13.47	6.46227	201.978
13.48	6.47471	202.131
13.49	6.48717	202.285
13.5	6.49963	202.438
13.51	6.51211	202.592
13.52	6.5246	202.746
13.53	6.53711	202.899
13.54	6.54962	203.053
13.55	6.56215	203.207
13.56	6.57468	203.36
13.57	6.58724	203.514
13.58	6.5998	203.667
13.59	6.61237	203.821
13.6	6.62496	203.975
13.61	6.63755	204.128
13.62	6.65016	204.282
13.63	6.66278	204.436
13.64	6.67542	204.589
13.65	6.68806	204.743
13.66	6.70072	204.897
13.67	6.71339	205.05
13.68	6.72607	205.204
13.69	6.73876	205.358
13.7	6.75146	205.511
13.71	6.76418	205.665
13.72	6.7769	205.819
13.73	6.78964	205.972
13.74	6.80239	206.126
13.75	6.81515	206.28
13.76	6.82793	206.433
13.77	6.84071	206.587
13.78	6.85351	206.741
13.79	6.86632	206.894
13.8	6.87914	207.048
13.81	6.89197	207.202
13.82	6.90481	207.356
13.83	6.91767	207.509
13.84	6.93054	207.663
13.85	6.94341	207.817
13.86	6.9563	207.97
13.87	6.96921	208.124
13.88	6.98212	208.278
13.89	6.99504	208.432
13.9	7.00798	208.585
13.91	7.02093	208.739
13.92	7.03389	208.893
13.93	7.04686	209.046
13.94	7.05984	209.2
13.95	7.07283	209.354
13.96	7.08584	209.508
13.97	7.09886	209.661
13.98	7.11189	209.815
13.99	7.12493	209.969
14	7.13798	210.123
14.01	7.15104	210.276
14.02	7.16411	210.43
14.03	7.1772	210.584
14.04	7.1903	210.738
14.05	7.20341	210.892
14.06	7.21653	211.045
14.07	7.22966	211.199
14.08	7.2428	211.353
14.09	7.25596	211.507
14.1	7.26912	211.66
14.11	7.2823	211.814
14.12	7.29549	211.968
14.13	7.30869	212.122
14.14	7.3219	212.276
14.15	7.33512	212.429
14.16	7.34835	212.583
14.17	7.3616	212.737
14.18	7.37486	212.891
14.19	7.38812	213.045
14.2	7.4014	213.198
14.21	7.41469	213.352
14.22	7.42799	213.506
14.23	7.44131	213.66
14.24	7.45463	213.814
14.25	7.46797	213.967
14.26	7.48131	214.121
14.27	7.49467	214.275
14.28	7.50804	214.429
14.29	7.52142	214.583
14.3	7.53481	214.737
14.31	7.54822	214.89
14.32	7.56163	215.044
14.33	7.57506	215.198
14.34	7.58849	215.352
14.35	7.60194	215.506
14.36	7.6154	215.66
14.37	7.62887	215.814
14.38	7.64235	215.967
14.39	7.65584	216.121
14.4	7.66935	216.275
14.41	7.68286	216.429
14.42	7.69639	216.583
14.43	7.70992	216.737
14.44	7.72347	216.891
14.45	7.73703	217.044
14.46	7.7506	217.198
14.47	7.76418	217.352
14.48	7.77777	217.506
14.49	7.79137	217.66
14.5	7.80499	217.814
14.51	7.81861	217.968
14.52	7.83225	218.122
14.53	7.8459	218.276
14.54	7.85955	218.43
14.55	7.87322	218.583
14.56	7.8869	218.737
14.57	7.90059	218.891
14.58	7.9143	219.045
14.59	7.92801	219.199
14.6	7.94173	219.353
14.61	7.95547	219.507
14.62	7.96921	219.661
14.63	7.98297	219.815
14.64	7.99674	219.969
14.65	8.01052	220.123
14.66	8.02431	220.277
14.67	8.03811	220.43
14.68	8.05192	220.584
14.69	8.06574	220.738
14.7	8.07957	220.892
14.71	8.09342	221.046
14.72	8.10727	221.2
14.73	8.12113	221.354
14.74	8.13501	221.508
14.75	8.1489	221.662
14.76	8.1628	221.816
14.77	8.1767	221.97
14.78	8.19062	222.124
14.79	8.20455	222.278
14.8	8.21849	222.432
14.81	8.23244	222.586
14.82	8.24641	222.74
14.83	8.26038	222.894
14.84	8.27436	223.048
14.85	8.28836	223.202
14.86	8.30236	223.356
14.87	8.31638	223.51
14.88	8.3304	223.664
14.89	8.34444	223.818
14.9	8.35849	223.972
14.91	8.37255	224.126
14.92	8.38662	224.28
14.93	8.4007	224.434
14.94	8.41479	224.588
14.95	8.42889	224.742
14.96	8.443	224.896
14.97	8.45712	225.05
14.98	8.47125	225.204
14.99	8.48539	225.358
15	8.49955	225.512
15.01	8.51371	225.666
15.02	8.52789	225.82
15.03	8.54207	225.974
15.04	8.55627	226.128
15.05	8.57047	226.282
15.06	8.58469	226.436
15.07	8.59892	226.59
15.08	8.61316	226.744
15.09	8.6274	226.898
15.1	8.64166	227.052
15.11	8.65593	227.206
15.12	8.67021	227.36
15.13	8.6845	227.514
15.14	8.6988	227.669
15.15	8.71311	227.823
15.16	8.72743	227.977
15.17	8.74177	228.131
15.18	8.75611	228.285
15.19	8.77046	228.439
15.2	8.78482	228.593
15.21	8.7992	228.747
15.22	8.81358	228.901
15.23	8.82797	229.055
15.24	8.84238	229.209
15.25	8.85679	229.363
15.26	8.87122	229.518
15.27	8.88565	229.672
15.28	8.9001	229.826
15.29	8.91455	229.98
15.3	8.92902	230.134
15.31	8.94349	230.288
15.32	8.95798	230.442
15.33	8.97248	230.596
15.34	8.98698	230.75
15.35	9.0015	230.904
15.36	9.01603	231.059
15.37	9.03057	231.213
15.38	9.04511	231.367
15.39	9.05967	231.521
15.4	9.07424	231.675
15.41	9.08882	231.829
15.42	9.10341	231.983
15.43	9.118	232.138
15.44	9.13261	232.292
15.45	9.14723	232.446
15.46	9.16186	232.6
15.47	9.1765	232.754
15.48	9.19115	232.908
15.49	9.20581	233.062
15.5	9.22048	233.217
15.51	9.23515	233.371
15.52	9.24984	233.525
15.53	9.26454	233.679
15.54	9.27925	233.833
15.55	9.29397	233.987
15.56	9.3087	234.142
15.57	9.32344	234.296
15.58	9.33819	234.45
15.59	9.35295	234.604
15.6	9.36772	234.758
15.61	9.3825	234.913
15.62	9.39729	235.067
15.63	9.41208	235.221
15.64	9.42689	235.375
15.65	9.44171	235.529
15.66	9.45654	235.684
15.67	9.47138	235.838
15.68	9.48623	235.992
15.69	9.50109	236.146
15.7	9.51595	236.3
15.71	9.53083	236.455
15.72	9.54572	236.609
15.73	9.56062	236.763
15.74	9.57553	236.917
15.75	9.59044	237.071
15.76	9.60537	237.226
15.77	9.62031	237.38
15.78	9.63525	237.534
15.79	9.65021	237.688
15.8	9.66518	237.843
15.81	9.68015	237.997
15.82	9.69514	238.151
15.83	9.71014	238.305
15.84	9.72514	238.46
15.85	9.74016	238.614
15.86	9.75518	238.768
15.87	9.77022	238.922
15.88	9.78526	239.077
15.89	9.80031	239.231
15.9	9.81538	239.385
15.91	9.83045	239.539
15.92	9.84553	239.694
15.93	9.86062	239.848
15.94	9.87573	240.002
15.95	9.89084	240.157
15.96	9.90596	240.311
15.97	9.92109	240.465
15.98	9.93623	240.619
15.99	9.95138	240.774
16	9.96654	240.928
16.01	9.98171	241.082
16.02	9.99689	241.237
16.03	10.0121	241.391
16.04	10.0273	241.545
16.05	10.0425	241.7
16.06	10.0577	241.854
16.07	10.0729	242.008
16.08	10.0882	242.163
16.09	10.1034	242.317
16.1	10.1187	242.471
16.11	10.1339	242.625
16.12	10.1492	242.78
16.13	10.1645	242.934
16.14	10.1798	243.089
16.15	10.1951	243.243
16.16	10.2104	243.397
16.17	10.2257	243.552
16.18	10.241	243.706
16.19	10.2564	243.86
16.2	10.2717	244.015
16.21	10.2871	244.169
16.22	10.3025	244.323
16.23	10.3178	244.478
16.24	10.3332	244.632
16.25	10.3486	244.786
16.26	10.364	244.941
16.27	10.3794	245.095
16.28	10.3948	245.25
16.29	10.4103	245.404
16.3	10.4257	245.558
16.31	10.4412	245.713
16.32	10.4566	245.867
16.33	10.4721	246.021
16.34	10.4876	246.176
16.35	10.5031	246.33
16.36	10.5186	246.485
16.37	10.5341	246.639
16.38	10.5496	246.793
16.39	10.5651	246.948
16.4	10.5807	247.102
16.41	10.5962	247.257
16.42	10.6117	247.411
16.43	10.6273	247.565
16.44	10.6429	247.72
16.45	10.6585	247.874
16.46	10.674	248.029
16.47	10.6896	248.183
16.48	10.7052	248.338
16.49	10.7209	248.492
16.5	10.7365	248.646
16.51	10.7521	248.801
16.52	10.7678	248.955
16.53	10.7834	249.11
16.54	10.7991	249.264
16.55	10.8147	249.419
16.56	10.8304	249.573
16.57	10.8461	249.728
16.58	10.8618	249.882
16.59	10.8775	250.037
16.6	10.8932	250.191
16.61	10.909	250.345
16.62	10.9247	250.5
16.63	10.9404	250.654
16.64	10.9562	250.809
16.65	10.9719	250.963
16.66	10.9877	251.118
16.67	11.0035	251.272
16.68	11.0193	251.427
16.69	11.0351	251.581
16.7	11.0509	251.736
16.71	11.0667	251.89
16.72	11.0825	252.045
16.73	11.0983	252.199
16.74	11.1142	252.354
16.75	11.13	252.508
16.76	11.1459	252.663
16.77	11.1617	252.817
16.78	11.1776	252.972
16.79	11.1935	253.126
16.8	11.2094	253.281
16.81	11.2253	253.436
16.82	11.2412	253.59
16.83	11.2571	253.745
16.84	11.273	253.899
16.85	11.289	254.054
16.86	11.3049	254.208
16.87	11.3209	254.363
16.88	11.3368	254.517
16.89	11.3528	254.672
16.9	11.3688	254.826
16.91	11.3848	254.981
16.92	11.4008	255.136
16.93	11.4168	255.29
16.94	11.4328	255.445
16.95	11.4488	255.599
16.96	11.4648	255.754
16.97	11.4809	255.908
16.98	11.4969	256.063
16.99	11.513	256.218
17	11.529	256.372
17.01	11.5451	256.527
17.02	11.5612	256.681
17.03	11.5773	256.836
17.04	11.5934	256.991
17.05	11.6095	257.145
17.06	11.6256	257.3
17.07	11.6417	257.454
17.08	11.6578	257.609
17.09	11.674	257.764
17.1	11.6901	257.918
17.11	11.7063	258.073
17.12	11.7225	258.228
17.13	11.7386	258.382
17.14	11.7548	258.537
17.15	11.771	258.691
17.16	11.7872	258.846
17.17	11.8034	259.001
17.18	11.8196	259.155
17.19	11.8359	259.31
17.2	11.8521	259.465
17.21	11.8683	259.619
17.22	11.8846	259.774
17.23	11.9008	259.929
17.24	11.9171	260.083
17.25	11.9334	260.238
17.26	11.9497	260.393
17.27	11.9659	260.547
17.28	11.9823	260.702
17.29	11.9986	260.857
17.3	12.0149	261.011
17.31	12.0312	261.166
17.32	12.0475	261.321
17.33	12.0639	261.475
17.34	12.0802	261.63
17.35	12.0966	261.785
17.36	12.1129	261.94
17.37	12.1293	262.094
17.38	12.1457	262.249
17.39	12.1621	262.404
17.4	12.1785	262.558
17.41	12.1949	262.713
17.42	12.2113	262.868
17.43	12.2277	263.023
17.44	12.2441	263.177
17.45	12.2606	263.332
17.46	12.277	263.487
17.47	12.2935	263.641
17.48	12.31	263.796
17.49	12.3264	263.951
17.5	12.3429	264.106
17.51	12.3594	264.26
17.52	12.3759	264.415
17.53	12.3924	264.57
17.54	12.4089	264.725
17.55	12.4254	264.88
17.56	12.4419	265.034
17.57	12.4585	265.189
17.58	12.475	265.344
17.59	12.4916	265.499
17.6	12.5081	265.653
17.61	12.5247	265.808
17.62	12.5412	265.963
17.63	12.5578	266.118
17.64	12.5744	266.273
17.65	12.591	266.427
17.66	12.6076	266.582
17.67	12.6242	266.737
17.68	12.6409	266.892
17.69	12.6575	267.047
17.7	12.6741	267.201
17.71	12.6908	267.356
17.72	12.7074	267.511
17.73	12.7241	267.666
17.74	12.7408	267.821
17.75	12.7574	267.976
17.76	12.7741	268.13
17.77	12.7908	268.285
17.78	12.8075	268.44
17.79	12.8242	268.595
17.8	12.8409	268.75
17.81	12.8576	268.905
17.82	12.8744	269.06
17.83	12.8911	269.214
17.84	12.9078	269.369
17.85	12.9246	269.524
17.86	12.9414	269.679
17.87	12.9581	269.834
17.88	12.9749	269.989
17.89	12.9917	270.144
17.9	13.0085	270.299
17.91	13.0253	270.453
17.92	13.0421	270.608
17.93	13.0589	270.763
17.94	13.0757	270.918
17.95	13.0925	271.073
17.96	13.1094	271.228
17.97	13.1262	271.383
17.98	13.1431	271.538
17.99	13.1599	271.693
18	13.1768	271.848
18.01	13.1937	272.003
18.02	13.2105	272.158
18.03	13.2274	272.312
18.04	13.2443	272.467
18.05	13.2612	272.622
18.06	13.2782	272.777
18.07	13.2951	272.932
18.08	13.312	273.087
18.09	13.3289	273.242
18.1	13.3459	273.397
18.11	13.3628	273.552
18.12	13.3798	273.707
18.13	13.3967	273.862
18.14	13.4137	274.017
18.15	13.4307	274.172
18.16	13.4477	274.327
18.17	13.4647	274.482
18.18	13.4817	274.637
18.19	13.4987	274.792
18.2	13.5157	274.947
18.21	13.5327	275.102
18.22	13.5497	275.257
18.23	13.5668	275.412
18.24	13.5838	275.567
18.25	13.6009	275.722
18.26	13.6179	275.877
18.27	13.635	276.032
18.28	13.6521	276.187
18.29	13.6692	276.342
18.3	13.6862	276.497
18.31	13.7033	276.652
18.32	13.7204	276.807
18.33	13.7375	276.962
18.34	13.7547	277.117
18.35	13.7718	277.272
18.36	13.7889	277.427
18.37	13.8061	277.582
18.38	13.8232	277.738
18.39	13.8404	277.893
18.4	13.8575	278.048
18.41	13.8747	278.203
18.42	13.8918	278.358
18.43	13.909	278.513
18.44	13.9262	278.668
18.45	13.9434	278.823
18.46	13.9606	278.978
18.47	13.9778	279.133
18.48	13.995	279.288
18.49	14.0122	279.444
18.5	14.0295	279.599
18.51	14.0467	279.754
18.52	14.064	279.909
18.53	14.0812	280.064
18.54	14.0985	280.219
18.55	14.1157	280.374
18.56	14.133	280.529
18.57	14.1503	280.685
18.58	14.1676	280.84
18.59	14.1849	280.995
18.6	14.2022	281.15
18.61	14.2195	281.305
18.62	14.2368	281.46
18.63	14.2541	281.616
18.64	14.2714	281.771
18.65	14.2888	281.926
18.66	14.3061	282.081
18.67	14.3234	282.236
18.68	14.3408	282.391
18.69	14.3582	282.547
18.7	14.3755	282.702
18.71	14.3929	282.857
18.72	14.4103	283.012
18.73	14.4277	283.167
18.74	14.4451	283.323
18.75	14.4625	283.478
18.76	14.4799	283.633
18.77	14.4973	283.788
18.78	14.5147	283.944
18.79	14.5322	284.099
18.8	14.5496	284.254
18.81	14.567	284.409
18.82	14.5845	284.565
18.83	14.6019	284.72
18.84	14.6194	284.875
18.85	14.6369	285.03
18.86	14.6544	285.186
18.87	14.6718	285.341
18.88	14.6893	285.496
18.89	14.7068	285.651
18.9	14.7243	285.807
18.91	14.7418	285.962
18.92	14.7593	286.117
18.93	14.7769	286.273
18.94	14.7944	286.428
18.95	14.8119	286.583
18.96	14.8295	286.738
18.97	14.847	286.894
18.98	14.8646	287.049
18.99	14.8821	287.204
19	14.8997	287.36
19.01	14.9173	287.515
19.02	14.9349	287.67
19.03	14.9525	287.826
19.04	14.9701	287.981
19.05	14.9877	288.136
19.06	15.0053	288.292
19.07	15.0229	288.447
19.08	15.0405	288.602
19.09	15.0581	288.758
19.1	15.0758	288.913
19.11	15.0934	289.069
19.12	15.111	289.224
19.13	15.1287	289.379
19.14	15.1463	289.535
19.15	15.164	289.69
19.16	15.1817	289.845
19.17	15.1994	290.001
19.18	15.2171	290.156
19.19	15.2348	290.312
19.2	15.2524	290.467
19.21	15.2701	290.623
19.22	15.2879	290.778
19.23	15.3056	290.933
19.24	15.3233	291.089
19.25	15.341	291.244
19.26	15.3588	291.4
19.27	15.3765	291.555
19.28	15.3942	291.711
19.29	15.412	291.866
19.3	15.4298	292.021
19.31	15.4475	292.177
19.32	15.4653	292.332
19.33	15.4831	292.488
19.34	15.5009	292.643
19.35	15.5187	292.799
19.36	15.5365	292.954
19.37	15.5543	293.11
19.38	15.5721	293.265
19.39	15.5899	293.421
19.4	15.6077	293.576
19.41	15.6255	293.732
19.42	15.6434	293.887
19.43	15.6612	294.043
19.44	15.6791	294.198
19.45	15.6969	294.354
19.46	15.7148	294.509
19.47	15.7326	294.665
19.48	15.7505	294.821
19.49	15.7684	294.976
19.5	15.7863	295.132
19.51	15.8042	295.287
19.52	15.8221	295.443
19.53	15.84	295.598
19.54	15.8579	295.754
19.55	15.8758	295.909
19.56	15.8937	296.065
19.57	15.9116	296.221
19.58	15.9296	296.376
19.59	15.9475	296.532
19.6	15.9655	296.687
19.61	15.9834	296.843
19.62	16.0013	296.999
19.63	16.0193	297.154
19.64	16.0373	297.31
19.65	16.0553	297.466
19.66	16.0732	297.621
19.67	16.0912	297.777
19.68	16.1092	297.932
19.69	16.1272	298.088
19.7	16.1452	298.244
19.71	16.1632	298.399
19.72	16.1812	298.555
19.73	16.1993	298.711
19.74	16.2173	298.866
19.75	16.2353	299.022
19.76	16.2534	299.178
19.77	16.2714	299.333
19.78	16.2894	299.489
19.79	16.3075	299.645
19.8	16.3256	299.8
19.81	16.3436	299.956
19.82	16.3617	300.112
19.83	16.3798	300.268
19.84	16.3979	300.423
19.85	16.416	300.579
19.86	16.4341	300.735
19.87	16.4522	300.891
19.88	16.4703	301.046
19.89	16.4884	301.202
19.9	16.5065	301.358
19.91	16.5246	301.514
19.92	16.5428	301.669
19.93	16.5609	301.825
19.94	16.579	301.981
19.95	16.5972	302.137
19.96	16.6153	302.292
19.97	16.6335	302.448
19.98	16.6517	302.604
19.99	16.6698	302.76
20	16.688	302.916

## Sheet: FigS17d
f MHz	Re(Z) ohm	Im(Z) ohm
10	2.44605	114.852
10.01	2.45311	114.977
10.02	2.46017	115.102
10.03	2.46726	115.227
10.04	2.47435	115.352
10.05	2.48146	115.477
10.06	2.48858	115.603
10.07	2.49572	115.728
10.08	2.50286	115.853
10.09	2.51003	115.978
10.1	2.5172	116.103
10.11	2.52439	116.229
10.12	2.53159	116.354
10.13	2.53881	116.479
10.14	2.54604	116.605
10.15	2.55328	116.73
10.16	2.56054	116.856
10.17	2.56781	116.981
10.18	2.57509	117.107
10.19	2.58239	117.232
10.2	2.5897	117.358
10.21	2.59702	117.483
10.22	2.60436	117.609
10.23	2.61171	117.735
10.24	2.61908	117.86
10.25	2.62645	117.986
10.26	2.63385	118.112
10.27	2.64125	118.237
10.28	2.64867	118.363
10.29	2.6561	118.489
10.3	2.66355	118.615
10.31	2.67101	118.741
10.32	2.67848	118.867
10.33	2.68597	118.992
10.34	2.69347	119.118
10.35	2.70099	119.244
10.36	2.70852	119.37
10.37	2.71606	119.496
10.38	2.72361	119.623
10.39	2.73118	119.749
10.4	2.73877	119.875
10.41	2.74636	120.001
10.42	2.75397	120.127
10.43	2.7616	120.253
10.44	2.76924	120.38
10.45	2.77689	120.506
10.46	2.78455	120.632
10.47	2.79223	120.758
10.48	2.79993	120.885
10.49	2.80763	121.011
10.5	2.81536	121.138
10.51	2.82309	121.264
10.52	2.83084	121.391
10.53	2.8386	121.517
10.54	2.84638	121.644
10.55	2.85417	121.77
10.56	2.86197	121.897
10.57	2.86979	122.023
10.58	2.87762	122.15
10.59	2.88547	122.277
10.6	2.89333	122.403
10.61	2.9012	122.53
10.62	2.90909	122.657
10.63	2.91699	122.784
10.64	2.9249	122.911
10.65	2.93283	123.037
10.66	2.94077	123.164
10.67	2.94873	123.291
10.68	2.9567	123.418
10.69	2.96469	123.545
10.7	2.97268	123.672
10.71	2.9807	123.799
10.72	2.98872	123.926
10.73	2.99676	124.053
10.74	3.00482	124.18
10.75	3.01289	124.308
10.76	3.02097	124.435
10.77	3.02907	124.562
10.78	3.03718	124.689
10.79	3.0453	124.817
10.8	3.05344	124.944
10.81	3.06159	125.071
10.82	3.06976	125.199
10.83	3.07794	125.326
10.84	3.08614	125.453
10.85	3.09435	125.581
10.86	3.10257	125.708
10.87	3.11081	125.836
10.88	3.11906	125.963
10.89	3.12732	126.091
10.9	3.1356	126.219
10.91	3.1439	126.346
10.92	3.15221	126.474
10.93	3.16053	126.602
10.94	3.16886	126.729
10.95	3.17721	126.857
10.96	3.18558	126.985
10.97	3.19396	127.113
10.98	3.20235	127.241
10.99	3.21076	127.368
11	3.21918	127.496
11.01	3.22762	127.624
11.02	3.23606	127.752
11.03	3.24453	127.88
11.04	3.25301	128.008
11.05	3.2615	128.136
11.06	3.27001	128.265
11.07	3.27853	128.393
11.08	3.28706	128.521
11.09	3.29561	128.649
11.1	3.30418	128.777
11.11	3.31275	128.905
11.12	3.32135	129.034
11.13	3.32995	129.162
11.14	3.33858	129.29
11.15	3.34721	129.419
11.16	3.35586	129.547
11.17	3.36452	129.676
11.18	3.3732	129.804
11.19	3.3819	129.933
11.2	3.3906	130.061
11.21	3.39932	130.19
11.22	3.40806	130.318
11.23	3.41681	130.447
11.24	3.42558	130.576
11.25	3.43435	130.704
11.26	3.44315	130.833
11.27	3.45196	130.962
11.28	3.46078	131.091
11.29	3.46961	131.219
11.3	3.47847	131.348
11.31	3.48733	131.477
11.32	3.49621	131.606
11.33	3.50511	131.735
11.34	3.51401	131.864
11.35	3.52294	131.993
11.36	3.53188	132.122
11.37	3.54083	132.251
11.38	3.5498	132.38
11.39	3.55878	132.509
11.4	3.56777	132.638
11.41	3.57678	132.768
11.42	3.58581	132.897
11.43	3.59485	133.026
11.44	3.6039	133.155
11.45	3.61297	133.285
11.46	3.62205	133.414
11.47	3.63115	133.543
11.48	3.64026	133.673
11.49	3.64939	133.802
11.5	3.65853	133.932
11.51	3.66769	134.061
11.52	3.67686	134.191
11.53	3.68604	134.32
11.54	3.69524	134.45
11.55	3.70446	134.58
11.56	3.71369	134.709
11.57	3.72293	134.839
11.58	3.73219	134.969
11.59	3.74146	135.098
11.6	3.75075	135.228
11.61	3.76005	135.358
11.62	3.76937	135.488
11.63	3.7787	135.618
11.64	3.78804	135.748
11.65	3.79741	135.878
11.66	3.80678	136.008
11.67	3.81617	136.138
11.68	3.82558	136.268
11.69	3.835	136.398
11.7	3.84443	136.528
11.71	3.85388	136.658
11.72	3.86334	136.788
11.73	3.87282	136.918
11.74	3.88232	137.049
11.75	3.89182	137.179
11.76	3.90135	137.309
11.77	3.91088	137.44
11.78	3.92044	137.57
11.79	3.93	137.7
11.8	3.93959	137.831
11.81	3.94918	137.961
11.82	3.95879	138.092
11.83	3.96842	138.222
11.84	3.97806	138.353
11.85	3.98772	138.484
11.86	3.99739	138.614
11.87	4.00707	138.745
11.88	4.01678	138.876
11.89	4.02649	139.006
11.9	4.03622	139.137
11.91	4.04597	139.268
11.92	4.05573	139.399
11.93	4.0655	139.53
11.94	4.07529	139.661
11.95	4.0851	139.792
11.96	4.09492	139.923
11.97	4.10475	140.054
11.98	4.1146	140.185
11.99	4.12446	140.316
12	4.13434	140.447
12.01	4.14424	140.578
12.02	4.15415	140.709
12.03	4.16407	140.84
12.04	4.17401	140.971
12.05	4.18396	141.103
12.06	4.19393	141.234
12.07	4.20392	141.365
12.08	4.21392	141.497
12.09	4.22393	141.628
12.1	4.23396	141.76
12.11	4.244	141.891
12.12	4.25406	142.023
12.13	4.26414	142.154
12.14	4.27422	142.286
12.15	4.28433	142.417
12.16	4.29445	142.549
12.17	4.30458	142.681
12.18	4.31473	142.812
12.19	4.3249	142.944
12.2	4.33507	143.076
12.21	4.34527	143.208
12.22	4.35548	143.34
12.23	4.3657	143.471
12.24	4.37594	143.603
12.25	4.3862	143.735
12.26	4.39647	143.867
12.27	4.40675	143.999
12.28	4.41705	144.131
12.29	4.42737	144.263
12.3	4.4377	144.396
12.31	4.44804	144.528
12.32	4.4584	144.66
12.33	4.46878	144.792
12.34	4.47917	144.924
12.35	4.48958	145.057
12.36	4.5	145.189
12.37	4.51043	145.321
12.38	4.52089	145.454
12.39	4.53135	145.586
12.4	4.54183	145.719
12.41	4.55233	145.851
12.42	4.56284	145.984
12.43	4.57337	146.116
12.44	4.58391	146.249
12.45	4.59447	146.381
12.46	4.60505	146.514
12.47	4.61563	146.647
12.48	4.62624	146.78
12.49	4.63686	146.912
12.5	4.64749	147.045
12.51	4.65814	147.178
12.52	4.66881	147.311
12.53	4.67949	147.444
12.54	4.69018	147.577
12.55	4.70089	147.71
12.56	4.71162	147.843
12.57	4.72236	147.976
12.58	4.73312	148.109
12.59	4.74389	148.242
12.6	4.75467	148.375
12.61	4.76548	148.508
12.62	4.7763	148.641
12.63	4.78713	148.775
12.64	4.79798	148.908
12.65	4.80884	149.041
12.66	4.81972	149.175
12.67	4.83061	149.308
12.68	4.84152	149.442
12.69	4.85245	149.575
12.7	4.86339	149.709
12.71	4.87435	149.842
12.72	4.88532	149.976
12.73	4.89631	150.109
12.74	4.90731	150.243
12.75	4.91833	150.377
12.76	4.92936	150.51
12.77	4.94041	150.644
12.78	4.95147	150.778
12.79	4.96255	150.912
12.8	4.97365	151.046
12.81	4.98476	151.18
12.82	4.99588	151.313
12.83	5.00703	151.447
12.84	5.01818	151.581
12.85	5.02935	151.715
12.86	5.04054	151.85
12.87	5.05175	151.984
12.88	5.06296	152.118
12.89	5.0742	152.252
12.9	5.08545	152.386
12.91	5.09671	152.521
12.92	5.108	152.655
12.93	5.11929	152.789
12.94	5.1306	152.924
12.95	5.14193	153.058
12.96	5.15327	153.192
12.97	5.16463	153.327
12.98	5.17601	153.461
12.99	5.1874	153.596
13	5.1988	153.73
13.01	5.21022	153.865
13.02	5.22166	154
13.03	5.23311	154.134
13.04	5.24458	154.269
13.05	5.25606	154.404
13.06	5.26756	154.539
13.07	5.27908	154.674
13.08	5.29061	154.809
13.09	5.30215	154.943
13.1	5.31372	155.078
13.11	5.32529	155.213
13.12	5.33689	155.348
13.13	5.34849	155.483
13.14	5.36012	155.619
13.15	5.37176	155.754
13.16	5.38341	155.889
13.17	5.39509	156.024
13.18	5.40677	156.159
13.19	5.41848	156.295
13.2	5.43019	156.43
13.21	5.44193	156.565
13.22	5.45368	156.701
13.23	5.46544	156.836
13.24	5.47722	156.972
13.25	5.48902	157.107
13.26	5.50083	157.243
13.27	5.51266	157.378
13.28	5.52451	157.514
13.29	5.53637	157.649
13.3	5.54824	157.785
13.31	5.56013	157.921
13.32	5.57204	158.057
13.33	5.58396	158.192
13.34	5.5959	158.328
13.35	5.60786	158.464
13.36	5.61983	158.6
13.37	5.63181	158.736
13.38	5.64382	158.872
13.39	5.65583	159.008
13.4	5.66787	159.144
13.41	5.67992	159.28
13.42	5.69198	159.416
13.43	5.70406	159.553
13.44	5.71616	159.689
13.45	5.72827	159.825
13.46	5.7404	159.961
13.47	5.75255	160.098
13.48	5.76471	160.234
13.49	5.77688	160.371
13.5	5.78908	160.507
13.51	5.80129	160.643
13.52	5.81351	160.78
13.53	5.82575	160.917
13.54	5.83801	161.053
13.55	5.85028	161.19
13.56	5.86257	161.326
13.57	5.87487	161.463
13.58	5.88719	161.6
13.59	5.89952	161.737
13.6	5.91188	161.874
13.61	5.92424	162.01
13.62	5.93663	162.147
13.63	5.94903	162.284
13.64	5.96144	162.421
13.65	5.97387	162.558
13.66	5.98632	162.695
13.67	5.99879	162.832
13.68	6.01126	162.97
13.69	6.02376	163.107
13.7	6.03627	163.244
13.71	6.0488	163.381
13.72	6.06134	163.519
13.73	6.0739	163.656
13.74	6.08648	163.793
13.75	6.09907	163.931
13.76	6.11168	164.068
13.77	6.1243	164.206
13.78	6.13694	164.343
13.79	6.1496	164.481
13.8	6.16227	164.618
13.81	6.17496	164.756
13.82	6.18766	164.894
13.83	6.20038	165.031
13.84	6.21312	165.169
13.85	6.22587	165.307
13.86	6.23864	165.445
13.87	6.25142	165.583
13.88	6.26423	165.721
13.89	6.27704	165.859
13.9	6.28988	165.997
13.91	6.30272	166.135
13.92	6.31559	166.273
13.93	6.32847	166.411
13.94	6.34137	166.549
13.95	6.35428	166.687
13.96	6.36721	166.825
13.97	6.38016	166.964
13.98	6.39312	167.102
13.99	6.4061	167.24
14	6.4191	167.379
14.01	6.43211	167.517
14.02	6.44513	167.656
14.03	6.45818	167.794
14.04	6.47124	167.933
14.05	6.48431	168.071
14.06	6.49741	168.21
14.07	6.51052	168.349
14.08	6.52364	168.487
14.09	6.53678	168.626
14.1	6.54994	168.765
14.11	6.56311	168.904
14.12	6.5763	169.043
14.13	6.58951	169.182
14.14	6.60273	169.321
14.15	6.61597	169.46
14.16	6.62922	169.599
14.17	6.6425	169.738
14.18	6.65578	169.877
14.19	6.66909	170.016
14.2	6.68241	170.155
14.21	6.69574	170.294
14.22	6.7091	170.434
14.23	6.72247	170.573
14.24	6.73585	170.712
14.25	6.74926	170.852
14.26	6.76267	170.991
14.27	6.77611	171.131
14.28	6.78956	171.27
14.29	6.80303	171.41
14.3	6.81651	171.55
14.31	6.83001	171.689
14.32	6.84353	171.829
14.33	6.85706	171.969
14.34	6.87061	172.108
14.35	6.88418	172.248
14.36	6.89776	172.388
14.37	6.91136	172.528
14.38	6.92498	172.668
14.39	6.93861	172.808
14.4	6.95226	172.948
14.41	6.96592	173.088
14.42	6.9796	173.228
14.43	6.9933	173.368
14.44	7.00701	173.509
14.45	7.02074	173.649
14.46	7.03449	173.789
14.47	7.04826	173.929
14.48	7.06204	174.07
14.49	7.07583	174.21
14.5	7.08965	174.351
14.51	7.10348	174.491
14.52	7.11732	174.632
14.53	7.13118	174.772
14.54	7.14506	174.913
14.55	7.15896	175.053
14.56	7.17287	175.194
14.57	7.1868	175.335
14.58	7.20075	175.476
14.59	7.21471	175.616
14.6	7.22869	175.757
14.61	7.24268	175.898
14.62	7.2567	176.039
14.63	7.27073	176.18
14.64	7.28477	176.321
14.65	7.29883	176.462
14.66	7.31291	176.603
14.67	7.32701	176.745
14.68	7.34112	176.886
14.69	7.35525	177.027
14.7	7.36939	177.168
14.71	7.38355	177.31
14.72	7.39773	177.451
14.73	7.41193	177.592
14.74	7.42614	177.734
14.75	7.44037	177.875
14.76	7.45461	178.017
14.77	7.46888	178.159
14.78	7.48316	178.3
14.79	7.49745	178.442
14.8	7.51176	178.584
14.81	7.52609	178.725
14.82	7.54044	178.867
14.83	7.5548	179.009
14.84	7.56918	179.151
14.85	7.58357	179.293
14.86	7.59799	179.435
14.87	7.61242	179.577
14.88	7.62686	179.719
14.89	7.64133	179.861
14.9	7.65581	180.003
14.91	7.6703	180.145
14.92	7.68482	180.288
14.93	7.69935	180.43
14.94	7.71389	180.572
14.95	7.72846	180.715
14.96	7.74304	180.857
14.97	7.75764	181
14.98	7.77225	181.142
14.99	7.78688	181.285
15	7.80153	181.427
15.01	7.81619	181.57
15.02	7.83088	181.713
15.03	7.84557	181.855
15.04	7.86029	181.998
15.05	7.87502	182.141
15.06	7.88977	182.284
15.07	7.90454	182.427
15.08	7.91932	182.57
15.09	7.93412	182.713
15.1	7.94894	182.856
15.11	7.96377	182.999
15.12	7.97862	183.142
15.13	7.99349	183.285
15.14	8.00838	183.428
15.15	8.02328	183.571
15.16	8.0382	183.715
15.17	8.05313	183.858
15.18	8.06809	184.001
15.19	8.08306	184.145
15.2	8.09804	184.288
15.21	8.11305	184.432
15.22	8.12807	184.575
15.23	8.1431	184.719
15.24	8.15816	184.863
15.25	8.17323	185.006
15.26	8.18832	185.15
15.27	8.20343	185.294
15.28	8.21855	185.438
15.29	8.23369	185.582
15.3	8.24885	185.726
15.31	8.26402	185.87
15.32	8.27921	186.014
15.33	8.29442	186.158
15.34	8.30965	186.302
15.35	8.32489	186.446
15.36	8.34015	186.59
15.37	8.35543	186.734
15.38	8.37072	186.879
15.39	8.38603	187.023
15.4	8.40136	187.167
15.41	8.4167	187.312
15.42	8.43207	187.456
15.43	8.44745	187.601
15.44	8.46284	187.745
15.45	8.47826	187.89
15.46	8.49369	188.035
15.47	8.50914	188.179
15.48	8.5246	188.324
15.49	8.54009	188.469
15.5	8.55559	188.614
15.51	8.5711	188.759
15.52	8.58664	188.904
15.53	8.60219	189.049
15.54	8.61776	189.194
15.55	8.63334	189.339
15.56	8.64895	189.484
15.57	8.66457	189.629
15.58	8.68021	189.774
15.59	8.69586	189.92
15.6	8.71154	190.065
15.61	8.72723	190.21
15.62	8.74293	190.356
15.63	8.75866	190.501
15.64	8.7744	190.647
15.65	8.79016	190.792
15.66	8.80593	190.938
15.67	8.82173	191.083
15.68	8.83754	191.229
15.69	8.85337	191.375
15.7	8.86921	191.521
15.71	8.88508	191.666
15.72	8.90096	191.812
15.73	8.91686	191.958
15.74	8.93277	192.104
15.75	8.94871	192.25
15.76	8.96466	192.396
15.77	8.98062	192.542
15.78	8.99661	192.689
15.79	9.01261	192.835
15.8	9.02863	192.981
15.81	9.04467	193.127
15.82	9.06072	193.274
15.83	9.0768	193.42
15.84	9.09289	193.567
15.85	9.10899	193.713
15.86	9.12512	193.86
15.87	9.14126	194.006
15.88	9.15742	194.153
15.89	9.1736	194.299
15.9	9.18979	194.446
15.91	9.20601	194.593
15.92	9.22224	194.74
15.93	9.23848	194.887
15.94	9.25475	195.034
15.95	9.27103	195.181
15.96	9.28733	195.328
15.97	9.30365	195.475
15.98	9.31998	195.622
15.99	9.33634	195.769
16	9.35271	195.916
16.01	9.3691	196.063
16.02	9.3855	196.211
16.03	9.40193	196.358
16.04	9.41837	196.506
16.05	9.43483	196.653
16.06	9.4513	196.801
16.07	9.4678	196.948
16.08	9.48431	197.096
16.09	9.50084	197.243
16.1	9.51738	197.391
16.11	9.53395	197.539
16.12	9.55053	197.687
16.13	9.56713	197.834
16.14	9.58375	197.982
16.15	9.60039	198.13
16.16	9.61704	198.278
16.17	9.63371	198.426
16.18	9.6504	198.575
16.19	9.6671	198.723
16.2	9.68383	198.871
16.21	9.70057	199.019
16.22	9.71733	199.167
16.23	9.73411	199.316
16.24	9.7509	199.464
16.25	9.76772	199.613
16.26	9.78455	199.761
16.27	9.8014	199.91
16.28	9.81826	200.058
16.29	9.83515	200.207
16.3	9.85205	200.356
16.31	9.86897	200.504
16.32	9.88591	200.653
16.33	9.90287	200.802
16.34	9.91984	200.951
16.35	9.93683	201.1
16.36	9.95384	201.249
16.37	9.97087	201.398
16.38	9.98791	201.547
16.39	10.005	201.696
16.4	10.0221	201.845
16.41	10.0392	201.995
16.42	10.0563	202.144
16.43	10.0734	202.293
16.44	10.0906	202.443
16.45	10.1077	202.592
16.46	10.1249	202.742
16.47	10.1421	202.891
16.48	10.1594	203.041
16.49	10.1766	203.19
16.5	10.1939	203.34
16.51	10.2111	203.49
16.52	10.2284	203.64
16.53	10.2458	203.79
16.54	10.2631	203.94
16.55	10.2804	204.09
16.56	10.2978	204.24
16.57	10.3152	204.39
16.58	10.3326	204.54
16.59	10.35	204.69
16.6	10.3675	204.84
16.61	10.3849	204.99
16.62	10.4024	205.141
16.63	10.4199	205.291
16.64	10.4374	205.442
16.65	10.4549	205.592
16.66	10.4725	205.743
16.67	10.4901	205.893
16.68	10.5077	206.044
16.69	10.5253	206.195
16.7	10.5429	206.345
16.71	10.5605	206.496
16.72	10.5782	206.647
16.73	10.5959	206.798
16.74	10.6136	206.949
16.75	10.6313	207.1
16.76	10.649	207.251
16.77	10.6668	207.402
16.78	10.6845	207.553
16.79	10.7023	207.704
16.8	10.7201	207.856
16.81	10.7379	208.007
16.82	10.7558	208.158
16.83	10.7736	208.31
16.84	10.7915	208.461
16.85	10.8094	208.613
16.86	10.8273	208.764
16.87	10.8453	208.916
16.88	10.8632	209.068
16.89	10.8812	209.219
16.9	10.8992	209.371
16.91	10.9172	209.523
16.92	10.9352	209.675
16.93	10.9533	209.827
16.94	10.9713	209.979
16.95	10.9894	210.131
16.96	11.0075	210.283
16.97	11.0256	210.435
16.98	11.0438	210.588
16.99	11.0619	210.74
17	11.0801	210.892
17.01	11.0983	211.045
17.02	11.1165	211.197
17.03	11.1347	211.35
17.04	11.153	211.502
17.05	11.1712	211.655
17.06	11.1895	211.807
17.07	11.2078	211.96
17.08	11.2262	212.113
17.09	11.2445	212.266
17.1	11.2629	212.419
17.11	11.2812	212.572
17.12	11.2996	212.725
17.13	11.318	212.878
17.14	11.3365	213.031
17.15	11.3549	213.184
17.16	11.3734	213.337
17.17	11.3919	213.49
17.18	11.4104	213.644
17.19	11.4289	213.797
17.2	11.4475	213.95
17.21	11.466	214.104
17.22	11.4846	214.257
17.23	11.5032	214.411
17.24	11.5218	214.565
17.25	11.5405	214.718
17.26	11.5591	214.872
17.27	11.5778	215.026
17.28	11.5965	215.18
17.29	11.6152	215.334
17.3	11.634	215.488
17.31	11.6527	215.642
17.32	11.6715	215.796
17.33	11.6903	215.95
17.34	11.7091	216.104
17.35	11.7279	216.259
17.36	11.7467	216.413
17.37	11.7656	216.567
17.38	11.7845	216.722
17.39	11.8034	216.876
17.4	11.8223	217.031
17.41	11.8413	217.185
17.42	11.8602	217.34
17.43	11.8792	217.495
17.44	11.8982	217.649
17.45	11.9172	217.804
17.46	11.9362	217.959
17.47	11.9553	218.114
17.48	11.9744	218.269
17.49	11.9935	218.424
17.5	12.0126	218.579
17.51	12.0317	218.734
17.52	12.0509	218.89
17.53	12.07	219.045
17.54	12.0892	219.2
17.55	12.1084	219.356
17.56	12.1276	219.511
17.57	12.1469	219.667
17.58	12.1661	219.822
17.59	12.1854	219.978
17.6	12.2047	220.133
17.61	12.2241	220.289
17.62	12.2434	220.445
17.63	12.2627	220.601
17.64	12.2821	220.757
17.65	12.3015	220.913
17.66	12.3209	221.069
17.67	12.3404	221.225
17.68	12.3598	221.381
17.69	12.3793	221.537
17.7	12.3988	221.693
17.71	12.4183	221.85
17.72	12.4378	222.006
17.73	12.4574	222.162
17.74	12.477	222.319
17.75	12.4966	222.475
17.76	12.5162	222.632
17.77	12.5358	222.789
17.78	12.5554	222.945
17.79	12.5751	223.102
17.8	12.5948	223.259
17.81	12.6145	223.416
17.82	12.6342	223.573
17.83	12.654	223.73
17.84	12.6737	223.887
17.85	12.6935	224.044
17.86	12.7133	224.201
17.87	12.7331	224.359
17.88	12.753	224.516
17.89	12.7728	224.673
17.9	12.7927	224.831
17.91	12.8126	224.988
17.92	12.8325	225.146
17.93	12.8525	225.303
17.94	12.8724	225.461
17.95	12.8924	225.619
17.96	12.9124	225.776
17.97	12.9324	225.934
17.98	12.9525	226.092
17.99	12.9725	226.25
18	12.9926	226.408
18.01	13.0127	226.566
18.02	13.0328	226.724
18.03	13.0529	226.883
18.04	13.0731	227.041
18.05	13.0932	227.199
18.06	13.1134	227.358
18.07	13.1337	227.516
18.08	13.1539	227.675
18.09	13.1741	227.833
18.1	13.1944	227.992
18.11	13.2147	228.15
18.12	13.235	228.309
18.13	13.2553	228.468
18.14	13.2757	228.627
18.15	13.2961	228.786
18.16	13.3164	228.945
18.17	13.3369	229.104
18.18	13.3573	229.263
18.19	13.3777	229.422
18.2	13.3982	229.581
18.21	13.4187	229.741
18.22	13.4392	229.9
18.23	13.4597	230.059
18.24	13.4803	230.219
18.25	13.5008	230.378
18.26	13.5214	230.538
18.27	13.542	230.698
18.28	13.5627	230.857
18.29	13.5833	231.017
18.3	13.604	231.177
18.31	13.6247	231.337
18.32	13.6454	231.497
18.33	13.6661	231.657
18.34	13.6869	231.817
18.35	13.7076	231.977
18.36	13.7284	232.137
18.37	13.7492	232.298
18.38	13.77	232.458
18.39	13.7909	232.618
18.4	13.8118	232.779
18.41	13.8326	232.939
18.42	13.8536	233.1
18.43	13.8745	233.261
18.44	13.8954	233.421
18.45	13.9164	233.582
18.46	13.9374	233.743
18.47	13.9584	233.904
18.48	13.9794	234.065
18.49	14.0005	234.226
18.5	14.0215	234.387
18.51	14.0426	234.548
18.52	14.0637	234.709
18.53	14.0849	234.871
18.54	14.106	235.032
18.55	14.1272	235.194
18.56	14.1484	235.355
18.57	14.1696	235.517
18.58	14.1908	235.678
18.59	14.2121	235.84
18.6	14.2333	236.002
18.61	14.2546	236.163
18.62	14.276	236.325
18.63	14.2973	236.487
18.64	14.3186	236.649
18.65	14.34	236.811
18.66	14.3614	236.973
18.67	14.3828	237.136
18.68	14.4043	237.298
18.69	14.4257	237.46
18.7	14.4472	237.622
18.71	14.4687	237.785
18.72	14.4902	237.947
18.73	14.5117	238.11
18.74	14.5333	238.273
18.75	14.5549	238.435
18.76	14.5765	238.598
18.77	14.5981	238.761
18.78	14.6197	238.924
18.79	14.6414	239.087
18.8	14.6631	239.25
18.81	14.6848	239.413
18.82	14.7065	239.576
18.83	14.7282	239.739
18.84	14.75	239.903
18.85	14.7718	240.066
18.86	14.7936	240.229
18.87	14.8154	240.393
18.88	14.8373	240.556
18.89	14.8591	240.72
18.9	14.881	240.884
18.91	14.9029	241.047
18.92	14.9249	241.211
18.93	14.9468	241.375
18.94	14.9688	241.539
18.95	14.9908	241.703
18.96	15.0128	241.867
18.97	15.0348	242.031
18.98	15.0569	242.196
18.99	15.079	242.36
19	15.1011	242.524
19.01	15.1232	242.689
19.02	15.1453	242.853
19.03	15.1675	243.018
19.04	15.1897	243.182
19.05	15.2119	243.347
19.06	15.2341	243.512
19.07	15.2563	243.676
19.08	15.2786	243.841
19.09	15.3009	244.006
19.1	15.3232	244.171
19.11	15.3455	244.336
19.12	15.3679	244.502
19.13	15.3902	244.667
19.14	15.4126	244.832
19.15	15.435	244.997
19.16	15.4575	245.163
19.17	15.4799	245.328
19.18	15.5024	245.494
19.19	15.5249	245.66
19.2	15.5474	245.825
19.21	15.57	245.991
19.22	15.5925	246.157
19.23	15.6151	246.323
19.24	15.6377	246.489
19.25	15.6603	246.655
19.26	15.683	246.821
19.27	15.7056	246.987
19.28	15.7283	247.153
19.29	15.751	247.32
19.3	15.7738	247.486
19.31	15.7965	247.652
19.32	15.8193	247.819
19.33	15.8421	247.986
19.34	15.8649	248.152
19.35	15.8877	248.319
19.36	15.9106	248.486
19.37	15.9335	248.653
19.38	15.9564	248.82
19.39	15.9793	248.987
19.4	16.0023	249.154
19.41	16.0252	249.321
19.42	16.0482	249.488
19.43	16.0712	249.655
19.44	16.0943	249.823
19.45	16.1173	249.99
19.46	16.1404	250.158
19.47	16.1635	250.325
19.48	16.1866	250.493
19.49	16.2097	250.66
19.5	16.2329	250.828
19.51	16.2561	250.996
19.52	16.2793	251.164
19.53	16.3025	251.332
19.54	16.3258	251.5
19.55	16.349	251.668
19.56	16.3723	251.836
19.57	16.3957	252.005
19.58	16.419	252.173
19.59	16.4423	252.341
19.6	16.4657	252.51
19.61	16.4891	252.678
19.62	16.5126	252.847
19.63	16.536	253.016
19.64	16.5595	253.185
19.65	16.583	253.353
19.66	16.6065	253.522
19.67	16.63	253.691
19.68	16.6536	253.86
19.69	16.6771	254.029
19.7	16.7007	254.199
19.71	16.7244	254.368
19.72	16.748	254.537
19.73	16.7717	254.707
19.74	16.7954	254.876
19.75	16.8191	255.046
19.76	16.8428	255.215
19.77	16.8666	255.385
19.78	16.8903	255.555
19.79	16.9141	255.725
19.8	16.9379	255.895
19.81	16.9618	256.065
19.82	16.9857	256.235
19.83	17.0095	256.405
19.84	17.0335	256.575
19.85	17.0574	256.745
19.86	17.0813	256.916
19.87	17.1053	257.086
19.88	17.1293	257.257
19.89	17.1533	257.427
19.9	17.1774	257.598
19.91	17.2015	257.769
19.92	17.2255	257.939
19.93	17.2497	258.11
19.94	17.2738	258.281
19.95	17.2979	258.452
19.96	17.3221	258.623
19.97	17.3463	258.795
19.98	17.3706	258.966
19.99	17.3948	259.137
20	17.4191	259.309
