# Supplementary material for: Wireless, battery-free, and real-time monitoring of water permeation across thin-film encapsulation
Source: Nat Commun. 2024 Aug 28;15:7443. doi: 10.1038/s41467-024-51247-3 (PMC11358307; doi:10.1038/s41467-024-51247-3)
Supplement: Supplementary file 5 — Source data for SI figures [file 41467_2024_51247_MOESM5_ESM.zip › SI/FigS7.xlsx]

## Sheet: Design 1
Time(h)	WTR (g/m2/day)
0.00109805	27.1743
0.00943145	6.47826
0.0177649	6.63305
0.0260984	19.8992
0.0344319	30.9222
0.0427653	11.8202
0.0510988	0
0.0594323	0
0.0677657	11.8202
0.0760993	16.9609
0.0844327	5.53171
0.092766	5.77983
0.101099	16.2407
0.109433	0
0.117766	10.8271
0.1261	10.3768
0.134433	20.7538
0.142767	14.3351
0.1511	9.75244
0.159434	13.774
0.167767	13.774
0.1761	17.3227
0.184434	21.2437
0.192767	19.7154
0.201101	11.6155
0.209434	26.145
0.217768	6.84605
0.226101	23.231
0.234434	38.0252
0.242768	45.5602
0.251101	23.996
0.259435	14.9399
0.267768	32.0078
0.276102	0
0.284435	3.20081
0.292768	6.19546
0.301102	24.7814
0.309435	0
0.317769	27.8796
0.326102	18.2879
0.334436	0
0.342769	27.4319
0.351103	22.7799
0.359436	24.5823
0.367769	8.44979
0.376103	11.4429
0.384436	13.2497
0.39277	9.29304
0.401103	33.2813
0.409437	10.2883
0.417771	17.7128
0.426104	11.7906
0.434437	19.1192
0.442771	2.61059
0.451104	29.5921
0.459438	20.0694
0.467772	37.7293
0.476105	11.2664
0.484439	0
0.492772	42.249
0.501106	38.8289
0.509439	27.5124
0.517772	11.6251
0.526106	22.1547
0.534439	21.1999
0.542773	17.5965
0.551106	11.7904
0.55944	14.1487
0.567773	0
0.576107	25.9393
0.58444	32.9481
0.592774	19.7722
0.601107	39.5921
0.609441	12.6723
0.617774	42.4469
0.626108	0
0.634441	11.7904
0.642775	29.5677
0.651108	21.47
0.659442	14.7695
0.667775	10.5597
0.676109	29.8051
0.684442	5.06894
0.692776	4.71617
0.701109	27.0779
0.709443	28.4134
0.717776	18.2658
0.72611	43.5613
0.734443	5.29988
0.742777	24.53
0.75111	0
0.759443	6.6899
0.767777	18.8647
0.776111	12.0187
0.784444	2.16977
0.792777	11.8631
0.801111	14.0218
0.809444	43.3961
0.817778	15.8997
0.826111	4.00617
0.834445	28.2932
0.842778	18.6008
0.851112	18.3416
0.859445	23.4953
0.867779	52.2118
0.876112	39.5443
0.884446	1.97725
0.892779	31.229
0.901112	44.3094
0.909446	44.9577
0.917779	38.5374
0.926113	19.0246
0.934446	2.1996
0.94278	0
0.951113	39.5921
0.959447	19.1354
0.96778	37.5671
0.976114	25.9693
0.984447	23.9189
0.992781	16.8958
1.00111	17.1247
1.00945	0
1.01778	14.9843
1.02611	29.9687
1.03445	10.7217
1.04278	37.5665
1.05111	6.87811
1.05945	0
1.06778	16.0489
1.07611	16.9066
1.08445	28.4134
1.09278	13.566
1.10112	20.6633
1.10945	23.4218
1.11778	4.39919
1.12612	14.0221
1.13445	16.0252
1.14278	26.7596
1.15112	22.3943
1.15945	1.87851
1.16778	5.1059
1.17612	19.5181
1.18445	11.5614
1.19278	12.6719
1.20112	22.9234
1.20945	20.1505
1.21778	5.4276
1.22612	7.06049
1.23445	22.8299
1.24278	26.7345
1.25112	32.4585
1.25945	3.20798
1.26778	31.7082
1.27612	41.1294
1.28445	30.4424
1.29278	1.70197
1.30112	2.00312
1.30945	11.7715
1.31778	9.15931
1.32612	3.57392
1.33445	1.78696
1.34279	1.8092
1.35112	14.1207
1.35945	19.7053
1.36779	3.0631
1.37612	0
1.38445	6.1264
1.39279	16.8169
1.40112	18.949
1.40945	10.363
1.41779	13.1494
1.42612	35.2872
1.43445	8.68635
1.44279	20.6716
1.45112	13.2938
1.45945	9.40293
1.46779	6.19685
1.47612	5.98877
1.48445	9.73754
1.49279	11.2059
1.50112	10.363
1.50945	13.6281
1.51779	21.3482
1.52612	3.53025
1.53446	12.8317
1.54279	9.62394
1.55112	1.72266
1.55946	22.1958
1.56779	21.9589
1.57612	6.70744
1.58446	34.0826
1.59279	1.72261
1.60112	14.1044
1.60946	24.7878
1.61779	21.0124
1.62612	10.396
1.63446	30.0685
1.64279	8.21069
1.65112	24.2274
1.65946	1.37062
1.66779	4.49158
1.67612	9.91295
1.68446	16.229
1.69279	27.9965
1.70112	10.1807
1.70946	9.69899
1.71779	15.0768
1.72613	4.70146
1.73446	29.2004
1.74279	8.63639
1.75113	7.40262
1.75946	10.5062
1.76779	8.04879
1.77613	12.6064
1.78446	1.22124
1.79279	7.08068
1.80113	1.28592
1.80946	22.4115
1.81779	13.7842
1.82613	21.634
1.83446	12.7259
1.84279	6.89877
1.85113	31.1866
1.85946	20.4957
1.86779	11.7292
1.87613	1.31327
1.88446	1.16127
1.89279	7.96374
1.90113	0
1.90946	7.96361
1.91779	10.5062
1.92613	3.66367
1.93446	10.1807
1.9428	14.6562
1.95113	12.2808
1.95946	25.1894
1.9678	1.37062
1.97613	25.4514
1.98446	3.34925
1.9928	3.70131
2.00113	12.648
2.00946	20.7832
2.0178	13.4149
2.02613	12.4651
2.03446	2.41774
2.0428	8.54842
2.05113	9.09649
2.05946	15.9393
2.0678	6.76428
2.07613	9.67094
2.08446	1.04398
2.0928	16.7538
2.10113	16.7541
2.10946	6.26401
2.1178	3.81777
2.12613	1.01508
2.13447	16.3728
2.1428	26.4453
2.15113	14.0799
2.15947	1.00572
2.1678	14.2113
2.17613	21.8465
2.18447	18.318
2.1928	23.9152
2.20113	4.84757
2.20947	14.6158
2.2178	8.84505
2.22613	6.78659
2.23447	10.6624
2.2428	19.6863
2.25113	21.1365
2.25947	9.85486
2.2678	19.5156
2.27613	12.5276
2.28447	1.00571
2.2928	14.1934
2.30113	11.3341
2.30947	13.9505
2.3178	15.7979
2.32613	13.8308
2.33447	19.7119
2.3428	17.0232
2.35114	17.7727
2.35947	9.92977
2.3678	0
2.37614	6.31905
2.38447	5.05552
2.3928	7.61697
2.40114	2.70816
2.40947	12.05
2.4178	14.2108
2.42614	0
2.43447	22.3317
2.4428	11.9576
2.45114	1.82137
2.45947	0.978364
2.4678	16.2487
2.47614	5.84858
2.48447	6.72525
2.4928	15.9673
2.50114	3.28628
2.50947	1.83748
2.5178	14.5445
2.52614	3.94146
2.53447	0
2.5428	14.9773
2.55114	4.33077
2.55947	0.828496
2.5678	2.86459
2.57614	18.4311
2.58447	12.9661
2.59281	1.4212
2.60114	12.7465
2.60947	20.0335
2.61781	8.33169
2.62614	1.45497
2.63447	12.3078
2.64281	20.2224
2.65114	23.1979
2.65947	2.69376
2.66781	4.00677
2.67614	4.89765
2.68447	3.02785
2.69281	13.5714
2.70114	1.29731
2.70947	11.0242
2.71781	1.46649
2.72614	4.07141
2.73447	7.69248
2.74281	6.29798
2.75114	11.3696
2.75947	1.4212
2.76781	6.99675
2.77614	1.3168
2.78448	6.89012
2.79281	4.89401
2.80114	5.13254
2.80948	15.4524
2.81781	7.95263
2.82614	13.5012
2.83448	0
2.84281	17.0547
2.85114	5.31246
2.85948	9.28717
2.86781	1.9605
2.87614	5.83779
2.88448	4.89401
2.89281	3.44506
2.90114	8.24764
2.90948	11.8788
2.91781	1.10868
2.92614	0
2.93448	1.10868
2.94281	13.9693
2.95114	0.653501
2.95948	6.63319
2.96781	0.603017
2.97614	11.3757
2.98448	5.28616
2.99281	1.6745
3.00115	6.21765
3.00948	11.8384
3.01781	1.82208
3.02615	3.15058
3.03448	2.32798
3.04281	5.39416
3.05115	5.4308
3.05948	1.00927
3.06781	0.53578
3.07615	10.0272
3.08448	5.17155
3.09281	1.40152
3.10115	1.38403
3.10948	11.4619
3.11781	13.0341
3.12615	2.14312
3.13448	15.8585
3.14281	1.76702
3.15115	2.05886
3.15948	10.867
3.16781	2.20881
3.17615	3.27032
3.18448	2.30672
3.19281	12.5389
3.20115	7.1003
3.20948	9.91568
3.21782	28.778
3.22615	11.0124
3.23448	4.79556
3.24282	0.299434
3.25115	7.57929
3.25948	2.62448
3.26782	2.94956
3.27615	3.85428
3.28448	3.57897
3.29282	3.5218
3.30115	8.17661
3.30948	3.07625
3.31782	2.47771
3.32615	4.81465
3.33448	3.61148
3.34282	7.08698
3.35115	2.9283
3.35948	2.68757
3.36782	2.51413
3.37615	0.561439
3.38448	8.02265
3.39282	2.93739
3.40115	9.40363
3.40949	0.871715
3.41782	0.515112
3.42615	1.43854
3.43449	9.56197
3.44282	0.480756
3.45115	0.249318
3.45949	6.27809
3.46782	5.92393
3.47615	6.65523
3.48449	0.500941
3.49282	2.10958
3.50115	1.55991
3.50949	4.34161
3.51782	9.41745
3.52615	2.94897
3.53449	0.256354
3.54282	0.455687
3.55115	8.12724
3.55949	2.63697
3.56782	0
3.57615	1.31846
3.58449	0.259985
3.59282	6.0362
3.60115	7.25353
3.60949	5.01256
3.61782	3.10514
3.62616	0.432529
3.63449	9.48527
3.64282	10.7169
3.65116	0.425201
3.65949	6.57279
3.66782	0.714655
3.67616	2.49318
3.68449	1.49591
3.69282	6.79189
3.70116	7.92087
3.70949	2.48732
3.71782	2.78297
3.72616	6.32583
3.73449	4.50316
3.74282	2.64416
3.75116	0.428834
3.75949	1.19109
3.76782	8.8165
3.77616	4.97102
3.78449	2.57383
3.79282	3.33034
3.80116	5.23517
3.80949	2.77065
3.81782	0.91947
3.82616	9.75427
3.83449	3.0668
3.84282	5.08078
3.85116	2.96379
3.85949	0.798632
3.86783	1.04075
3.87616	1.56484
3.88449	4.30679
3.89283	37.1974
3.90116	8.4005
3.90949	11.9685
3.91783	31.5534
3.92616	21.3832

## Sheet: Design 2
Time(h)	WTR (g/m2/day)
0.00110746	2178.3
0.00944089	1149.36
0.0177744	12.0418
0.0261079	37.8181
0.0344415	13.8606
0.0427749	39.6331
0.0511084	36.1254
0.0594419	23.0293
0.0677754	26.4221
0.0761089	0
0.0844422	13.2112
0.0927756	26.422
0.101109	24.0836
0.109443	36.1255
0.117776	10.5589
0.12611	11.5147
0.134443	22.0429
0.142777	42.2365
0.15111	9.33422
0.159443	10.1252
0.167777	0
0.17611	20.2504
0.184444	38.8699
0.192778	51.7934
0.201111	15.4383
0.209444	80.0665
0.217778	66.3839
0.226111	26.8303
0.234445	38.1743
0.242779	17.0841
0.251112	76.8785
0.259446	163.183
0.267779	58.2985
0.276113	10.1379
0.284446	8.25337
0.29278	3.43905
0.301113	9.04403
0.309447	2.05643
0.31778	6.59857
0.326114	3.34489
0.334448	3.16792
0.342781	0
0.351115	8.44792
0.359448	0
0.367781	1.05601
0.376115	7.80726
0.384448	0.951229
0.392782	0.96345
0.401115	0.96345
0.409449	0.951245
0.417782	7.60996
0.426115	6.02923
0.434449	6.1028
0.442783	0
0.451116	0
0.459449	4.6962
0.467783	0
0.476116	0.93924
0.48445	0.93924
0.492783	2.78243
0.501117	0
0.50945	5.56476
0.517784	0.840833
0.526117	6.41162
0.534451	0
0.542784	0
0.551117	5.49559
0.559451	0.850997
0.567784	5.4276
0.576118	1.83183
0.584451	0.882561
0.592785	1.80923
0.601118	5.4276
0.609452	5.88573
0.617785	10.801
0.626119	7.90887
0.634452	9.15946
0.642786	16.9576
0.651119	2.22997
0.659452	6.97532
0.667786	4.85285
0.676119	1.23082
0.684453	41.8573
0.692786	75.0553
0.70112	10.4228
0.709453	31.6957
0.717786	18.9474
0.72612	2.82683
0.734453	5.29919
0.742787	8.86514
0.75112	14.1341
0.759454	10.5984
0.767787	10.3768
0.776121	5.77965
0.784454	2.70677
0.792788	0
0.801121	10.8271
0.809455	0
0.817788	10.8271
0.826122	8.86514
0.834455	11.5593
0.842789	8.12032
0.851122	8.12032
0.859456	8.66961
0.867789	2.88987
0.876123	0
0.884456	2.88992
0.892789	0
0.901123	11.5593
0.909457	10.5984
0.91779	0
0.926123	10.5986
0.934457	0
0.94279	0
0.951124	0
0.959457	10.5984
0.967791	0
0.976124	0
0.984457	10.5986
0.992791	5.77974
1.00112	2.76578
1.00946	2.82678
1.01779	0
1.02612	5.65366
1.03446	10.8271
1.04279	5.18851
1.05113	5.65366
1.05946	12.4424
1.06779	2.5405
1.07613	0
1.08446	0
1.09279	5.08117
1.10113	10.5984
1.10946	2.76582
1.11779	2.70677
1.12613	0
1.13446	8.12032
1.14279	0
1.15113	10.8271
1.15946	12.1906
1.16779	0
1.17613	2.43805
1.18446	7.46557
1.19279	0
1.20113	9.95393
1.20946	7.1675
1.21779	2.6496
1.22613	9.75235
1.23446	7.31438
1.2428	2.59421
1.25113	0
1.25946	2.59421
1.2678	19.505
1.27613	2.20751
1.28446	2.38917
1.2928	0
1.30113	9.55667
1.30946	2.43813
1.3178	14.6285
1.32613	12.992
1.33446	10.8267
1.3428	11.9456
1.35113	2.38917
1.35946	14.0502
1.3678	10.6218
1.37613	2.12439
1.38446	10.8267
1.3928	2.34167
1.40113	2.12435
1.40946	0
1.4178	0
1.42613	6.88694
1.43446	0
1.4428	0
1.45113	11.2546
1.45947	8.33809
1.4678	8.33809
1.47613	6.7529
1.48447	13.245
1.4928	2.00812
1.50113	10.8265
1.50947	2.20751
1.5178	11.0377
1.52613	12.0489
1.53447	3.94307
1.5428	5.80773
1.55113	12.5071
1.55947	6.49599
1.5678	9.85769
1.57613	0
1.58447	7.88602
1.5928	10.6218
1.60113	4.33073
1.60947	12.2748
1.6178	1.93588
1.62614	0
1.63447	5.80773
1.6428	9.50605
1.65114	8.4974
1.65947	8.18322
1.6678	5.91451
1.67614	3.87176
1.68447	4.09154
1.6928	3.73499
1.70114	12.7463
1.70947	10.4226
1.7178	7.74364
1.72614	1.93591
1.73447	1.90124
1.7428	1.90124
1.75114	1.86749
1.75947	7.46998
1.7678	12.0487
1.77614	8.33809
1.78447	1.86753
1.7928	0
1.80114	9.33747
1.80947	7.46998
1.81781	8.03263
1.82614	0
1.83447	6.02447
1.84281	11.4076
1.85114	3.60528
1.85947	7.33843
1.86781	7.74364
1.87614	1.97154
1.88447	1.9715
1.89281	11.6155
1.90114	1.77148
1.90947	0
1.91781	10.6289
1.92614	8.55759
1.93447	0
1.94281	6.84596
1.95114	0
1.95947	3.42304
1.96781	0
1.97614	1.71152
1.98447	5.31434
1.99281	3.60522
2.00114	3.42304
2.00948	5.22333
2.01781	1.80261
2.02614	6.84607
2.03448	1.68268
2.04281	8.41324
2.05114	1.83461
2.05948	11.5819
2.06781	1.62713
2.07614	1.68265
2.08448	4.96367
2.09281	7.08602
2.10114	7.0859
2.10948	0
2.11781	1.77148
2.12614	1.62711
2.13448	0
2.14281	1.62713
2.15115	8.85752
2.15948	10.629
2.16781	9.60249
2.17615	4.80117
2.18448	8.41324
2.19281	1.74111
2.20115	9.9275
2.20948	1.5743
2.21781	0
2.22615	1.5743
2.23448	1.60039
2.24281	3.20078
2.25115	0
2.25948	8.00208
2.26781	5.04803
2.27615	9.14397
2.28448	0
2.29281	6.09608
2.30115	8.13567
2.30948	8.27278
2.31781	1.49974
2.32615	8.13553
2.33448	0
2.34281	9.76297
2.35115	8.85638
2.35948	0
2.36782	2.95208
2.37615	3.04799
2.38448	6.09608
2.39282	3.25432
2.40115	3.1486
2.40948	0
2.41782	11.0201
2.42615	1.4083
2.43448	11.2027
2.44282	7.87149
2.45115	1.47606
2.45948	3.09763
2.46782	9.14397
2.47615	8.44979
2.48448	0
2.49282	7.04149
2.50115	1.49977
2.50948	10.0125
2.51782	0
2.52615	2.86072
2.53448	0
2.54282	1.43034
2.55115	0
2.55949	5.72144
2.56782	0
2.57615	2.86072
2.58449	5.63329
2.59282	2.69019
2.60115	1.45294
2.60949	2.64999
2.61782	2.8166
2.62615	0
2.63449	8.44993
2.64282	1.4083
2.65115	7.1518
2.65949	2.61063
2.66782	1.38677
2.67615	0
2.68449	0
2.69282	3.85816
2.70115	2.6499
2.70949	2.49761
2.71782	8.19409
2.72615	0
2.73449	0
2.74282	1.36568
2.75115	8.07057
2.75949	4.99522
2.76782	6.33607
2.77616	4.03529
2.78449	1.32497
2.79282	0
2.80116	0
2.80949	7.94996
2.81782	1.21319
2.82616	0
2.83449	0
2.84282	5.22127
2.85116	9.00238
2.85949	0
2.86782	0
2.87616	0
2.88449	1.28605
2.89282	8.13773
2.90116	6.9752
2.90949	7.60341
2.91782	1.26723
2.92616	2.49765
2.93449	7.38489
2.94282	4.58548
2.95116	4.65013
2.95949	1.21319
2.96782	0
2.97616	1.21317
2.98449	5.65252
2.99283	4.52202
3.00116	1.19594
3.00949	1.14637
3.01783	2.42638
3.02616	1.17904
3.03449	2.39189
3.04283	9.70553
3.05116	2.14055
3.05949	5.89521
3.06783	5.73175
3.07616	5.4989
3.08449	4.28117
3.09283	5.81267
3.10116	1.14635
3.10949	0
3.11783	0
3.12616	9.17081
3.13449	1.02823
3.14283	0
3.15116	8.22588
3.1595	0
3.16783	5.14117
3.17616	4.33947
3.1845	1.08489
3.19283	1.09978
3.20116	0
3.2095	1.09978
3.21783	1.08489
3.22616	0
3.2345	5.42443
3.24283	7.29382
3.25116	1.97722
3.2595	7.49204
3.26783	1.0849
3.27616	2.11198
3.2845	5.27995
3.29283	0.988608
3.30116	3.12587
3.3095	1.02823
3.31783	0
3.32616	1.02825
3.3345	8.33579
3.34283	2.78243
3.35116	8.0126
3.3595	0
3.36783	1.00154
3.37617	1.01476
3.3845	2.02953
3.39283	4.94296
3.40117	1.90246
3.4095	5.07391
3.41783	1.01476
3.42617	5.00779
3.4345	0.951229
3.44283	1.01475
3.45117	3.8538
3.4595	0.963466
3.46783	0
3.47617	0.96345
3.4845	4.81717
3.49283	0.904601
3.50117	3.80498
3.5095	5.16799
3.51783	3.53025
3.52617	5.42751
3.5345	2.85364
3.54283	0.93924
3.55117	8.45316
3.5595	2.5225
3.56784	4.523
3.57617	0
3.5845	0.904616
3.59284	2.64768
3.60117	1.74369
3.6095	1.72264
3.61784	3.40393
3.62617	2.46321
3.6345	0.821069
3.64284	3.32345
3.65117	2.35073
3.6595	4.81197
3.66784	3.65989
3.67617	3.02847
3.6845	0
3.69284	6.05705
3.70117	5.60286
3.7095	2.77105
3.71784	2.92791
3.72617	2.17162
3.7345	0.708068
3.74284	0.715906
3.75117	3.50179
3.7595	3.3899
3.76784	4.64544
3.77617	16.3728
3.78451	13.3197
3.79284	9.29446
3.80117	7.77954
3.80951	0
3.81784	2.59322
3.82617	8.34515
3.83451	7.27473
3.84284	7.12497
3.85117	10.5515
3.85951	7.45039
3.86784	2.55662
3.87617	6.72427
3.88451	3.66449
3.89284	4.47223
3.90117	4.02434
3.90951	5.52246
3.91784	37.6273
3.92617	16.7504
3.93451	1.75002
3.94284	0.518439
3.95117	16.6185
3.95951	0.98229
3.96784	7.02564
3.97618	0.343137
3.98451	6.61021
3.99284	6.52996
4.00118	12.4202
4.00951	10.0006

## Sheet: Design 3
Time(h)	WTR (g/m2/day)
0.00107408	0
0.00940767	9.81725
0.0177411	849.535
0.0260747	0
0.0344083	1699.08
0.0427416	849.54
0.0510752	38.3911
0.0594087	0
0.0677421	115.174
0.0760756	0
0.084409	76.7838
0.0927423	2548.65
0.101076	0
0.109409	849.535
0.117743	18.9019
0.126076	18.9019
0.13441	5.51783
0.142743	5.51785
0.151076	5.17926
0.15941	0
0.167743	10.3585
0.176077	2.99544
0.18441	37.8037
0.192744	16.5537
0.201077	0
0.209411	11.0358
0.217744	16.5537
0.226077	0
0.234411	0
0.242745	0
0.251078	16.5533
0.259412	0
0.267745	5.51779
0.276079	0
0.284412	0
0.292746	7.7689
0.301079	1.94967
0.309413	1.9497
0.317746	2.58968
0.326079	0
0.334413	2.58963
0.342746	5.17927
0.35108	0.974851
0.359413	2.99541
0.367747	0.507142
0.37608	2.9246
0.384414	2.99546
0.392747	5.17927
0.401081	2.73876
0.409414	1.01427
0.417748	1.49773
0.426081	2.7388
0.434414	0
0.442748	0.684689
0.451081	0.507142
0.459415	0.507134
0.467749	0
0.476082	0.507151
0.484415	0.507151
0.492749	0.390663
0.501082	0
0.509416	0
0.517749	0.684689
0.526083	0.930445
0.534416	0.620297
0.54275	1.01428
0.551083	0
0.559417	1.01428
0.56775	0
0.576084	0.507134
0.584417	1.17199
0.592751	0.504374
0.601084	2.05407
0.609418	1.52143
0.617751	0.930445
0.626085	0.252183
0.634418	1.00875
0.642751	1.36938
0.651085	1.17199
0.659418	0.620297
0.667752	0.252183
0.676085	0.252187
0.684419	0.930445
0.692752	1.01427
0.701086	1.01428
0.709419	0.620297
0.717753	0.930445
0.726086	0
0.734419	0.310154
0.742753	1.52143
0.751086	2.05403
0.75942	1.00873
0.767753	0.252183
0.776087	0
0.784421	0.252183
0.792754	0.252187
0.801087	0
0.809421	0.252179
0.817754	0
0.826088	0
0.834421	0.390657
0.842755	0.310143
0.851089	0.310143
0.859422	0.390663
0.867756	0.504374
0.876089	0
0.884423	0.504358
0.892756	0
0.901089	0.504374
0.909423	0
0.917756	0.504358
0.92609	0.781327
0.934423	0
0.942757	0.390663
0.95109	0.507142
0.959424	0.930445
0.967757	0.252183
0.976091	0.252183
0.984424	0.310143
0.992758	0
1.00109	0.620297
1.00942	0.507142
1.01776	1.00873
1.02609	0.6272
1.03443	2.02853
1.04276	1.52143
1.05109	0
1.05943	1.01427
1.06776	1.56263
1.07609	0.41814
1.08443	0.252183
1.09276	0.504358
1.10109	0.390663
1.10943	0.620297
1.11776	0.252183
1.12609	0.781327
1.13443	0.390663
1.14276	0.930461
1.15109	0
1.15943	0.930445
1.16776	0.781327
1.17609	0
1.18443	1.56265
1.19276	0.507142
1.2011	0.507134
1.20943	0.781327
1.21776	0.310148
1.2261	0.620287
1.23443	0.418133
1.24276	0.62721
1.2511	0.39067
1.25943	0.756549
1.26776	0
1.2761	0.252179
1.28443	0.252183
1.29276	0.41814
1.3011	1.17199
1.30943	0
1.31776	0
1.3261	0
1.33443	0.390663
1.34276	0.620307
1.3511	0.504366
1.35943	0.209067
1.36777	0.6272
1.3761	0
1.38443	0.41814
1.39277	0.756549
1.4011	0.390663
1.40943	0.418133
1.41777	0
1.4261	0.418147
1.43443	0.39067
1.44277	0
1.4511	0
1.45943	0.252183
1.46777	0
1.4761	0.252179
1.48443	0.504366
1.49277	0.390663
1.5011	0.20907
1.50943	1.24061
1.51777	0.507142
1.5261	0.756549
1.53443	0.252187
1.54277	0.310148
1.5511	0.20907
1.55944	1.17199
1.56777	0
1.5761	0
1.58444	1.17199
1.59277	0.209074
1.6011	0.310154
1.60944	0.252183
1.61777	0
1.6261	0.252183
1.63444	0.20907
1.64277	0.20907
1.6511	0.504366
1.65944	0.620297
1.66777	0.176137
1.6761	0.756562
1.68444	0.310148
1.69277	0.620297
1.7011	0.418147
1.70944	0
1.71777	0.41814
1.7261	0
1.73444	0.41814
1.74277	0.41814
1.7511	0.310148
1.75944	0.352274
1.76777	0
1.7761	0
1.78444	0
1.79277	0.176137
1.8011	0.756562
1.80944	0
1.81777	0.252183
1.82611	0.504358
1.83444	0.390657
1.84277	0.62721
1.85111	0
1.85944	0.62721
1.86777	0
1.87611	0.41814
1.88444	0.252179
1.89277	0
1.90111	0
1.90944	0.252183
1.91777	0.41814
1.92611	0.781314
1.93444	0.310143
1.94277	0.620297
1.95111	0.418147
1.95944	0.20907
1.96777	0.756536
1.97611	0.781327
1.98444	1.17201
1.99277	0.62721
2.00111	0.209067
2.00944	0.504366
2.01778	0.620307
2.02611	0.781327
2.03444	0.41814
2.04278	0
2.05111	0
2.05944	0
2.06778	0.20907
2.07611	0.20907
2.08444	0.756562
2.09278	0.781327
2.10111	1.17197
2.10944	0.6272
2.11778	0.20907
2.12611	0
2.13444	0.20907
2.14278	0.620297
2.15111	0.930445
2.15944	0
2.16778	0.310148
2.17611	0.41814
2.18445	0.209074
2.19278	0.504366
2.20111	0
2.20945	0.252183
2.21778	0.252187
2.22611	0.310154
2.23445	0.310148
2.24278	0.781314
2.25111	1.5214
2.25945	0.836267
2.26778	0
2.27611	0
2.28445	0
2.29278	0.62721
2.30111	0
2.30945	0.627221
2.31778	0.20907
2.32611	0.252183
2.33445	0
2.34278	0.756549
2.35111	0.310154
2.35945	0.41814
2.36778	0.209067
2.37611	0.504366
2.38445	0.310154
2.39278	0.310148
2.40111	0
2.40945	0.310148
2.41778	0.209074
2.42612	0.390663
2.43445	0
2.44278	0
2.45112	0
2.45945	0.781327
2.46778	1.17199
2.47612	0.418133
2.48445	0.756549
2.49278	0.781327
2.50112	0.390657
2.50945	0.620297
2.51778	0.252187
2.52612	0.390663
2.53445	0
2.54278	1.17201
2.55112	0.528412
2.55945	0.20907
2.56778	0
2.57612	0.41814
2.58445	0.310148
2.59278	0.504366
2.60112	0
2.60945	0.756549
2.61779	0.390657
2.62612	0.62721
2.63445	0.62721
2.64279	1.17197
2.65112	0.781327
2.65945	0.504366
2.66779	0.252183
2.67612	0
2.68445	0.504366
2.69279	0
2.70112	0
2.70945	0.310148
2.71779	0
2.72612	0.620297
2.73445	0.620297
2.74279	0
2.75112	0.310143
2.75945	0
2.76779	0.620297
2.77612	0
2.78445	0.620297
2.79279	0
2.80112	0.310154
2.80946	0.41814
2.81779	0.209067
2.82612	0.252179
2.83446	0.504366
2.84279	0.390663
2.85112	0.20907
2.85946	0.620297
2.86779	0.310143
2.87612	0.390663
2.88446	1.17201
2.89279	0.41814
2.90112	0.252179
2.90946	0.252183
2.91779	0.310148
2.92612	0.418133
2.93446	0.20907
2.94279	0.176137
2.95112	0.704549
2.95946	0.390663
2.96779	0.62721
2.97612	0
2.98446	0.62721
2.99279	0.390663
3.00113	0
3.00946	0
3.01779	0
3.02613	0.39067
3.03446	0.418147
3.04279	0.252183
3.05113	0.252179
3.05946	0.620297
3.06779	0.39067
3.07613	0.504366
3.08446	0.504366
3.09279	0.39067
3.10113	0.83628
3.10946	0.528403
3.11779	0.390663
3.12613	0
3.13446	0
3.14279	0.20907
3.15113	0.620287
3.15946	0.620297
3.16779	0.209074
3.17613	0
3.18446	0.20907
3.19279	0.930445
3.20113	0.781327
3.20946	0.83628
3.2178	0.352274
3.22613	0.310148
3.23446	0.627221
3.2428	0.35228
3.25113	0.930445
3.25946	0.620297
3.2678	0
3.27613	0.93043
3.28446	0.390663
3.2928	0.390663
3.30113	0.620297
3.30946	0.252183
3.3178	0.504358
3.32613	0.352274
3.33446	1.56265
3.3428	1.56263
3.35113	0.528412
3.35946	0.418147
3.3678	0.504366
3.37613	0.310148
3.38446	0.930445
3.3928	0
3.40113	0.620307
3.40946	0.252183
3.4178	0.504358
3.42613	0.390663
3.43447	0.62721
3.4428	0
3.45113	0.62721
3.45947	0.390663
3.4678	0
3.47613	0
3.48447	0.756536
3.4928	0.41814
3.50113	0.390663
3.50947	0
3.5178	0.390663
3.52613	0.20907
3.53447	0.620297
3.5428	0.310143
3.55113	0
3.55947	0.310154
3.5678	0.310148
3.57613	0.756549
3.58447	0.176137
3.5928	0.62721
3.60113	0
3.60947	0
3.6178	0.620297
3.62614	0.310148
3.63447	0.390663
3.6428	0.78134
3.65114	0.756549
3.65947	0.209067
3.6678	1.24059
3.67614	0
3.68447	0.930445
3.6928	0.504366
3.70114	0.62721
3.70947	1.52143
3.7178	0
3.72614	1.52143
3.73447	0.62721
3.7428	0
3.75114	0.209074
3.75947	0.310154
3.7678	0.504366
3.77614	0.418133
3.78447	0
3.7928	0.62721
3.80114	0.930461
3.80947	0
3.8178	0
3.82614	0.781314
3.83447	0.62721
3.84281	0.20907
3.85114	0
3.85947	0.209074
3.86781	0.930445
3.87614	0.781314
3.88447	0
3.89281	0.39067
3.90114	1.00875
3.90947	0
3.91781	0.504358
3.92614	0.252179
3.93447	0.20907
3.94281	0.209074
3.95114	0.504366
3.95947	0
3.96781	0
3.97614	0
3.98447	0.252187
3.99281	0.252183
4.00114	0.310143
4.00947	0.20907
4.01781	1.17199
4.02614	0.781327
4.03447	0.756562
4.04281	0.418147
4.05114	0.781327
4.05947	0.930445
4.06781	0.20907
4.07614	0.756536
4.08448	0.781327
4.09281	1.17199
4.10114	0
4.10948	0.39067
4.11781	0.52842
4.12614	0.627221
4.13448	0.310148
4.14281	0.176137
4.15114	0.390663
4.15948	0
4.16781	0.390663
4.17614	0.756549
4.18448	0
4.19281	0.252183
4.20114	0.252187
4.20948	0
4.21781	0.504358
4.22614	0.62721
4.23448	0
4.24281	0.209074
4.25114	0.781327
4.25948	0
4.26781	0.390663
4.27614	0.252183
4.28448	0.620297
4.29281	0.781314
4.30115	0.20907
4.30948	0.310154
4.31781	0.504366
4.32615	0.20907
4.33448	0.62721
4.34281	0.390657
4.35115	0.252179
4.35948	0.620297
4.36781	0.39067
4.37615	0.252183
4.38448	0.620297
4.39281	0
4.40115	0.620297
4.40948	0.252183
4.41781	0.252179
4.42615	0.620287
4.43448	0.781327
4.44281	0.627221
4.45115	0.41814
4.45948	0.930445
4.46781	0.78134
4.47615	0.62721
4.48448	0
4.49282	0.209067
4.50115	0.756549
4.50948	0.39067
4.51782	0.930461
4.52615	0.20907
4.53448	0.504358
4.54282	0.620297
4.55115	0
4.55948	0.310148
4.56782	0.310148
4.57615	0.390657
4.58448	1.56263
4.59282	0.176137
4.60115	0
4.60948	0
4.61782	1.24059
4.62615	0.39067
4.63448	0.756549
4.64282	0.20907
4.65115	0.310154
4.65948	0
4.66782	0
4.67615	0.504366
4.68449	0
4.69282	0
4.70115	0.20907
4.70949	0
4.71782	0.20907
4.72615	0
4.73449	0.20907
4.74282	0
4.75115	0.20907
4.75949	0.756549
4.76782	0.390663
4.77615	0.620297
4.78449	0
4.79282	0.310143
4.80115	0.310148
4.80949	0.252183
4.81782	0.504366
4.82615	0.352274
4.83449	1.17199
4.84282	0
4.85115	0.390663
4.85949	0.781327
4.86782	0.252183
4.87615	1.01428
4.88449	1.17197
4.89282	0.504358
4.90116	0
4.90949	0.504374
4.91782	0.390663
4.92616	0
4.93449	0.78134
4.94282	0
4.95116	0.781327
4.95949	0.310148
4.96782	0.310148
4.97616	0.252183
4.98449	0.252179
4.99282	0.20907
5.00116	0.41814
5.00949	0.930445
5.01782	0.39067
5.02616	0
5.03449	0.781314
5.04282	0
5.05116	0.390663
5.05949	0.620297
5.06782	0.252183
5.07616	0
5.08449	0.252183
5.09283	0.41814
5.10116	0.176137
5.10949	0.52842
5.11783	0.930445
5.12616	0.620297
5.13449	0.20907
5.14283	0.390663
5.15116	0
5.15949	1.17199
5.16783	0.620297
5.17616	0
5.18449	0.620297
5.19283	0.176137
5.20116	0.781327
5.20949	0.504366
5.21783	0
5.22616	0.252183
5.23449	0.310148
5.24283	0.310148
5.25116	0
5.2595	0.620307
5.26783	0
5.27616	0
5.2845	0.352274
5.29283	0.20907
5.30116	0.62721
5.3095	0.390663
5.31783	0.52842
5.32616	0.41814
5.3345	0.504358
5.34283	0.620287
5.35116	0.390663
5.3595	1.17201
5.36783	0.20907
5.37616	0.310143
5.3845	0.352274
5.39283	0.418147
5.40116	0.504366
5.4095	0.310143
5.41783	0.310143
5.42616	0
5.4345	0.620297
5.44283	0.252183
5.45116	0.781327
5.4595	0.781327
5.46783	0.504374
5.47617	0.252187
5.4845	0.20907
5.49283	0
5.50117	0.209074
5.5095	0.756549
5.51783	0.781327
5.52617	0.781327
5.5345	0.504358
5.54283	0.504358
5.55117	0
5.5595	1.00873
5.56783	0
5.57617	1.00872
5.5845	0
5.59283	0.252183
5.60117	0.310148
5.6095	0.310148
5.61783	0.781327
5.62617	0.62721
5.6345	0.41814
5.64283	0
5.65117	0
5.6595	0.620297
5.66784	0.310148
5.67617	0.252183
5.6845	0.39067
5.69284	0.20907
5.70117	0.620297
5.7095	0.930461
5.71784	0.352274
5.72617	0
5.7345	0
5.74284	0.62721
5.75117	0.620297
5.7595	0.620297
5.76784	0.20907
5.77617	0.252183
5.7845	0
5.79284	0.504366
5.80117	0.781327
5.8095	1.56265
5.81784	0.528403
5.82617	0.62721
5.8345	0
5.84284	0.41814
5.85117	0.20907
5.8595	0.176137
5.86784	0.756536
5.87617	0.620297
5.88451	0.176137
5.89284	0
5.90117	0.352274
5.90951	0.781327
5.91784	0.756549
5.92617	0.20907
5.93451	0.627221
5.94284	1.17199
5.95117	1.17199
5.95951	0.62721
5.96784	0.62721
5.97617	0.390663
5.98451	0.252183
5.99284	0.310148
6.00117	0.209067
6.00951	0
6.01784	0.209074
6.02617	0.620307
6.03451	0.620297
6.04284	0.41814
6.05117	0.209074
6.05951	0.252183
6.06784	0
6.07617	0.252183
6.08451	0.20907
6.09284	0
6.10118	0.209067
6.10951	0.252183
6.11784	0
6.12618	0
6.13451	0
6.14284	0.504366
6.15118	0.252183
6.15951	0.209074
6.16784	0.209074
6.17618	0.176137
6.18451	0.704549
6.19284	1.17199
6.20118	0.620297
6.20951	0.252187
6.21784	0.504374
6.22618	0.176137
6.23451	0.310143
6.24284	0
6.25118	0.930461
6.25951	1.17199
6.26784	0.176134
6.27618	0
6.28451	0
6.29284	0.620297
6.30118	0
6.30951	0.310143
6.31785	0.418133
6.32618	0.20907
6.33451	0.176137
6.34285	1.00872
6.35118	0.781327
6.35951	0.52842
6.36785	0.209074
6.37618	0
6.38451	0.41814
6.39285	0
6.40118	0.20907
6.40951	0.756549
6.41785	0.390663
6.42618	0.930445
6.43451	0
6.44285	0.620297
6.45118	0.930445
6.45951	0.35228
6.46785	0.209074
6.47618	0
6.48451	0.209067
6.49285	0
6.50118	0.41814
6.50952	0.528403
6.51785	1.56265
6.52618	0.390663
6.53452	0.93043
6.54285	0.20907
6.55118	1.00873
6.55952	0.507142
6.56785	0.62721
6.57618	0.252179
6.58452	0.252183
6.59285	0
6.60118	0
6.60952	0
6.61785	0
6.62618	0.209074
6.63452	0.620297
6.64285	0.310143
6.65118	0.504366
6.65952	0.418147
6.66785	1.17199
6.67619	0.390657
6.68452	0.930445
6.69285	0
6.70119	0.310148
6.70952	0.756536
6.71785	0.176137
6.72619	0.930445
6.73452	0.930445
6.74285	0.17614
6.75119	0
6.75952	0.176137
6.76785	0.310154
6.77619	0.20907
6.78452	0
6.79285	0.418133
6.80119	0
6.80952	0
6.81785	0.176134
6.82619	0.252183
6.83452	0.20907
6.84285	0.20907
6.85119	0.756562
6.85952	0.390663
6.86785	0.930445
6.87619	0
6.88452	0.310148
6.89286	0.756549
6.90119	0
6.90952	0.756536
6.91786	0.620297
6.92619	0.176137
6.93452	0.252183
6.94286	0.209074
6.95119	0.62721
6.95952	0.390663
6.96786	0.35228
6.97619	0.504366
6.98452	0.504358
6.99286	0.352269
7.00119	0.390663
7.00952	0
7.01786	1.17197
7.02619	0
7.03452	0.781327
7.04286	0
7.05119	0
7.05952	0.504374
7.06786	0
7.07619	0.252183
7.08453	0.20907
7.09286	0.418133
7.10119	0.620297
7.10953	0.620297
7.11786	0.6272
7.12619	0.176134
7.13453	0
7.14286	0.17614
7.15119	0
7.15953	0.176137
7.16786	0.756549
7.17619	0.310154
7.18453	0
7.19286	0.310148
7.20119	0.756562
7.20953	0.176137
7.21786	0.93043
7.22619	0.620297
7.23453	0.20907
7.24286	0.504366
7.25119	0.310154
7.25953	0
7.26786	0.930445
7.27619	0.781314
7.28453	0.83628
7.29286	0
7.3012	0.41814
7.30953	0.252183
7.31786	0.176137
7.3262	0
7.33453	0.352274
7.34286	0.83628
7.3512	0.390663
7.35953	0.504366
7.36786	0.252183
7.3762	0.20907
7.38453	0.620297
7.39286	0
7.4012	0
7.40953	0
7.41786	0.310148
7.4262	0
7.43453	0
7.44286	0.252179
7.4512	0
7.45953	0.504366
7.46786	0
7.4762	0
7.48453	0.504366
7.49287	0
7.5012	0
7.50953	0
7.51787	0
7.5262	0.352269
7.53453	0.704537
7.54287	1.17199
7.5512	0.620297
7.55953	0.252179
7.56787	0
7.5762	0.252183
7.58453	0.620307
7.59287	0.390663
7.6012	0.781314
7.60954	0.504366
7.61787	0.252183
7.6262	0.310148
7.63454	0.310154
7.64287	0
7.6512	0.620297
7.65954	0
7.66787	0.310148
7.6762	0.418133
7.68454	0.20907
7.69287	0.504374
7.7012	0
7.70954	0
7.71787	0.310143
7.7262	0.620297
7.73454	0.41814
7.74287	0.209067
7.7512	0
7.75954	0
7.76787	0.176137
7.7762	0.504366
7.78454	0.252183
7.79287	0.620297
7.8012	0.781327
7.80954	0.62721
7.81787	0.41814
7.82621	0.930445
7.83454	0.390663
7.84287	1.17199
7.85121	0.20907
7.85954	0.930445
7.86787	0.781314
7.87621	0.62721
7.88454	0.20907
7.89287	0.176134
7.90121	0.704537
7.90954	1.17197
7.91787	0.620297
7.92621	0.252187
7.93454	0.390663
7.94287	0.209067
7.95121	0
7.95954	0.20907
7.96787	0
7.97621	0
7.98454	0.39067
7.99287	0.528412
8.00121	0
8.00954	0.17614
8.01788	0.756549
8.02621	0.310143
8.03454	0.620287
8.04288	0
8.05121	0.620307
8.05954	0.310154
8.06788	1.17199
8.07621	0.176137
8.08454	0.930445
8.09288	0
8.10121	0
8.10954	0.620297
8.11788	0.20907
8.12621	0.781327
8.13454	1.24059
8.14288	0
8.15121	0.310148
8.15954	0.20907
8.16788	0
8.17621	0.62721
8.18454	0
8.19288	0.209067
8.20121	0.504366
8.20955	0
8.21788	0.252183
8.22621	0.504366
8.23455	0.17614
8.24288	0.83628
8.25121	1.17197
8.25955	0.781327
8.26788	0.756549
8.27621	0
8.28455	0
8.29288	0
8.30121	0.252183
8.30955	0
8.31788	0
8.32621	0.17614
8.33455	0.930445
8.34288	0.930445
8.35121	0.176137
8.35955	1.00873
8.36788	0.39067
8.37621	0.310148
8.38455	0
8.39288	0
8.40122	0
8.40955	0.310148
8.41788	0
8.42622	0.620297
8.43455	0.252183
8.44288	0.252183
8.45122	0
8.45955	0.756536
8.46788	0.176137
8.47622	1.24061
8.48455	0
8.49288	0.310143
8.50122	0.310148
8.50955	0.756562
8.51788	0.352274
8.52622	0.352274
8.53455	0.756549
8.54288	0.310148
8.55122	0.620297
8.55955	0
8.56788	0.310148
8.57622	0.352274
8.58455	0.20907
8.59288	0.209074
8.60122	0.252183
8.60955	0.352274
8.61789	0.352274
8.62622	0.756549
8.63455	0.310154
8.64289	0.20907
8.65122	0
8.65955	0.62721
8.66789	0
8.67622	0.418147
8.68455	0.930445
8.69289	0.390657
8.70122	0
8.70955	0.78134
8.71789	1.17201
8.72622	0
8.73455	1.17199
8.74289	0.781327
8.75122	0.756549
8.75955	0.20907
8.76789	0.310148
8.77622	0
8.78455	1.24059
8.79289	0
8.80122	0.310148
8.80955	0.620297
8.81789	0.20907
8.82622	0.504366
8.83456	0.310148
8.84289	0.620297
8.85122	0.209067
8.85956	1.17199
8.86789	0
8.87622	0.390663
8.88456	0.93043
8.89289	0
8.90122	0.310148
8.90956	0.252183
8.91789	0.390663
8.92622	0.930445
8.93456	0.20907
8.94289	0.781327
8.95122	0.310148
8.95956	0.310143
8.96789	1.17199
8.97622	0
8.98456	0.781314
8.99289	0
9.00122	0.390663
9.00956	0.62721
9.01789	0
9.02623	0.209067
9.03456	0.504366
9.04289	0.620307
9.05123	0.390663
9.05956	0.390663
9.06789	0.620307
9.07623	0.504374
9.08456	0.41814
9.09289	0.352274
9.10123	1.24061
9.10956	0
9.11789	0.620287
9.12623	0.504366
9.13456	0.209074
9.14289	0.41814
9.15123	0.620297
9.15956	0.620307
9.16789	0.209074
9.17623	0.504366
9.18456	0.310148
9.19289	0.620297
9.20123	0
9.20956	0.620297
9.21789	0.93043
9.22623	0.176137
9.23456	0.504374
9.24289	0.252183
9.25123	0.41814
9.25956	0
9.2679	0.62721
9.27623	0
9.28456	0
9.2929	0
9.30123	0.41814
9.30956	0.209074
9.3179	0.504366
9.32623	0.310148
9.33456	0.310148
9.3429	0.252179
9.35123	0
9.35956	0.756562
9.3679	0.41814
9.37623	0.390663
9.38456	1.00873
9.3929	0.352269
9.40123	1.17197
9.40956	0.310148
9.4179	0
9.42623	0
9.43456	0.620297
9.4429	0.20907
9.45123	0.781327
9.45956	0.930445
9.4679	0.41814
9.47623	0.209067
9.48457	0.352269
9.4929	0.310143
9.50123	0.41814
9.50957	0.209074
9.5179	0.176137
9.52623	0.504366
9.53457	0
9.5429	0.504358
9.55123	0.352274
9.55957	0
9.5679	0.528412
9.57623	0.310148
9.58457	0.451243
9.5929	0.352274
9.60123	0
9.60957	0.176137
9.6179	0.252183
9.62623	0.418147
9.63457	0
9.6429	0.209067
9.65124	0.41814
9.65957	0.150414
9.6679	0.504366
9.67624	0.209074
9.68457	0.41814
9.6929	0.300824
9.70124	0.451236
9.70957	0.756549
9.7179	0.756549
9.72624	0.150412
9.73457	0.62721
9.7429	0.252187
9.75124	0.352274
9.75957	0.176137
9.7679	0.209074
9.77624	0.20907
9.78457	0.252183
9.7929	0.252183
9.80124	0.209067
9.80957	0.20907
9.8179	0
9.82624	0.20907
9.83457	0.418133
9.84291	0.620297
9.85124	0.620297
9.85957	0
9.86791	0
9.87624	0.62721
9.88457	0.352274
9.89291	0.310154
9.90124	0.209074
9.90957	0.252183
9.91791	0.352269
9.92624	0.352274
9.93457	0.756562
9.94291	0.620307
9.95124	0
9.95957	0.930445
9.96791	0.20907
9.97624	0.504358
9.98457	0.930445
9.99291	0.300829
10.0012	0.62721
10.0096	0.252187
10.0179	0.352274
10.0262	0
10.0346	0.52842
10.0429	0.930445
10.0512	0.310143
10.0596	0.252179
10.0679	0.504366
10.0762	0.528412
10.0846	0.150414
10.0929	0.150417
10.1012	0.528412
10.1096	0.504358
10.1179	0
10.1262	0.756549
10.1346	0.451243
10.1429	0.601658
10.1512	0
10.1596	0.150417
10.1679	0.756549
10.1762	0.504366
10.1846	0
10.1929	0.756562
10.2012	0
10.2096	0.252183
10.2179	0.756549
10.2262	0.150412
10.2346	0
10.2429	0.150417
10.2512	0.352274
10.2596	0.20907
10.2679	0.150417
10.2762	0
10.2846	0.150414
10.2929	0.20907
10.3012	0
10.3096	0.20907
10.3179	0.150414
10.3262	0
10.3346	0.451243
10.3429	0.300834
10.3512	0.41814
10.3596	0.209067
10.3679	0.252183
10.3762	0
10.3846	0.504366
10.3929	0.176137
10.4012	0.930445
10.4096	0
10.4179	0.930445
10.4262	0
10.4346	0.620297
10.4429	0.756549
10.4512	0.352274
10.4596	0.35228
10.4679	0.504366
10.4762	0
10.4846	0
10.4929	0.252183
10.5012	0.930445
10.5096	0.150417
10.5179	0.756562
10.5262	0.252183
10.5346	0
10.5429	0
10.5512	0
10.5596	0.252183
10.5679	0.252183
10.5762	0
10.5846	0.504358
10.5929	0.6272
10.6013	0
10.6096	0.209074
10.6179	0.352274
10.6263	0.620297
10.6346	0.504366
10.6429	0.209067
10.6513	0.310143
10.6596	0.756549
10.6679	0.52842
10.6763	0.150417
10.6846	0.451243
10.6929	0.504366
10.7013	0.62721
10.7096	0.300824
10.7179	0.150414
10.7263	0.704561
10.7346	0
10.7429	0.704549
10.7513	0
10.7596	0
10.7679	0.150417
10.7763	0.627221
10.7846	0.252183
10.7929	0.756549
10.8013	0.150414
10.8096	0
10.8179	0.300829
10.8263	0
10.8346	0.300824
10.8429	0
10.8513	0
10.8596	0
10.8679	0.150417
10.8763	0
10.8846	0
10.8929	0
10.9013	0
10.9096	0.504358
10.9179	0.41814
10.9263	0.17614
10.9346	0.176137
10.9429	0.20907
10.9513	0
10.9596	0.20907
10.9679	0.352274
10.9763	0.150414
10.9846	0.418133
10.9929	0.20907
11.0013	0.504366
11.0096	0.150414
11.0179	0.41814
11.0263	0.20907
11.0346	0
11.0429	0.20907
11.0513	0.300834
11.0596	0.150414
11.0679	0.259882
11.0763	0
11.0846	0
11.0929	0.209074
11.1013	0.300834
11.1096	0.451243
11.1179	0
11.1263	0.451236
11.1346	0
11.1429	0.300829
11.1513	0
11.1596	0.150414
11.1679	0.504366
11.1763	0
11.1846	0.252183
11.1929	0.176137
11.2013	0.418147
11.2096	0
11.2179	0.83628
11.2263	0.252183
11.2346	0
11.2429	0
11.2513	0.528412
11.2596	0
11.2679	0.528403
11.2763	0
11.2846	0.176137
11.2929	0.41814
11.3013	0.252183
11.3096	0.352269
11.3179	0.176134
11.3263	0
11.3346	0.528412
11.3429	0.259886
11.3513	0.504374
11.3596	0.352274
11.3679	0.352269
11.3763	0
11.3846	0.176137
11.3929	0.209067
11.4013	0.300829
11.4096	0.300829
11.4179	0.20907
11.4263	0.352274
11.4346	0.300829
11.4429	0.389829
11.4513	0.756549
11.4596	0.418133
11.4679	0.176137
11.4763	0.176137
11.4846	0.150412
11.4929	0
11.5013	0.150414
11.5096	0
11.5179	0.150414
11.5263	0.150414
11.5346	0.352274
11.5429	0.41814
11.5513	0.259886
11.5596	0.601658
11.5679	0
11.5763	0.601658
11.5846	0.129939
11.5929	0
11.6013	0.519764
11.6096	0.252183
11.6179	0.300829
11.6263	0.352274
11.6346	0.20907
11.6429	0.418147
11.6513	0
11.6596	0.418133
11.6679	0.20907
11.6763	0.352274
11.6846	0.150414
11.6929	0.418147
11.7013	0.20907
11.7096	0.252179
11.7179	0.528403
11.7263	0.150412
11.7346	0.418133
11.7429	0
11.7513	0.20907
11.7596	0.352269
11.7679	0.150412
11.7763	0.209067
11.7846	0.176137
11.7929	0.252183
11.8013	0.150414
11.8096	0.41814
11.8179	0
11.8263	0.41814
11.8346	0
11.8429	0.41814
11.8513	0
11.8596	0.41814
11.8679	0.300829
11.8763	0.451236
11.8846	0.504366
11.8929	0.62721
11.9013	0.150414
11.9096	0.17614
11.9179	0.352274
11.9263	0.259882
11.9346	0.756549
11.9429	0.209067
11.9513	0
11.9596	0.41814
11.9679	0.451243
11.9763	0.259882
11.9846	0.209067
11.9929	0.150412
12.0013	0.176137
12.0096	0.176137
12.0179	0
12.0263	0.528412
12.0346	0.129941
12.0429	0.62721
12.0513	0
12.0596	0.418147
12.0679	0.150414
12.0763	0.352274
12.0846	0.20907
12.0929	0
12.1013	0.209074
12.1096	0.129941
12.1179	0
12.1263	0.129943
12.1346	0.209074
12.1429	0.150417
12.1513	0
12.1596	0.150414
12.1679	0
12.1763	0.300824
12.1846	0.150412
12.1929	0.176137
12.2013	0.259882
12.2096	0.129941
12.2179	0.150414
12.2263	0.150414
12.2346	0.259886
12.2429	0.20907
12.2513	0.451243
12.2596	0.259882
12.2679	0
12.2763	0.389829
12.2846	0.389823
12.2929	0.20907
12.3013	0.300834
12.3096	0.300829
12.3179	0.41814
12.3263	0.418147
12.3346	0.300834
12.3429	0.150414
12.3513	0.129939
12.3596	0.704549
12.3679	0.504374
12.3763	0.519764
12.3846	0
12.3929	0.389823
12.4013	0.62721
12.4096	0.209067
12.4179	0
12.4263	0
12.4346	0.352274
12.4429	0.300829
12.4513	0.129941
12.4596	0.259882
12.4679	0.352274
12.4763	0.176137
12.4846	0.418133
12.4929	0.259882
12.5013	0.300834
12.5096	0.352274
12.518	0.41814
12.5263	0.389823
12.5346	0
12.543	0.389823
12.5513	0.62721
12.5596	0.20907
12.568	0.528412
12.5763	0.129939
12.5846	0.451243
12.593	0.41814
12.6013	0
12.6096	0
12.618	0.62721
12.6263	0.129939
12.6346	0.528412
12.643	0.20907
12.6513	0.300829
12.6596	0.300829
12.668	0.41814
12.6763	0
12.6846	0.41814
12.693	0
12.7013	0.418147
12.7096	0.62721
12.718	0.129939
12.7263	0
12.7346	0.129939
12.743	0.41814
12.7513	0.52842
12.7596	0
12.768	0.176134
12.7763	0.451243
12.7846	0.11338
12.793	0.519764
12.8013	0.20907
12.8096	0
12.818	0
12.8263	0.451251
12.8346	0
12.843	0.150414
12.8513	0
12.8596	0.300829
12.868	0.300824
12.8763	0.20907
12.8846	0
12.893	0.41814
12.9013	0.519764
12.9096	0.113378
12.918	0.451243
12.9263	0
12.9346	0.300824
12.943	0
12.9513	0.451251
12.9596	0.20907
12.968	0
12.9763	0
12.9846	0.528403
12.993	0.129941
13.0013	0.41814
13.0096	0
13.018	0
13.0263	0
13.0346	0.20907
13.043	0
13.0513	0.41814
13.0596	0.62721
13.068	0.389823
13.0763	0.129941
13.0846	0.300834
13.093	0.352274
13.1013	0
13.1096	0
13.118	0.22676
13.1263	0
13.1346	0.22676
13.143	0.704549
13.1513	0
13.1596	0.528412
13.168	0.259882
13.1763	0
13.1846	0.389823
13.193	0
13.2013	0
13.2096	0.418147
13.218	0.704549
13.2263	0.113378
13.2346	0.451236
13.243	0.352274
13.2513	0.20907
13.2596	0.62721
13.268	0.129941
13.2763	0
13.2846	0.259882
13.293	0.352274
13.3013	0
13.3096	0.176137
13.318	0.451243
13.3263	0.11338
13.3346	0
13.343	0.113382
13.3513	0.601668
13.3596	0.20907
13.368	0.389816
13.3763	0.129939
13.3846	0.34014
13.393	0.627221
13.4013	0
13.4096	0.62721
13.418	0.113382
13.4263	0.176137
13.4346	0
13.443	0.176137
13.4513	0.300829
13.4596	0.259878
13.468	0.226756
13.4763	0.176137
13.4846	0.129943
13.493	0.300829
13.5013	0.352274
13.5096	0.22676
13.518	0
13.5263	0.22676
13.5346	0.35228
13.543	0.150414
13.5513	0.150412
13.5596	0.129941
13.568	0.352274
13.5763	0.176137
13.5846	0.150417
13.593	0.300834
13.6013	0.20907
13.6096	0.519764
13.618	0.11338
13.6263	0.150414
13.6346	0.259886
13.643	0.418147
13.6513	0.52842
13.6596	0
13.668	0.352269
13.6763	0.352269
13.6846	0.129941
13.693	0.300829
13.7013	0.176137
13.7096	0.352274
13.718	0.389823
13.7263	0.11338
13.7346	0
13.743	0.22676
13.7513	0
13.7596	0
13.768	0
13.7763	0
13.7846	0.113378
13.793	0
13.8013	0.11338
13.8096	0.45352
13.818	0.62721
13.8263	0.704549
13.8346	0.22676
13.843	0.129943
13.8513	0.259882
13.8596	0.176137
13.868	0
13.8763	0.352274
13.8846	0.34014
13.893	0
13.9013	0.22676
13.9096	0
13.918	0
13.9263	0.150414
13.9346	0.129939
13.943	0.259882
13.9513	0
13.9596	0.259882
13.968	0.129941
13.9763	0
13.9846	0.129941
13.993	0.259882
14.0013	0.528412
14.0096	0.20907
14.018	0.300829
14.0263	0.300834
14.0346	0.113382
14.043	0.259882
14.0513	0.150412
14.0596	0
14.068	0
14.0763	0.113382
14.0846	0.35228
14.093	0.150414
14.1013	0
14.1096	0
14.118	0.150412
14.1263	0.176134
14.1346	0
14.143	0.17614
14.1513	0.300829
14.1596	0.129941
14.168	0.259882
14.1763	0.176137
14.1846	0.34014
14.193	0.34014
14.2013	0.352274
14.2096	0
14.218	0.176137
14.2263	0.352274
14.2346	0.389823
14.243	0
14.2513	0.129943
14.2596	0.259886
14.268	0.528412
14.2763	0.20907
14.2846	0.300829
14.293	0.150412
14.3013	0
14.3096	0
14.318	0
14.3263	0.451251
14.3346	0.22676
14.343	0.11338
14.3513	0.259882
14.3596	0.150414
14.368	0
14.3763	0.150414
14.3846	0.35228
14.393	0.226764
14.4013	0.259882
14.4096	0.150414
14.418	0.226764
14.4263	0.22676
14.4346	0
14.443	0.11338
14.4513	0
14.4596	0.113382
14.468	0
14.4763	0.11338
14.4846	0.519764
14.493	0
14.5013	0.389829
14.5096	0
14.518	0
14.5263	0.259882
14.5346	0.176137
14.543	0
14.5513	0.352274
14.5596	0.113382
14.568	0.209074
14.5763	0.399177
14.5847	0.11338
14.593	0.11338
14.6013	0.129941
14.6097	0.0997944
14.618	0.150412
14.6263	0.11338
14.6347	0
14.643	0.34014
14.6513	0.22676
14.6597	0.451243
14.668	0.176137
14.6763	0.389829
14.6847	0.22676
14.693	0.176137
14.7013	0.129943
14.7097	0.300834
14.718	0.352274
14.7263	0.453512
14.7347	0.199585
14.743	0.451243
14.7513	0.150417
14.7597	0.352274
14.768	0.113378
14.7763	0.300829
14.7847	0
14.793	0
14.8013	0
14.8097	0.150414
14.818	0
14.8263	0.300824
14.8347	0.129941
14.843	0
14.8513	0
14.8597	0
14.868	0.259882
14.8763	0.129943
14.8847	0.11338
14.893	0.34014
14.9013	0.176137
14.9097	0
14.918	0.35228
14.9263	0.259882
14.9347	0.129941
14.943	0.22676
14.9513	0.176137
14.9597	0.519764
14.968	0.0997927
14.9763	0
14.9847	0.199589
14.993	0
15.0013	0.0997944
15.0097	0.299383
15.018	0.601658
15.0263	0.17614
15.0347	0.519772
15.043	0.199589
15.0513	0.528403
15.0597	0.451243
15.068	0.22676
15.0763	0.113378
15.0847	0.199589
15.093	0.300829
15.1013	0.389816
15.1097	0.199585
15.118	0.528412
15.1263	0.451243
15.1347	0
15.143	0.300834
15.1513	0
15.1597	0.150414
15.168	0.352269
15.1763	0.34014
15.1847	0.11338
15.193	0.0997927
15.2013	0.399177
15.2097	0.176137
15.218	0.340134
15.2263	0.113378
15.2347	0.299383
15.243	0
15.2513	0.199585
15.2597	0
15.268	0.0997944
15.2763	0.601658
15.2847	0.176137
15.293	0.129943
15.3013	0.150414
15.3097	0.451243
15.318	0.099796
15.3263	0.129943
15.3347	0
15.343	0.259882
15.3513	0.300834
15.3597	0.0997944
15.368	0.129941
15.3763	0.11338
15.3847	0.150414
15.393	0.099796
15.4013	0.129941
15.4097	0
15.418	0.389823
15.4263	0.352274
15.4347	0.399177
15.443	0.0997944
15.4513	0.113378
15.4597	0.22676
15.468	0
15.4763	0.340134
15.4847	0
15.493	0.340145
15.5013	0
15.5097	0.34014
15.518	0
15.5263	0.34014
15.5347	0
15.543	0
15.5513	0
15.5597	0
15.568	0
15.5763	0.11338
15.5847	0.259882
15.593	0
15.6013	0.389823
15.6097	0.099796
15.618	0.11338
15.6263	0
15.6347	0.11338
15.643	0.129939
15.6513	0.199585
15.6597	0.199589
15.668	0.389823
15.6763	0.150412
15.6847	0.300824
15.693	0.22676
15.7013	0.11338
15.7097	0
15.718	0.226756
15.7263	0.259882
15.7347	0.150414
15.743	0.11338
15.7513	0.129941
15.7597	0.199589
15.768	0
15.7763	0.299383
15.7847	0.300829
15.793	0.129941
15.8013	0.129943
15.8097	0.300834
15.818	0
15.8263	0.300829
15.8347	0.389829
15.843	0.199589
15.8513	0.199589
15.8597	0.129941
15.868	0.11338
15.8763	0
15.8847	0
15.893	0.150417
15.9013	0
15.9097	0.451236
15.918	0.451243
15.9263	0.299388
15.9347	0.299388
15.943	0.451243
15.9513	0.601648
15.9597	0.177024
15.968	0.22676
15.9763	0.11338
15.9847	0.129941
15.993	0
16.0013	0.259882
16.0097	0.389823
16.018	0
16.0263	0.519764
16.0347	0.300834
16.043	0.299388
16.0513	0
16.0597	0.0997944
16.068	0.177024
16.0763	0.259882
16.0847	0.22676
16.093	0
16.1013	0
16.1097	0
16.118	0.11338
16.1263	0.0885135
16.1347	0.399177
16.143	0.300824
16.1513	0
16.1597	0.300829
16.168	0.199589
16.1763	0.22676
16.1847	0.259882
16.193	0.150414
16.2013	0.150412
16.2097	0
16.218	0.300834
16.2263	0.0997944
16.2347	0.389816
16.243	0.150414
16.2513	0.601668
16.2597	0.26554
16.268	0.299383
16.2763	0.129939
16.2847	0.177024
16.293	0.399177
16.3013	0
16.3097	0
16.318	0.451236
16.3263	0.451243
16.3347	0.099796
16.343	0
16.3513	0
16.3597	0.259878
16.368	0.129941
16.3763	0.226764
16.3847	0.199589
16.393	0.451236
16.4013	0.300829
16.4097	0.113382
16.418	0.129941
16.4263	0.199589
16.4347	0.0997944
16.443	0.088512
16.4513	0.113382
16.4597	0.0997944
16.468	0.259878
16.4763	0.389816
16.4847	0
16.493	0.389829
16.5013	0.389829
16.5097	0.265536
16.518	0.088512
16.5263	0.0997944
16.5347	0.0997944
16.543	0.177024
16.5513	0.129939
16.5597	0.299383
16.568	0.177027
16.5764	0.129943
16.5847	0
16.593	0.259882
16.6014	0.129941
16.6097	0.11338
16.618	0.150414
16.6264	0.519764
16.6347	0.177024
16.643	0.299388
16.6514	0.259882
[truncated: 3,091 more rows]

## Sheet: Design 4
Time(h)	WTR (g/m2/day)
0.00105576	3136.91
0.0093891	1103.57
0.0177226	0
0.0260561	551.783
0.0343895	0
0.0427229	827.673
0.0510565	1890.17
0.05939	149.772
0.0677235	129.481
0.0760571	129.48
0.0843906	74.8861
0.0927241	149.773
0.101058	0
0.109391	0
0.117724	0
0.126058	224.66
0.134391	0
0.142725	0
0.151058	48.7421
0.159392	48.7426
0.167725	0
0.176059	97.4852
0.184392	0
0.192726	97.4852
0.201059	0
0.209393	0
0.217726	74.8868
0.22606	34.2346
0.234393	48.7423
0.242727	97.4854
0.25106	0
0.259393	97.4843
0.267727	0
0.27606	0
0.284394	97.4839
0.292727	0
0.301061	97.4867
0.309394	48.7433
0.317727	0
0.326061	48.7417
0.334395	0
0.342728	48.7425
0.351062	68.47
0.359395	25.3571
0.367729	48.7417
0.376062	0
0.384396	48.7425
0.392729	48.7417
0.401063	0
0.409396	48.7425
0.41773	48.7425
0.426063	149.775
0.434396	50.7142
0.44273	0
0.451064	0
0.459397	34.2339
0.467731	68.4689
0.476064	74.8877
0.484397	48.7425
0.492731	48.7417
0.501065	74.8865
0.509398	68.4689
0.517732	0
0.526065	68.4689
0.534399	74.8865
0.542732	97.4867
0.551065	34.235
0.559399	34.2345
0.567732	0
0.576066	34.235
0.584399	0
0.592732	0
0.601066	34.2345
0.609399	0
0.617733	34.235
0.626066	34.2345
0.6344	0
0.642733	68.4689
0.651067	0
0.6594	34.2345
0.667734	0
0.676067	34.2339
0.684401	0
0.692734	34.235
0.701067	0
0.709401	68.4689
0.717734	19.5332
0.726068	48.7425
0.734401	0
0.742735	97.4851
0.751068	48.7417
0.759402	0
0.767735	48.7425
0.776069	50.7134
0.784403	25.3571
0.792736	68.4689
0.801069	48.7425
0.809403	0
0.817736	48.7417
0.82607	34.2339
0.834404	34.2345
0.842737	50.7151
0.85107	39.067
0.859404	48.7425
0.867737	50.7142
0.876071	0
0.884404	25.3571
0.892737	0
0.901071	25.3571
0.909404	0
0.917738	76.0726
0.926071	19.5332
0.934405	0
0.942738	39.0663
0.951072	39.0663
0.959405	34.2345
0.967739	0
0.976072	68.4689
0.984406	50.7134
0.992739	19.5332
1.00107	0
1.00941	0
1.01774	39.0657
1.02607	25.2183
1.03441	68.47
1.04274	39.0663
1.05107	19.5332
1.05941	0
1.06774	19.5332
1.07607	0
1.08441	0
1.09274	0
1.10107	39.0663
1.10941	12.6091
1.11774	46.5215
1.12607	25.3567
1.13441	12.6091
1.14274	39.0663
1.15108	39.0663
1.15941	0
1.16774	19.5332
1.17608	0
1.18441	19.5335
1.19274	0
1.20108	0
1.20941	19.5328
1.21774	0
1.22608	0
1.23441	15.5072
1.24274	25.3567
1.25108	19.5332
1.25941	39.0663
1.26774	0
1.27608	78.134
1.28441	0
1.29274	19.5328
1.30108	15.5074
1.30941	0
1.31774	15.5074
1.32608	19.5332
1.33441	0
1.34275	0
1.35108	0
1.35941	0
1.36775	0
1.37608	0
1.38441	0
1.39275	0
1.40108	19.5332
1.40941	0
1.41775	19.5335
1.42608	39.0663
1.43441	34.2345
1.44275	31.0148
1.45108	39.0657
1.45941	25.3567
1.46775	50.7142
1.47608	0
1.48441	25.3571
1.49275	19.5328
1.50108	0
1.50942	19.5328
1.51775	50.7142
1.52608	37.8281
1.53442	12.6094
1.54275	15.5074
1.55108	0
1.55942	0
1.56775	31.0143
1.57608	0
1.58442	0
1.59275	50.7142
1.60108	25.3571
1.60942	19.5335
1.61775	0
1.62608	19.5328
1.63442	0
1.64275	39.0657
1.65108	0
1.65942	58.6005
1.66775	0
1.67609	19.5332
1.68442	50.7142
1.69275	68.4689
1.70109	31.0148
1.70942	58.5985
1.71775	0
1.72609	39.067
1.73442	0
1.74275	0
1.75109	19.5335
1.75942	15.5074
1.76775	25.3571
1.77609	19.5332
1.78442	0
1.79275	0
1.80109	19.5332
1.80942	0
1.81775	39.0663
1.82609	15.5077
1.83442	0
1.84275	31.0154
1.85109	31.0148
1.85942	25.3571
1.86775	19.5332
1.87609	39.0663
1.88442	0
1.89275	0
1.90109	12.6091
1.90942	50.7142
1.91775	39.067
1.92609	0
1.93442	0
1.94276	15.5077
1.95109	15.5077
1.95942	0
1.96776	46.5223
1.97609	0
1.98442	0
1.99276	50.7142
2.00109	20.907
2.00942	31.0148
2.01776	15.5072
2.02609	12.6091
2.03442	12.6091
2.04276	10.4535
2.05109	0
2.05942	20.907
2.06776	31.0154
2.07609	0
2.08442	15.5077
2.09276	37.8274
2.10109	8.80686
2.10942	31.3605
2.11776	15.5074
2.12609	12.6094
2.13442	25.2183
2.14276	8.80686
2.15109	20.907
2.15942	12.6091
2.16776	0
2.17609	12.6091
2.18442	15.5074
2.19276	10.4535
2.20109	12.6089
2.20943	0
2.21776	0
2.22609	25.2183
2.23443	8.80686
2.24276	31.0148
2.25109	12.6089
2.25943	12.6091
2.26776	15.5077
2.27609	0
2.28443	0
2.29276	20.907
2.30109	0
2.30943	31.36
2.31776	19.5332
2.32609	12.6091
2.33443	0
2.34276	12.6091
2.35109	25.2187
2.35943	17.6137
2.36776	39.0663
2.37609	0
2.38443	0
2.39276	0
2.4011	39.0657
2.40943	39.0663
2.41776	12.6091
2.4261	46.5223
2.43443	25.3571
2.44276	25.2179
2.4511	31.0148
2.45943	39.067
2.46776	10.4535
2.4761	31.0143
2.48443	15.5074
2.49276	19.5335
2.5011	12.6094
2.50943	15.5077
2.51776	10.4535
2.5261	19.5332
2.53443	25.2187
2.54276	25.2183
2.5511	39.0657
2.55943	58.5995
2.56776	10.4535
2.5761	31.0143
2.58443	31.0148
2.59276	10.4535
2.6011	0
2.60943	10.4535
2.61777	62.0307
2.6261	25.3571
2.63443	0
2.64277	50.7142
2.6511	37.8268
2.65943	25.2183
2.66777	19.5335
2.6761	31.0154
2.68443	12.6091
2.69277	19.5328
2.7011	0
2.70943	0
2.71777	15.5077
2.7261	0
2.73443	15.5074
2.74277	39.0663
2.7511	50.7142
2.75943	25.2183
2.76777	15.5072
2.7761	15.5072
2.78444	19.5332
2.79277	0
2.8011	19.5328
2.80944	15.5074
2.81777	25.3575
2.8261	19.5332
2.83444	39.0663
2.84277	12.6091
2.8511	25.3571
2.85944	15.5074
2.86777	19.5332
2.8761	12.6091
2.88444	31.0148
2.89277	19.5332
2.9011	19.5332
2.90944	31.0154
2.91777	12.6091
2.9261	0
2.93444	25.2183
2.94277	37.8274
2.9511	50.7142
2.95944	19.5335
2.96777	19.5332
2.9761	15.5072
2.98444	15.5074
2.99277	25.2187
3.0011	50.7142
3.00944	0
3.01777	25.3575
3.02611	31.0148
3.03444	0
3.04277	0
3.05111	0
3.05944	31.0154
3.06777	25.3571
3.07611	19.5332
3.08444	19.5332
3.09277	25.3567
3.10111	46.5215
3.10944	25.2183
3.11777	50.7142
3.12611	0
3.13444	0
3.14277	78.1327
3.15111	10.4533
3.15944	31.0148
3.16777	15.5074
3.17611	0
3.18444	31.0148
3.19278	0
3.20111	15.5072
3.20944	0
3.21778	15.5074
3.22611	12.6091
3.23444	12.6091
3.24278	15.5077
3.25111	31.0148
3.25944	0
3.26778	31.0148
3.27611	15.5072
3.28444	12.6091
3.29278	12.6091
3.30111	15.5074
3.30944	15.5074
3.31778	19.5328
3.32611	19.5328
3.33444	15.5074
3.34278	15.5074
3.35111	12.6091
3.35945	0
3.36778	12.6091
3.37611	15.5077
3.38445	15.5074
3.39278	0
3.40111	31.0154
3.40945	19.5335
3.41778	12.6091
3.42611	0
3.43445	12.6094
3.44278	19.5335
3.45111	15.5074
3.45945	0
3.46778	15.5074
3.47611	0
3.48445	15.5074
3.49278	0
3.50111	0
3.50945	0
3.51778	0
3.52611	15.5074
3.53445	12.6091
3.54278	0
3.55111	37.8274
3.55945	10.4535
3.56778	0
3.57611	0
3.58445	15.5074
3.59278	12.6091
3.60111	0
3.60945	12.6089
3.61778	15.5074
3.62612	0
3.63445	31.0143
3.64278	10.4533
3.65112	58.5995
3.65945	39.067
3.66778	25.2187
3.67612	12.6091
3.68445	10.4535
3.69278	0
3.70112	0
3.70945	0
3.71778	20.907
3.72612	0
3.73445	31.36
3.74278	19.5332
3.75112	37.8281
3.75945	10.4535
3.76778	46.5223
3.77612	19.5332
3.78445	0
3.79278	19.5332
3.80112	15.5072
3.80945	15.5074
3.81779	12.6091
3.82612	25.2183
3.83445	19.5335
3.84279	31.0148
3.85112	25.2183
3.85945	10.4537
3.86779	31.0148
3.87612	15.5074
3.88445	19.5335
3.89279	37.8274
3.90112	10.4535
3.90945	20.907
3.91779	31.0143
3.92612	15.5072
3.93445	0
3.94279	0
3.95112	25.2183
3.95945	10.4537
3.96779	15.5074
3.97612	12.6091
3.98445	12.6091
3.99279	10.4535
4.00112	20.907
4.00946	31.0143
4.01779	0
4.02612	46.5223
4.03446	68.4689
4.04279	25.3571
4.05112	50.7134
4.05946	0
4.06779	50.7142
4.07612	0
4.08446	0
4.09279	0
4.10112	0
4.10946	0
4.11779	0
4.12612	0
4.13446	0
4.14279	0
4.15112	0
4.15946	0
4.16779	25.3575
4.17612	19.5332
4.18446	19.5328
4.19279	25.3567
4.20113	25.3567
4.20946	19.5332
4.21779	19.5332
4.22613	0
4.23446	0
4.24279	25.3571
4.25113	25.3571
4.25946	19.5335
4.26779	39.0663
4.27613	34.2339
4.28446	0
4.29279	34.235
4.30113	0
4.30946	34.2345
4.31779	50.7151
4.32613	19.5332
4.33446	0
4.34279	0
4.35113	0
4.35946	0
4.36779	0
4.37613	0
4.38446	0
4.39279	0
4.40113	19.5332
4.40946	15.5074
4.4178	25.3571
4.42613	19.5332
4.43446	0
4.4428	0
4.45113	0
4.45946	0
4.4678	0
4.47613	0
4.48446	0
4.4928	0
4.50113	0
4.50946	0
4.5178	0
4.52613	0
4.53446	0
4.5428	0
4.55113	0
4.55947	0
4.5678	0
4.57613	19.5328
4.58447	0
4.5928	0
4.60113	0
4.60947	19.5332
4.6178	0
4.62613	0
4.63447	19.5332
4.6428	0
4.65113	0
4.65947	0
4.6678	19.5335
4.67613	39.0663
4.68447	0
4.6928	39.0663
4.70113	19.5332
4.70947	0
4.7178	19.5332
4.72613	0
4.73447	0
4.7428	0
4.75113	0
4.75947	0
4.7678	19.5335
4.77613	0
4.78447	19.5332
4.7928	0
4.80114	19.5328
4.80947	15.5074
4.8178	15.5074
4.82614	0
4.83447	15.5074
4.8428	0
4.85114	0
4.85947	0
4.8678	0
4.87614	31.0154
4.88447	0
4.8928	31.0148
4.90114	15.5074
4.90947	0
4.9178	15.5074
4.92614	0
4.93447	0
4.9428	0
4.95114	0
4.95947	0
4.96781	0
4.97614	0
4.98447	0
4.99281	0
5.00114	0
5.00947	0
5.01781	0
5.02614	0
5.03447	0
5.04281	0
5.05114	0
5.05947	31.0148
5.06781	0
5.07614	31.0148
5.08447	0
5.09281	31.0148
5.10114	10.4533
5.10947	12.6091
5.11781	12.6094
5.12614	0
5.13447	12.6091
5.14281	0
5.15114	0
5.15948	19.5328
5.16781	20.907
5.17614	12.6094
5.18448	12.6091
5.19281	10.4535
5.20114	31.0148
5.20948	15.5072
5.21781	12.6091
5.22614	12.6094
5.23448	10.4535
5.24281	20.907
5.25114	0
5.25948	0
5.26781	15.5074
5.27614	12.6091
5.28448	12.6094
5.29281	15.5074
5.30114	10.4533
5.30948	19.5328
5.31781	12.6091
5.32614	15.5077
5.33448	15.5074
5.34281	0
5.35114	46.5223
5.35948	20.907
5.36781	20.907
5.37615	15.5074
5.38448	12.6091
5.39281	19.5332
5.40115	31.0148
5.40948	12.6091
5.41781	0
5.42615	0
5.43448	12.6094
5.44281	0
5.45115	0
5.45948	0
5.46781	25.2183
5.47615	31.0148
5.48448	0
5.49281	0
5.50115	39.0663
5.50948	10.4535
5.51781	15.5072
5.52615	12.6091
5.53448	0
5.54281	12.6091
5.55115	0
5.55948	25.2179
5.56782	15.5074
5.57615	10.4537
5.58448	25.2183
5.59282	0
5.60115	12.6091
5.60948	39.0657
5.61782	26.4206
5.62615	20.9074
5.63448	0
5.64282	0
5.65115	12.6089
5.65948	12.6091
5.66782	15.5077
5.67615	0
5.68448	0
5.69282	15.5074
5.70115	12.6091
5.70948	0
5.71782	25.2183
5.72615	0
5.73448	0
5.74282	0
5.75115	37.8268
5.75949	10.4535
5.76782	10.4537
5.77615	8.80686
5.78449	8.80686
5.79282	10.4537
5.80115	10.4537
5.80949	0
5.81782	0
5.82615	0
5.83449	10.4535
5.84282	0
5.85115	0
5.85949	0
5.86782	10.4537
5.87615	0
5.88449	10.4533
5.89282	0
5.90115	31.3605
5.90949	0
5.91782	10.4535
5.92615	10.4537
5.93449	25.2183
5.94282	31.0143
5.95115	17.6137
5.95949	31.3605
5.96782	15.5074
5.97616	37.8274
5.98449	17.6137
5.99282	0
6.00116	17.6134
6.00949	0
6.01782	8.80686
6.02616	31.361
6.03449	15.5077
6.04282	17.614
6.05116	10.4535
6.05949	10.4533
6.06782	0
6.07616	20.907
6.08449	12.6091
6.09282	8.80686
6.10116	0
6.10949	17.6137
6.11782	31.0148
6.12616	25.2183
6.13449	20.9067
6.14282	17.6137
6.15116	7.52072
6.15949	20.907
6.16783	0
6.17616	10.4537
6.18449	0
6.19283	10.4533
6.20116	20.907
6.20949	15.5074
6.21783	0
6.22616	15.5077
6.23449	0
6.24283	0
6.25116	10.4535
6.25949	12.6091
6.26783	0
6.27616	12.6089
6.28449	0
6.29283	12.6091
6.30116	0
6.30949	12.6091
6.31783	20.9074
6.32616	8.80686
6.33449	0
6.34283	8.80686
6.35116	31.361
6.35949	0
6.36783	0
6.37616	0
6.3845	20.9074
6.39283	0
6.40116	20.9067
6.4095	0
6.41783	41.814
6.42616	0
6.4345	31.3605
6.44283	0
6.45116	31.3605
6.4595	7.52072
6.46783	17.6137
6.47616	20.907
6.4845	12.6091
6.49283	12.6091
6.50116	31.3605
6.5095	0
6.51783	20.907
6.52616	20.907
6.5345	0
6.54283	10.4535
6.55117	0
6.5595	10.4537
6.56783	10.4537
6.57616	12.6091
6.5845	8.80671
6.59283	10.4533
6.60117	10.4533
6.6095	12.6091
6.61783	17.6137
6.62617	8.80686
6.6345	10.4535
6.64283	7.5206
6.65117	17.6137
6.6595	10.4537
6.66783	20.907
6.67617	0
6.6845	20.907
6.69283	10.4533
6.70117	8.80686
6.7095	17.6137
6.71783	12.6091
6.72617	15.0417
6.7345	0
6.74283	7.5206
6.75117	15.0412
6.7595	0
6.76784	0
6.77617	31.361
6.7845	0
6.79284	20.9067
6.80117	17.6134
6.8095	7.5206
6.81784	15.0414
6.82617	10.4535
6.8345	8.80686
6.84284	25.2187
6.85117	0
6.8595	0
6.86784	37.8274
6.87617	0
6.8845	0
6.89284	15.0412
6.90117	0
6.9095	7.52085
6.91784	0
6.92617	7.52072
6.9345	0
6.94284	7.52085
6.95117	22.5625
6.9595	37.8274
6.96784	25.2183
6.97617	35.228
6.98451	0
6.99284	17.6134
7.00117	8.80686
7.00951	7.52072
7.01784	22.5618
7.02617	12.6091
7.03451	12.9941
7.04284	17.6134
7.05117	17.6137
7.05951	0
7.06784	17.6137
7.07617	0
7.08451	0
7.09284	8.80671
7.10117	15.0414
7.10951	12.6091
7.11784	8.80686
7.12617	10.4537
7.13451	0
7.14284	10.4535
7.15117	8.80671
7.15951	8.80671
7.16784	0
7.17618	0
7.18451	10.4535
7.19284	15.0414
7.20118	7.52085
7.20951	6.49705
7.21784	0
7.22618	0
7.23451	0
7.24284	12.9943
7.25118	12.9941
7.25951	0
7.26784	0
7.27618	26.4206
7.28451	20.907
7.29284	12.9941
7.30118	7.52072
7.30951	0
7.31784	15.0414
7.32618	10.4537
7.33451	17.6137
7.34284	15.0414
7.35118	12.9943
7.35951	20.907
7.36784	0
7.37618	10.4533
7.38451	15.0414
7.39284	15.0414
7.40118	10.4535
7.40951	6.49705
7.41785	26.4201
7.42618	10.4533
7.43451	15.0414
7.44285	0
7.45118	0
7.45951	15.0414
7.46785	0
7.47618	15.0414
7.48451	0
7.49285	15.0417
7.50118	20.907
7.50951	10.4533
7.51785	26.4201
7.52618	0
7.53451	8.80686
7.54285	15.0417
7.55118	0
7.55951	7.52085
7.56785	7.52072
7.57618	0
7.58452	7.52072
7.59285	15.0414
7.60118	0
7.60952	7.52072
7.61785	6.49705
7.62618	6.49705
7.63452	5.66899
7.64285	15.0414
7.65118	7.5206
7.65952	6.49705
7.66785	8.80701
7.67618	15.0414
7.68452	0
7.69285	15.0417
7.70118	0
7.70952	0
7.71785	0
7.72618	22.5622
7.73452	5.6689
7.74285	8.80671
7.75118	6.49694
7.75952	7.5206
7.76785	5.66899
7.77619	8.80686
7.78452	19.4908
7.79285	0
7.80119	12.9941
7.80952	7.52085
7.81785	11.338
7.82619	5.66899
7.83452	14.9692
7.84285	8.80686
7.85119	5.66899
7.85952	22.5618
7.86785	8.80686
7.87619	17.6137
7.88452	12.9939
7.89285	6.49705
7.90119	5.66899
7.90952	11.338
7.91785	7.52085
7.92619	6.49705
7.93452	0
7.94285	0
7.95119	6.49705
7.95952	0
7.96786	0
7.97619	7.52072
7.98452	7.52072
7.99286	6.49716
8.00119	8.80686
8.00952	7.52072
8.01786	22.5625
8.02619	4.98972
8.03452	12.9941
8.04286	0
8.05119	0
8.05952	12.9941
8.06786	0
8.07619	0
8.08452	4.98963
8.09286	0
8.10119	4.98972
8.10952	25.9882
8.11786	17.6137
8.12619	17.6137
8.13452	12.9941
8.14286	0
8.15119	12.9941
8.15953	4.98963
8.16786	5.66899
8.17619	11.338
8.18453	0
8.19286	5.66909
8.20119	6.49705
8.20953	12.9939
8.21786	0
8.22619	12.9941
8.23453	12.9941
8.24286	4.98972
8.25119	11.338
8.25953	6.49716
8.26786	4.98972
8.27619	0
8.28453	14.9692
8.29286	17.6137
8.30119	12.9941
8.30953	0
8.31786	0
8.32619	6.49705
8.33453	0
8.34286	12.9943
8.35119	7.52085
8.35953	5.66899
8.36786	6.49705
8.37619	0
8.38453	6.49705
8.39286	5.66909
8.4012	5.66899
8.40953	6.49705
8.41786	6.49705
8.4262	7.52072
8.43453	5.66899
8.44286	12.9941
8.4512	15.0417
8.45953	9.97944
8.46786	0
8.4762	4.9898
8.48453	4.98972
8.49286	11.338
8.5012	0
8.50953	5.66899
8.51786	0
8.5262	0
8.53453	0
8.54286	5.66909
8.5512	9.97944
8.55953	22.5618
8.56786	22.5622
8.5762	0
8.58453	7.52072
8.59286	0
8.6012	15.0414
8.60953	7.52072
8.61787	6.49694
8.6262	19.4911
8.63453	4.42567
8.64287	11.338
8.6512	0
8.65953	0
8.66787	5.66899
8.6762	4.98963
8.68453	4.98972
8.69287	11.338
8.7012	0
8.70953	5.66899
8.71787	0
8.7262	11.338
8.73453	7.52072
8.74287	0
8.7512	0
8.75953	9.97944
8.76787	11.3378
8.7762	6.49705
8.78453	9.97944
8.79287	4.98972
8.8012	5.66899
8.80954	0
8.81787	17.007
8.8262	0
8.83454	17.007
8.84287	0
8.8512	17.0067
8.85954	6.49705
8.86787	4.98972
8.8762	5.66899
8.88454	11.3382
8.89287	0
8.9012	0
8.90954	4.42553
8.91787	4.98972
8.9262	0
8.93454	4.98972
8.94287	0
8.9512	4.98963
8.95954	4.98972
8.96787	5.66899
8.97621	4.4256
8.98454	6.49705
8.99287	4.98972
9.00121	5.66909
9.00954	0
9.01787	5.66899
9.02621	0
9.03454	5.66899
9.04287	0
9.05121	0
9.05954	0
9.06787	0
9.07621	5.66909
9.08454	4.98972
9.09287	12.9939
9.10121	6.49705
9.10954	17.0073
9.11787	4.4256
9.12621	0
9.13454	0
9.14287	0
9.15121	4.4256
9.15954	17.007
9.16787	6.49705
9.17621	6.49705
9.18454	11.3382
9.19287	0
9.20121	5.66899
9.20954	5.66909
9.21787	4.98972
9.22621	12.9941
9.23454	0
9.24288	6.49716
9.25121	11.338
9.25954	4.98963
9.26788	9.97944
9.27621	12.9941
9.28454	0
9.29288	12.9941
9.30121	14.9689
9.30954	4.42553
9.31788	11.338
9.32621	0
9.33454	0
9.34288	0
9.35121	0
9.35954	5.6689
9.36788	4.98972
9.37621	0
9.38454	14.9692
9.39288	4.4256
9.40121	13.2766
9.40955	6.49694
9.41788	9.97944
9.42621	0
9.43455	0
9.44288	4.98963
9.45121	5.66899
9.45955	4.42567
9.46788	14.9692
9.47621	12.9941
9.48455	19.4915
9.49288	13.2768
9.50121	0
9.50955	13.277
9.51788	12.9941
9.52621	11.3378
9.53455	9.97944
9.54288	4.42567
9.55121	13.2768
9.55955	12.9939
9.56788	5.66899
9.57621	0
9.58455	11.3382
9.59288	4.42567
9.60121	0
9.60955	4.4256
9.61788	8.85135
9.62621	5.66909
9.63455	4.9898
9.64288	4.98972
9.65122	0
9.65955	4.9898
9.66788	4.9898
9.67622	0
9.68455	4.98972
9.69288	0
9.70122	9.97944
9.70955	0
9.71788	4.98972
9.72622	0
9.73455	14.9692
9.74288	6.49705
9.75122	4.42567
9.75955	5.66899
9.76788	4.98972
9.77622	0
9.78455	0
9.79288	4.98972
9.80122	5.6689
9.80955	0
9.81788	0
9.82622	13.2768
9.83455	7.90401
9.84288	0
9.85122	3.95201
9.85955	9.97944
9.86788	0
9.87622	4.98972
9.88455	0
9.89288	4.98972
9.90122	0
9.90955	0
9.91789	0
9.92622	0
9.93455	4.98972
9.94289	0
9.95122	4.9898
9.95955	0
9.96789	0
9.97622	0
9.98455	4.9898
9.99289	4.42567
10.0012	5.66899
10.0096	11.8558
10.0179	7.90388
10.0262	14.9692
10.0346	0
10.0429	14.9692
10.0512	3.95207
10.0596	8.8512
10.0679	4.98972
10.0762	4.98972
10.0846	5.66899
10.0929	4.4256
10.1012	9.97944
10.1096	5.66899
10.1179	13.2768
10.1262	0
10.1346	4.42553
10.1429	4.4256
10.1512	4.98972
10.1596	3.95194
10.1679	8.8512
10.1762	9.9796
10.1846	11.338
10.1929	0
10.2012	11.338
10.2096	9.97927
10.2179	4.4256
10.2262	0
10.2346	4.4256
10.2429	9.97944
10.2512	0
10.2596	4.98972
10.2679	9.97944
10.2762	7.90401
10.2846	11.856
10.2929	5.66899
10.3012	13.2768
10.3096	11.856
10.3179	12.9941
10.3262	19.9589
10.3346	3.95201
10.3429	4.4256
10.3512	4.4256
10.3596	0
10.3679	4.4256
10.3762	8.85105
10.3846	5.66899
10.3929	0
10.4012	5.66899
10.4096	8.85135
10.4179	0
10.4262	0
10.4346	0
10.4429	0
10.4512	4.4256
10.4596	4.98972
10.4679	0
10.4762	4.9898
10.4846	4.4256
10.4929	0
10.5012	0
10.5096	0
10.5179	0
10.5262	0
10.5346	0
10.5429	4.42553
10.5512	4.98963
10.5596	0
10.5679	4.9898
10.5762	8.8512
10.5846	7.90388
10.5929	7.10111
10.6012	4.9898
10.6096	7.90401
10.6179	3.95194
10.6262	8.8512
10.6346	0
10.6429	8.85135
10.6512	3.95201
10.6596	4.98963
10.6679	10.6517
10.6762	7.10111
10.6846	4.4256
10.6929	6.41462
10.7012	7.10111
10.7096	11.856
10.7179	9.97927
10.7262	0
10.7346	9.97944
10.7429	0
10.7512	0
10.7596	11.8558
10.7679	0
10.7762	3.95201
10.7846	0
10.7929	0
10.8012	7.90388
10.8096	3.20726
10.8179	13.2766
10.8262	4.4256
10.8346	3.95201
10.8429	0
10.8512	3.95201
10.8596	3.5505
10.8679	4.42553
10.8762	3.20731
10.8846	0
10.8929	6.41462
10.9012	0
10.9096	9.62177
10.9179	13.2766
10.9262	13.2768
10.9346	6.41462
10.9429	0
10.9512	6.41462
10.9596	4.4256
10.9679	7.10123
10.9762	7.10123
10.9846	0
10.9929	3.55056
11.0012	6.41472
11.0096	4.4256
11.0179	10.6517
11.0262	0
11.0346	7.10099
11.0429	0
11.0512	0
11.0596	0
11.0679	3.55056
11.0762	3.55056
11.0846	3.20726
11.0929	0
11.1012	3.20731
11.1096	3.5505
11.1179	0
11.1262	3.55056
11.1346	3.20731
11.1429	3.20731
11.1512	0
11.1596	3.20731
11.1679	6.41451
11.1762	3.95201
11.1846	7.10111
11.1929	0
11.2012	7.10111
11.2096	0
11.2179	7.10111
11.2262	3.20731
11.2346	3.20731
11.2429	5.82307
11.2512	2.65486
11.2596	12.8292
11.2679	7.90401
11.2762	5.30981
11.2846	0
11.2929	2.65482
11.3012	2.91153
11.3096	8.7346
11.3179	0
11.3262	11.6461
11.3346	2.65486
11.3429	0
11.3512	2.65486
11.3596	2.91158
11.3679	2.91153
11.3762	0
11.3846	5.82307
11.3929	0
11.4012	8.7346
11.4096	3.55056
11.4179	3.20731
11.4262	0
11.4346	3.20731
11.4429	2.91153
11.4512	0
11.4596	8.7346
11.4679	5.30963
11.4762	10.6515
11.4846	7.10111
11.4929	5.82307
11.5012	2.91153
11.5096	0
11.5179	5.82307
11.5262	5.30972
11.5346	3.55056
11.5429	5.82307
11.5512	2.91153
11.5596	6.41451
11.5679	10.6517
11.5762	4.86139
11.5846	5.82307
11.5929	0
11.6012	2.91153
11.6096	3.20726
11.6179	5.30972
11.6262	2.65491
11.6346	2.91153
11.6429	0
11.6512	2.91153
11.6596	2.65486
11.6679	2.65486
11.6762	2.91153
11.6846	5.82307
11.6929	2.43069
11.7012	5.30972
11.7096	5.82307
11.7179	3.20736
11.7263	2.65491
11.7346	3.55056
11.7429	11.6459
11.7513	0
11.7596	0
11.7679	4.86139
11.7763	4.86147
11.7846	5.82307
11.7929	5.82297
11.8013	2.43069
11.8096	0
11.8179	2.43069
11.8263	2.91153
11.8346	2.65486
11.8429	0
11.8513	2.65482
11.8596	0
11.8679	5.30972
11.8763	5.82307
11.8846	6.70129
11.8929	4.46745
11.9013	2.65482
11.9096	0
11.9179	5.30972
11.9263	2.91153
11.9346	4.86147
11.9429	2.43069
11.9513	2.65482
11.9596	2.65486
11.9679	2.43069
11.9763	2.43069
11.9846	2.23376
11.9929	0
12.0013	0
12.0096	7.96458
12.0179	5.82307
12.0263	6.7014
12.0346	2.23376
12.0429	2.43069
12.0513	2.43069
12.0596	0
12.0679	2.43069
12.0763	0
12.0846	2.43069
12.0929	2.65486
12.1013	7.96458
12.1096	0
12.1179	2.65486
12.1263	4.46745
12.1346	2.23376
12.1429	2.05983
12.1513	4.11966
12.1596	2.43069
12.1679	1.90545
12.1763	2.2338
12.1846	2.05983
12.1929	2.43065
12.2013	4.46753
12.2096	2.05983
12.2179	0
12.2263	6.17949
12.2346	5.30972
12.2429	7.29208
12.2513	4.11959
12.2596	0
12.2679	4.11973
12.2763	2.43069
12.2846	4.46745
12.2929	0
12.3013	4.46753
12.3096	1.7678
12.3179	2.05983
12.3263	1.90542
12.3346	0
12.3429	3.8109
12.3513	1.90545
12.3596	2.05987
12.3679	6.17949
12.3763	3.28908
12.3846	3.53565
12.3929	0
12.4013	0
12.4096	1.90545
12.4179	3.8109
12.4263	1.64454
12.4346	6.17949
12.4429	4.11959
12.4513	3.53559
12.4596	0
12.4679	0
12.4763	1.76783
12.4846	1.64454
12.4929	3.28908
12.5013	3.8109
12.5096	0
12.5179	3.8109
12.5263	3.28908
12.5346	0
12.5429	3.28913
12.5513	0
12.5596	1.64454
12.5679	1.53371
12.5763	1.76777
12.5846	1.43376
12.5929	1.64457
12.6013	5.37304
12.6096	1.26106
12.6179	1.43376
12.6263	2.37236
12.6346	1.26106
12.6429	1.11776
12.6513	0
12.6596	2.23556
12.6679	3.16539
12.6763	32.1187
12.6846	17.4609

## Sheet: Design 5
Time(h)	WTR (g/m2/day)
0.00108431	16.1619
0.00941771	8.87563
0.0177512	0
0.0260847	0
0.0344184	0
0.0427517	0
0.0510853	0
0.0594186	8.87566
0.0677521	0
0.0760856	8.8757
0.0844189	0
0.0927525	8.87562
0.101086	9.79358
0.109419	0
0.117753	0
0.126086	9.79374
0.13442	0
0.142753	9.79365
0.151087	0
0.15942	0
0.167753	0
0.176087	0
0.18442	0
0.192754	0
0.201087	0
0.209421	0
0.217754	9.79364
0.226087	0
0.234421	9.79353
0.242755	0
0.251088	0
0.259422	0
0.267755	0
0.276089	0
0.284422	0
0.292756	0
0.301089	0
0.309422	0
0.317756	0
0.326089	0
0.334423	0
0.342756	0
0.35109	9.79362
0.359423	0
0.367757	9.79362
0.37609	0
0.384424	0
0.392757	0
0.401091	0
0.409424	9.79362
0.417757	8.87547
0.426091	21.7235
0.434424	10.8619
0.442758	0
0.451091	10.8618
0.459425	8.87562
0.467758	9.79345
0.476092	19.5872
0.484425	0
0.492759	9.79362
0.501092	10.8618
0.509426	0
0.517759	0
0.526092	10.8619
0.534426	9.79362
0.542759	9.79362
0.551093	10.8618
0.559426	0
0.56776	10.8618
0.576093	0
0.584427	10.8618
0.59276	21.7239
0.601094	0
0.609427	21.7235
0.617761	0
0.626094	0
0.634427	0
0.642761	0
0.651094	0
0.659428	10.8618
0.667761	0
0.676095	10.8619
0.684428	0
0.692762	32.5853
0.701095	0
0.709429	10.8618
0.717762	0
0.726096	0
0.734429	0
0.742762	10.8618
0.751096	0
0.759429	10.8618
0.767763	0
0.776096	0
0.78443	0
0.792763	0
0.801097	0
0.80943	0
0.817764	0
0.826097	0
0.834431	0
0.842764	0
0.851098	10.8618
0.859431	0
0.867765	10.8618
0.876098	0
0.884432	10.8618
0.892765	0
0.901099	10.8616
0.909432	0
0.917766	0
0.926099	0
0.934433	0
0.942766	0
0.9511	0
0.959433	0
0.967767	0
0.976101	0
0.984434	0
0.992767	0
1.0011	0
1.00943	0
1.01777	0
1.0261	0
1.03443	0
1.04277	0
1.0511	0
1.05943	0
1.06777	0
1.0761	0
1.08444	0
1.09277	0
1.1011	0
1.10944	0
1.11777	0
1.1261	0
1.13444	0
1.14277	0
1.1511	0
1.15944	0
1.16777	0
1.1761	21.7235
1.18444	0
1.19277	21.7235
1.2011	0
1.20944	0
1.21777	0
1.2261	0
1.23444	10.8619
1.24277	0
1.2511	10.8616
1.25944	0
1.26777	0
1.27611	0
1.28444	0
1.29277	0
1.30111	0
1.30944	0
1.31777	10.8618
1.32611	0
1.33444	10.8618
1.34277	0
1.35111	0
1.35944	0
1.36777	0
1.37611	0
1.38444	0
1.39277	0
1.40111	0
1.40944	0
1.41777	0
1.42611	21.7232
1.43444	0
1.44277	21.7239
1.45111	0
1.45944	0
1.46777	0
1.47611	0
1.48444	0
1.49278	0
1.50111	0
1.50944	21.7239
1.51778	0
1.52611	21.7235
1.53444	0
1.54278	0
1.55111	0
1.55944	0
1.56778	0
1.57611	0
1.58444	0
1.59278	0
1.60111	0
1.60944	0
1.61778	0
1.62611	0
1.63444	0
1.64278	21.7239
1.65111	13.5976
1.65944	24.229
1.66778	10.8618
1.67611	0
1.68445	0
1.69278	0
1.70111	0
1.70945	0
1.71778	0
1.72611	0
1.73445	0
1.74278	0
1.75111	0
1.75945	0
1.76778	0
1.77611	0
1.78445	0
1.79278	0
1.80111	0
1.80945	0
1.81778	0
1.82611	0
1.83445	0
1.84278	10.8618
1.85111	0
1.85945	10.8619
1.86778	0
1.87611	0
1.88445	0
1.89278	0
1.90111	0
1.90945	0
1.91778	0
1.92611	0
1.93445	0
1.94278	0
1.95112	0
1.95945	0
1.96778	0
1.97612	0
1.98445	0
1.99278	0
2.00112	0
2.00945	10.8618
2.01778	0
2.02612	10.8618
2.03445	0
2.04278	0
2.05112	10.8618
2.05945	0
2.06778	10.8619
2.07612	10.8619
2.08445	0
2.09278	10.8618
2.10112	10.8616
2.10945	0
2.11778	10.8618
2.12612	21.7235
2.13445	0
2.14278	21.7235
2.15112	0
2.15945	0
2.16778	0
2.17612	0
2.18445	0
2.19279	0
2.20112	0
2.20945	0
2.21779	0
2.22612	0
2.23445	0
2.24279	10.8616
2.25112	12.1147
2.25945	0
2.26779	12.1145
2.27612	10.8616
2.28445	10.8618
2.29279	0
2.30112	10.8616
2.30945	0
2.31779	0
2.32612	0
2.33446	0
2.34279	21.7232
2.35112	0
2.35946	21.7239
2.36779	0
2.37612	0
2.38446	0
2.39279	0
2.40112	0
2.40946	0
2.41779	0
2.42612	0
2.43446	0
2.44279	0
2.45112	0
2.45946	0
2.46779	0
2.47612	0
2.48446	0
2.49279	0
2.50112	0
2.50946	0
2.51779	0
2.52612	0
2.53446	0
2.54279	0
2.55112	0
2.55946	0
2.56779	0
2.57613	0
2.58446	0
2.59279	0
2.60113	0
2.60946	0
2.61779	0
2.62613	0
2.63446	0
2.64279	0
2.65113	0
2.65946	0
2.66779	0
2.67613	0
2.68446	0
2.69279	0
2.70113	0
2.70946	21.7235
2.71779	0
2.72613	21.7235
2.73446	0
2.7428	0
2.75113	0
2.75946	0
2.7678	0
2.77613	0
2.78446	0
2.7928	10.8618
2.80113	0
2.80946	10.8616
2.8178	10.8616
2.82613	0
2.83446	10.8618
2.8428	0
2.85113	0
2.85946	0
2.8678	0
2.87613	0
2.88447	0
2.8928	0
2.90113	0
2.90947	0
2.9178	0
2.92613	0
2.93447	0
2.9428	0
2.95113	0
2.95947	0
2.9678	0
2.97613	0
2.98447	0
2.9928	0
3.00113	0
3.00947	0
3.0178	0
3.02613	0
3.03447	0
3.0428	0
3.05113	0
3.05947	0
3.0678	0
3.07613	0
3.08447	0
3.0928	0
3.10113	0
3.10947	0
3.1178	0
3.12613	0
3.13447	0
3.1428	0
3.15114	0
3.15947	0
3.1678	0
3.17614	0
3.18447	0
3.1928	0
3.20114	0
3.20947	21.7235
3.2178	0
3.22614	32.5858
3.23447	0
3.2428	10.8618
3.25114	0
3.25947	0
3.2678	0
3.27614	0
3.28447	0
3.2928	0
3.30114	21.7235
3.30947	0
3.3178	21.7239
3.32614	0
3.33447	0
3.3428	0
3.35114	0
3.35947	0
3.36781	0
3.37614	0
3.38447	0
3.39281	0
3.40114	0
3.40947	0
3.41781	0
3.42614	0
3.43447	0
3.44281	0
3.45114	0
3.45947	0
3.46781	0
3.47614	0
3.48447	0
3.49281	0
3.50114	0
3.50947	0
3.51781	0
3.52614	0
3.53448	0
3.54281	10.8616
3.55114	0
3.55948	0
3.56781	0
3.57614	10.8618
3.58448	0
3.59281	0
3.60114	0
3.60948	0
3.61781	0
3.62614	0
3.63448	0
3.64281	0
3.65114	0
3.65948	0
3.66781	0
3.67614	0
3.68448	0
3.69281	0
3.70114	0
3.70948	0
3.71781	0
3.72615	0
3.73448	0
3.74281	0
3.75115	0
3.75948	0
3.76781	0
3.77615	0
3.78448	0
3.79281	0
3.80115	0
3.80948	0
3.81781	0
3.82615	0
3.83448	0
3.84281	0
3.85115	0
3.85948	10.8618
3.86781	0
3.87615	10.8616
3.88448	0
3.89281	10.8618
3.90115	0
3.90948	10.8619
3.91781	0
3.92615	21.7235
3.93448	13.5976
3.94282	19.5869
3.95115	0
3.95948	9.79362
3.96782	12.1145
3.97615	21.7232
3.98448	0
3.99282	32.5853
4.00115	0
4.00948	21.7232
4.01782	0
4.02615	0
4.03448	0
4.04282	0
4.05115	0
4.05948	0
4.06782	0
4.07615	21.7235
4.08448	13.5976
4.09282	19.5876
4.10115	10.8618
4.10948	0
4.11782	0
4.12615	0
4.13448	0
4.14282	0
4.15115	0
4.15949	0
4.16782	0
4.17615	0
4.18449	0
4.19282	0
4.20115	0
4.20949	0
4.21782	0
4.22615	0
4.23449	21.7235
4.24282	0
4.25115	21.7235
4.25949	0
4.26782	0
4.27615	0
4.28449	0
4.29282	0
4.30115	0
4.30949	0
4.31782	0
4.32615	0
4.33449	0
4.34282	0
4.35115	0
4.35949	0
4.36782	0
4.37616	0
4.38449	0
4.39282	0
4.40116	0
4.40949	0
4.41782	10.8618
4.42616	0
4.43449	10.8618
4.44282	0
4.45116	0
4.45949	0
4.46782	0
4.47616	0
4.48449	0
4.49282	0
4.50116	0
4.50949	0
4.51782	0
4.52616	10.8616
4.53449	0
4.54282	10.8619
4.55116	0
4.55949	0
4.56782	0
4.57616	0
4.58449	0
4.59282	0
4.60116	0
4.60949	0
4.61783	10.8616
4.62616	0
4.63449	10.8618
4.64283	0
4.65116	21.7235
4.65949	13.5976
4.66783	24.2294
4.67616	0
4.68449	12.1145
4.69283	12.1145
4.70116	10.8618
4.70949	0
4.71783	0
4.72616	0
4.73449	0
4.74283	0
4.75116	21.7235
4.75949	13.5976
4.76783	12.1147
4.77616	12.1145
4.7845	13.5974
4.79283	27.1952
4.80116	21.7235
4.8095	0
4.81783	0
4.82616	0
4.8345	0
4.84283	10.8618
4.85116	0
4.8595	0
4.86783	0
4.87616	10.8618
4.8845	10.8618
4.89283	12.1145
4.90116	0
4.9095	0
4.91783	12.1147
4.92616	10.8618
4.9345	13.5976
4.94283	0
4.95117	13.5974
4.9595	13.5976
4.96783	24.2294
4.97617	0
4.9845	0
4.99283	10.8619
5.00117	0
5.0095	0
5.01783	0
5.02617	10.8618
5.0345	0
5.04283	10.8618
5.05117	10.8618
5.0595	12.1145
5.06783	9.79362
5.07617	32.5853
5.0845	0
5.09283	21.7235
5.10117	0
5.1095	0
5.11783	0
5.12617	0
5.1345	0
5.14283	0
5.15117	0
5.1595	10.8616
5.16784	0
5.17617	10.8618
5.1845	0
5.19284	0
5.20117	0
5.2095	0
5.21784	0
5.22617	10.8619
5.2345	0
5.24284	10.8618
5.25117	0
5.2595	0
5.26784	0
5.27617	0
5.2845	0
5.29284	0
5.30117	21.7235
5.3095	13.5978
5.31784	12.1147
5.32617	12.1147
5.3345	13.5976
5.34284	0
5.35117	13.5976
5.35951	36.344
5.36784	9.79362
5.37617	21.7235
5.38451	0
5.39284	10.8619
5.40117	0
5.40951	10.8618
5.41784	0
5.42617	10.8616
5.43451	0
5.44284	0
5.45117	10.8618
5.45951	0
5.46784	10.8618
5.47617	0
5.48451	0
5.49284	0
5.50117	0
5.50951	0
5.51784	0
5.52617	0
5.53451	0
5.54284	0
5.55117	0
5.55951	0
5.56784	0
5.57618	0
5.58451	0
5.59284	10.8618
5.60118	0
5.60951	10.8618
5.61784	10.8619
5.62618	0
5.63451	21.7235
5.64284	0
5.65118	10.8618
5.65951	0
5.66784	0
5.67618	0
5.68451	0
5.69284	0
5.70118	0
5.70951	0
5.71784	10.8616
5.72618	0
5.73451	10.8619
5.74284	0
5.75118	0
5.75951	0
5.76785	0
5.77618	21.7239
5.78451	0
5.79285	21.7235
5.80118	0
5.80951	0
5.81785	0
5.82618	0
5.83451	0
5.84285	0
5.85118	10.8618
5.85951	12.1149
5.86785	24.2298
5.87618	9.79362
5.88451	10.8616
5.89285	0
5.90118	21.7239
5.90951	27.1952
5.91785	27.1952
5.92618	21.7239
5.93451	0
5.94285	0
5.95118	0
5.95951	0
5.96785	0
5.97618	0
5.98451	0
5.99285	0
6.00118	0
6.00951	0
6.01785	0
6.02618	0
6.03451	0
6.04285	0
6.05118	0
6.05952	0
6.06785	0
6.07618	0
6.08452	0
6.09285	0
6.10118	0
6.10952	0
6.11785	0
6.12618	0
6.13452	0
6.14285	0
6.15118	0
6.15952	10.8619
6.16785	9.79378
6.17618	12.1147
6.18452	10.8618
6.19285	0
6.20118	0
6.20952	0
6.21785	0
6.22618	0
6.23452	0
6.24285	0
6.25118	0
6.25952	0
6.26785	0
6.27619	0
6.28452	0
6.29285	10.8618
6.30119	0
6.30952	10.8618
6.31785	0
6.32619	0
6.33452	0
6.34285	0
6.35119	0
6.35952	0
6.36785	0
6.37619	0
6.38452	0
6.39285	0
6.40119	0
6.40952	0
6.41785	0
6.42619	0
6.43452	0
6.44285	0
6.45119	0
6.45952	0
6.46786	0
6.47619	0
6.48452	0
6.49286	0
6.50119	0
6.50952	0
6.51786	21.7239
6.52619	0
6.53452	21.7235
6.54286	0
6.55119	0
6.55952	0
6.56786	0
6.57619	0
6.58452	0
6.59286	0
6.60119	0
6.60952	0
6.61786	0
6.62619	0
6.63452	0
6.64286	0
6.65119	0
6.65953	0
6.66786	0
6.67619	0
6.68453	0
6.69286	0
6.70119	0
6.70953	0
6.71786	0
6.72619	0
6.73453	0
6.74286	0
6.75119	0
6.75953	0
6.76786	0
6.77619	0
6.78453	0
6.79286	21.7235
6.80119	13.5976
6.80953	24.2294
6.81786	10.8618
6.82619	10.8618
6.83453	0
6.84286	10.8618
6.8512	0
6.85953	0
6.86786	10.8618
6.8762	0
6.88453	10.8619
6.89286	13.5976
6.9012	24.2294
6.90953	10.8619
6.91786	0
6.9262	0
6.93453	0
6.94286	0
6.9512	0
6.95953	0
6.96786	0
6.9762	0
6.98453	0
6.99286	0
7.0012	0
7.00953	0
7.01786	0
7.0262	0
7.03453	0
7.04286	0
7.0512	0
7.05953	0
7.06786	0
7.0762	0
7.08453	0
7.09287	0
7.1012	0
7.10953	0
7.11787	0
7.1262	0
7.13453	0
7.14287	0
7.1512	0
7.15953	0
7.16787	0
7.1762	0
7.18453	0
7.19287	0
7.2012	10.8618
7.20953	0
7.21787	10.8618
7.2262	21.7235
7.23453	0
7.24287	32.5858
7.2512	0
7.25953	10.8618
7.26787	10.8618
7.2762	0
7.28453	10.8618
7.29287	0
7.3012	21.7235
7.30954	0
7.31787	0
7.3262	10.8618
7.33454	0
7.34287	10.8618
7.3512	0
7.35954	21.7235
7.36787	27.1952
7.3762	27.1952
7.38454	0
7.39287	13.5976
7.4012	24.2294
7.40954	10.8619
7.41787	0
7.4262	21.7235
7.43454	0
7.44287	0
7.4512	0
7.45954	0
7.46787	0
7.4762	0
7.48454	0
7.49287	10.8618
7.5012	0
7.50954	10.8616
7.51787	0
7.52621	0
7.53454	0
7.54287	0
7.55121	0
7.55954	0
7.56787	0
7.57621	0
7.58454	0
7.59287	0
7.60121	0
7.60954	0
7.61787	0
7.62621	10.8618
7.63454	9.79362
7.64287	12.1149
7.65121	10.8619
7.65954	0
7.66787	32.5853
7.67621	9.79362
7.68454	12.1147
7.69287	10.8618
7.70121	10.8618
7.70954	0
7.71787	10.8618
7.72621	21.7232
7.73454	13.5976
7.74288	24.2298
7.75121	0
7.75954	12.1147
7.76788	12.1145
7.77621	10.8616
7.78454	0
7.79288	21.7235
7.80121	13.5974
7.80954	12.1147
7.81788	12.1147
7.82621	10.8618
7.83454	21.7239
7.84288	13.5976
7.85121	12.1147
7.85954	0
7.86788	0
7.87621	24.2294
7.88454	9.79362
7.89288	10.8616
7.90121	0
7.90954	10.8619
7.91788	9.79362
7.92621	9.79362
7.93454	21.7239
7.94288	12.1147
7.95121	0
7.95955	12.1149
7.96788	0
7.97621	12.1145
7.98455	0
7.99288	0
8.00121	0
8.00955	0
8.01788	0
8.02621	0
8.03455	12.1145
8.04288	27.1952
8.05121	19.5872
8.05955	21.7235
8.06788	12.1147
8.07621	0
8.08455	0
8.09288	12.1147
8.10121	21.7235
8.10955	9.79362
8.11788	12.1147
8.12622	10.8618
8.13455	0
8.14288	0
8.15122	0
8.15955	21.7235
8.16788	13.5978
8.17622	36.344
8.18455	0
8.19288	12.1147
8.20122	10.8619
8.20955	0
8.21788	0
8.22622	10.8618
8.23455	12.1147
8.24288	9.79378
8.25122	21.7235
8.25955	0
8.26788	10.8618
8.27622	10.8618
8.28455	24.2294
8.29288	13.5978
8.30122	21.7235
8.30955	0
8.31788	0
8.32622	0
8.33455	21.7235
8.34288	13.5976
8.35122	19.5876
8.35955	10.8618
8.36788	0
8.37622	0
8.38455	0
8.39289	0
8.40122	0
8.40955	0
8.41789	0
8.42622	10.8619
8.43455	0
8.44289	32.5847
8.45122	0
8.45955	21.7235
8.46789	10.8618
8.47622	24.2294
8.48455	13.5976
8.49289	21.7235
8.50122	10.8619
8.50955	0
8.51789	10.8618
8.52622	0
8.53455	10.8618
8.54289	12.1147
8.55122	12.1147
8.55955	10.8619
8.56789	27.1956
8.57622	27.1952
8.58455	21.7232
8.59289	0
8.60122	10.8618
8.60956	0
8.61789	10.8618
8.62622	0
8.63456	0
8.64289	0
8.65122	10.8618
8.65956	0
8.66789	10.8618
8.67622	10.8616
8.68456	9.79345
8.69289	36.344
8.70122	13.5978
8.70956	21.7235
8.71789	0
8.72622	0
8.73456	0
8.74289	0
8.75122	0
8.75956	0
8.76789	0
8.77622	0
8.78456	0
8.79289	0
8.80123	0
8.80956	0
8.81789	0
8.82623	0
8.83456	10.8619
8.84289	0
8.85123	10.8618
8.85956	0
8.86789	0
8.87623	0
8.88456	0
8.89289	0
8.90123	0
8.90956	0
8.91789	0
8.92623	0
8.93456	0
8.94289	0
8.95123	0
8.95956	0
8.96789	0
8.97623	0
8.98456	0
8.99289	0
9.00123	0
9.00956	0
9.01789	0
9.02623	0
9.03456	0
9.0429	0
9.05123	0
9.05956	0
9.0679	0
9.07623	0
9.08456	0
9.0929	0
9.10123	0
9.10956	0
9.1179	0
9.12623	0
9.13456	0
9.1429	0
9.15123	0
9.15956	0
9.1679	0
9.17623	0
9.18456	10.8616
9.1929	0
9.20123	10.8619
9.20956	0
9.2179	0
9.22623	0
9.23456	0
9.2429	10.8618
9.25123	0
9.25957	10.8618
9.2679	0
9.27623	0
9.28457	0
9.2929	0
9.30123	0
9.30957	0
9.3179	0
9.32623	0
9.33457	0
9.3429	0
9.35123	0
9.35957	0
9.3679	0
9.37623	0
9.38457	0
9.3929	0
9.40123	0
9.40957	0
9.4179	0
9.42624	0
9.43457	0
9.4429	0
9.45124	0
9.45957	0
9.4679	0
9.47624	0
9.48457	0
9.4929	0
9.50124	0
9.50957	0
9.5179	0
9.52624	0
9.53457	0
9.5429	0
9.55124	0
9.55957	0
9.5679	0
9.57624	0
9.58457	0
9.59291	0
9.60124	0
9.60957	0
9.61791	0
9.62624	0
9.63457	0
9.64291	0
9.65124	0
9.65957	0
9.66791	0
9.67624	0
9.68457	0
9.69291	0
9.70124	10.8618
9.70957	12.1149
9.71791	12.1147
9.72624	10.8618
9.73457	0
9.74291	10.8618
9.75124	12.1147
9.75957	12.1147
9.76791	10.8618
9.77624	0
9.78457	0
9.79291	0
9.80124	10.8618
9.80957	0
9.81791	10.8619
9.82624	0
9.83457	0
9.84291	0
9.85124	10.8619
9.85957	0
9.86791	10.8618
9.87624	0
9.88457	0
9.89291	0
9.90124	0
9.90958	0
9.91791	10.8618
9.92624	0
9.93458	21.7232
9.94291	0
9.95124	10.8619
9.95958	0
9.96791	0
9.97624	0
9.98458	0
9.99291	0
10.0012	10.8619
10.0096	0
10.0179	10.8616
10.0262	0
10.0346	0
10.0429	0
10.0512	0
10.0596	0
10.0679	0
10.0762	0
10.0846	0
10.0929	0
10.1012	0
10.1096	0
10.1179	0
10.1262	0
10.1346	0
10.1429	0
10.1512	0
10.1596	0
10.1679	0
10.1762	0
10.1846	0
10.1929	0
10.2012	0
10.2096	0
10.2179	0
10.2262	0
10.2346	0
10.2429	0
10.2512	0
10.2596	0
10.2679	0
10.2762	0
10.2846	0
10.2929	0
10.3012	0
10.3096	0
10.3179	0
10.3262	0
10.3346	0
10.3429	0
10.3513	0
10.3596	0
10.3679	0
10.3763	0
10.3846	0
10.3929	0
10.4013	21.7239
10.4096	0
10.4179	21.7239
10.4263	0
10.4346	0
10.4429	0
10.4513	10.8618
10.4596	0
10.4679	0
10.4763	0
10.4846	10.8618
10.4929	0
10.5013	0
10.5096	21.7232
10.5179	13.5974
10.5263	19.5872
10.5346	10.8618
10.5429	0
10.5513	21.7235
10.5596	13.5978
10.5679	9.79362
10.5763	24.2294
10.5846	0
10.5929	12.1147
10.6013	10.8618
10.6096	0
10.6179	0
10.6263	0
10.6346	0
10.6429	0
10.6513	10.8616
10.6596	0
10.6679	10.8619
10.6763	0
10.6846	0
10.6929	0
10.7013	0
10.7096	0
10.7179	10.8618
10.7263	0
10.7346	10.8618
10.7429	0
10.7513	0
10.7596	0
10.7679	0
10.7763	0
10.7846	0
10.7929	0
10.8013	0
10.8096	0
10.8179	0
10.8263	0
10.8346	0
10.8429	21.7235
10.8513	0
10.8596	21.7232
10.8679	0
10.8763	0
10.8846	0
10.8929	0
10.9013	0
10.9096	0
10.9179	0
10.9263	0
10.9346	0
10.9429	0
10.9513	0
10.9596	0
10.9679	0
10.9763	0
10.9846	10.8618
10.9929	0
11.0013	10.8618
11.0096	0
11.0179	0
11.0263	0
11.0346	0
11.0429	0
11.0513	0
11.0596	0
11.0679	10.8616
11.0763	0
11.0846	10.8618
11.0929	0
11.1013	0
11.1096	0
11.1179	0
11.1263	0
11.1346	0
11.1429	0
11.1513	0
11.1596	10.8618
11.1679	0
11.1763	0
11.1846	0
11.1929	10.8618
11.2013	0
11.2096	0
11.2179	21.7232
11.2263	27.1952
11.2346	27.1956
11.2429	21.7235
11.2513	0
11.2596	10.8619
11.2679	0
11.2763	0
11.2846	12.1147
11.2929	12.1147
11.3013	10.8618
11.3096	0
11.3179	0
11.3263	0
11.3346	0
11.3429	0
11.3513	10.8618
11.3596	0
11.3679	0
11.3763	12.1147
11.3846	0
11.3929	24.2294
11.4013	0
11.4096	12.1149
11.4179	0
11.4263	24.2294
11.4346	21.7235
11.4429	9.79345
11.4513	24.2294
11.4596	12.1147
11.4679	0
11.4763	12.1147
11.4846	0
11.4929	0
11.5013	0
11.5096	0
11.5179	12.1147
11.5263	0
11.5346	12.1147
11.5429	0
11.5513	24.229
11.5596	0
11.5679	0
11.5763	0
11.5846	24.2294
11.5929	0
11.6013	0
11.6096	0
11.6179	0
11.6263	0
11.6346	0
11.6429	0
11.6513	0
11.6596	0
11.6679	0
11.6763	0
11.6846	0
11.6929	12.1149
11.7013	13.5976
11.7096	10.8616
11.7179	12.1147
11.7263	24.2294
11.7346	15.3704
11.7429	27.1952
11.7513	12.1147
11.7596	0
11.7679	0
11.7763	0
11.7846	0
11.7929	0
11.8013	0
11.8096	0
11.8179	0
11.8263	0
11.8346	0
11.8429	0
11.8513	0
11.8596	0
11.8679	0
11.8763	0
11.8846	0
11.8929	0
11.9013	0
11.9096	0
11.9179	0
11.9263	12.1149
11.9346	0
11.9429	12.1149
11.9513	0
11.9596	0
11.9679	24.2294
11.9763	0
11.9846	24.2294
11.9929	12.1145
12.0013	0
12.0096	0
12.0179	10.8618
12.0263	40.7928
12.0346	0
12.0429	27.1952
12.0513	12.1149
12.0596	24.2294
12.0679	0
12.0763	24.2294
12.0846	0
12.0929	0
12.1013	12.1147
12.1096	13.5976
12.1179	0
12.1263	13.5978
12.1346	0
12.1429	0
12.1513	12.1147
12.1596	12.1147
12.1679	21.7235
12.1763	15.3704
12.1846	24.229
12.1929	24.229
12.2013	30.7408
12.2096	30.7408
12.2179	0
12.2263	0
12.2346	0
12.2429	15.3704
12.2513	27.1952
12.2596	12.1147
12.2679	12.1147
12.2763	27.1947
12.2846	15.3704
12.2929	0
12.3013	15.3702
12.3096	13.5974
12.3179	0
12.3263	0
12.3346	0
12.3429	0
12.3513	0
12.3596	0
12.368	0
12.3763	0
12.3846	0
12.393	0
12.4013	0
12.4096	0
12.418	0
12.4263	0
12.4346	0
12.443	0
12.4513	0
12.4596	0
12.468	0
12.4763	0
12.4846	0
12.493	0
12.5013	0
12.5096	13.5976
12.518	0
12.5263	13.5976
12.5346	0
12.543	0
12.5513	0
12.5596	13.5976
12.568	12.1145
12.5763	0
12.5846	0
12.593	15.3702
12.6013	13.5976
12.6096	13.5976
12.618	12.1147
12.6263	0
12.6346	0
12.643	30.7408
12.6513	0
12.6596	0
12.668	0
12.6763	0
12.6846	0
12.693	0
12.7013	0
12.7096	0
12.718	0
12.7263	0
12.7346	0
12.743	0
12.7513	0
12.7596	0
12.768	0
12.7763	0
12.7846	0
12.793	0
12.8013	0
12.8096	0
12.818	0
12.8263	0
12.8346	0
12.843	0
12.8513	15.3704
12.8596	0
12.868	15.3707
12.8763	0
12.8846	15.3704
12.893	17.514
12.9013	17.514
12.9096	0
12.918	17.514
12.9263	0
12.9346	35.0274
12.943	13.5976
12.9513	40.2787
12.9596	17.514
12.968	0
12.9763	0
12.9846	0
12.993	0
13.0013	0
13.0096	0
13.018	0
13.0263	0
13.0346	0
13.043	0
13.0513	0
13.0596	35.0274
13.068	46.805
13.0763	70.2075
13.0846	15.3704
13.093	60.418
13.1013	23.4025
13.1096	23.4025
13.118	20.1393
13.1263	20.1397
13.1346	0
13.143	20.1393
13.1513	0
13.1596	0
13.168	20.1393
13.1763	0
13.1846	20.1393
13.193	0
13.2013	60.418
13.2096	17.514
13.218	70.2075
13.2263	0
13.2346	0
13.243	0
13.2513	23.4021
13.2596	0
13.268	0
13.2763	46.805
13.2846	32.8492
13.293	27.5281
13.3013	0
13.3096	0
13.318	27.5281
13.3263	0
13.3346	27.5281
13.343	0
13.3513	0
13.3596	27.5277
13.368	46.805
13.3763	39.8773
13.3846	55.0562
13.393	0
13.4013	0
13.4096	0
13.418	27.5281
13.4263	32.8492
13.4346	0
13.443	0
13.4513	0
13.4596	0
13.468	0
13.4763	0
13.4846	65.6984
13.493	49.4254
13.5013	39.8766
13.5096	0
13.518	0
13.5263	0
13.5346	79.7546
13.543	62.8669
13.5513	49.4254
13.5596	0
13.568	0
13.5763	98.8524
13.5846	165.28
13.593	82.64
13.6013	62.8679
13.6096	0
13.618	62.8669
13.6263	82.64
13.6346	0
13.643	82.6414
13.6513	62.8679
13.6596	453.814
13.668	1052.5
13.6763	278610
13.6846	32.9131
13.693	4.72733
13.7013	1.02816
13.7096	0.671521
13.718	0.576094
13.7263	0.566328
13.7346	0.41362
13.743	0.485346
13.7513	0.671496
13.7596	0.524006
13.768	0.268172
13.7763	0.312237
13.7846	0.304374
13.793	0.198886
13.8013	0.201542
13.8096	0.171617
13.818	0.155702
13.8263	0.215105
13.8346	0.207159
13.843	0.14969
13.8513	0.258563
13.8596	0.220349
13.868	0.148581
13.8763	0.207921
13.8846	0.157655
13.893	0.153235
13.9013	0.190033
13.9096	0.152829
13.918	0.11192
13.9263	0.0857886
13.9346	0.0950843
13.943	0.153846
13.9513	0.147517
13.9596	0.0711907
13.968	0.072829
13.9763	0.11004
13.9846	0.0970095
13.993	0.0723308
14.0013	0.0837039
14.0096	0.10755
14.018	0.0835284
14.0263	0.0642378
14.0346	0.0816027
14.043	0.0641478
14.0513	0.0741169
14.0596	0.0953315
14.068	0.0721879
14.0763	0.0540364
14.0846	0.0498478
14.093	0.0534898
14.1013	0.155495
14.1096	0.24015
14.118	0.123835
14.1263	0.0865706
14.1346	0.129551
14.143	0.130121
14.1513	0.111111
14.1596	0.0459046
14.168	0.0378999
14.1763	0.0760942
14.1846	0.0601169
14.193	0.0484103
14.2013	0.0485325
14.2096	0.043373
14.218	0.0373188
14.2263	0.0647587
14.2346	0.0904976
14.243	0.0589355
14.2513	0.028792
14.2596	0.0457987
14.268	0.0737332
14.2763	0.0436674
14.2846	0.0263663
14.293	0.0263092
14.3013	0.0224405
14.3096	0.0380277
14.318	0.0432623
14.3263	0.0375638
14.3346	0.0723415
14.343	0.0731768
14.3513	0.0256365
14.3596	0.061676
14.368	0.0749271
14.3763	0.0759161
14.3846	0.0494505
14.393	0.045058
14.4013	0.0812533
14.4097	0.039694
14.418	0.015722
14.4263	0.0564178
14.4347	0.0814885
14.443	0.0312697
14.4513	0.00179174
14.4597	0.0226395
14.468	0.0211799
14.4763	0.015247
14.4847	0.0191798
14.493	0.0214953
14.5013	0.0175914
14.5097	0.013402
14.518	0.0145331
14.5263	0.0219527
14.5347	0.0218509
14.543	0.020258
14.5513	0.0314369
14.5597	0.0249192
14.568	0.0261866
14.5763	0.0283247
14.5847	0.0226922
14.593	0.0211829
14.6013	0.021432
14.6097	0.0162632
14.618	0.0146031
14.6263	0.0174312
14.6347	0.00990517
14.643	0.0148075
14.6513	0.0229202
14.6597	0.0224256
14.668	0.0360538
14.6763	0.034653
14.6847	0.025011
14.693	0.0215132
14.7013	0.0106334
14.7097	0.0140399
14.718	0.0173582
14.7263	0.00823232
14.7347	0.015302
14.743	0.0161982
14.7513	0.14768
14.7597	0.282411
14.768	0.00912854
14.7763	0.0982903
