# Supplementary material for: Wireless, battery-free, and real-time monitoring of water permeation across thin-film encapsulation
Source: Nat Commun. 2024 Aug 28;15:7443. doi: 10.1038/s41467-024-51247-3 (PMC11358307; doi:10.1038/s41467-024-51247-3)
Supplement: Supplementary file 5 — Source data for SI figures [file 41467_2024_51247_MOESM5_ESM.zip › SI/FigS6d.xlsx]

## Sheet: Sheet1
	Bending radius		0mm		2.04mm
		Freq (GHz)	Power (dBm)	Freq (GHz)	Power (dBm)
		2.39038	-120.057	2.39038	-123.5
		2.39038	-115.437	2.39038	-114.74
		2.39038	-114.417	2.39038	-112.05
		2.39038	-114.597	2.39038	-117.69
		2.39038	-114.437	2.39038	-115.66
		2.39038	-115.637	2.39038	-114.71
		2.39038	-114.897	2.39038	-121.98
		2.39038	-120.147	2.39038	-118.83
		2.39038	-114.997	2.39038	-117.9
		2.39038	-120.667	2.39038	-119.44
		2.39038	-117.537	2.39038	-121.2
		2.39038	-115.247	2.39038	-119.38
		2.39038	-114.387	2.39038	-116.9
		2.39038	-118.487	2.39038	-115.04
		2.39038	-119.447	2.39038	-111.51
		2.39038	-117.397	2.39038	-114.86
		2.39038	-117.167	2.39038	-114.22
		2.39038	-113.647	2.39038	-118.26
		2.39038	-114.747	2.39038	-117.9
		2.39038	-117.917	2.39038	-112.12
		2.39038	-116.147	2.39038	-111.19
		2.39038	-113.077	2.39038	-114.81
		2.39038	-113.287	2.39038	-115.57
		2.39038	-120.527	2.39038	-115.79
		2.39038	-116.257	2.39038	-115.95
		2.39038	-118.597	2.39038	-117.36
		2.39038	-116.857	2.39038	-111.74
		2.39038	-114.727	2.39038	-111.05
		2.39038	-120.757	2.39038	-116.69
		2.39038	-122.617	2.39038	-116.32
		2.39038	-115.367	2.39038	-116.94
		2.39038	-115.387	2.39038	-117.77
		2.39038	-117.207	2.39038	-114.16
		2.39038	-117.047	2.39038	-115.1
		2.39038	-115.047	2.39038	-115.91
		2.39038	-116.337	2.39038	-115.85
		2.39038	-116.537	2.39038	-113.64
		2.39038	-111.427	2.39038	-112.52
		2.39038	-111.047	2.39038	-113.1
		2.39038	-119.307	2.39038	-114.74
		2.39038	-114.437	2.39038	-115.5
		2.39038	-112.287	2.39038	-114.9
		2.39038	-111.277	2.39038	-110.9
		2.39038	-115.357	2.39038	-113.17
		2.39038	-124.457	2.39038	-113.57
		2.39038	-113.097	2.39038	-112.61
		2.39038	-115.267	2.39038	-112.55
		2.39038	-114.877	2.39038	-111.44
		2.39038	-111.287	2.39038	-114.4
		2.39038	-110.327	2.39038	-112.09
		2.39038	-115.057	2.39038	-114.82
		2.39038	-113.157	2.39038	-111.46
		2.39038	-113.667	2.39038	-112.63
		2.39038	-115.107	2.39038	-120.33
		2.39038	-114.377	2.39038	-112.65
		2.39038	-113.377	2.39038	-111.91
		2.39038	-115.457	2.39038	-111.76
		2.39038	-114.607	2.39038	-117.06
		2.39038	-112.307	2.39038	-112.04
		2.39038	-113.497	2.39038	-113.04
		2.39038	-108.857	2.39038	-111.86
		2.39038	-111.897	2.39038	-112.05
		2.39038	-111.107	2.39038	-110.69
		2.39038	-114.647	2.39038	-111.83
		2.39038	-111.687	2.39038	-114.76
		2.39038	-110.577	2.39038	-112.47
		2.39038	-110.707	2.39038	-109.76
		2.39038	-117.967	2.39038	-110.02
		2.39038	-114.437	2.39038	-115.4
		2.39038	-115.137	2.39038	-111.92
		2.39038	-110.767	2.39038	-111.42
		2.39038	-110.807	2.39039	-109.62
		2.39039	-114.127	2.39039	-112.24
		2.39039	-114.727	2.39039	-111.37
		2.39039	-111.357	2.39039	-114.09
		2.39039	-111.417	2.39039	-112.92
		2.39039	-113.407	2.39039	-115.1
		2.39039	-108.827	2.39039	-109.68
		2.39039	-109.917	2.39039	-110.05
		2.39039	-106.607	2.39039	-109.68
		2.39039	-107.147	2.39039	-109.13
		2.39039	-108.507	2.39039	-113.51
		2.39039	-115.957	2.39039	-110.35
		2.39039	-121.317	2.39039	-109.48
		2.39039	-116.137	2.39039	-110.25
		2.39039	-115.637	2.39039	-111.58
		2.39039	-113.077	2.39039	-111.78
		2.39039	-111.207	2.39039	-114.43
		2.39039	-108.207	2.39039	-113.84
		2.39039	-106.797	2.39039	-110.51
		2.39039	-108.417	2.39039	-110.16
		2.39039	-111.077	2.39039	-109.88
		2.39039	-110.097	2.39039	-110.89
		2.39039	-112.227	2.39039	-113.19
		2.39039	-111.117	2.39039	-112.63
		2.39039	-115.207	2.39039	-109.88
		2.39039	-108.807	2.39039	-113.46
		2.39039	-107.447	2.39039	-110.51
		2.39039	-110.337	2.39039	-113.7
		2.39039	-114.357	2.39039	-111.9
		2.39039	-110.557	2.39039	-112.63
		2.39039	-106.077	2.39039	-106.91
		2.39039	-105.317	2.39039	-105.46
		2.39039	-108.607	2.39039	-105.56
		2.39039	-108.467	2.39039	-110.31
		2.39039	-108.387	2.39039	-108.23
		2.39039	-108.427	2.39039	-107.36
		2.39039	-110.147	2.39039	-107.78
		2.39039	-110.927	2.39039	-107.5
		2.39039	-106.497	2.39039	-104.07
		2.39039	-104.147	2.39039	-105.98
		2.39039	-104.707	2.39039	-111.63
		2.39039	-105.877	2.39039	-105.67
		2.39039	-109.007	2.39039	-103.21
		2.39039	-106.797	2.39039	-103.9
		2.39039	-108.357	2.39039	-107.45
		2.39039	-105.557	2.39039	-107.03
		2.39039	-107.697	2.39039	-106.2
		2.39039	-112.637	2.39039	-109.43
		2.39039	-112.247	2.39039	-110.16
		2.39039	-105.247	2.39039	-110.08
		2.39039	-104.047	2.39039	-103.88
		2.39039	-105.217	2.39039	-110.64
		2.39039	-105.267	2.39039	-106.31
		2.39039	-109.357	2.39039	-106.09
		2.39039	-102.057	2.39039	-108.15
		2.39039	-107.107	2.39039	-104.12
		2.39039	-104.317	2.39039	-101.85
		2.39039	-106.907	2.39039	-105.08
		2.39039	-103.117	2.39039	-104.89
		2.39039	-102.207	2.39039	-105.14
		2.39039	-103.157	2.39039	-104.53
		2.39039	-102.487	2.39039	-106.13
		2.39039	-104.787	2.39039	-107.35
		2.39039	-106.427	2.39039	-106.77
		2.39039	-107.957	2.39039	-108.7
		2.39039	-109.347	2.39039	-102.61
		2.39039	-106.397	2.39039	-100.75
		2.39039	-112.697	2.39039	-104.52
		2.39039	-108.437	2.39039	-104.69
		2.39039	-106.067	2.39039	-107.91
		2.39039	-102.017	2.39039	-103.07
		2.39039	-117.477	2.39039	-104.48
		2.39039	-108.367	2.39039	-104.92
		2.39039	-105.697	2.39039	-106.42
		2.39039	-103.677	2.39039	-102.21
		2.39039	-105.217	2.39039	-100.64
		2.39039	-105.927	2.39039	-104.58
		2.39039	-106.007	2.39039	-101.27
		2.39039	-104.157	2.39039	-104.21
		2.39039	-108.707	2.39039	-104.62
		2.39039	-108.997	2.3904	-104.69
		2.3904	-103.377	2.3904	-107.43
		2.3904	-105.547	2.3904	-105.54
		2.3904	-106.597	2.3904	-106.35
		2.3904	-103.267	2.3904	-103.39
		2.3904	-102.487	2.3904	-104.22
		2.3904	-103.067	2.3904	-103.81
		2.3904	-109.997	2.3904	-101.77
		2.3904	-104.997	2.3904	-104.18
		2.3904	-100.187	2.3904	-108.12
		2.3904	-100.577	2.3904	-107.22
		2.3904	-101.327	2.3904	-107.94
		2.3904	-103.487	2.3904	-107.3
		2.3904	-109.427	2.3904	-99.4
		2.3904	-103.157	2.3904	-99.29
		2.3904	-104.137	2.3904	-103.12
		2.3904	-101.147	2.3904	-100.73
		2.3904	-105.077	2.3904	-98.08
		2.3904	-100.217	2.3904	-103.27
		2.3904	-98.797	2.3904	-101.17
		2.3904	-98.477	2.3904	-103.29
		2.3904	-100.257	2.3904	-99.4
		2.3904	-103.887	2.3904	-99.44
		2.3904	-99.207	2.3904	-103.03
		2.3904	-100.847	2.3904	-98.11
		2.3904	-104.717	2.3904	-99.88
		2.3904	-95.447	2.3904	-107.44
		2.3904	-100.847	2.3904	-101.96
		2.3904	-99.227	2.3904	-102.79
		2.3904	-98.857	2.3904	-94.26
		2.3904	-97.567	2.3904	-100.7
		2.3904	-102.017	2.3904	-97.1
		2.3904	-100.687	2.3904	-97.03
		2.3904	-96.077	2.3904	-97.79
		2.3904	-95.467	2.3904	-99.44
		2.3904	-98.007	2.3904	-97.22
		2.3904	-96.787	2.3904	-95.69
		2.3904	-94.087	2.3904	-96.36
		2.3904	-97.307	2.3904	-91.48
		2.3904	-90.277	2.3904	-90.31
		2.3904	-90.337	2.3904	-94.07
		2.3904	-89.037	2.3904	-91.24
		2.3904	-91.647	2.3904	-90.94
		2.3904	-87.637	2.3904	-92.58
		2.3904	-90.557	2.3904	-87.48
		2.3904	-92.237	2.3904	-86.13
		2.3904	-87.017	2.3904	-85.97
		2.3904	-81.647	2.3904	-81.79
		2.3904	-80.527	2.3904	-73.11
		2.3904	-63.197	2.3904	-69.78
		2.3904	-57.677	2.3904	-57.34
		2.3904	-60.797	2.3904	-60.89
		2.3904	-76.447	2.3904	-76.04
		2.3904	-83.727	2.3904	-76.85
		2.3904	-84.037	2.3904	-87.09
		2.3904	-88.487	2.3904	-85.78
		2.3904	-87.297	2.3904	-84.62
		2.3904	-88.477	2.3904	-89.45
		2.3904	-99.027	2.3904	-90.42
		2.3904	-92.357	2.3904	-87.78
		2.3904	-93.087	2.3904	-87.79
		2.3904	-97.957	2.3904	-96.77
		2.3904	-91.267	2.3904	-97.6
		2.3904	-92.937	2.3904	-99.53
		2.3904	-99.847	2.3904	-102.88
		2.3904	-94.127	2.3904	-97.55
		2.3904	-94.577	2.3904	-96.72
		2.3904	-94.657	2.3904	-99.9
		2.3904	-102.187	2.3904	-98.65
		2.3904	-101.917	2.3904	-99.39
		2.3904	-99.787	2.3904	-100.13
		2.3904	-102.147	2.3904	-101.73
		2.3904	-98.667	2.3904	-98.99
		2.3904	-99.007	2.3904	-98.34
		2.3904	-105.097	2.3904	-102.35
		2.3904	-101.617	2.3904	-99.45
		2.3904	-101.487	2.3904	-98.14
		2.3904	-102.267	2.3904	-99.38
		2.3904	-103.727	2.3904	-99.84
		2.3904	-98.677	2.3904	-101.45
		2.3904	-98.087	2.39041	-102.16
		2.39041	-101.197	2.39041	-103.42
		2.39041	-100.807	2.39041	-105.63
		2.39041	-100.257	2.39041	-105.85
		2.39041	-102.387	2.39041	-106.68
		2.39041	-102.097	2.39041	-101.26
		2.39041	-100.747	2.39041	-101.51
		2.39041	-103.327	2.39041	-105.08
		2.39041	-105.447	2.39041	-104.8
		2.39041	-105.497	2.39041	-104.42
		2.39041	-103.077	2.39041	-100.88
		2.39041	-99.477	2.39041	-103.64
		2.39041	-101.927	2.39041	-105.35
		2.39041	-103.387	2.39041	-101.18
		2.39041	-105.527	2.39041	-99.83
		2.39041	-108.427	2.39041	-104.31
		2.39041	-104.247	2.39041	-107.34
		2.39041	-101.537	2.39041	-102.33
		2.39041	-101.457	2.39041	-104.09
		2.39041	-102.977	2.39041	-103.19
		2.39041	-102.457	2.39041	-104.81
		2.39041	-104.867	2.39041	-111.57
		2.39041	-100.727	2.39041	-110.34
		2.39041	-101.917	2.39041	-107.83
		2.39041	-105.087	2.39041	-105.96
		2.39041	-104.797	2.39041	-106.33
		2.39041	-105.607	2.39041	-106.31
		2.39041	-105.507	2.39041	-111.04
		2.39041	-103.637	2.39041	-109.06
		2.39041	-101.967	2.39041	-103.85
		2.39041	-105.237	2.39041	-103.01
		2.39041	-101.067	2.39041	-107.99
		2.39041	-99.847	2.39041	-106.12
		2.39041	-106.267	2.39041	-107.52
		2.39041	-113.137	2.39041	-105.3
		2.39041	-106.237	2.39041	-101.87
		2.39041	-101.287	2.39041	-105.45
		2.39041	-101.397	2.39041	-108.84
		2.39041	-104.077	2.39041	-107.51
		2.39041	-104.907	2.39041	-100.86
		2.39041	-105.967	2.39041	-100
		2.39041	-109.017	2.39041	-106.35
		2.39041	-106.837	2.39041	-105.93
		2.39041	-105.317	2.39041	-104.32
		2.39041	-106.377	2.39041	-109.94
		2.39041	-104.517	2.39041	-105.85
		2.39041	-103.527	2.39041	-101.78
		2.39041	-108.697	2.39041	-105.23
		2.39041	-104.857	2.39041	-104.02
		2.39041	-103.067	2.39041	-105.37
		2.39041	-103.317	2.39041	-103.29
		2.39041	-107.637	2.39041	-107.95
		2.39041	-112.037	2.39041	-107.33
		2.39041	-105.957	2.39041	-107.16
		2.39041	-107.167	2.39041	-105.67
		2.39041	-105.827	2.39041	-103.18
		2.39041	-105.287	2.39041	-109.45
		2.39041	-108.727	2.39041	-112.95
		2.39041	-107.917	2.39041	-105.24
		2.39041	-110.347	2.39041	-107.02
		2.39041	-108.657	2.39041	-103.38
		2.39041	-105.997	2.39041	-108.48
		2.39041	-109.017	2.39041	-106.79
		2.39041	-108.577	2.39041	-106
		2.39041	-107.677	2.39041	-109.97
		2.39041	-108.017	2.39041	-106.54
		2.39041	-105.457	2.39041	-108.45
		2.39041	-109.077	2.39041	-111.46
		2.39041	-112.887	2.39041	-115.37
		2.39041	-113.877	2.39041	-112.66
		2.39041	-109.527	2.39041	-111.11
		2.39041	-112.257	2.39041	-110.25
		2.39041	-112.947	2.39041	-108.72
		2.39041	-109.637	2.39041	-108.03
		2.39041	-112.917	2.39041	-109.53
		2.39041	-108.557	2.39041	-114.36
		2.39041	-105.457	2.39041	-113.25
		2.39041	-109.777	2.39041	-111.62
		2.39041	-107.417	2.39041	-107.21
		2.39041	-114.477	2.39041	-107.67
		2.39041	-111.817	2.39042	-108.83
		2.39042	-108.687	2.39042	-108.97
		2.39042	-108.307	2.39042	-112.77
		2.39042	-111.577	2.39042	-110.44
		2.39042	-114.027	2.39042	-109.87
		2.39042	-115.267	2.39042	-112.5
		2.39042	-113.067	2.39042	-109.7
		2.39042	-118.357	2.39042	-110.26
		2.39042	-109.897	2.39042	-107.95
		2.39042	-108.997	2.39042	-107.77
		2.39042	-113.907	2.39042	-112.28
		2.39042	-112.837	2.39042	-112.29
		2.39042	-111.667	2.39042	-110.88
		2.39042	-115.627	2.39042	-121.88
		2.39042	-114.957	2.39042	-115.07
		2.39042	-113.587	2.39042	-110.58
		2.39042	-110.267	2.39042	-110.92
		2.39042	-110.197	2.39042	-109.86
		2.39042	-109.087	2.39042	-118.27
		2.39042	-115.757	2.39042	-108.3
		2.39042	-116.627	2.39042	-109.51
		2.39042	-113.447	2.39042	-113.69
		2.39042	-115.017	2.39042	-112.24
		2.39042	-112.957	2.39042	-110.06
		2.39042	-117.817	2.39042	-112.56
		2.39042	-111.157	2.39042	-111.16
		2.39042	-115.187	2.39042	-111.16
		2.39042	-115.787	2.39042	-118.35
		2.39042	-112.537	2.39042	-112.19
		2.39042	-112.517	2.39042	-108.82
		2.39042	-116.797	2.39042	-111.44
		2.39042	-114.567	2.39042	-112.99
		2.39042	-110.717	2.39042	-115.48
		2.39042	-113.847	2.39042	-114.8
		2.39042	-113.337	2.39042	-116.89
		2.39042	-114.467	2.39042	-116.3
		2.39042	-112.657	2.39042	-112.01
		2.39042	-113.467	2.39042	-110.51
		2.39042	-113.667	2.39042	-112.93
		2.39042	-110.327	2.39042	-116.66
		2.39042	-112.457	2.39042	-114.26
		2.39042	-115.577	2.39042	-114.72
		2.39042	-115.667	2.39042	-113.03
		2.39042	-112.877	2.39042	-118.66
		2.39042	-116.497	2.39042	-116.43
		2.39042	-117.797	2.39042	-115.09
		2.39042	-114.847	2.39042	-111.39
		2.39042	-115.737	2.39042	-111.05
		2.39042	-117.287	2.39042	-111.58
		2.39042	-112.877	2.39042	-114.67
		2.39042	-112.027	2.39042	-116.39
		2.39042	-111.127	2.39042	-113.24
		2.39042	-114.987	2.39042	-113.03
		2.39042	-116.547	2.39042	-117.18
		2.39042	-114.527	2.39042	-115.18
		2.39042	-113.187	2.39042	-118.52
		2.39042	-113.637	2.39042	-111.14
		2.39042	-116.157	2.39042	-110.08
		2.39042	-119.397	2.39042	-116.65
		2.39042	-118.217	2.39042	-115.15
		2.39042	-113.467	2.39042	-112.62
		2.39042	-114.187	2.39042	-113.79
		2.39042	-110.747	2.39042	-112.83
		2.39042	-117.197	2.39042	-112.62
		2.39042	-115.027	2.39042	-112.73
		2.39042	-119.587	2.39042	-115.51
		2.39042	-111.797	2.39042	-114.67
		2.39042	-109.717	2.39042	-115.21
		2.39042	-115.737	2.39042	-114.63
		2.39042	-115.157	2.39042	-116.34
		2.39042	-114.207	2.39042	-118.27
		2.39042	-115.057	2.39042	-116.31
		2.39042	-118.957	2.39042	-115.97
		2.39042	-111.247	2.39042	-116.26
		2.39042	-113.017	2.39042	-116.77
		2.39042	-120.177	2.39042	-112.92
		2.39042	-120.597	2.39042	-115.36
		2.39042	-115.337	2.39042	-118.08
		2.39042	-116.427	2.39042	-123.91
		2.39042	-115.777	2.39042	-113.83
		2.39042	-113.697	2.39043	-118.19
		2.39043	-119.787	2.39043	-115.83
		2.39043	-120.287	2.39043	-113.3
		2.39043	-117.127	2.39043	-114.66
		2.39043	-119.467	2.39043	-115.8
		2.39043	-119.627	2.39043	-119.97
		2.39043	-120.387	2.39043	-117.34
		2.39043	-118.737	2.39043	-118.89
		2.39043	-116.427	2.39043	-121.15
		2.39043	-115.927	2.39043	-120.39
