# Supplementary material for: Wireless, battery-free, and real-time monitoring of water permeation across thin-film encapsulation
Source: Nat Commun. 2024 Aug 28;15:7443. doi: 10.1038/s41467-024-51247-3 (PMC11358307; doi:10.1038/s41467-024-51247-3)
Supplement: Supplementary file 5 — Source data for SI figures [file 41467_2024_51247_MOESM5_ESM.zip › SI/FigS13c.xlsx]

## Sheet: Sheet1
f GHz	|S11| dB
2	-0.531
2.00063	-0.547
2.00125	-0.592
2.00188	-0.604
2.0025	-0.638
2.00313	-0.664
2.00375	-0.695
2.00438	-0.719
2.005	-0.744
2.00563	-0.768
2.00625	-0.789
2.00688	-0.83
2.0075	-0.843
2.00813	-0.871
2.00875	-0.879
2.00938	-0.904
2.01	-0.919
2.01063	-0.957
2.01125	-0.963
2.01188	-0.987
2.0125	-1
2.01313	-1.024
2.01375	-1.046
2.01438	-1.062
2.015	-1.072
2.01563	-1.093
2.01625	-1.111
2.01688	-1.121
2.0175	-1.14
2.01813	-1.152
2.01875	-1.171
2.01938	-1.166
2.02	-1.187
2.02063	-1.197
2.02125	-1.213
2.02188	-1.236
2.0225	-1.237
2.02313	-1.254
2.02375	-1.282
2.02438	-1.271
2.025	-1.289
2.02563	-1.305
2.02625	-1.309
2.02688	-1.318
2.0275	-1.348
2.02813	-1.342
2.02875	-1.357
2.02938	-1.368
2.03	-1.365
2.03063	-1.392
2.03125	-1.405
2.03188	-1.395
2.0325	-1.424
2.03313	-1.438
2.03375	-1.438
2.03438	-1.45
2.035	-1.468
2.03563	-1.463
2.03625	-1.482
2.03688	-1.49
2.0375	-1.51
2.03813	-1.51
2.03875	-1.528
2.03938	-1.542
2.04	-1.545
2.04063	-1.567
2.04125	-1.579
2.04188	-1.593
2.0425	-1.608
2.04313	-1.613
2.04375	-1.632
2.04438	-1.641
2.045	-1.659
2.04563	-1.674
2.04625	-1.685
2.04688	-1.698
2.0475	-1.71
2.04813	-1.734
2.04875	-1.737
2.04938	-1.765
2.05	-1.776
2.05063	-1.79
2.05125	-1.816
2.05188	-1.832
2.0525	-1.829
2.05313	-1.854
2.05375	-1.868
2.05438	-1.885
2.055	-1.906
2.05563	-1.929
2.05625	-1.947
2.05688	-1.959
2.0575	-1.972
2.05813	-1.981
2.05875	-1.998
2.05938	-2.014
2.06	-2.03
2.06063	-2.054
2.06125	-2.055
2.06188	-2.074
2.0625	-2.097
2.06313	-2.107
2.06375	-2.117
2.06438	-2.139
2.065	-2.148
2.06563	-2.168
2.06625	-2.182
2.06688	-2.198
2.0675	-2.2
2.06813	-2.219
2.06875	-2.233
2.06938	-2.244
2.07	-2.263
2.07063	-2.272
2.07125	-2.29
2.07188	-2.287
2.0725	-2.302
2.07313	-2.3
2.07375	-2.33
2.07438	-2.327
2.075	-2.332
2.07563	-2.346
2.07625	-2.358
2.07688	-2.365
2.0775	-2.381
2.07813	-2.39
2.07875	-2.388
2.07938	-2.399
2.08	-2.404
2.08063	-2.411
2.08125	-2.419
2.08188	-2.429
2.0825	-2.429
2.08313	-2.435
2.08375	-2.446
2.08438	-2.442
2.085	-2.458
2.08563	-2.455
2.08625	-2.461
2.08688	-2.461
2.0875	-2.464
2.08813	-2.475
2.08875	-2.466
2.08938	-2.48
2.09	-2.486
2.09063	-2.473
2.09125	-2.495
2.09188	-2.494
2.0925	-2.494
2.09313	-2.487
2.09375	-2.504
2.09438	-2.503
2.095	-2.501
2.09563	-2.508
2.09625	-2.502
2.09688	-2.51
2.0975	-2.515
2.09813	-2.514
2.09875	-2.515
2.09938	-2.529
2.1	-2.521
2.10063	-2.528
2.10125	-2.519
2.10188	-2.529
2.1025	-2.537
2.10313	-2.535
2.10375	-2.53
2.10438	-2.542
2.105	-2.547
2.10563	-2.557
2.10625	-2.555
2.10688	-2.552
2.1075	-2.557
2.10813	-2.558
2.10875	-2.562
2.10938	-2.571
2.11	-2.576
2.11063	-2.579
2.11125	-2.586
2.11188	-2.584
2.1125	-2.589
2.11313	-2.604
2.11375	-2.603
2.11438	-2.61
2.115	-2.617
2.11563	-2.618
2.11625	-2.626
2.11688	-2.629
2.1175	-2.637
2.11813	-2.636
2.11875	-2.647
2.11938	-2.656
2.12	-2.655
2.12063	-2.666
2.12125	-2.677
2.12188	-2.676
2.1225	-2.681
2.12313	-2.686
2.12375	-2.699
2.12438	-2.716
2.125	-2.708
2.12563	-2.721
2.12625	-2.733
2.12688	-2.743
2.1275	-2.743
2.12813	-2.756
2.12875	-2.765
2.12938	-2.774
2.13	-2.78
2.13063	-2.786
2.13125	-2.805
2.13188	-2.811
2.1325	-2.811
2.13313	-2.812
2.13375	-2.831
2.13438	-2.837
2.135	-2.846
2.13563	-2.866
2.13625	-2.876
2.13688	-2.882
2.1375	-2.891
2.13813	-2.903
2.13875	-2.907
2.13938	-2.928
2.14	-2.932
2.14063	-2.946
2.14125	-2.951
2.14188	-2.953
2.1425	-2.974
2.14313	-2.981
2.14375	-2.989
2.14438	-3.001
2.145	-3.003
2.14563	-3.036
2.14625	-3.022
2.14688	-3.036
2.1475	-3.045
2.14813	-3.062
2.14875	-3.087
2.14938	-3.087
2.15	-3.102
2.15063	-3.108
2.15125	-3.111
2.15188	-3.127
2.1525	-3.127
2.15313	-3.155
2.15375	-3.155
2.15438	-3.159
2.155	-3.184
2.15563	-3.184
2.15625	-3.205
2.15688	-3.208
2.1575	-3.231
2.15813	-3.233
2.15875	-3.234
2.15938	-3.251
2.16	-3.261
2.16063	-3.271
2.16125	-3.287
2.16188	-3.289
2.1625	-3.298
2.16313	-3.313
2.16375	-3.325
2.16438	-3.325
2.165	-3.331
2.16563	-3.348
2.16625	-3.365
2.16688	-3.372
2.1675	-3.38
2.16813	-3.376
2.16875	-3.39
2.16938	-3.401
2.17	-3.415
2.17063	-3.433
2.17125	-3.434
2.17188	-3.447
2.1725	-3.448
2.17313	-3.458
2.17375	-3.479
2.17438	-3.479
2.175	-3.473
2.17563	-3.496
2.17625	-3.51
2.17688	-3.513
2.1775	-3.517
2.17813	-3.534
2.17875	-3.537
2.17938	-3.544
2.18	-3.554
2.18063	-3.557
2.18125	-3.568
2.18188	-3.587
2.1825	-3.587
2.18313	-3.598
2.18375	-3.604
2.18438	-3.609
2.185	-3.617
2.18563	-3.62
2.18625	-3.631
2.18688	-3.636
2.1875	-3.639
2.18813	-3.656
2.18875	-3.668
2.18938	-3.666
2.19	-3.675
2.19063	-3.686
2.19125	-3.697
2.19188	-3.7
2.1925	-3.709
2.19313	-3.725
2.19375	-3.726
2.19438	-3.731
2.195	-3.739
2.19563	-3.745
2.19625	-3.753
2.19688	-3.764
2.1975	-3.765
2.19813	-3.776
2.19875	-3.794
2.19938	-3.795
2.2	-3.813
2.20063	-3.817
2.20125	-3.815
2.20188	-3.835
2.2025	-3.845
2.20313	-3.851
2.20375	-3.862
2.20438	-3.877
2.205	-3.88
2.20563	-3.878
2.20625	-3.888
2.20688	-3.904
2.2075	-3.919
2.20813	-3.933
2.20875	-3.932
2.20938	-3.953
2.21	-3.958
2.21063	-3.967
2.21125	-3.973
2.21188	-3.987
2.2125	-4.006
2.21313	-4.013
2.21375	-4.008
2.21438	-4.031
2.215	-4.046
2.21563	-4.061
2.21625	-4.067
2.21688	-4.077
2.2175	-4.085
2.21813	-4.104
2.21875	-4.121
2.21938	-4.128
2.22	-4.145
2.22063	-4.155
2.22125	-4.164
2.22188	-4.199
2.2225	-4.19
2.22313	-4.203
2.22375	-4.224
2.22438	-4.237
2.225	-4.25
2.22563	-4.272
2.22625	-4.29
2.22688	-4.295
2.2275	-4.313
2.22813	-4.316
2.22875	-4.332
2.22938	-4.355
2.23	-4.373
2.23063	-4.392
2.23125	-4.405
2.23188	-4.434
2.2325	-4.43
2.23313	-4.452
2.23375	-4.469
2.23438	-4.494
2.235	-4.507
2.23563	-4.528
2.23625	-4.539
2.23688	-4.555
2.2375	-4.582
2.23813	-4.592
2.23875	-4.61
2.23938	-4.625
2.24	-4.646
2.24063	-4.666
2.24125	-4.677
2.24188	-4.702
2.2425	-4.726
2.24313	-4.744
2.24375	-4.748
2.24438	-4.764
2.245	-4.788
2.24563	-4.807
2.24625	-4.831
2.24688	-4.839
2.2475	-4.862
2.24813	-4.889
2.24875	-4.896
2.24938	-4.917
2.25	-4.944
2.25063	-4.942
2.25125	-4.965
2.25188	-4.988
2.2525	-5.018
2.25313	-5.014
2.25375	-5.057
2.25438	-5.062
2.255	-5.078
2.25563	-5.105
2.25625	-5.12
2.25688	-5.141
2.2575	-5.15
2.25813	-5.183
2.25875	-5.196
2.25938	-5.234
2.26	-5.224
2.26063	-5.259
2.26125	-5.27
2.26188	-5.289
2.2625	-5.311
2.26313	-5.331
2.26375	-5.36
2.26438	-5.37
2.265	-5.401
2.26563	-5.414
2.26625	-5.424
2.26688	-5.458
2.2675	-5.466
2.26813	-5.49
2.26875	-5.516
2.26938	-5.534
2.27	-5.554
2.27063	-5.58
2.27125	-5.586
2.27188	-5.62
2.2725	-5.638
2.27313	-5.65
2.27375	-5.697
2.27438	-5.71
2.275	-5.71
2.27563	-5.756
2.27625	-5.77
2.27688	-5.785
2.2775	-5.811
2.27813	-5.83
2.27875	-5.851
2.27938	-5.89
2.28	-5.898
2.28063	-5.926
2.28125	-5.935
2.28188	-5.97
2.2825	-5.988
2.28313	-6.018
2.28375	-6.055
2.28438	-6.069
2.285	-6.097
2.28563	-6.115
2.28625	-6.134
2.28688	-6.169
2.2875	-6.195
2.28813	-6.208
2.28875	-6.221
2.28938	-6.257
2.29	-6.276
2.29063	-6.297
2.29125	-6.336
2.29188	-6.354
2.2925	-6.395
2.29313	-6.407
2.29375	-6.424
2.29438	-6.457
2.295	-6.48
2.29563	-6.505
2.29625	-6.533
2.29688	-6.563
2.2975	-6.591
2.29813	-6.609
2.29875	-6.636
2.29938	-6.659
2.3	-6.686
2.30063	-6.71
2.30125	-6.741
2.30188	-6.761
2.3025	-6.787
2.30313	-6.814
2.30375	-6.849
2.30438	-6.86
2.305	-6.897
2.30563	-6.933
2.30625	-6.951
2.30688	-6.962
2.3075	-7.014
2.30813	-7.029
2.30875	-7.065
2.30938	-7.09
2.31	-7.116
2.31063	-7.146
2.31125	-7.177
2.31188	-7.196
2.3125	-7.229
2.31313	-7.26
2.31375	-7.284
2.31438	-7.326
2.315	-7.346
2.31563	-7.379
2.31625	-7.408
2.31688	-7.43
2.3175	-7.465
2.31813	-7.488
2.31875	-7.521
2.31938	-7.553
2.32	-7.592
2.32063	-7.616
2.32125	-7.657
2.32188	-7.683
2.3225	-7.722
2.32313	-7.754
2.32375	-7.778
2.32438	-7.8
2.325	-7.851
2.32563	-7.883
2.32625	-7.897
2.32688	-7.925
2.3275	-7.977
2.32813	-8.006
2.32875	-8.035
2.32938	-8.071
2.33	-8.102
2.33063	-8.152
2.33125	-8.177
2.33188	-8.218
2.3325	-8.253
2.33313	-8.288
2.33375	-8.329
2.33438	-8.372
2.335	-8.402
2.33563	-8.447
2.33625	-8.476
2.33688	-8.51
2.3375	-8.561
2.33813	-8.606
2.33875	-8.641
2.33938	-8.674
2.34	-8.712
2.34063	-8.75
2.34125	-8.79
2.34188	-8.83
2.3425	-8.881
2.34313	-8.909
2.34375	-8.96
2.34438	-9.006
2.345	-9.05
2.34563	-9.092
2.34625	-9.131
2.34688	-9.166
2.3475	-9.211
2.34813	-9.273
2.34875	-9.305
2.34938	-9.346
2.35	-9.403
2.35063	-9.449
2.35125	-9.501
2.35188	-9.539
2.3525	-9.587
2.35313	-9.621
2.35375	-9.682
2.35438	-9.728
2.355	-9.785
2.35563	-9.825
2.35625	-9.874
2.35688	-9.923
2.3575	-9.967
2.35813	-10.013
2.35875	-10.045
2.35938	-10.105
2.36	-10.169
2.36063	-10.207
2.36125	-10.271
2.36188	-10.315
2.3625	-10.369
2.36313	-10.411
2.36375	-10.466
2.36438	-10.514
2.365	-10.571
2.36563	-10.62
2.36625	-10.675
2.36688	-10.732
2.3675	-10.769
2.36813	-10.82
2.36875	-10.881
2.36938	-10.934
2.37	-10.989
2.37063	-11.041
2.37125	-11.094
2.37188	-11.154
2.3725	-11.22
2.37313	-11.267
2.37375	-11.326
2.37438	-11.382
2.375	-11.426
2.37563	-11.507
2.37625	-11.561
2.37688	-11.608
2.3775	-11.68
2.37813	-11.734
2.37875	-11.805
2.37938	-11.853
2.38	-11.92
2.38063	-11.982
2.38125	-12.048
2.38188	-12.114
2.3825	-12.173
2.38313	-12.238
2.38375	-12.318
2.38438	-12.376
2.385	-12.44
2.38563	-12.507
2.38625	-12.57
2.38688	-12.652
2.3875	-12.707
2.38813	-12.786
2.38875	-12.873
2.38938	-12.93
2.39	-13.016
2.39063	-13.073
2.39125	-13.166
2.39188	-13.213
2.3925	-13.307
2.39313	-13.383
2.39375	-13.475
2.39438	-13.552
2.395	-13.615
2.39563	-13.695
2.39625	-13.799
2.39688	-13.867
2.3975	-13.947
2.39813	-14.043
2.39875	-14.12
2.39938	-14.193
2.4	-14.304
2.40063	-14.37
2.40125	-14.483
2.40188	-14.562
2.4025	-14.648
2.40313	-14.744
2.40375	-14.823
2.40438	-14.914
2.405	-15.019
2.40563	-15.093
2.40625	-15.189
2.40688	-15.303
2.4075	-15.384
2.40813	-15.503
2.40875	-15.585
2.40938	-15.661
2.41	-15.782
2.41063	-15.888
2.41125	-15.963
2.41188	-16.096
2.4125	-16.177
2.41313	-16.3
2.41375	-16.398
2.41438	-16.509
2.415	-16.619
2.41563	-16.713
2.41625	-16.849
2.41688	-16.942
2.4175	-17.049
2.41813	-17.159
2.41875	-17.255
2.41938	-17.371
2.42	-17.506
2.42063	-17.596
2.42125	-17.747
2.42188	-17.86
2.4225	-17.943
2.42313	-18.065
2.42375	-18.219
2.42438	-18.306
2.425	-18.465
2.42563	-18.564
2.42625	-18.718
2.42688	-18.807
2.4275	-18.94
2.42813	-19.004
2.42875	-19.174
2.42938	-19.31
2.43	-19.443
2.43063	-19.584
2.43125	-19.718
2.43188	-19.785
2.4325	-19.96
2.43313	-20.059
2.43375	-20.232
2.43438	-20.363
2.435	-20.517
2.43563	-20.58
2.43625	-20.746
2.43688	-20.907
2.4375	-21.008
2.43813	-21.177
2.43875	-21.35
2.43938	-21.415
2.44	-21.596
2.44063	-21.703
2.44125	-21.808
2.44188	-21.963
2.4425	-22.087
2.44313	-22.28
2.44375	-22.314
2.44438	-22.506
2.445	-22.616
2.44563	-22.808
2.44625	-22.966
2.44688	-23.09
2.4475	-23.305
2.44813	-23.353
2.44875	-23.462
2.44938	-23.66
2.45	-23.769
2.45063	-23.93
2.45125	-23.975
2.45188	-24.066
2.4525	-24.249
2.45313	-24.338
2.45375	-24.479
2.45438	-24.524
2.455	-24.71
2.45563	-24.829
2.45625	-24.9
2.45688	-24.951
2.4575	-25.055
2.45813	-24.989
2.45875	-25.233
2.45938	-25.234
2.46	-25.317
2.46063	-25.343
2.46125	-25.379
2.46188	-25.4
2.4625	-25.435
2.46313	-25.543
2.46375	-25.381
2.46438	-25.384
2.465	-25.402
2.46563	-25.403
2.46625	-25.393
2.46688	-25.336
2.4675	-25.317
2.46813	-25.259
2.46875	-25.201
2.46938	-25.184
2.47	-25.158
2.47063	-25.024
2.47125	-24.974
2.47188	-24.904
2.4725	-24.809
2.47313	-24.68
2.47375	-24.619
2.47438	-24.594
2.475	-24.407
2.47563	-24.346
2.47625	-24.264
2.47688	-24.11
2.4775	-24.017
2.47813	-23.921
2.47875	-23.773
2.47938	-23.673
2.48	-23.588
2.48063	-23.411
2.48125	-23.36
2.48188	-23.263
2.4825	-23.088
2.48313	-22.998
2.48375	-22.854
2.48438	-22.727
2.485	-22.641
2.48563	-22.52
2.48625	-22.379
2.48688	-22.229
2.4875	-22.136
2.48813	-22.018
2.48875	-21.855
2.48938	-21.76
2.49	-21.665
2.49063	-21.514
2.49125	-21.419
2.49188	-21.297
2.4925	-21.191
2.49313	-21.094
2.49375	-20.953
2.49438	-20.849
2.495	-20.737
2.49563	-20.641
2.49625	-20.522
2.49688	-20.381
2.4975	-20.313
2.49813	-20.189
2.49875	-20.115
2.49938	-19.952
2.5	-19.895
2.50063	-19.771
2.50125	-19.688
2.50188	-19.555
2.5025	-19.485
2.50313	-19.379
2.50375	-19.287
2.50438	-19.182
2.505	-19.054
2.50563	-18.972
2.50625	-18.889
2.50688	-18.801
2.5075	-18.714
2.50813	-18.63
2.50875	-18.541
2.50938	-18.453
2.51	-18.348
2.51063	-18.253
2.51125	-18.173
2.51188	-18.088
2.5125	-18.029
2.51313	-17.935
2.51375	-17.848
2.51438	-17.737
2.515	-17.682
2.51563	-17.55
2.51625	-17.489
2.51688	-17.427
2.5175	-17.302
2.51813	-17.221
2.51875	-17.139
2.51938	-17.073
2.52	-16.972
2.52063	-16.897
2.52125	-16.84
2.52188	-16.716
2.5225	-16.662
2.52313	-16.57
2.52375	-16.467
2.52438	-16.397
2.525	-16.314
2.52563	-16.25
2.52625	-16.164
2.52688	-16.081
2.5275	-16.029
2.52813	-15.908
2.52875	-15.806
2.52938	-15.743
2.53	-15.674
2.53063	-15.62
2.53125	-15.507
2.53188	-15.463
2.5325	-15.382
2.53313	-15.291
2.53375	-15.218
2.53438	-15.174
2.535	-15.069
2.53563	-15.008
2.53625	-14.932
2.53688	-14.875
2.5375	-14.786
2.53813	-14.743
2.53875	-14.664
2.53938	-14.572
2.54	-14.498
2.54063	-14.454
2.54125	-14.355
2.54188	-14.272
2.5425	-14.221
2.54313	-14.171
2.54375	-14.089
2.54438	-14.031
2.545	-13.944
2.54563	-13.891
2.54625	-13.815
2.54688	-13.741
2.5475	-13.702
2.54813	-13.614
2.54875	-13.536
2.54938	-13.517
2.55	-13.437
2.55063	-13.385
2.55125	-13.322
2.55188	-13.258
2.5525	-13.188
2.55313	-13.14
2.55375	-13.078
2.55438	-13.038
2.555	-12.95
2.55563	-12.925
2.55625	-12.851
2.55688	-12.818
2.5575	-12.747
2.55813	-12.684
2.55875	-12.661
2.55938	-12.588
2.56	-12.534
2.56063	-12.497
2.56125	-12.453
2.56188	-12.403
2.5625	-12.34
2.56313	-12.293
2.56375	-12.269
2.56438	-12.208
2.565	-12.17
2.56563	-12.106
2.56625	-12.093
2.56688	-12.054
2.5675	-12.02
2.56813	-11.974
2.56875	-11.924
2.56938	-11.891
2.57	-11.852
2.57063	-11.807
2.57125	-11.773
2.57188	-11.749
2.5725	-11.722
2.57313	-11.675
2.57375	-11.661
2.57438	-11.619
2.575	-11.577
2.57563	-11.546
2.57625	-11.517
2.57688	-11.496
2.5775	-11.448
2.57813	-11.424
2.57875	-11.412
2.57938	-11.381
2.58	-11.336
2.58063	-11.327
2.58125	-11.294
2.58188	-11.281
2.5825	-11.253
2.58313	-11.227
2.58375	-11.195
2.58438	-11.193
2.585	-11.143
2.58563	-11.123
2.58625	-11.11
2.58688	-11.093
2.5875	-11.07
2.58813	-11.03
2.58875	-11.027
2.58938	-11.005
2.59	-10.983
2.59063	-10.953
2.59125	-10.929
2.59188	-10.886
2.5925	-10.865
2.59313	-10.856
2.59375	-10.826
2.59438	-10.813
2.595	-10.77
2.59563	-10.771
2.59625	-10.735
2.59688	-10.698
2.5975	-10.692
2.59813	-10.669
2.59875	-10.65
2.59938	-10.621
2.6	-10.61
2.60063	-10.579
2.60125	-10.568
2.60188	-10.506
2.6025	-10.493
2.60313	-10.47
2.60375	-10.442
2.60438	-10.41
2.605	-10.379
2.60563	-10.376
2.60625	-10.325
2.60688	-10.313
2.6075	-10.289
2.60813	-10.246
2.60875	-10.218
2.60938	-10.191
2.61	-10.147
2.61063	-10.119
2.61125	-10.101
2.61188	-10.076
2.6125	-10.035
2.61313	-10.007
2.61375	-9.983
2.61438	-9.948
2.615	-9.879
2.61563	-9.88
2.61625	-9.839
2.61688	-9.797
2.6175	-9.785
2.61813	-9.743
2.61875	-9.704
2.61938	-9.68
2.62	-9.643
2.62063	-9.592
2.62125	-9.557
2.62188	-9.529
2.6225	-9.498
2.62313	-9.45
2.62375	-9.416
2.62438	-9.382
2.625	-9.35
2.62563	-9.302
2.62625	-9.282
2.62688	-9.25
2.6275	-9.206
2.62813	-9.174
2.62875	-9.149
2.62938	-9.09
2.63	-9.068
2.63063	-9.018
2.63125	-8.975
2.63188	-8.958
2.6325	-8.919
2.63313	-8.885
2.63375	-8.849
2.63438	-8.818
2.635	-8.775
2.63563	-8.752
2.63625	-8.717
2.63688	-8.687
2.6375	-8.653
2.63813	-8.634
2.63875	-8.584
2.63938	-8.543
2.64	-8.521
2.64063	-8.478
2.64125	-8.445
2.64188	-8.441
2.6425	-8.396
2.64313	-8.371
2.64375	-8.347
2.64438	-8.326
2.645	-8.299
2.64563	-8.241
2.64625	-8.243
2.64688	-8.212
2.6475	-8.172
2.64813	-8.168
2.64875	-8.139
2.64938	-8.108
2.65	-8.092
2.65063	-8.072
2.65125	-8.063
2.65188	-8
2.6525	-8.013
2.65313	-7.975
2.65375	-7.971
2.65438	-7.948
2.655	-7.925
2.65563	-7.91
2.65625	-7.901
2.65688	-7.885
2.6575	-7.87
2.65813	-7.861
2.65875	-7.822
2.65938	-7.8
2.66	-7.817
2.66063	-7.78
2.66125	-7.79
2.66188	-7.765
2.6625	-7.746
2.66313	-7.747
2.66375	-7.748
2.66438	-7.723
2.665	-7.715
2.66563	-7.708
2.66625	-7.703
2.66688	-7.705
2.6675	-7.675
2.66813	-7.67
2.66875	-7.648
2.66938	-7.649
2.67	-7.641
2.67063	-7.631
2.67125	-7.612
2.67188	-7.606
2.6725	-7.589
2.67313	-7.595
2.67375	-7.574
2.67438	-7.587
2.675	-7.551
2.67563	-7.524
2.67625	-7.558
2.67688	-7.505
2.6775	-7.515
2.67813	-7.487
2.67875	-7.49
2.67938	-7.486
2.68	-7.461
2.68063	-7.449
2.68125	-7.432
2.68188	-7.436
2.6825	-7.421
2.68313	-7.387
2.68375	-7.4
2.68438	-7.367
2.685	-7.34
2.68563	-7.332
2.68625	-7.32
2.68688	-7.292
2.6875	-7.294
2.68813	-7.269
2.68875	-7.241
2.68938	-7.238
2.69	-7.214
2.69063	-7.197
2.69125	-7.183
2.69188	-7.147
2.6925	-7.118
2.69313	-7.133
2.69375	-7.098
2.69438	-7.073
2.695	-7.071
2.69563	-7.041
2.69625	-7.02
2.69688	-7.005
2.6975	-6.98
2.69813	-6.958
2.69875	-6.932
2.69938	-6.912
2.7	-6.887
2.70063	-6.872
2.70125	-6.841
2.70188	-6.837
2.7025	-6.801
2.70313	-6.777
2.70375	-6.755
2.70438	-6.741
2.705	-6.709
2.70563	-6.709
2.70625	-6.672
2.70688	-6.65
2.7075	-6.639
2.70813	-6.614
2.70875	-6.58
2.70938	-6.559
2.71	-6.557
2.71063	-6.525
2.71125	-6.512
2.71188	-6.495
2.7125	-6.453
2.71313	-6.442
2.71375	-6.439
2.71438	-6.38
2.715	-6.385
2.71563	-6.361
2.71625	-6.328
2.71688	-6.323
2.7175	-6.296
2.71813	-6.262
2.71875	-6.266
2.71938	-6.24
2.72	-6.214
2.72063	-6.215
2.72125	-6.192
2.72188	-6.163
2.7225	-6.16
2.72313	-6.134
2.72375	-6.114
2.72438	-6.091
2.725	-6.071
2.72563	-6.048
2.72625	-6.048
2.72688	-6.021
2.7275	-5.992
2.72813	-6.009
2.72875	-5.973
2.72938	-5.96
2.73	-5.938
2.73063	-5.921
2.73125	-5.887
2.73188	-5.896
2.7325	-5.868
2.73313	-5.857
2.73375	-5.847
2.73438	-5.839
2.735	-5.819
2.73563	-5.82
2.73625	-5.803
2.73688	-5.785
2.7375	-5.777
2.73813	-5.743
2.73875	-5.737
2.73938	-5.733
2.74	-5.707
2.74063	-5.701
2.74125	-5.71
2.74188	-5.672
2.7425	-5.69
2.74313	-5.666
2.74375	-5.658
2.74438	-5.648
2.745	-5.656
2.74563	-5.635
2.74625	-5.643
2.74688	-5.626
2.7475	-5.625
2.74813	-5.628
2.74875	-5.604
2.74938	-5.597
2.75	-5.586
2.75063	-5.592
2.75125	-5.589
2.75188	-5.591
2.7525	-5.572
2.75313	-5.567
2.75375	-5.569
2.75438	-5.566
2.755	-5.554
2.75563	-5.571
2.75625	-5.565
2.75688	-5.556
2.7575	-5.54
2.75813	-5.559
2.75875	-5.538
2.75938	-5.559
2.76	-5.558
2.76063	-5.533
2.76125	-5.548
2.76188	-5.532
2.7625	-5.544
2.76313	-5.542
2.76375	-5.545
2.76438	-5.544
2.765	-5.543
2.76563	-5.542
2.76625	-5.523
2.76688	-5.528
2.7675	-5.53
2.76813	-5.514
2.76875	-5.524
2.76938	-5.532
2.77	-5.511
2.77063	-5.533
2.77125	-5.512
2.77188	-5.515
2.7725	-5.508
2.77313	-5.489
2.77375	-5.489
2.77438	-5.48
2.775	-5.495
2.77563	-5.462
2.77625	-5.489
2.77688	-5.475
2.7775	-5.463
2.77813	-5.477
2.77875	-5.445
2.77938	-5.453
2.78	-5.455
2.78063	-5.443
2.78125	-5.436
2.78188	-5.428
2.7825	-5.396
2.78313	-5.392
2.78375	-5.405
2.78438	-5.387
2.785	-5.364
2.78563	-5.365
2.78625	-5.349
2.78688	-5.329
2.7875	-5.339
2.78813	-5.311
2.78875	-5.299
2.78938	-5.324
2.79	-5.27
2.79063	-5.281
2.79125	-5.28
2.79188	-5.266
2.7925	-5.256
2.79313	-5.238
2.79375	-5.213
2.79438	-5.201
2.795	-5.204
2.79563	-5.166
2.79625	-5.17
2.79688	-5.142
2.7975	-5.121
2.79813	-5.125
2.79875	-5.119
2.79938	-5.09
2.8	-5.071
2.80063	-5.061
2.80125	-5.044
2.80188	-5.045
2.8025	-5.026
2.80313	-5.003
2.80375	-4.979
2.80438	-4.984
2.805	-4.945
2.80563	-4.957
2.80625	-4.926
2.80688	-4.889
2.8075	-4.885
2.80813	-4.874
2.80875	-4.846
2.80938	-4.85
2.81	-4.833
2.81063	-4.809
2.81125	-4.804
2.81188	-4.785
2.8125	-4.756
2.81313	-4.746
2.81375	-4.737
2.81438	-4.7
2.815	-4.704
2.81563	-4.684
2.81625	-4.671
2.81688	-4.659
2.8175	-4.631
2.81813	-4.61
2.81875	-4.614
2.81938	-4.575
2.82	-4.573
2.82063	-4.546
2.82125	-4.534
2.82188	-4.523
2.8225	-4.517
2.82313	-4.507
2.82375	-4.477
2.82438	-4.485
2.825	-4.467
2.82563	-4.441
2.82625	-4.443
2.82688	-4.433
2.8275	-4.424
2.82813	-4.43
2.82875	-4.395
2.82938	-4.385
2.83	-4.395
2.83063	-4.373
2.83125	-4.371
2.83188	-4.351
2.8325	-4.364
2.83313	-4.339
2.83375	-4.351
2.83438	-4.35
2.835	-4.315
2.83563	-4.336
2.83625	-4.333
2.83688	-4.335
2.8375	-4.346
2.83813	-4.335
2.83875	-4.336
2.83938	-4.358
2.84	-4.35
2.84063	-4.345
2.84125	-4.346
2.84188	-4.341
2.8425	-4.355
2.84313	-4.376
2.84375	-4.369
2.84438	-4.383
2.845	-4.385
2.84563	-4.378
2.84625	-4.398
2.84688	-4.431
2.8475	-4.421
2.84813	-4.43
2.84875	-4.444
2.84938	-4.431
2.85	-4.457
2.85063	-4.453
2.85125	-4.477
2.85188	-4.476
2.8525	-4.496
2.85313	-4.51
2.85375	-4.52
2.85438	-4.499
2.855	-4.524
2.85563	-4.537
2.85625	-4.551
2.85688	-4.539
2.8575	-4.568
2.85813	-4.567
2.85875	-4.563
2.85938	-4.579
2.86	-4.579
2.86063	-4.579
2.86125	-4.576
2.86188	-4.574
2.8625	-4.596
2.86313	-4.599
2.86375	-4.599
2.86438	-4.614
2.865	-4.592
2.86563	-4.602
2.86625	-4.592
2.86688	-4.599
2.8675	-4.607
2.86813	-4.608
2.86875	-4.591
2.86938	-4.615
2.87	-4.603
2.87063	-4.587
2.87125	-4.584
2.87188	-4.584
2.8725	-4.585
2.87313	-4.581
2.87375	-4.578
2.87438	-4.57
2.875	-4.561
2.87563	-4.565
2.87625	-4.564
2.87688	-4.55
2.8775	-4.553
2.87813	-4.536
2.87875	-4.524
2.87938	-4.516
2.88	-4.51
2.88063	-4.508
2.88125	-4.519
2.88188	-4.489
2.8825	-4.496
2.88313	-4.48
2.88375	-4.468
2.88438	-4.476
2.885	-4.477
2.88563	-4.455
2.88625	-4.445
2.88688	-4.437
2.8875	-4.425
2.88813	-4.43
2.88875	-4.43
2.88938	-4.417
2.89	-4.388
2.89063	-4.403
2.89125	-4.396
2.89188	-4.386
2.8925	-4.387
2.89313	-4.366
2.89375	-4.362
2.89438	-4.348
2.895	-4.35
2.89563	-4.359
2.89625	-4.332
2.89688	-4.319
2.8975	-4.343
2.89813	-4.312
2.89875	-4.317
2.89938	-4.321
2.9	-4.306
2.90063	-4.29
2.90125	-4.289
2.90188	-4.284
2.9025	-4.268
2.90313	-4.273
2.90375	-4.257
2.90438	-4.257
2.905	-4.238
2.90563	-4.252
2.90625	-4.243
2.90688	-4.228
2.9075	-4.226
2.90813	-4.225
2.90875	-4.233
2.90938	-4.227
2.91	-4.224
2.91063	-4.218
2.91125	-4.21
2.91188	-4.2
2.9125	-4.191
2.91313	-4.186
2.91375	-4.206
2.91438	-4.188
2.915	-4.182
2.91563	-4.187
2.91625	-4.177
2.91688	-4.166
2.9175	-4.177
2.91813	-4.161
2.91875	-4.178
2.91938	-4.173
2.92	-4.174
2.92063	-4.163
2.92125	-4.177
2.92188	-4.179
2.9225	-4.171
2.92313	-4.191
2.92375	-4.177
2.92438	-4.174
2.925	-4.196
2.92563	-4.183
2.92625	-4.205
2.92688	-4.214
2.9275	-4.198
2.92813	-4.204
2.92875	-4.203
2.92938	-4.225
2.93	-4.225
2.93063	-4.212
2.93125	-4.232
2.93188	-4.252
2.9325	-4.235
2.93313	-4.252
2.93375	-4.245
2.93438	-4.274
2.935	-4.278
2.93563	-4.289
2.93625	-4.302
2.93688	-4.3
2.9375	-4.302
2.93813	-4.33
2.93875	-4.318
2.93938	-4.313
2.94	-4.361
2.94063	-4.356
2.94125	-4.354
2.94188	-4.375
2.9425	-4.37
2.94313	-4.372
2.94375	-4.411
2.94438	-4.399
2.945	-4.412
2.94563	-4.41
2.94625	-4.436
2.94688	-4.42
2.9475	-4.468
2.94813	-4.419
2.94875	-4.461
2.94938	-4.453
2.95	-4.447
2.95063	-4.474
2.95125	-4.464
2.95188	-4.477
2.9525	-4.479
2.95313	-4.495
2.95375	-4.473
2.95438	-4.5
2.955	-4.514
2.95563	-4.484
2.95625	-4.497
2.95688	-4.5
2.9575	-4.499
2.95813	-4.493
2.95875	-4.498
2.95938	-4.508
2.96	-4.485
2.96063	-4.479
2.96125	-4.474
2.96188	-4.5
2.9625	-4.474
2.96313	-4.491
2.96375	-4.498
2.96438	-4.476
2.965	-4.46
2.96563	-4.494
2.96625	-4.452
2.96688	-4.459
2.9675	-4.463
2.96813	-4.431
2.96875	-4.468
2.96938	-4.442
2.97	-4.44
2.97063	-4.422
2.97125	-4.429
2.97188	-4.401
2.9725	-4.417
2.97313	-4.418
2.97375	-4.409
2.97438	-4.411
2.975	-4.406
2.97563	-4.394
2.97625	-4.384
2.97688	-4.392
2.9775	-4.388
2.97813	-4.387
2.97875	-4.381
2.97938	-4.362
2.98	-4.375
2.98063	-4.364
2.98125	-4.348
2.98188	-4.324
2.9825	-4.347
2.98313	-4.343
2.98375	-4.338
2.98438	-4.343
2.985	-4.328
2.98563	-4.342
2.98625	-4.365
2.98688	-4.331
2.9875	-4.323
2.98813	-4.329
2.98875	-4.304
2.98938	-4.312
2.99	-4.301
2.99063	-4.304
2.99125	-4.308
2.99188	-4.308
2.9925	-4.318
2.99313	-4.291
2.99375	-4.299
2.99438	-4.294
2.995	-4.293
2.99563	-4.315
2.99625	-4.291
2.99688	-4.273
2.9975	-4.284
2.99813	-4.284
2.99875	-4.263
2.99938	-4.283
3	-4.281
