# Supplementary material for: Wireless, battery-free, and real-time monitoring of water permeation across thin-film encapsulation
Source: Nat Commun. 2024 Aug 28;15:7443. doi: 10.1038/s41467-024-51247-3 (PMC11358307; doi:10.1038/s41467-024-51247-3)
Supplement: Supplementary file 5 — Source data for SI figures [file 41467_2024_51247_MOESM5_ESM.zip › SI/FigS6bc.xlsx]

## Sheet: Cycles
	Time (s)	Position (mm)	Resistance (ohm)
	2.59	-15.611	341.226
	2.753	-10.474	341.208
	2.916	-2.754	341.197
	3.078	-0.119	341.212
	3.235	-5.071	341.223
	3.411	-13.291	341.236
	3.577	-15.641	341.24
	3.743	-10.497	341.225
	3.908	-2.679	341.214
	4.074	-0.186	341.227
	4.241	-5.873	341.233
	4.407	-13.487	341.243
	4.574	-15.568	341.239
	4.74	-10.197	341.226
	4.906	-2.431	341.216
	5.071	-0.28	341.229
	5.236	-6.078	341.238
	5.4	-13.565	341.256
	5.566	-15.556	341.25
	5.732	-10.08	341.227
	5.896	-2.435	341.224
	6.063	-0.294	341.237
	6.229	-6.163	341.249
	6.404	-14.012	341.265
	6.569	-15.374	341.267
	6.733	-9.579	341.253
	6.899	-1.977	341.241
	7.065	-0.483	341.255
	7.229	-6.683	341.266
	7.394	-13.973	341.283
	7.558	-15.393	341.296
	7.724	-9.618	341.292
	7.89	-1.975	341.281
	8.054	-0.45	341.291
	8.221	-6.743	341.298
	8.386	-14.053	341.3
	8.553	-15.337	341.276
	8.719	-9.379	341.241
	8.895	-1.535	341.237
	9.06	-0.788	341.252
	9.225	-7.416	341.262
	9.389	-14.412	341.268
	9.556	-15.095	341.252
	9.731	-8.274	341.231
	9.897	-1.159	341.231
	10.062	-1.064	341.248
	10.229	-8.117	341.241
	10.395	-14.767	341.245
	10.561	-14.736	341.238

## Sheet: Resistance vs bending radius
	Bending radius (mm)		Resistance (ohm)
	0		341
	0.7		341
	1.24		341
	2.04		341
