# Supplementary material for: Wireless, battery-free, and real-time monitoring of water permeation across thin-film encapsulation
Source: Nat Commun. 2024 Aug 28;15:7443. doi: 10.1038/s41467-024-51247-3 (PMC11358307; doi:10.1038/s41467-024-51247-3)
Supplement: Supplementary file 5 — Source data for SI figures [file 41467_2024_51247_MOESM5_ESM.zip › SI/FigS10d.xlsx]

## Sheet: Sheet 1
Time(h)	Resistance (Ohm)
0.00278317	26.9404
0.00779085	26.9502
0.0127969	26.93
0.0178032	26.8762
0.0228103	26.9152
0.0278169	26.914
0.0328247	26.9307
0.0378316	26.9282
0.0428389	26.9165
0.0478444	26.9547
0.0528511	26.9616
0.0578572	26.9439
0.0628629	26.9014
0.0678688	26.861
0.0728763	26.8592
0.0778868	26.8684
0.0828957	26.8674
0.0879028	26.8463
0.0929081	26.8609
0.097914	26.8373
0.102919	26.8281
0.107924	26.8184
0.112931	26.8273
0.123675	26.8317
0.12868	26.8333
0.133686	26.8327
0.138691	26.8407
0.143696	26.8429
0.148702	26.8272
0.153709	26.8676
0.158717	26.8651
0.163721	26.8688
0.168726	26.8696
0.173732	26.8791
0.178737	26.8926
0.183741	26.9059
0.188747	26.9103
0.193754	26.9235
0.198758	26.9455
0.203763	26.9379
0.208769	26.9647
0.213775	26.9901
0.218782	26.9759
0.223787	27.0254
0.228795	27.0185
0.2338	27.0565
0.238804	27.0732
0.24381	27.1066
0.248815	27.1216
0.25382	27.1361
0.258828	27.1711
0.263833	27.1892
0.268838	27.207
0.273846	27.2269
0.278852	27.2439
0.283859	27.2633
0.288863	27.3006
0.29387	27.3116
0.298876	27.3543
0.303886	27.3787
0.308892	27.3923
0.313898	27.4349
0.318904	27.4733
0.323911	27.5129
0.328916	27.5411
0.333922	27.5622
0.338929	27.6216
0.343934	27.6424
0.34894	27.6737
0.353946	27.7048
0.358951	27.7438
0.363958	27.7706
0.368964	27.828
0.373971	27.8764
0.378976	27.913
0.383983	27.9684
0.38899	28.0116
0.393996	28.046
0.399004	28.0821
0.404011	28.1364
0.409017	28.1919
0.414025	28.2406
0.419031	28.3133
0.424038	28.3646
0.429045	28.4234
0.434051	28.4822
0.439058	28.5502
0.444066	28.6522
0.449073	28.7335
0.454081	28.7981
0.459092	28.8198
0.464097	28.8582
0.469105	28.9111
0.474113	28.9445
0.479122	29.0542
0.48413	29.0921
0.489139	29.1965
0.494149	29.2635
0.499154	29.3175
0.504163	29.3825
0.509172	29.4674
0.51418	29.5611
0.519186	29.6279
0.524195	29.6778
0.529203	29.7644
0.534213	29.7954
0.539221	29.8877
0.544228	29.945
0.549232	29.9926
0.554239	30.0874
0.559246	30.14
0.564253	30.1986
0.569259	30.24
0.574264	30.2858
0.579271	30.3984
0.584277	30.5033
0.589284	30.5828
0.594291	30.7179
0.599299	30.7786
0.604308	30.7521
0.609316	30.8356
0.614324	30.912
0.619329	30.9533
0.624337	30.9916
0.629342	30.9839
0.634349	31.0581
0.639353	31.1047
0.64436	31.0909
0.649369	31.1495
0.654378	31.1877
0.659386	31.2003
0.664395	31.2588
0.669401	31.2358
0.674408	31.2818
0.679416	31.3154
0.684424	31.3046
0.689431	31.3669
0.694437	31.3894
0.699441	31.4333
0.704447	31.4567
0.709453	31.4806
0.714459	31.4794
0.719468	31.5359
0.724477	31.5324
0.729484	31.5771
0.734491	31.5896
0.739495	31.5915
0.744503	31.5507
0.749509	31.5592
0.754515	31.5862
0.759523	31.5609
0.764528	31.521
0.769534	31.5118
0.77454	31.5091
0.779546	31.5096
0.784553	31.4699
0.789561	31.4676
0.79457	31.4733
0.799579	31.4799
0.804585	31.4754
0.809592	31.4737
0.814596	31.4761
0.819603	31.4589
0.824609	31.4521
0.829615	31.4604
0.834622	31.4537
0.839628	31.4552
0.844634	31.4454
0.849639	31.4722
0.854647	31.4699
0.859652	31.4727
0.864657	31.4592
0.869664	31.4643
0.874671	31.4694
0.879676	31.4636
0.884684	31.4639
0.889692	31.4639
0.894696	31.4719
0.899702	31.4709
0.90471	31.4763
0.909716	31.4783
0.914723	31.4694
0.919729	31.4687
0.924739	31.4788
0.929748	31.4736
0.934756	31.4725
0.939763	31.4708
0.944772	31.4753
0.949778	31.4671
0.954785	31.4775
0.959791	31.4765
0.964797	31.4782
0.969806	31.468
0.974814	31.4692
0.97982	31.4758
0.984828	31.4745
0.989836	31.4729
0.994842	31.4895
0.999846	31.4772
1.00485	31.4773
1.00986	31.4822
1.01487	31.4799
1.01987	31.4761
1.02488	31.479
1.02989	31.4761
1.0349	31.4796
1.0399	31.479
1.04491	31.4759
1.04991	31.4749
1.05492	31.4769
1.05993	31.4776
1.06493	31.4849
1.06994	31.4828
1.07495	31.4786
1.07995	31.4795
1.08496	31.478
1.08997	31.4824
1.09498	31.4809
1.09998	31.4819
1.10499	31.4794
1.10999	31.4815
1.115	31.4782
1.12001	31.4806
1.12502	31.4818
1.13002	31.4791
1.13503	31.4802
1.14004	31.4816
1.14504	31.479
1.15005	31.4736
1.15506	31.4795
1.16006	31.4815
1.16507	31.4786
1.17008	31.4965
1.17509	31.4955
1.1801	31.4754
1.1851	31.4776
1.19011	31.4729
1.19512	31.4814
1.20013	31.4808
1.20513	31.4683
1.21014	31.4834
1.21515	31.4754
1.22015	31.492
1.22516	31.4752
1.23017	31.4819
1.23518	31.4897
1.24018	31.4789
1.24519	31.4701
1.2502	31.4756
1.2552	31.4681
1.26021	31.4686
1.26522	31.4738
1.27022	31.4889
1.27523	31.4825
1.28023	31.509
1.28524	31.484
1.29025	31.5115
1.29526	31.5227
1.30026	31.5183
1.30527	31.5182
1.31028	31.517
1.31528	31.5157
1.32029	31.5136
1.3253	31.5157
1.3303	31.5057
1.33531	31.5048
1.34031	31.5018
1.34532	31.4948
1.35033	31.5036
1.35534	31.492
1.36035	31.5003
1.36535	31.5107
1.37036	31.4904
1.37537	31.482
1.38038	31.4741
1.38539	31.4774
1.39039	31.4673
1.3954	31.4624
1.4004	31.4677
1.40541	31.4577
1.41041	31.4215
1.41542	31.4565
1.42043	31.4555
1.42544	31.4473
1.43045	31.4484
1.43545	31.4441
1.44046	31.4575
1.44547	31.4492
1.45047	31.4448
1.45548	31.4356
1.46049	31.4375
1.4655	31.4375
1.4705	31.4417
1.47551	31.4334
1.48052	31.4332
1.48552	31.4296
1.49053	31.433
1.49554	31.4299
1.50054	31.4274
1.50555	31.4254
1.51056	31.4267
1.51556	31.4239
1.52057	31.4223
1.52558	31.4228
1.53058	31.4145
1.53559	31.4214
1.5406	31.4213
1.5456	31.4213
1.55061	31.4171
1.55561	31.4088
1.56062	31.4228
1.56563	31.4154
1.57064	31.4155
1.57564	31.3991
1.58065	31.3814
1.58566	31.3917
1.59066	31.2721
1.59567	31.2404
1.60068	31.2326
1.60569	31.2139
1.6107	31.2077
1.6157	31.192
1.62071	31.17
1.62572	31.198
1.63073	31.1907
1.63573	31.1842
1.64074	31.169
1.64575	31.1488
1.65076	31.1473
1.65577	31.1578
1.66078	31.1391
1.66578	31.1528
1.67079	31.1516
1.6758	31.1457
1.68081	31.1547
1.68581	31.1424
1.69082	31.1384
1.69583	31.1833
1.70084	31.1771
1.70584	31.1576
1.71085	31.1697
1.71585	31.1546
1.72086	31.1559
1.72587	31.152
1.73087	31.1529
1.73588	31.1518
1.74089	31.1465
1.7459	31.1393
1.7509	31.1492
1.75591	31.1321
1.76092	31.1387
1.76592	31.1305
1.77093	31.131
1.77594	31.0822
1.78094	31.0781
1.78595	31.0718
1.79096	31.0649
1.79596	31.0585
1.80097	31.0593
1.80598	31.0437
1.81098	31.043
1.81599	31.0282
1.821	31.0331
1.826	31.0196
1.83101	30.9997
1.83602	31.0015
1.84103	31.0024
1.84604	31.0061
1.85104	31.0046
1.85605	31.0007
1.86106	30.9907
1.86606	30.9948
1.87107	30.9862
1.87608	30.9811
1.88108	30.9751
1.88609	30.9823
1.8911	30.9777
1.89611	30.9619
1.90112	30.962
1.90612	30.9664
1.91113	30.9579
1.91614	30.9257
1.92114	30.8081
1.92615	30.7902
1.93116	30.7987
1.93616	30.7946
1.94117	30.802
1.94618	30.8257
1.95118	30.851
1.95619	30.8243
1.9612	30.8225
1.9662	30.8297
1.97121	30.7932
1.97622	30.7993
1.98122	30.7805
1.98623	30.7312
1.99123	30.7489
1.99624	30.727
2.00125	30.7389
2.00626	30.7264
2.01126	30.7287
2.01627	30.727
2.02128	30.7245
2.02628	30.741
2.03129	30.7393
2.0363	30.762
2.0413	30.7661
2.04631	30.7755
2.05131	30.7609
2.05632	30.742
2.06133	30.8088
2.06633	30.7781
2.07134	30.7591
2.07634	30.714
2.08135	30.6759
2.08636	30.6861
2.09137	30.6886
2.09637	30.6968
2.10138	30.7413
2.10639	30.7255
2.11139	30.7333
2.1164	30.7184
2.12141	30.7011
2.12641	30.7174
2.13142	30.6822
2.13643	30.6888
2.14143	30.7196
2.14644	30.7093
2.15144	30.7321
2.15645	30.7262
2.16146	30.6964
2.16646	30.6921
2.17147	30.7119
2.17647	30.6856
2.18148	30.6779
2.18649	30.6985
2.19149	30.6985
2.1965	30.695
2.20151	30.699
2.20651	30.7376
2.21152	30.7215
2.21653	30.7426
2.22154	30.732
2.22654	30.7574
2.23155	30.7448
2.23656	30.746
2.24157	30.7528
2.24657	30.7376
2.25158	30.7223
2.25658	30.7283
2.26159	30.7499
2.2666	30.7457
2.27161	30.7638
2.27661	30.7603
2.28162	30.7754
2.28663	30.7917
2.29164	30.793
2.29665	30.81
2.30165	31.3188
2.30666	31.4167
2.31167	31.4305
2.31668	31.4174
2.32168	31.4158
2.32669	31.4408
2.3317	31.4389
2.33671	31.4402
2.34171	31.4125
2.34672	31.4415
2.35173	31.4381
2.35673	31.4427
2.36174	31.438
2.36675	31.4357
2.37175	31.443
2.37676	31.44
2.38177	31.4256
2.38677	31.4421
2.39178	31.4287
2.39679	31.434
2.40179	31.4398
2.4068	31.4331
2.4118	31.4459
2.41681	31.4195
2.42182	31.4382
2.42683	31.4475
2.43183	31.4194
2.43684	31.4304
2.44184	31.438
2.44685	31.4369
2.45186	31.4368
2.45687	31.4398
2.46187	31.4165
2.46688	31.4524
2.47189	31.4447
2.47689	31.4156
2.4819	31.4097
2.48691	31.3968
2.49192	31.3998
2.49692	31.4007
2.50193	31.4158
2.50694	31.4092
2.51195	31.41
2.51695	31.4044
2.52195	31.4306
2.52696	31.4125
2.53197	31.4059
2.53698	31.4512
2.54199	31.4153
2.547	31.4189
2.552	31.4222
2.55701	31.4062
2.56202	31.4068
2.56702	31.4112
2.57203	31.4152
2.57704	31.4152
2.58204	31.4093
2.58705	31.3976
2.59205	31.4053
2.59706	31.3787
2.60207	31.4171
2.60707	31.4154
2.61208	31.4199
2.61708	31.4301
2.62209	31.4178
2.62709	31.4205
2.6321	31.4245
2.63711	31.4334
2.64211	31.4062
2.64712	31.3984
2.65213	31.3798
2.65714	31.3898
2.66214	31.4067
2.66715	31.4002
2.67215	31.3967
2.67716	31.4208
2.68216	31.4044
2.68717	31.4068
2.69218	31.397
2.69718	31.4228
2.70219	31.3881
2.7072	31.4066
2.71221	31.4128
2.71721	31.4145
2.72222	31.4095
2.72723	31.4179
2.73223	31.4051
2.73724	31.4004
2.74225	31.4038
2.74726	31.3988
2.75226	31.4186
2.75727	31.4082
2.76227	31.4059
2.76728	31.4118
2.77228	31.409
2.77729	31.417
2.7823	31.4138
2.78731	31.4152
2.79231	31.4173
2.79732	31.4231
2.80233	31.4191
2.80734	31.4132
2.81235	31.4203
2.81736	31.4099
2.82236	31.4163
2.82737	30.9211
2.83238	30.8174
2.83738	30.7777
2.84239	30.7637
2.8474	30.7512
2.8524	30.7652
2.85741	30.7525
2.86241	30.7567
2.86742	30.7525
2.87242	30.7836
2.87743	30.7774
2.88244	30.7856
2.88744	30.7852
2.89245	30.8016
2.89745	30.7778
2.90246	30.8013
2.90746	30.8338
2.91247	30.8172
2.91748	30.9444
2.92249	30.8462
2.92749	30.8094
2.9325	30.8243
2.93751	30.8426
2.94252	30.8098
2.94753	30.8177
2.95253	30.8183
2.95754	30.8223
2.96255	30.8098
2.96755	30.8258
2.97256	30.8408
2.97757	30.8411
2.98257	30.8237
2.98758	30.8314
2.99258	30.8511
2.99759	30.8397
3.00259	30.8494
3.0076	30.8255
3.01261	30.8492
3.01761	30.8283
3.02262	30.8468
3.02763	30.8493
3.03264	30.8564
3.03764	30.8473
3.04265	30.8329
3.04766	30.8469
3.05267	30.8418
3.05767	30.8453
3.06268	30.8468
3.06769	30.8637
3.0727	30.85
3.0777	30.8706
3.08271	30.89
3.08772	30.8854
3.09273	30.8793
3.09773	30.8837
3.10274	30.8883
3.10775	30.9004
3.11275	30.9006
3.11776	30.8953
3.12277	30.9046
3.12778	30.9014
3.13278	30.9089
3.13779	30.8945
3.1428	30.8934
3.1478	30.9007
3.15281	30.9029
3.15781	30.8939
3.16282	30.8804
3.16783	30.9012
3.17283	30.8967
3.17784	30.9015
3.18285	30.9063
3.18786	30.8749
3.19286	30.8764
3.19787	30.8971
3.20288	30.8841
3.20789	30.8901
3.21289	30.8901
3.2179	30.8893
3.22291	30.9056
3.22791	30.8891
3.23292	30.8926
3.23793	30.8958
3.24293	30.8834
3.24794	30.8882
3.25295	30.8866
3.25795	30.8794
3.26296	30.8794
3.26797	30.8888
3.27297	30.8843
3.27798	30.8825
3.28299	30.8544
3.28799	30.8736
3.293	30.8707
3.29801	30.8612
3.30301	30.8763
3.30802	30.9098
3.31303	30.8869
3.31804	30.8577
3.32304	30.8552
3.32805	30.8504
3.33306	30.8236
3.33806	30.8395
3.34307	30.8476
3.34807	30.8271
3.35308	30.8123
3.35809	30.7901
3.3631	30.8106
3.3681	30.8377
3.37311	30.8407
3.37812	30.8587
3.38312	30.8681
3.38813	30.8558
3.39314	30.8639
3.39814	30.8737
3.40315	30.8892
3.40816	30.8609
3.41316	30.8609
3.41817	30.8717
3.42317	30.8539
3.42818	30.8564
3.43319	30.8592
3.43819	30.8758
3.4432	30.8561
3.4482	30.8591
3.45321	30.8146
3.45821	30.8313
3.46322	30.8365
3.46822	30.8403
3.47323	30.852
3.47824	30.8299
3.48324	30.8309
3.48825	30.8452
3.49325	30.8594
3.49826	30.8461
3.50327	30.8489
3.50828	30.8328
3.51329	30.8347
3.51829	30.8352
3.5233	30.8338
3.5283	30.8283
3.53331	30.8286
3.53832	30.845
3.54333	30.8396
3.54834	30.829
3.55334	30.8433
3.55835	30.8542
3.56335	30.8418
3.56836	30.8356
3.57337	30.8526
3.57837	30.8297
3.58338	30.8521
3.58839	30.8562
3.59339	30.8489
3.5984	30.8465
3.6034	30.8356
3.60841	30.8387
3.61341	30.8332
3.61842	30.8439
3.62343	30.8336
3.62844	30.8413
3.63344	30.8354
3.63845	30.8521
3.64346	30.8591
3.64846	30.8455
3.65347	30.8528
3.65848	30.8461
3.66348	30.8594
3.66849	30.8554
3.6735	30.8423
3.6785	30.842
3.68351	30.8308
3.68852	30.8315
3.69353	30.8352
3.69853	30.8179
3.70354	30.8184
3.70855	30.8233
3.71356	30.8182
3.71857	30.826
3.72357	30.8266
3.72858	30.8236
3.73359	30.82
3.73859	30.8261
3.7436	30.815
3.7486	30.8166
3.75361	30.8162
3.75862	30.8185
3.76363	30.8071
3.76863	30.8135
3.77364	30.82
3.77865	30.8161
3.78366	30.8104
3.78866	30.8092
3.79367	30.8094
3.79867	30.822
3.80368	30.8236
3.80869	30.8311
3.81369	30.8276
3.8187	30.8356
3.8237	30.8484
3.82871	30.8449
3.83372	30.8361
3.83872	30.8708
3.84373	30.8708
3.84874	30.8568
3.85374	30.8577
3.85875	30.8552
3.86376	30.8586
3.86877	30.8637
3.87377	30.8735
3.87878	30.8672
3.88378	30.8802
3.88879	30.8875
3.89379	30.8683
3.8988	30.8868
3.9038	30.8706
3.90881	30.8836
3.91381	30.8715
3.91882	30.8662
3.92383	30.8644
3.92884	30.8806
3.93385	30.8708
3.93885	30.883
3.94386	30.8738
3.94886	30.8819
3.95387	30.8717
3.95888	30.8818
3.96389	30.8792
3.96889	30.8828
3.9739	30.8831
3.97891	30.8624
3.98391	30.8656
3.98892	30.8363
3.99393	30.8479
3.99893	30.841
4.00394	30.8269
4.00895	30.8333
4.01395	30.8452
4.01896	30.8497
4.02397	30.8425
4.02898	30.8535
4.03398	30.8666
4.03899	30.8633
4.04399	30.8561
4.049	30.8617
4.05401	30.86
4.05901	30.8689
4.06402	30.8756
4.06903	30.8565
4.07404	30.8505
4.07904	30.8541
4.08405	30.8459
4.08906	30.8585
4.09406	30.8817
4.09907	30.9264
4.10408	30.9077
4.10908	30.9131
4.11409	30.9343
4.11909	30.9158
4.1241	30.8944
4.12911	30.8816
4.13412	30.8742
4.13912	30.8844
4.14413	30.8651
4.14914	30.86
4.15415	30.8647
4.15915	30.8641
4.16416	30.8683
4.16917	30.8733
4.17417	30.8825
4.17918	30.9059
4.18419	30.8933
4.18919	30.8979
4.1942	30.8878
4.1992	30.891
4.20421	30.8989
4.20921	30.8987
4.21422	30.9108
4.21923	30.9192
4.22423	30.9586
4.22924	30.9438
4.23425	30.9394
4.23925	30.9513
4.24426	30.9537
4.24927	30.974
4.25428	30.9384
4.25929	31.0678
4.26429	31.0551
4.2693	31.0797
4.2743	31.0689
4.27931	31.0847
4.28432	31.1055
4.28932	31.0949
4.29433	31.1131
4.29934	31.1381
4.30435	31.1019
4.30935	31.1428
4.31436	31.1298
4.31937	31.1621
4.32437	31.1346
4.32938	31.1394
4.33439	31.1589
4.33939	31.1394
4.3444	31.1411
4.3494	31.1366
4.35441	31.1454
4.35942	31.1255
4.36443	31.1744
4.36944	31.1358
4.37444	31.1346
4.37945	31.1105
4.38445	31.1213
4.38946	31.1203
4.39447	31.1441
4.39947	31.1431
4.40448	31.1565
4.40948	31.2188
4.41449	31.1814
4.4195	31.1523
4.42451	31.1913
4.42951	31.2313
4.43452	31.2364
4.43952	31.281
4.44453	31.297
4.44953	31.3117
4.45454	31.3117
4.45955	31.2826
4.46455	31.2971
4.46956	31.3166
4.47457	31.3096
4.47957	31.3506
4.48458	31.332
4.48958	31.3511
4.49459	31.3881
4.4996	31.4214
4.5046	31.4395
4.50961	31.4457
4.51462	31.461
4.51962	31.4492
4.52463	31.474
4.52963	31.4752
4.53464	31.4892
4.53965	31.5063
4.54465	31.5015
4.54966	31.517
4.55466	31.5106
4.55967	31.5228
4.56468	31.5311
4.56969	31.533
4.57469	31.54
4.5797	31.5433
4.5847	31.5489
4.58971	31.5233
4.59472	31.5353
4.59972	31.5456
4.60473	31.5385
4.60974	31.5291
4.61474	31.4528
4.61975	31.3702
4.62476	31.3349
4.62976	31.2874
4.63477	31.2765
4.63978	31.3711
4.64478	31.4977
4.64979	31.297
4.6548	31.2874
4.6598	31.3532
4.66481	31.3201
4.66982	31.3216
4.67482	31.2993
4.67983	31.2954
4.68484	31.3455
4.68985	31.3265
4.69485	31.3344
4.69986	31.3137
4.70486	31.3427
4.70987	31.3368
4.71488	31.3134
4.71988	31.3253
4.7249	31.3686
4.7299	31.3347
4.73491	31.3504
4.73991	31.3343
4.74492	31.3761
4.74993	31.3545
4.75493	31.3299
4.75994	31.3259
4.76494	31.3221
4.76995	31.3754
4.77496	31.3402
4.77996	31.3326
4.78497	31.3308
4.78998	31.3304
4.79498	31.3639
4.79999	31.3443
4.805	31.3938
4.81001	31.3536
4.81502	31.3673
4.82003	31.3843
4.82503	31.4521
4.83004	31.4488
4.83504	31.5382
4.84005	31.416
4.84506	31.4137
4.85006	31.409
4.85507	31.4304
4.86007	31.389
4.86508	31.4331
4.87009	31.3896
4.87509	31.4187
4.8801	31.4445
4.8851	31.4217
4.89011	31.4384
4.89512	31.4317
4.90012	31.4723
4.90513	31.5543
4.91013	31.5368
4.91514	31.4536
4.92015	31.4633
4.92516	31.4228
4.93016	31.435
4.93517	31.435
4.94018	31.4217
4.94519	31.4153
4.95019	31.418
4.9552	31.4187
4.96021	31.4313
4.96521	31.42
4.97022	31.4383
4.97523	31.401
4.98023	31.4049
4.98524	31.4333
4.99025	31.4074
4.99526	31.406
5.00026	31.3933
5.00527	31.5282
5.01028	31.5367
5.01528	31.4696
5.02029	31.4823
5.0253	31.4828
5.0303	31.4511
5.03531	31.4768
5.04032	31.4709
5.04533	31.4514
5.05034	31.4576
5.05534	31.4495
5.06035	31.4497
5.06536	31.4509
5.07037	31.4495
5.07537	31.4716
5.08038	31.4294
5.08538	31.4319
5.09039	31.4245
5.0954	31.4444
5.1004	31.4528
5.10541	31.4437
5.11042	31.4311
5.11542	31.4284
5.12043	31.4027
5.12543	31.4059
5.13044	31.3917
5.13545	31.3863
5.14046	31.391
5.14546	31.3802
5.15047	31.3952
5.15548	31.4135
5.16048	31.4373
5.16549	31.4263
5.17049	31.4057
5.1755	31.4136
5.1805	31.4173
5.18551	31.4318
5.19052	31.4563
5.19552	31.4343
5.20053	31.4196
5.20554	31.4388
5.21054	31.4304
5.21555	31.4187
5.22056	31.4236
5.22556	31.4179
5.23057	31.4321
5.23558	31.41
5.24058	31.4026
5.24559	31.3879
5.2506	31.4304
5.25561	31.4167
5.26061	31.4105
5.26562	31.4214
5.27062	31.4425
5.27563	31.4271
5.28064	31.4277
5.28564	31.4286
5.29065	31.4924
5.29565	31.464
5.30066	31.4362
5.30566	31.4429
5.31067	31.4407
5.31568	31.4419
5.32069	31.4394
5.32569	31.4194
5.3307	31.4936
5.3357	31.5243
5.34071	31.5726
5.34572	31.6091
5.35072	31.6169
5.35573	31.6292
5.36074	31.6555
5.36574	31.672
5.37075	31.6616
5.37575	31.661
5.38076	31.7058
5.38577	31.6698
5.39077	31.6556
5.39578	31.6772
5.40079	31.6945
5.4058	31.7012
5.4108	31.7054
5.41581	31.6889
5.42082	31.6941
5.42583	31.6999
5.43084	31.7015
5.43584	31.5677
5.44085	31.5994
5.44586	31.6748
5.45086	31.6838
5.45587	31.7024
5.46087	31.5549
5.46588	31.5176
5.47088	31.5294
5.47589	31.5335
5.4809	31.5733
5.4859	31.653
5.49091	31.6472
5.49592	31.6573
5.50092	31.6697
5.50593	31.6649
5.51094	31.666
5.51595	31.6635
5.52095	31.6595
5.52596	31.6732
5.53096	31.644
5.53597	31.6607
5.54097	31.643
5.54598	31.625
5.55099	31.6378
5.55599	31.6621
5.561	31.6663
5.566	31.6636
5.57101	31.6782
5.57602	31.6751
5.58102	31.6823
5.58603	31.6789
5.59103	31.6672
5.59604	31.6545
5.60105	31.6666
5.60605	31.648
5.61106	31.6559
5.61606	31.6541
5.62107	31.6658
5.62608	31.6798
5.63108	31.6075
5.63609	31.5625
5.6411	31.6017
5.6461	31.5554
5.65111	31.5731
5.65612	31.5776
5.66113	31.6013
5.66613	31.5684
5.67114	31.5766
5.67615	31.5783
5.68116	31.5797
5.68617	31.5774
5.69117	31.5755
5.69618	31.5718
5.70119	31.5678
5.70619	31.5762
5.7112	31.569
5.71621	31.5746
5.72122	31.578
5.72622	31.5717
5.73123	31.5797
5.73624	31.5778
5.74125	31.5765
5.74626	31.5794
5.75126	31.5787
5.75627	31.5767
5.76128	31.575
5.76628	31.5786
5.77129	31.5771
5.7763	31.5652
5.7813	31.5602
5.78631	31.5675
5.79132	31.5734
5.79633	31.5646
5.80133	31.5729
5.80634	31.5812
5.81135	31.5813
5.81635	31.5735
5.82136	31.5546
5.82637	31.5721
5.83138	31.5568
5.83638	31.5781
5.84139	31.561
5.8464	31.5752
5.85141	31.5702
5.85642	31.5993
5.86142	31.559
5.86643	31.583
5.87144	31.5727
5.87645	31.5715
5.88145	31.5399
5.88646	31.5703
5.89146	31.5886
5.89647	31.5648
5.90148	31.5702
5.90648	31.5679
5.91149	31.5734
5.9165	31.5747
5.92151	31.5709
5.92652	31.547
5.93152	31.5692
5.93653	31.5446
5.94154	31.5726
5.94654	31.5765
5.95155	31.5482
5.95656	31.5785
5.96156	31.5932
5.96657	31.5859
5.97158	31.5581
5.97658	31.5783
5.98159	31.5754
5.9866	31.5868
5.9916	31.5772
5.99661	31.5865
6.00161	31.5995
6.00662	31.6077
6.01163	31.6026
6.01664	31.5883
6.02164	31.5982
6.02665	31.6079
6.03166	31.6017
6.03666	31.5896
6.04167	31.5944
6.04668	31.5874
6.05168	31.5864
6.05669	31.6014
6.06169	31.5891
6.0667	31.6267
6.07171	31.5903
6.07671	31.5625
6.08172	31.6021
6.08672	31.598
6.09173	31.588
6.09674	31.59
6.10174	31.5899
6.10675	31.6068
6.11176	31.58
6.11677	31.5928
6.12177	31.6086
6.12678	31.5934
6.13179	31.5992
6.1368	31.5931
6.1418	31.6217
6.14681	31.6106
6.15182	31.6116
6.15682	31.6153
6.16183	31.614
6.16684	31.6375
6.17184	31.6254
6.17685	31.6268
6.18185	31.632
6.18686	31.6288
6.19187	31.6115
6.19688	31.6121
6.20188	31.61
6.20689	31.6094
6.2119	31.5861
6.21691	31.5968
6.22191	31.5998
6.22692	31.5993
6.23193	31.5892
6.23693	31.6055
6.24194	31.6065
6.24695	31.6022
6.25196	31.6016
6.25697	31.6087
6.26197	31.5975
6.26698	31.5963
6.27199	31.6121
6.277	31.6001
6.282	31.6014
6.28701	31.6116
6.29202	31.607
6.29702	31.613
6.30203	31.6269
6.30704	31.6223
6.31205	31.6581
6.31706	31.6364
6.32206	31.6283
6.32707	31.6526
6.33207	31.6229
6.33708	31.6474
6.34209	31.6311
6.34709	31.6332
6.3521	31.6398
6.35711	31.6304
6.36212	31.6337
6.36712	31.634
6.37213	31.631
6.37714	31.6366
6.38215	31.6366
6.38715	31.6352
6.39216	31.6423
6.39717	31.6362
6.40218	31.6136
6.40718	31.6334
6.41219	31.6324
6.41719	31.6616
6.4222	31.6599
6.42721	31.6771
6.43222	31.6769
6.43722	31.6792
6.44223	31.653
6.44724	31.6552
6.45224	31.6687
6.45725	31.6573
6.46226	31.6617
6.46726	31.6624
6.47227	31.664
6.47728	31.6806
6.48229	31.6888
6.48729	31.6907
6.4923	31.6878
6.49731	31.6848
6.50231	31.692
6.50732	31.6726
6.51233	31.6877
6.51733	31.6699
6.52234	31.6794
6.52735	31.6607
6.53235	31.6872
6.53736	31.673
6.54236	31.656
6.54737	31.6653
6.55238	31.6723
6.55739	31.6771
6.5624	31.6797
6.5674	31.6782
6.57241	31.691
6.57742	31.6962
6.58242	31.6826
6.58743	31.6887
6.59244	31.6626
6.59744	31.6917
6.60245	31.6863
6.60745	31.6923
6.61246	31.7057
6.61747	31.6977
6.62248	31.6997
6.62748	31.7378
6.63249	31.7488
6.6375	31.7478
6.64251	31.7511
6.64752	31.7434
6.65252	31.7407
6.65753	31.742
6.66253	31.7421
6.66754	31.7308
6.67255	31.7419
6.67755	31.7666
6.68256	31.7373
6.68756	31.7282
6.69257	31.7292
6.69758	31.7411
6.70258	31.7089
6.70759	31.7248
6.7126	31.7281
6.7176	31.7167
6.72261	31.7218
6.72762	31.7082
6.73262	31.6975
6.73763	31.7301
6.74263	31.7184
6.74764	31.7039
6.75265	31.7022
6.75766	31.7154
6.76266	31.7125
6.76767	31.7244
6.77268	31.7309
6.77769	31.7265
6.78269	31.7251
6.7877	31.6885
6.79271	31.7263
6.79771	31.7374
6.80272	31.7227
6.80773	31.727
6.81273	31.7386
6.81774	31.7295
6.82275	31.7443
6.82776	31.7242
6.83276	31.7147
6.83777	31.7351
6.84278	31.7376
6.84778	31.734
6.85279	31.7344
6.8578	31.7341
6.8628	31.6187
6.86781	31.6058
6.87281	31.5952
6.87782	31.5855
6.88283	31.5853
6.88783	31.5798
6.89284	31.5863
6.89784	31.5787
6.90285	31.5716
6.90786	31.5736
6.91287	31.5808
6.91788	31.5717
6.92288	31.5771
6.92789	31.5668
6.9329	31.5643
6.9379	31.5807
6.94291	31.5668
6.94792	31.5796
6.95292	31.5916
6.95793	31.6039
6.96294	31.5703
6.96795	31.5562
6.97295	31.5657
6.97796	31.5601
6.98297	31.5753
6.98797	31.5625
6.99298	31.5533
6.99798	31.5611
7.00299	31.5694
7.008	31.5931
7.013	31.5817
7.01801	31.5674
7.02301	31.5695
7.02802	31.5626
7.03303	31.5766
7.03804	31.5879
7.04304	31.5917
7.04805	31.5646
7.05305	31.597
7.05806	31.5643
7.06307	31.5906
7.06808	31.5794
7.07308	31.5812
7.07809	31.5641
7.0831	31.5881
7.08811	31.5798
7.09311	31.5787
7.09812	31.5951
7.10313	31.6236
7.10814	31.6106
7.11314	31.6147
7.11815	31.6272
7.12316	31.6456
7.12817	31.6307
7.13317	31.6322
7.13818	31.6272
7.14319	31.6296
7.14819	31.6288
7.1532	31.6466
7.15821	31.6322
7.16321	31.6507
7.16822	31.6457
7.17323	31.6437
7.17823	31.6469
7.18324	31.6248
7.18825	31.6515
7.19325	31.6393
7.19826	31.6461
7.20327	31.6386
7.20828	31.6514
7.21329	31.6419
7.21829	31.627
7.2233	31.6524
7.22831	31.6445
7.23331	31.6347
7.23832	31.6442
7.24333	31.6406
7.24833	31.6414
7.25334	31.6078
7.25835	31.6492
7.26336	31.6378
7.26836	31.6581
7.27337	31.6565
7.27838	31.6579
7.28338	31.657
7.28839	31.6592
7.29339	31.6409
7.2984	31.6482
7.30341	31.6609
7.30841	31.6078
7.31342	31.63
7.31843	31.6415
7.32344	31.6712
7.32844	31.6238
7.33344	31.6498
7.33845	31.6495
7.34345	31.5994
7.34846	31.6494
7.35347	31.6572
7.35847	31.658
7.36348	31.6663
7.36849	31.6479
7.37349	31.6894
7.3785	31.6635
7.38351	31.6631
7.38851	31.6683
7.39352	31.6658
7.39853	31.6645
7.40353	31.6549
7.40854	31.6615
7.41354	31.6664
7.41855	31.6628
7.42355	31.6641
7.42856	31.6688
7.43357	31.6661
7.43858	31.6668
7.44358	31.6626
7.44859	31.6675
7.4536	31.6656
7.45861	31.6676
7.46361	31.6711
7.46862	31.6723
7.47362	31.6668
7.47863	31.6683
7.48364	31.6631
7.48865	31.6725
7.49366	31.6559
7.49866	31.6655
7.50367	31.6695
7.50868	31.6432
7.51368	31.6625
7.51869	31.6948
7.5237	31.6655
7.52871	31.661
7.53371	31.6629
7.53872	31.6613
7.54373	31.6657
7.54873	31.6642
7.55374	31.6712
7.55875	31.6702
7.56375	31.6609
7.56876	31.6727
7.57376	31.6657
7.57877	31.6684
7.58378	31.6625
7.58879	31.6644
7.59379	31.67
7.5988	31.6571
7.60381	31.6665
7.60881	31.6426
7.61382	31.6137
7.61883	31.675
7.62384	31.5986
7.62884	31.619
7.63385	31.649
7.63886	31.6593
7.64386	31.6501
7.64887	31.6162
7.65388	31.6354
7.65888	31.633
7.66389	31.6134
7.6689	31.6097
7.6739	31.5849
7.67891	31.5822
7.68392	31.5579
7.68893	31.5464
7.69394	31.5489
7.69894	31.5024
7.70395	31.5225
7.70896	31.515
7.71396	31.4946
7.71897	31.496
7.72398	31.5192
7.72898	31.5428
7.73399	31.5437
7.739	31.5666
7.744	31.5761
7.74901	31.586
7.75402	31.5865
7.75903	31.5943
7.76403	31.57
7.76904	31.5955
7.77404	31.6163
7.77905	31.6146
7.78405	31.6108
7.78906	31.6112
7.79407	31.6214
7.79907	31.6178
7.80408	31.6266
7.80908	31.6126
7.81409	31.5813
7.8191	31.5936
7.82411	31.6069
7.82911	31.6003
7.83412	31.6107
7.83913	31.6015
7.84413	31.6012
7.84914	31.6037
7.85415	31.6
7.85916	31.5841
7.86416	31.5616
7.86917	31.5859
7.87418	31.5893
7.87918	31.5431
7.88419	31.5903
7.8892	31.5976
7.89421	31.5903
7.89922	31.5905
7.90422	31.5839
7.90923	31.5738
7.91424	31.5672
7.91924	31.5243
7.92425	31.5164
7.92926	31.5503
7.93427	31.5486
7.93928	31.5189
7.94428	31.5025
7.94929	31.4459
7.9543	31.4286
7.9593	31.4187
7.96431	31.422
7.96931	31.4231
7.97432	31.4286
7.97933	31.4207
7.98434	31.4387
7.98934	31.4329
7.99435	31.4273
7.99936	31.4368
8.00437	31.4364
8.00937	31.4399
8.01438	31.4255
8.01939	31.4276
8.0244	31.433
8.0294	31.4154
8.03441	31.4154
8.03942	31.4111
8.04443	31.4075
8.04943	31.4078
8.05444	31.4042
8.05945	31.3932
8.06445	31.3948
8.06946	31.3943
8.07447	31.3934
8.07947	31.3885
8.08448	31.3708
8.08949	31.3818
8.09449	31.3808
8.0995	31.3774
8.10451	31.3788
8.10952	31.373
8.11452	31.3671
8.11953	31.371
8.12454	31.3715
8.12954	31.3749
8.13455	31.3705
8.13955	31.3586
8.14456	31.3716
8.14957	31.3629
8.15457	31.3722
8.15958	31.3604
8.16459	31.3697
8.16959	31.3779
8.1746	31.3601
8.17961	31.3915
8.18462	31.3718
8.18962	31.3676
8.19463	31.3762
8.19963	31.3926
8.20464	31.3951
8.20965	31.3834
8.21466	31.3921
8.21966	31.3866
8.22467	31.3838
8.22968	31.3871
8.23469	31.3829
8.23969	31.3896
8.2447	31.387
8.2497	31.3901
8.25471	31.3916
8.25972	31.3871
8.26473	31.3787
8.26973	31.3824
8.27474	31.3781
8.27975	31.3775
8.28476	31.374
8.28976	31.3629
8.29477	31.3662
8.29978	31.3592
8.30479	31.365
8.30979	31.3227
8.3148	31.3373
8.31981	31.3406
8.32481	31.334
8.32982	31.3255
8.33482	31.2918
8.33983	31.3085
8.34484	31.2996
8.34985	31.2741
8.35485	31.2607
8.35986	31.2565
8.36487	31.244
8.36987	31.2211
8.37488	31.2139
8.37989	31.2126
8.38489	31.2003
8.3899	31.1941
8.39491	31.1847
8.39991	31.1696
8.40492	31.1511
8.40993	31.1677
8.41493	31.1415
8.41994	31.1365
8.42495	31.1174
8.42996	31.1022
8.43497	31.1017
8.43997	31.1125
8.44498	31.0868
8.44999	31.0631
8.45499	31.0707
8.46	31.1057
8.465	31.1102
8.47001	31.0997
8.47502	31.1115
8.48002	31.1157
8.48503	31.1121
8.49004	31.1111
8.49504	31.1225
8.50005	31.1391
8.50506	31.1423
8.51006	31.1475
8.51507	31.1452
8.52008	31.1554
8.52509	31.1606
8.53009	31.1814
8.5351	31.1916
8.5401	31.193
8.54511	31.1841
8.55012	31.1929
8.55513	31.2008
8.56013	31.2179
8.56514	31.205
8.57015	31.2185
8.57515	31.2342
8.58016	31.2148
8.58517	31.2064
8.59017	31.2074
8.59518	31.2263
8.60019	31.2208
8.60519	31.2303
8.6102	31.2125
8.6152	31.2334
8.62021	31.2176
8.62522	31.2217
8.63023	31.2162
8.63524	31.2157
8.64024	31.2084
8.64525	31.2108
8.65026	31.2209
8.65527	31.2054
8.66027	31.2039
8.66528	31.2113
8.67029	31.3497
8.6753	31.3485
8.6803	31.3404
8.68531	31.3378
8.69031	31.3245
8.69532	31.2988
8.70033	31.3242
8.70533	31.2961
8.71034	31.2782
8.71535	31.2785
8.72036	31.2931
8.72536	31.2946
8.73037	31.27
8.73538	31.2561
8.74039	31.2709
8.7454	31.2347
8.7504	31.2069
8.75541	31.237
8.76042	31.2273
8.76542	31.2177
8.77043	31.2278
8.77544	31.2343
8.78045	31.2305
8.78545	31.2569
8.79046	31.292
8.79547	31.2905
8.80047	31.3106
8.80548	31.3325
8.81049	31.3689
8.8155	31.3872
8.8205	31.4071
8.82551	31.4342
8.83052	31.4504
8.83553	31.4648
8.84053	31.4807
8.84554	31.4721
8.85055	31.5017
8.85555	31.5264
8.86056	31.5385
8.86557	31.5442
8.87057	31.553
8.87558	31.5894
8.88059	31.596
8.88559	31.6148
8.8906	31.6216
8.8956	31.6409
8.90061	31.6583
8.90562	31.7346
8.91062	31.74
8.91563	31.7637
8.92064	31.7719
8.92565	31.7754
8.93065	31.7827
8.93566	31.7928
8.94067	31.747
8.94568	31.7383
8.95069	31.9609
8.95569	31.9701
8.9607	32.0113
8.96571	31.9916
8.97071	31.9569
8.97572	31.9903
8.98073	31.8895
8.98573	31.8146
8.99074	31.7375
8.99575	31.7441
9.00076	31.7337
9.00577	31.7135
9.01078	31.6972
9.01578	31.6954
9.02079	31.6525
9.0258	31.6913
9.03081	31.6961
9.03581	31.6677
9.04082	31.6796
9.04583	31.6637
9.05084	31.6492
9.05584	31.6837
9.06085	31.6587
9.06586	31.6703
9.07086	31.6538
9.07587	31.6229
9.08088	31.6228
9.08588	31.6018
9.09089	31.6131
9.09589	31.6078
9.1009	31.6273
9.10591	31.6382
9.11091	31.5802
9.11592	31.641
9.12093	31.6464
9.12593	31.6384
9.13094	31.6245
9.13595	31.6595
9.14095	31.6344
9.14596	31.6313
9.15097	31.6435
9.15597	31.6334
9.16098	31.6329
9.16599	31.6691
9.17099	31.7018
9.176	31.6712
9.18101	31.7108
9.18601	31.682
9.19102	31.6784
9.19603	31.6752
9.20104	31.6899
9.20604	31.7028
9.21105	31.6729
9.21605	31.6779
9.22106	31.6914
9.22607	31.6732
9.23108	31.653
9.23608	31.675
9.24109	31.6232
9.2461	31.6483
9.25111	31.6546
9.25611	31.6746
9.26112	31.662
9.26612	31.685
9.27113	31.6372
9.27614	31.6434
9.28114	31.6365
9.28615	31.6322
9.29115	31.6522
9.29616	31.6775
9.30117	31.7323
9.30617	31.7028
9.31118	31.6944
9.31619	31.6708
9.3212	31.6254
9.3262	31.644
9.33121	31.6429
9.33622	31.6876
9.34123	31.6992
9.34623	31.6827
9.35124	31.6779
9.35624	31.6566
9.36125	31.6664
9.36626	31.6695
9.37126	31.6473
9.37627	31.638
9.38128	31.6647
9.38629	31.6569
9.39129	31.6714
9.3963	31.6881
9.4013	31.69
9.40631	31.6731
9.41131	31.6751
9.41632	31.6424
9.42133	31.6696
9.42634	31.6232
9.43135	31.618
9.43635	31.6409
9.44136	31.648
9.44637	31.6443
9.45137	31.5981
9.45638	31.6637
9.46138	31.6662
9.46639	31.6498
9.4714	31.6587
9.4764	31.648
9.48141	31.6442
9.48642	31.6501
9.49143	31.6704
9.49644	31.6546
9.50144	31.6268
9.50645	31.6567
9.51146	31.6406
9.51647	31.6277
9.52147	31.6455
9.52648	31.6405
9.53149	31.6536
9.5365	31.6785
9.5415	31.662
9.54651	31.6472
9.55152	31.6161
9.55652	31.5893
9.56153	31.6064
9.56654	31.6383
9.57155	31.5278
9.57655	31.5824
9.58156	31.6105
9.58657	31.6076
9.59157	31.6055
9.59658	31.6278
9.60159	31.6273
9.6066	31.6162
9.6116	31.6093
9.61661	31.6173
9.62161	31.6314
9.62662	31.6242
9.63163	31.6414
9.63663	31.6354
9.64164	31.6442
9.64665	31.6415
9.65166	31.6876
9.65666	31.6948
9.66167	31.6863
9.66668	31.7096
9.67168	31.6904
9.67669	31.6893
9.68169	31.6819
9.6867	31.6981
9.6917	31.6981
9.69671	31.7021
9.70172	31.7133
9.70673	31.6867
9.71174	31.6821
9.71674	31.674
9.72175	31.6628
9.72676	31.7157
9.73177	31.5717
9.73677	31.5707
9.74178	31.643
9.74678	31.5452
9.75179	31.5405
9.7568	31.5571
9.76181	31.5529
9.76681	31.5565
9.77182	31.5509
9.77682	31.5564
9.78183	31.5569
9.78684	31.5563
9.79185	31.5598
9.79685	31.5623
9.80186	31.5619
9.80687	31.5681
9.81188	31.5744
9.81688	31.5734
9.82188	31.5809
9.82689	31.5741
9.8319	31.7358
9.83691	31.6837
9.84192	31.599
9.84692	31.6878
9.85193	31.7469
9.85694	31.5795
9.86195	31.6907
9.86695	31.6822
9.87196	31.7386
9.87696	31.7291
9.88197	31.7008
9.88698	31.6982
9.89198	31.5509
9.89698	31.5513
9.90199	31.5488
9.90699	31.5697
9.912	31.5597
9.91701	31.565
9.92202	31.545
9.92702	31.5395
9.93203	31.5412
9.93704	31.5483
9.94205	31.5432
9.94705	31.5386
9.95206	31.5444
9.95706	31.5403
9.96207	31.5389
9.96708	31.5377
9.97208	31.5223
9.97709	31.5507
9.9821	31.5464
9.9871	31.5209
9.99211	31.5418
9.99712	31.5479
10.0021	31.5298
10.0071	31.5417
10.0121	31.5697
[truncated: 204,170+ more rows]
