# Supplementary material for: Wireless, battery-free, and real-time monitoring of water permeation across thin-film encapsulation
Source: Nat Commun. 2024 Aug 28;15:7443. doi: 10.1038/s41467-024-51247-3 (PMC11358307; doi:10.1038/s41467-024-51247-3)
Supplement: Supplementary file 5 — Source data for SI figures [file 41467_2024_51247_MOESM5_ESM.zip › SI/FigS19.xlsx]

## Sheet: DORSAL
Time (s)	Marker Position (Hz)	Marker Amplitude (dBm)	Column1	_1	_2	_3	_4	_5	_6	_7	_8	_9	_10	_11	_12	_13	_14	_15	_16	_17	_18	_19	_20	_21	_22	_23	_24	_25	_26	_27	_28	_29	_30	_31	_32	_33	_34	_35	_36	_37	_38	_39	_40	_41	_42	_43	_44	_45	_46
3.88232	2399096600	-105	-116.287	-114.747	-116.527	-114.677	-108.147	-106.857	-110.077	-117.887	-111.857	-115.967	-113.147	-111.247	-114.187	-114.157	-114.767	-109.757	-110.107	-112.517	-110.227	-111.517	-107.477	-108.917	-113.317	-112.567	-109.767	-115.567	-113.007	-110.047	-109.717	-114.877	-112.557	-111.977	-112.467	-114.697	-112.227	-112.717	-108.657	-105.767	-106.597	-107.427	-113.737	-111.247	-112.937	-117.817	-105.147	-105.537	-108.077
33.8828	2399108500	-72	-113.657	-114.197	-116.747	-114.647	-111.507	-112.647	-114.717	-117.917	-112.767	-112.397	-110.067	-117.057	-113.927	-107.727	-107.797	-112.937	-112.197	-112.597	-114.337	-108.987	-108.587	-111.197	-111.227	-109.117	-107.897	-114.507	-114.967	-113.427	-113.997	-116.237	-112.757	-110.737	-111.037	-115.287	-113.787	-111.817	-107.267	-109.847	-109.617	-112.467	-113.077	-107.477	-106.787	-111.707	-109.317	-110.817	-110.817
63.8834	2399108400	-73	-110.827	-111.657	-111.707	-110.367	-105.677	-108.917	-110.987	-113.647	-113.087	-110.107	-110.827	-115.237	-111.807	-109.257	-110.287	-106.447	-107.797	-111.267	-110.877	-116.027	-113.297	-111.547	-109.387	-109.507	-111.647	-111.797	-108.547	-108.927	-113.567	-108.717	-106.637	-107.487	-110.447	-110.937	-111.417	-111.077	-115.047	-112.367	-108.237	-109.527	-112.917	-118.097	-115.007	-110.997	-107.277	-109.217	-110.927
93.8835	2399108400	-73	-114.087	-113.827	-110.597	-111.257	-110.897	-109.067	-109.957	-108.427	-109.067	-111.317	-112.367	-112.747	-112.637	-107.117	-107.947	-105.147	-110.687	-111.577	-116.887	-119.927	-116.257	-107.437	-108.897	-116.247	-109.887	-112.077	-112.317	-112.387	-112.997	-113.857	-114.147	-110.747	-111.697	-112.387	-114.467	-111.567	-110.927	-115.657	-107.047	-106.187	-114.607	-111.797	-111.247	-114.257	-114.477	-110.387	-113.937
123.884	2399108400	-73	-110.227	-110.207	-111.407	-113.297	-111.197	-116.317	-109.517	-109.487	-109.397	-111.487	-111.457	-110.117	-119.237	-111.137	-109.397	-108.897	-113.287	-117.777	-114.237	-112.157	-110.057	-109.937	-113.067	-110.037	-112.797	-114.797	-113.827	-115.827	-110.947	-111.527	-107.627	-109.867	-116.207	-114.377	-111.067	-107.077	-110.457	-110.037	-110.097	-111.687	-114.187	-114.197	-109.327	-111.417	-112.827	-111.897	-111.427
153.885	2399108400	-73	-115.957	-115.577	-118.247	-112.307	-115.087	-111.507	-108.197	-108.947	-103.417	-109.657	-109.357	-106.467	-112.697	-115.537	-106.747	-109.887	-107.117	-117.187	-116.507	-113.087	-109.347	-107.307	-111.737	-111.307	-106.727	-122.027	-112.997	-113.187	-112.167	-113.537	-115.897	-108.897	-108.897	-116.487	-114.887	-110.077	-107.237	-112.637	-110.527	-109.327	-111.997	-111.747	-111.297	-111.737	-108.717	-108.687	-108.517
183.885	2399108400	-73	-114.357	-113.357	-112.697	-112.817	-110.197	-110.317	-109.287	-108.667	-108.887	-112.227	-110.807	-110.947	-117.907	-108.807	-109.327	-116.507	-110.467	-110.547	-113.917	-114.557	-113.957	-111.407	-112.347	-110.707	-109.467	-113.647	-109.327	-108.997	-109.557	-110.717	-108.137	-113.797	-115.837	-113.777	-112.027	-116.987	-114.437	-110.427	-111.197	-112.177	-114.617	-109.897	-108.987	-117.387	-111.037	-111.807	-112.757
213.885	2399108400	-73	-115.127	-111.697	-110.147	-111.297	-110.647	-113.737	-121.007	-112.687	-109.217	-111.647	-111.587	-111.947	-112.137	-111.737	-109.967	-112.767	-112.307	-110.607	-110.687	-115.947	-112.757	-112.077	-112.897	-116.777	-109.757	-110.277	-110.597	-106.767	-108.407	-111.047	-111.237	-111.477	-110.307	-113.357	-108.407	-109.207	-110.897	-114.157	-109.047	-105.137	-114.687	-122.427	-119.017	-114.607	-114.777	-113.197	-111.407
243.886	2399108400	-73	-111.817	-111.147	-111.377	-115.107	-111.657	-106.497	-104.427	-110.867	-112.487	-116.197	-111.557	-109.647	-116.867	-110.637	-114.027	-112.367	-109.897	-115.677	-111.467	-112.357	-110.137	-112.217	-110.987	-108.197	-107.297	-108.017	-108.607	-107.667	-108.997	-114.057	-109.437	-109.597	-110.437	-112.167	-114.307	-110.017	-108.667	-113.227	-117.137	-107.277	-114.417	-114.817	-116.167	-115.607	-112.957	-107.577	-107.397
273.887	2399108400	-74	-116.167	-116.117	-115.997	-111.947	-111.217	-110.037	-111.017	-111.587	-109.147	-114.107	-113.677	-116.917	-114.377	-109.287	-110.117	-108.927	-108.777	-115.967	-110.807	-110.607	-109.137	-106.377	-110.917	-112.887	-110.047	-116.637	-107.467	-106.087	-109.967	-115.157	-107.567	-106.247	-110.937	-118.097	-112.167	-111.017	-116.077	-114.467	-108.487	-108.757	-114.837	-117.047	-110.777	-109.147	-108.847	-112.167	-112.007
303.888	2399108400	-73	-114.067	-110.907	-113.327	-109.207	-112.057	-110.327	-115.687	-108.637	-106.337	-116.657	-112.517	-116.057	-114.187	-110.257	-113.537	-107.747	-110.677	-113.017	-117.017	-113.217	-110.587	-114.387	-105.827	-108.917	-107.737	-108.687	-113.037	-113.777	-111.707	-111.697	-111.867	-109.257	-110.807	-109.927	-110.497	-113.467	-112.357	-110.287	-109.497	-109.297	-109.817	-109.687	-114.227	-106.017	-111.467	-110.037	-110.867
333.888	2399108400	-73	-111.807	-111.447	-107.537	-112.687	-112.697	-110.147	-113.897	-113.937	-111.307	-113.637	-110.487	-110.407	-114.277	-112.627	-112.967	-113.527	-106.857	-113.247	-112.987	-111.657	-117.487	-111.337	-109.607	-111.797	-108.497	-111.087	-110.407	-109.807	-112.597	-109.657	-110.237	-113.397	-114.087	-112.267	-110.507	-109.357	-111.597	-111.407	-110.827	-112.277	-114.537	-112.627	-113.787	-109.187	-110.507	-109.897	-106.797
363.889	2399108400	-73	-115.027	-115.597	-113.187	-108.607	-108.417	-110.477	-109.507	-117.097	-107.007	-114.037	-109.507	-111.677	-111.567	-112.457	-109.517	-107.997	-110.257	-111.997	-113.407	-108.857	-107.337	-110.427	-108.137	-114.437	-106.527	-114.467	-114.207	-107.777	-106.647	-106.637	-112.317	-111.777	-113.777	-114.177	-113.427	-117.337	-113.217	-112.437	-108.557	-107.427	-115.677	-114.387	-112.117	-114.397	-108.957	-111.707	-109.517
393.889	2399108400	-73	-129.267	-124.197	-112.367	-111.307	-113.637	-114.827	-112.447	-111.387	-109.157	-114.157	-110.967	-110.527	-106.117	-107.027	-112.637	-106.927	-107.207	-111.137	-110.697	-112.727	-114.267	-111.777	-113.587	-116.997	-112.297	-119.047	-109.657	-111.437	-109.987	-109.987	-112.667	-111.077	-111.937	-112.837	-113.277	-111.247	-107.917	-110.227	-109.827	-109.687	-114.847	-115.787	-110.127	-109.387	-110.957	-111.117	-111.797
423.889	2399108400	-73	-122.007	-118.017	-113.557	-114.457	-109.037	-110.517	-116.807	-113.947	-109.607	-116.927	-116.177	-111.717	-117.507	-111.727	-110.197	-107.557	-111.577	-109.827	-111.187	-111.737	-110.767	-107.877	-107.687	-113.257	-113.607	-109.607	-112.787	-111.927	-106.727	-107.327	-109.307	-109.327	-112.317	-111.887	-114.277	-111.907	-110.907	-109.507	-115.507	-110.547	-114.897	-109.927	-111.977	-114.467	-112.017	-112.287	-113.387
453.89	2399108400	-73	-112.977	-117.777	-114.897	-113.207	-113.297	-108.587	-108.677	-113.267	-110.127	-111.447	-111.417	-116.027	-112.897	-112.187	-108.637	-106.767	-113.097	-114.357	-116.237	-111.597	-110.937	-111.867	-110.647	-109.307	-108.477	-114.067	-112.707	-111.417	-118.387	-109.967	-113.207	-107.077	-112.067	-111.877	-116.707	-109.427	-109.587	-112.257	-107.537	-111.427	-109.147	-108.547	-111.607	-115.497	-111.877	-110.627	-112.027
483.89	2399108400	-73	-115.957	-118.067	-111.137	-110.567	-115.497	-107.217	-109.737	-114.797	-105.457	-111.437	-112.897	-116.237	-115.517	-113.317	-108.567	-111.137	-109.417	-115.167	-111.197	-110.037	-111.787	-109.937	-107.567	-109.027	-109.347	-106.007	-113.157	-109.957	-108.907	-116.077	-113.687	-112.597	-113.077	-111.827	-113.747	-107.297	-106.877	-112.497	-110.307	-107.637	-112.517	-115.287	-112.387	-109.127	-108.517	-109.777	-113.197
513.891	2399108400	-74	-113.917	-110.237	-111.997	-117.107	-116.167	-110.827	-107.937	-107.207	-107.347	-115.207	-112.727	-111.017	-116.737	-110.507	-115.487	-111.787	-112.677	-112.317	-113.697	-110.937	-122.057	-114.647	-112.697	-110.657	-111.427	-114.767	-111.537	-111.487	-116.057	-113.557	-109.417	-112.797	-110.317	-111.107	-114.457	-111.167	-110.367	-107.257	-111.697	-109.317	-115.487	-113.157	-116.257	-116.187	-114.467	-112.547	-113.687
543.892	2399108400	-73	-118.237	-113.327	-113.327	-112.657	-109.807	-115.347	-111.047	-105.877	-109.297	-111.247	-114.797	-109.347	-112.437	-112.657	-111.977	-108.647	-107.987	-109.607	-109.397	-108.997	-110.897	-107.617	-108.157	-110.387	-109.977	-109.057	-110.297	-113.037	-112.357	-107.417	-107.867	-109.207	-109.027	-108.747	-110.117	-109.127	-111.687	-107.107	-109.477	-109.967	-119.597	-114.977	-108.837	-110.617	-110.067	-109.257	-108.997
573.892	2399108400	-73	-122.427	-119.257	-112.627	-110.337	-109.697	-111.337	-111.317	-111.177	-111.807	-115.667	-109.597	-111.177	-112.997	-113.907	-110.657	-106.917	-109.257	-112.687	-118.097	-113.687	-110.767	-111.137	-111.957	-105.777	-107.367	-111.007	-112.647	-115.507	-109.337	-113.247	-112.217	-110.387	-106.597	-110.937	-112.867	-113.867	-114.607	-111.117	-109.427	-108.007	-116.227	-116.677	-110.707	-108.037	-113.637	-112.287	-110.167
603.892	2399108400	-74	-113.457	-113.337	-111.167	-113.117	-115.827	-117.367	-111.457	-112.717	-111.987	-113.867	-109.427	-111.957	-112.047	-115.327	-111.697	-112.077	-115.457	-115.027	-115.547	-115.007	-113.167	-110.037	-106.367	-109.927	-110.977	-114.407	-116.977	-115.627	-113.367	-116.357	-112.037	-113.737	-110.667	-111.327	-111.477	-115.397	-108.417	-109.807	-109.567	-110.077	-116.227	-118.867	-113.197	-112.197	-110.637	-112.697	-111.077
633.893	2399108200	-74	-109.047	-111.667	-115.837	-112.487	-111.277	-106.787	-109.007	-109.517	-106.717	-114.877	-118.317	-116.187	-113.827	-112.027	-112.227	-111.557	-114.097	-113.737	-114.067	-109.197	-112.717	-114.657	-106.287	-108.667	-109.617	-112.377	-114.517	-112.327	-110.137	-108.177	-109.387	-106.307	-105.767	-117.107	-112.147	-112.917	-112.377	-114.737	-108.837	-109.717	-114.557	-113.757	-111.727	-113.847	-114.997	-107.697	-109.717
663.893	2399108300	-73	-121.167	-110.767	-110.997	-112.147	-114.917	-107.377	-109.617	-105.627	-109.477	-114.227	-110.667	-109.307	-108.307	-114.737	-113.187	-109.807	-113.657	-117.647	-118.297	-113.437	-115.497	-113.487	-113.827	-111.617	-112.617	-114.037	-116.557	-112.647	-111.387	-110.147	-114.667	-114.627	-111.457	-111.937	-110.117	-109.157	-107.617	-116.767	-111.107	-106.277	-115.657	-114.107	-110.737	-111.287	-112.247	-110.337	-117.077
693.894	2399108300	-74	-115.127	-115.097	-112.827	-109.367	-114.507	-112.467	-116.977	-108.587	-108.557	-110.927	-111.067	-111.897	-108.277	-112.817	-112.317	-113.777	-111.917	-115.377	-112.847	-116.427	-113.467	-110.647	-109.157	-109.447	-111.957	-118.367	-115.077	-114.187	-110.427	-109.427	-111.147	-110.597	-110.607	-109.137	-111.597	-109.997	-107.057	-107.877	-112.307	-110.217	-118.867	-115.537	-112.837	-108.087	-108.607	-111.247	-115.307
723.895	2399108300	-74	-120.107	-114.107	-115.177	-111.397	-109.467	-109.477	-113.247	-114.457	-110.917	-111.827	-114.497	-110.967	-112.147	-106.567	-105.117	-110.877	-108.667	-111.887	-113.837	-112.607	-106.447	-108.747	-114.997	-112.497	-107.847	-117.547	-115.447	-115.107	-112.287	-113.887	-112.047	-106.217	-107.857	-110.337	-109.577	-111.087	-111.877	-110.807	-110.277	-111.407	-111.217	-114.877	-112.657	-112.147	-107.037	-109.577	-111.197
753.895	2399108300	-73	-111.247	-111.397	-115.867	-114.187	-109.677	-113.227	-112.397	-111.707	-109.127	-114.347	-114.067	-112.497	-110.927	-111.327	-111.567	-109.827	-111.457	-117.667	-112.047	-110.457	-112.817	-110.787	-107.527	-110.387	-108.437	-109.927	-112.437	-116.407	-112.547	-113.137	-108.797	-109.257	-110.037	-118.007	-120.867	-113.397	-111.287	-110.497	-110.497	-111.197	-113.617	-112.317	-111.647	-114.747	-108.617	-110.647	-108.437
783.895	2399108300	-74	-116.147	-109.947	-110.337	-111.107	-110.377	-108.597	-114.017	-112.047	-110.537	-113.267	-113.057	-110.427	-110.527	-113.547	-108.387	-107.337	-113.227	-114.417	-110.897	-109.417	-115.367	-113.547	-109.287	-107.467	-107.947	-108.777	-110.337	-108.297	-107.777	-108.637	-108.837	-109.797	-110.257	-110.307	-111.667	-113.567	-111.307	-112.667	-112.147	-111.757	-114.107	-115.037	-112.167	-111.817	-108.667	-107.277	-111.107
813.896	2399108300	-73	-120.767	-114.887	-112.477	-110.047	-111.797	-111.027	-113.727	-109.817	-104.627	-116.587	-110.807	-108.407	-113.647	-110.637	-111.927	-111.197	-111.427	-112.247	-113.347	-115.707	-110.247	-111.537	-112.457	-110.987	-108.087	-117.467	-118.357	-117.827	-110.237	-113.937	-110.607	-108.597	-112.647	-114.067	-112.007	-111.447	-110.777	-106.317	-107.257	-106.297	-113.487	-111.517	-112.587	-109.737	-113.547	-112.037	-117.117
843.897	2399108300	-73	-120.497	-118.177	-113.347	-111.927	-110.797	-111.527	-119.677	-110.817	-109.737	-110.777	-109.897	-110.867	-109.757	-112.567	-109.697	-109.347	-113.327	-112.827	-115.827	-114.017	-110.267	-115.487	-108.427	-107.557	-108.797	-110.847	-108.897	-114.097	-108.687	-108.767	-110.337	-108.207	-111.567	-116.737	-119.837	-113.927	-109.537	-108.657	-111.647	-111.527	-113.037	-114.777	-107.857	-111.677	-110.867	-112.747	-106.287
873.897	2399108300	-73	-114.777	-112.207	-113.837	-114.337	-111.457	-113.827	-111.137	-110.797	-109.147	-117.397	-110.407	-109.777	-106.827	-109.967	-112.417	-111.167	-109.057	-114.487	-117.217	-112.747	-113.007	-107.397	-107.727	-107.597	-110.517	-110.017	-111.677	-111.807	-113.087	-107.137	-106.787	-107.377	-110.587	-114.237	-110.687	-111.017	-112.337	-114.447	-109.047	-111.767	-115.357	-112.647	-108.117	-109.207	-113.467	-110.587	-109.367
903.897	2399108300	-73	-114.147	-116.637	-112.447	-114.657	-112.817	-112.707	-120.617	-117.057	-108.577	-113.877	-112.107	-118.667	-118.927	-116.387	-108.487	-109.167	-108.347	-109.247	-110.897	-112.027	-116.337	-117.977	-114.887	-112.437	-114.667	-112.027	-108.647	-108.387	-111.187	-110.647	-109.667	-109.687	-111.357	-115.737	-112.097	-110.357	-109.547	-112.697	-109.547	-108.957	-119.577	-116.267	-110.267	-111.097	-110.057	-108.967	-111.907
933.897	2399108300	-73	-110.767	-112.517	-114.107	-111.657	-115.807	-114.187	-107.597	-108.227	-107.687	-112.887	-111.487	-115.897	-114.707	-114.087	-107.067	-110.387	-110.007	-113.987	-111.137	-111.897	-113.477	-113.327	-112.147	-110.347	-107.827	-110.117	-115.467	-113.027	-110.177	-113.147	-112.097	-116.987	-112.117	-110.297	-113.267	-114.077	-110.457	-109.197	-110.977	-113.127	-117.567	-112.497	-114.627	-114.197	-107.707	-108.197	-115.537
963.898	2399108300	-73	-117.377	-114.617	-114.507	-114.437	-109.637	-108.437	-118.817	-113.517	-110.637	-112.827	-115.607	-110.517	-113.107	-111.357	-114.537	-110.357	-111.577	-111.947	-113.947	-112.597	-113.707	-107.047	-109.337	-111.277	-110.857	-114.797	-110.127	-113.677	-114.077	-112.727	-106.087	-106.407	-112.377	-110.137	-114.977	-113.357	-111.077	-113.547	-115.187	-108.457	-108.257	-113.487	-113.407	-113.027	-114.377	-110.587	-110.297
993.899	2399108300	-74	-114.217	-110.337	-110.077	-119.547	-117.297	-116.147	-117.807	-113.797	-114.717	-110.977	-110.807	-110.997	-112.237	-110.887	-114.327	-111.597	-108.157	-110.857	-114.447	-111.567	-113.737	-110.607	-109.707	-119.907	-114.127	-110.587	-110.117	-112.987	-112.447	-114.007	-110.767	-109.807	-111.947	-114.137	-113.307	-110.957	-108.657	-109.297	-111.507	-109.267	-113.127	-108.407	-107.237	-109.347	-113.057	-115.167	-108.127
1023.9	2399108300	-73	-115.817	-114.537	-114.687	-114.047	-112.297	-112.117	-110.717	-110.187	-110.117	-113.097	-115.667	-110.387	-114.617	-110.447	-110.017	-111.187	-109.587	-111.787	-114.897	-110.837	-110.177	-110.407	-111.937	-109.687	-110.487	-109.977	-109.277	-112.977	-110.017	-116.377	-118.637	-108.747	-111.207	-114.237	-111.167	-114.657	-112.637	-111.077	-111.107	-108.737	-119.857	-112.857	-111.617	-111.067	-112.067	-110.207	-109.737
1053.9	2399108300	-73	-116.347	-117.027	-112.277	-108.777	-107.967	-109.757	-111.407	-111.667	-113.247	-115.367	-117.527	-110.007	-111.477	-110.907	-112.197	-109.277	-106.547	-110.777	-115.957	-112.417	-114.617	-110.857	-108.567	-109.717	-108.927	-111.867	-113.107	-111.017	-116.387	-112.607	-108.337	-107.007	-108.457	-110.807	-108.637	-110.597	-114.307	-116.237	-112.277	-108.497	-113.117	-112.977	-112.557	-114.757	-111.947	-109.467	-108.887
1083.9	2399108300	-73	-112.827	-109.937	-110.827	-115.797	-114.337	-108.547	-110.787	-107.587	-110.347	-114.607	-118.787	-112.427	-108.917	-108.367	-104.057	-104.087	-115.407	-111.357	-114.247	-115.417	-106.377	-105.847	-110.057	-113.377	-111.477	-110.307	-107.247	-109.157	-105.517	-107.727	-109.207	-112.307	-113.767	-111.717	-111.417	-110.387	-109.717	-115.307	-107.347	-111.057	-116.077	-114.207	-109.637	-108.847	-110.257	-110.037	-112.737
1113.9	2399108300	-74	-113.397	-112.607	-113.677	-113.837	-110.117	-106.637	-111.997	-109.787	-108.867	-110.767	-113.847	-111.837	-110.467	-111.817	-110.797	-108.007	-108.397	-111.717	-113.137	-111.407	-112.157	-112.167	-111.657	-114.277	-115.437	-111.317	-108.687	-108.927	-105.767	-112.877	-111.267	-105.787	-107.537	-109.737	-111.347	-112.207	-112.237	-112.027	-111.037	-109.367	-112.577	-110.037	-113.557	-113.217	-113.297	-110.417	-110.137
1143.9	2399108300	-74	-114.617	-109.517	-108.187	-116.687	-114.967	-110.917	-115.957	-112.907	-112.197	-111.127	-109.927	-113.107	-117.077	-115.557	-110.787	-111.667	-108.557	-109.207	-113.377	-118.827	-112.517	-113.487	-116.607	-106.877	-107.997	-106.307	-110.467	-114.447	-108.897	-108.607	-107.107	-106.647	-106.447	-114.937	-116.777	-114.467	-108.707	-108.627	-109.707	-110.547	-115.037	-110.357	-109.627	-113.007	-109.737	-106.627	-105.417
[truncated: 354 more columns]

## Sheet: VENTRAL
Time (s)	Marker Position (Hz)	Marker Amplitude (dBm)	Column1	_1	_2	_3	_4	_5	_6	_7	_8	_9	_10	_11	_12	_13	_14	_15	_16	_17	_18	_19	_20	_21	_22	_23	_24	_25	_26	_27	_28	_29	_30	_31	_32	_33	_34	_35	_36	_37	_38	_39	_40	_41	_42	_43	_44	_45	_46
3.96927	2399157900	-81	-118.667	-117.057	-113.387	-116.107	-108.787	-106.737	-114.217	-113.697	-112.367	-111.187	-109.717	-109.477	-109.177	-111.867	-114.597	-107.937	-110.347	-113.627	-110.577	-111.377	-112.207	-109.057	-105.907	-110.617	-106.947	-117.237	-111.037	-111.747	-111.957	-113.887	-109.117	-112.297	-110.587	-110.407	-113.267	-112.697	-110.017	-106.097	-107.587	-110.057	-109.967	-113.957	-108.917	-110.007	-113.457	-109.487	-112.307
33.9699	2399157400	-79	-115.017	-116.137	-112.617	-104.347	-105.927	-114.247	-111.377	-110.997	-110.687	-115.397	-110.347	-107.237	-111.687	-109.387	-112.237	-108.717	-109.047	-114.237	-114.097	-110.377	-112.247	-115.947	-111.307	-117.457	-116.567	-113.767	-117.097	-117.547	-114.317	-114.217	-109.277	-111.887	-107.607	-112.817	-113.497	-117.357	-110.547	-113.027	-107.757	-104.187	-111.397	-109.977	-110.537	-116.597	-112.547	-111.087	-108.287
63.9704	2399157800	-79	-110.257	-111.877	-118.027	-115.137	-106.147	-111.937	-114.307	-114.207	-108.277	-117.357	-111.537	-110.147	-107.907	-112.647	-108.577	-108.057	-108.307	-110.837	-115.657	-108.057	-108.437	-113.137	-115.547	-116.237	-115.197	-119.357	-116.377	-113.797	-114.407	-107.657	-106.817	-106.767	-110.747	-107.587	-110.417	-112.097	-109.317	-108.487	-109.277	-111.097	-110.897	-107.547	-108.657	-114.227	-114.757	-108.597	-107.657
93.9713	2399157900	-80	-112.987	-109.577	-109.997	-112.667	-114.657	-107.997	-113.417	-108.867	-109.897	-115.777	-112.437	-111.477	-118.087	-111.177	-108.217	-105.307	-107.067	-116.227	-121.187	-117.497	-112.427	-108.487	-111.007	-109.667	-114.887	-111.077	-110.157	-112.077	-113.217	-112.217	-108.627	-107.247	-109.567	-111.277	-111.487	-111.577	-111.507	-111.527	-108.077	-108.377	-112.037	-111.787	-113.777	-118.947	-113.287	-113.447	-111.087
123.972	2399157800	-81	-117.827	-118.527	-117.827	-118.637	-113.677	-115.627	-115.707	-117.057	-109.987	-111.647	-110.967	-112.057	-111.477	-108.917	-107.597	-107.617	-106.037	-114.267	-116.217	-110.017	-107.987	-109.547	-107.127	-116.707	-112.017	-108.157	-107.357	-117.117	-105.927	-109.887	-113.707	-108.577	-112.037	-113.127	-119.407	-115.347	-111.847	-110.347	-112.577	-112.737	-112.177	-110.467	-110.507	-109.207	-110.897	-114.157	-106.987
153.972	2399157500	-85	-112.877	-114.867	-112.137	-109.247	-109.637	-107.317	-108.107	-109.277	-110.967	-112.577	-113.307	-108.767	-113.097	-109.687	-112.197	-111.117	-109.827	-115.687	-109.767	-114.497	-112.607	-113.457	-109.217	-111.227	-111.737	-112.467	-112.557	-108.347	-111.527	-112.147	-109.857	-109.117	-107.037	-108.507	-108.897	-112.547	-114.667	-108.747	-109.697	-107.307	-110.297	-109.857	-117.027	-112.797	-115.167	-113.927	-108.687
183.973	2399157400	-83	-124.677	-112.457	-109.317	-107.957	-111.357	-112.777	-108.547	-106.217	-108.507	-110.017	-108.697	-110.417	-112.067	-112.417	-115.147	-106.637	-111.007	-116.097	-108.957	-106.787	-113.977	-113.887	-108.407	-111.927	-110.577	-109.727	-108.117	-106.357	-110.267	-117.167	-117.597	-105.737	-106.087	-113.517	-109.777	-108.517	-112.737	-110.877	-106.557	-104.277	-112.747	-116.697	-114.517	-109.267	-111.497	-110.757	-115.197
213.974	2399157300	-82	-115.157	-116.727	-111.247	-112.367	-110.237	-110.807	-114.147	-110.357	-107.717	-118.457	-113.777	-115.607	-108.577	-107.847	-106.447	-107.777	-114.257	-111.287	-114.927	-112.727	-107.727	-110.797	-108.637	-108.457	-108.417	-111.067	-108.807	-108.577	-111.467	-115.917	-108.407	-106.267	-109.277	-112.017	-107.507	-108.167	-112.517	-111.607	-113.007	-109.777	-115.357	-115.247	-115.147	-109.757	-108.487	-111.587	-113.417
243.974	2399157200	-85	-113.687	-114.717	-116.637	-107.497	-107.907	-112.367	-107.367	-105.997	-106.497	-115.107	-109.977	-109.057	-114.367	-109.137	-109.967	-115.317	-112.807	-111.897	-108.307	-109.887	-108.167	-117.217	-107.547	-108.237	-108.707	-110.667	-113.337	-107.057	-110.667	-108.997	-112.647	-109.437	-110.277	-108.627	-109.987	-109.917	-109.617	-109.377	-112.217	-110.207	-110.127	-110.137	-106.817	-112.317	-110.767	-112.367	-113.707
273.975	2399157200	-82	-112.087	-111.417	-113.597	-111.887	-111.487	-109.767	-108.537	-108.547	-109.767	-115.637	-113.307	-111.677	-111.547	-111.477	-105.307	-103.237	-109.117	-113.297	-110.117	-109.207	-110.327	-109.847	-110.747	-112.197	-111.897	-111.027	-112.847	-107.227	-108.347	-114.617	-111.017	-106.797	-110.297	-109.797	-111.837	-109.147	-112.397	-110.557	-108.957	-110.087	-112.077	-111.677	-110.037	-108.757	-113.857	-108.997	-113.437
303.975	2399157400	-84	-112.337	-114.027	-114.297	-108.997	-112.657	-113.437	-111.157	-107.967	-105.947	-112.747	-111.157	-111.417	-114.797	-107.047	-106.337	-108.477	-108.437	-110.557	-113.517	-112.057	-106.127	-108.857	-111.667	-107.577	-109.957	-113.387	-109.117	-107.577	-109.037	-109.057	-108.657	-109.067	-110.887	-115.387	-111.387	-113.677	-111.447	-109.627	-111.767	-113.057	-110.777	-109.067	-109.507	-111.937	-112.377	-110.837	-113.907
333.976	2399122600	-104	-116.617	-114.877	-111.277	-107.457	-110.247	-109.107	-107.847	-110.527	-104.067	-115.777	-114.797	-111.777	-111.607	-108.907	-109.617	-111.127	-113.917	-114.037	-112.397	-110.727	-109.057	-109.517	-109.687	-110.267	-109.347	-112.857	-120.757	-116.447	-111.847	-114.547	-117.427	-110.047	-108.267	-107.497	-113.697	-113.307	-112.277	-107.047	-106.617	-104.387	-113.517	-113.867	-111.387	-111.397	-108.667	-109.987	-110.037
363.977	2399142600	-102	-112.047	-111.537	-111.427	-112.477	-110.417	-108.427	-112.897	-111.437	-109.197	-114.287	-112.767	-112.907	-117.907	-112.127	-108.857	-110.047	-110.407	-108.207	-108.867	-109.747	-111.327	-110.407	-109.507	-108.357	-106.387	-108.147	-113.807	-113.607	-118.077	-115.227	-107.467	-109.497	-107.047	-109.687	-106.667	-107.597	-106.377	-114.187	-114.817	-111.847	-113.847	-110.847	-112.737	-111.227	-114.497	-112.347	-106.187
393.977	2399158700	-81	-107.527	-108.127	-114.917	-117.597	-113.837	-114.817	-116.347	-108.597	-108.777	-114.667	-110.617	-113.117	-114.087	-109.077	-112.447	-110.397	-110.927	-107.017	-111.737	-108.727	-107.707	-107.937	-112.147	-111.207	-107.447	-110.817	-112.037	-109.577	-109.547	-113.437	-110.637	-110.177	-111.777	-109.257	-110.827	-110.037	-110.127	-108.127	-113.247	-112.237	-118.767	-109.917	-109.047	-112.237	-110.287	-109.347	-106.137
423.978	2399158900	-80	-120.297	-115.687	-108.417	-110.117	-109.657	-109.957	-108.807	-111.057	-110.717	-111.007	-114.327	-112.317	-112.267	-111.427	-108.187	-107.827	-108.937	-114.057	-112.067	-113.327	-110.217	-108.797	-111.007	-109.177	-110.137	-109.917	-111.787	-111.277	-112.957	-113.127	-107.547	-108.207	-106.427	-114.207	-109.877	-111.277	-112.037	-112.427	-109.327	-109.387	-113.157	-110.287	-108.907	-112.927	-105.567	-104.847	-114.447
453.978	2399158800	-80	-112.577	-113.297	-117.537	-116.827	-110.277	-109.807	-110.747	-110.767	-107.077	-116.397	-116.067	-114.867	-115.887	-115.717	-112.097	-110.657	-110.237	-111.857	-114.367	-106.097	-107.317	-110.387	-109.837	-111.677	-109.817	-114.367	-112.287	-113.077	-108.637	-110.927	-112.467	-107.937	-114.107	-114.657	-115.917	-113.997	-111.337	-108.577	-105.967	-109.927	-111.087	-111.707	-110.597	-107.407	-111.367	-108.137	-107.917
483.979	2399158800	-84	-113.197	-117.207	-111.427	-114.317	-107.627	-110.577	-108.267	-105.477	-107.307	-113.467	-113.227	-114.827	-113.927	-113.087	-110.307	-110.637	-109.737	-115.667	-112.697	-107.337	-111.497	-110.777	-109.397	-107.317	-106.657	-116.417	-115.667	-115.627	-111.037	-108.597	-107.707	-108.817	-109.677	-115.027	-114.517	-111.517	-114.707	-112.307	-112.277	-106.927	-116.047	-117.317	-116.307	-115.847	-115.787	-109.157	-107.297
513.98	2399158800	-82	-119.567	-113.987	-109.817	-109.627	-111.177	-108.627	-110.557	-109.927	-113.907	-111.787	-112.177	-117.657	-115.157	-115.457	-109.297	-107.717	-106.757	-109.857	-109.697	-108.927	-111.347	-111.867	-106.507	-107.437	-112.207	-116.727	-110.447	-116.567	-111.237	-111.987	-108.687	-110.317	-113.777	-113.427	-114.797	-116.917	-108.507	-114.157	-108.917	-105.357	-113.537	-112.207	-109.257	-111.447	-111.817	-108.097	-110.197
543.981	2399158800	-84	-120.687	-112.617	-109.887	-109.827	-115.857	-113.697	-113.677	-112.587	-108.467	-114.447	-109.507	-111.737	-110.177	-112.107	-108.097	-111.087	-109.677	-111.057	-111.107	-111.827	-111.027	-109.687	-110.427	-116.947	-108.037	-107.687	-111.227	-112.307	-108.067	-106.897	-105.797	-109.047	-108.787	-112.217	-117.337	-111.137	-109.347	-106.727	-109.247	-112.537	-115.267	-113.067	-110.397	-109.217	-106.817	-109.437	-110.177
573.982	2399158600	-85	-115.847	-118.337	-113.987	-117.257	-116.617	-107.727	-108.597	-111.477	-110.077	-111.467	-113.537	-107.977	-108.847	-116.047	-110.247	-109.517	-109.677	-116.257	-114.657	-112.237	-112.407	-113.427	-111.107	-113.927	-114.277	-113.837	-113.567	-109.407	-111.037	-111.837	-108.077	-109.797	-111.877	-110.397	-116.467	-109.127	-108.137	-112.487	-107.367	-111.577	-110.797	-110.697	-109.557	-112.917	-111.187	-112.877	-110.217
603.982	2399214000	-103	-116.957	-115.707	-111.187	-112.067	-111.167	-108.117	-107.677	-110.917	-110.727	-111.817	-113.567	-114.337	-110.267	-110.547	-115.587	-109.597	-108.637	-108.887	-115.027	-110.047	-108.067	-109.077	-110.067	-106.667	-110.157	-109.387	-110.557	-112.347	-108.137	-109.177	-115.477	-111.167	-111.577	-111.507	-114.157	-114.837	-109.157	-108.017	-105.937	-106.437	-112.087	-112.407	-111.837	-109.867	-112.937	-111.517	-113.027
633.982	2399227300	-104	-115.967	-117.047	-112.157	-111.337	-112.217	-108.317	-113.577	-105.557	-105.927	-112.577	-114.107	-118.127	-117.017	-109.437	-107.047	-108.157	-108.487	-115.217	-110.347	-110.157	-106.747	-107.127	-112.547	-109.917	-107.797	-111.847	-113.957	-112.637	-111.477	-112.487	-108.287	-104.187	-105.927	-112.177	-112.997	-113.597	-107.927	-109.007	-108.787	-110.117	-107.897	-109.357	-110.447	-110.427	-111.767	-111.747	-112.197
663.983	2399158800	-84	-117.327	-119.137	-113.867	-111.307	-107.837	-113.177	-117.807	-107.617	-106.327	-116.977	-113.397	-115.907	-115.217	-109.987	-110.197	-107.807	-105.937	-118.387	-117.007	-113.687	-111.087	-109.377	-107.887	-113.517	-111.137	-112.167	-109.117	-112.707	-111.917	-115.147	-114.427	-114.027	-111.077	-115.597	-110.177	-110.827	-115.467	-111.837	-111.957	-114.327	-115.147	-115.047	-114.037	-113.077	-113.597	-110.917	-111.647
693.983	2399158500	-86	-116.137	-118.907	-112.907	-113.477	-110.447	-109.467	-108.997	-108.667	-113.267	-108.097	-107.387	-112.527	-111.987	-110.207	-111.717	-108.007	-107.587	-114.407	-109.667	-110.737	-109.837	-110.717	-108.257	-106.477	-111.577	-112.937	-111.457	-118.167	-111.317	-110.227	-108.247	-107.997	-112.687	-110.207	-109.647	-112.087	-112.637	-107.477	-106.757	-107.267	-118.637	-109.577	-115.547	-111.857	-113.497	-112.317	-113.887
723.984	2399158600	-86	-116.477	-112.147	-112.267	-112.457	-109.887	-108.727	-110.367	-105.197	-106.627	-111.677	-111.727	-110.117	-113.907	-111.747	-109.907	-110.647	-116.987	-112.407	-111.457	-115.657	-109.777	-109.037	-111.427	-113.007	-109.707	-110.907	-113.937	-111.477	-110.307	-107.797	-106.797	-109.247	-108.617	-115.167	-112.207	-109.587	-109.017	-109.007	-110.457	-106.927	-114.077	-113.347	-113.447	-110.817	-111.617	-110.627	-111.837
753.984	2399076300	-104	-114.057	-112.717	-114.237	-110.237	-108.667	-111.547	-107.677	-110.057	-106.937	-110.727	-107.617	-107.277	-112.377	-112.647	-114.127	-107.967	-111.897	-114.477	-118.967	-119.397	-118.187	-107.987	-105.497	-115.567	-108.207	-112.607	-110.207	-110.207	-112.747	-116.497	-111.617	-110.407	-109.047	-112.947	-111.607	-112.257	-112.297	-109.187	-112.907	-108.787	-117.377	-114.807	-111.837	-111.017	-110.947	-113.077	-113.287
783.985	2399083300	-104	-116.417	-114.197	-105.907	-108.687	-107.817	-113.497	-113.127	-112.957	-107.197	-114.947	-112.447	-109.977	-112.517	-109.437	-110.197	-110.407	-109.817	-109.557	-109.367	-112.667	-109.947	-111.177	-110.397	-112.427	-108.527	-111.117	-111.817	-111.287	-112.077	-120.577	-108.097	-106.307	-111.317	-110.397	-110.057	-110.867	-111.327	-111.837	-109.907	-107.907	-112.757	-112.677	-111.107	-104.667	-106.857	-111.627	-112.707
813.986	2399079000	-102	-111.927	-112.877	-112.137	-108.157	-110.457	-113.947	-113.097	-108.117	-110.047	-111.307	-113.937	-111.907	-111.847	-114.157	-113.207	-109.827	-108.717	-113.847	-115.187	-110.947	-112.397	-108.267	-106.347	-108.697	-111.007	-112.967	-111.137	-108.427	-117.127	-109.417	-109.257	-113.627	-112.587	-111.177	-109.327	-109.027	-112.157	-111.337	-113.197	-107.097	-117.087	-112.297	-113.647	-112.677	-112.387	-112.417	-105.117
843.986	2399092700	-104	-118.727	-118.807	-110.117	-111.557	-112.207	-107.337	-110.957	-110.147	-112.277	-114.567	-111.217	-111.277	-112.277	-109.357	-110.007	-108.507	-111.137	-111.667	-111.617	-111.927	-112.897	-114.067	-107.507	-108.007	-113.437	-110.987	-114.637	-112.097	-111.747	-112.597	-112.857	-112.617	-112.527	-115.687	-116.557	-112.047	-109.757	-110.257	-112.387	-111.467	-111.297	-111.407	-108.397	-110.067	-110.887	-112.987	-112.807
873.987	2399077000	-104	-115.757	-113.417	-114.647	-113.647	-108.437	-107.727	-106.787	-109.277	-111.907	-113.967	-114.147	-115.547	-117.597	-112.297	-110.037	-113.487	-111.847	-111.037	-113.117	-112.287	-108.927	-110.767	-110.177	-108.857	-110.517	-114.227	-113.447	-113.277	-107.487	-109.037	-109.907	-108.897	-112.177	-112.187	-110.817	-111.617	-106.557	-108.237	-114.647	-113.007	-110.727	-115.207	-109.787	-108.917	-112.917	-109.857	-106.597
[truncated: 354 more columns]
