# Supplementary material for: Wireless, battery-free, and real-time monitoring of water permeation across thin-film encapsulation
Source: Nat Commun. 2024 Aug 28;15:7443. doi: 10.1038/s41467-024-51247-3 (PMC11358307; doi:10.1038/s41467-024-51247-3)
Supplement: Supplementary file 5 — Source data for SI figures [file 41467_2024_51247_MOESM5_ESM.zip › SI/FigS5a-b.xlsx]

## Sheet: Sheet1
Time(h)	f_OSC (Hz)	Time(h)	Rset (ohm)
0.00107408	3578100	0.00107408	27977.2
0.00940767	3578100	0.00940767	27977.2
0.0177411	3577800	0.0177411	27977.2
0.0260747	3578000	0.0260747	27977.2
0.0344083	3577800	0.0344083	27977.2
0.0427416	3577800	0.0427416	27977.2
0.0510752	3577900	0.0510752	27977.2
0.0594087	3577900	0.0594087	27977.2
0.0677421	3577900	0.0677421	27977.2
0.0760756	3577600	0.0760756	27977.2
0.084409	3577900	0.084409	27977.2
0.0927423	3577800	0.0927423	27977.2
0.101076	3577600	0.101076	27977.2
0.109409	3577800	0.109409	27977.2
0.117743	3577700	0.117743	27977.2
0.126076	3577700	0.126076	27977.2
0.13441	3577600	0.13441	27977
0.142743	3577600	0.142743	27977
0.151076	3577500	0.151076	27977
0.15941	3577800	0.15941	27977
0.167743	3577500	0.167743	27977
0.176077	3577400	0.176077	27977
0.18441	3577700	0.18441	27977
0.192744	3577600	0.192744	27977
0.201077	3577400	0.201077	27977
0.209411	3577600	0.209411	27977
0.217744	3577600	0.217744	27977
0.226077	3577300	0.226077	27976.7
0.234411	3577600	0.234411	27976.7
0.242745	3577300	0.242745	27976.7
0.251078	3577600	0.251078	27976.7
0.259412	3577600	0.259412	27977
0.267745	3577600	0.267745	27977
0.276079	3577500	0.276079	27976.7
0.284412	3577600	0.284412	27977
0.292746	3577500	0.292746	27977
0.301079	3577300	0.301079	27977
0.309413	3577300	0.309413	27977
0.317746	3577500	0.317746	27977
0.326079	3577400	0.326079	27977
0.334413	3577500	0.334413	27977
0.342746	3577500	0.342746	27977
0.35108	3577300	0.35108	27977
0.359413	3577400	0.359413	27977
0.367747	3577100	0.367747	27977
0.37608	3577300	0.37608	27977
0.384414	3577400	0.384414	27977
0.392747	3577500	0.392747	27977
0.401081	3577200	0.401081	27977
0.409414	3577100	0.409414	27977.2
0.417748	3577400	0.417748	27977.2
0.426081	3577200	0.426081	27977.2
0.434414	3577000	0.434414	27977.2
0.442748	3577200	0.442748	27977.2
0.451081	3577100	0.451081	27977.2
0.459415	3577100	0.459415	27977.2
0.467749	3577000	0.467749	27977.2
0.476082	3577100	0.476082	27977.5
0.484415	3577100	0.484415	27977.2
0.492749	3577000	0.492749	27977.2
0.501082	3577200	0.501082	27977.2
0.509416	3577000	0.509416	27977.2
0.517749	3577200	0.517749	27977.2
0.526083	3576900	0.526083	27977.2
0.534416	3576900	0.534416	27977.5
0.54275	3577100	0.54275	27977.5
0.551083	3577100	0.551083	27977.2
0.559417	3577100	0.559417	27977.5
0.56775	3576900	0.56775	27977.5
0.576084	3577100	0.576084	27977.5
0.584417	3577000	0.584417	27977.2
0.592751	3576800	0.592751	27977.2
0.601084	3577200	0.601084	27977.2
0.609418	3577100	0.609418	27977.2
0.617751	3576900	0.617751	27977.5
0.626085	3576800	0.626085	27977.2
0.634418	3576800	0.634418	27977.2
0.642751	3577200	0.642751	27977.2
0.651085	3577000	0.651085	27977.2
0.659418	3576900	0.659418	27977.2
0.667752	3576800	0.667752	27977.2
0.676085	3576800	0.676085	27977.2
0.684419	3576900	0.684419	27977.2
0.692752	3577100	0.692752	27977.5
0.701086	3577100	0.701086	27977.2
0.709419	3576900	0.709419	27977.2
0.717753	3576900	0.717753	27977.2
0.726086	3577200	0.726086	27977.2
0.734419	3576900	0.734419	27977.2
0.742753	3577100	0.742753	27977.2
0.751086	3577200	0.751086	27977.2
0.75942	3576800	0.75942	27977.2
0.767753	3576800	0.767753	27977.2
0.776087	3576900	0.776087	27977.2
0.784421	3576800	0.784421	27977.2
0.792754	3576800	0.792754	27977.2
0.801087	3576900	0.801087	27977.2
0.809421	3576800	0.809421	27977.2
0.817754	3577000	0.817754	27977.2
0.826088	3576800	0.826088	27977.2
0.834421	3577000	0.834421	27977.2
0.842755	3576900	0.842755	27977.2
0.851089	3576900	0.851089	27977.2
0.859422	3577000	0.859422	27977.2
0.867756	3576800	0.867756	27977.2
0.876089	3576800	0.876089	27977.2
0.884423	3576800	0.884423	27977.2
0.892756	3577000	0.892756	27977.2
0.901089	3576800	0.901089	27977.2
0.909423	3576800	0.909423	27977.2
0.917756	3576800	0.917756	27977.2
0.92609	3577000	0.92609	27977.2
0.934423	3577000	0.934423	27977.2
0.942757	3577000	0.942757	27977.2
0.95109	3577100	0.95109	27977.2
0.959424	3576900	0.959424	27977.2
0.967757	3576800	0.967757	27977.2
0.976091	3576800	0.976091	27977.2
0.984424	3576900	0.984424	27977.2
0.992758	3576900	0.992758	27977.2
1.00109	3576900	1.00109	27977.2
1.00942	3577100	1.00942	27977.2
1.01776	3576800	1.01776	27977.2
1.02609	3576700	1.02609	27977.2
1.03443	3577100	1.03443	27977.2
1.04276	3577100	1.04276	27977.2
1.05109	3576800	1.05109	27977.5
1.05943	3577100	1.05943	27977.5
1.06776	3577000	1.06776	27977.2
1.07609	3576700	1.07609	27977.2
1.08443	3576800	1.08443	27977.2
1.09276	3576800	1.09276	27977.2
1.10109	3577000	1.10109	27977.2
1.10943	3576900	1.10943	27977.2
1.11776	3576800	1.11776	27977.2
1.12609	3577000	1.12609	27977.2
1.13443	3577000	1.13443	27977.2
1.14276	3576900	1.14276	27977.2
1.15109	3576700	1.15109	27977.2
1.15943	3576900	1.15943	27977.2
1.16776	3577000	1.16776	27977.2
1.17609	3576700	1.17609	27977.2
1.18443	3577000	1.18443	27977.2
1.19276	3577100	1.19276	27977.2
1.2011	3577100	1.2011	27977.2
1.20943	3577000	1.20943	27977.2
1.21776	3576900	1.21776	27977.2
1.2261	3576900	1.2261	27977.2
1.23443	3576700	1.23443	27977.2
1.24276	3576700	1.24276	27977.2
1.2511	3577000	1.2511	27977.2
1.25943	3576800	1.25943	27977.2
1.26776	3576700	1.26776	27977.2
1.2761	3576800	1.2761	27977.2
1.28443	3576800	1.28443	27977.2
1.29276	3576700	1.29276	27977.2
1.3011	3577000	1.3011	27977.2
1.30943	3577000	1.30943	27977.2
1.31776	3577000	1.31776	27977.2
1.3261	3577000	1.3261	27977.2
1.33443	3577000	1.33443	27977.2
1.34276	3576900	1.34276	27977.2
1.3511	3576800	1.3511	27977.2
1.35943	3576700	1.35943	27977.2
1.36777	3576700	1.36777	27977.2
1.3761	3577000	1.3761	27977.2
1.38443	3576700	1.38443	27977.2
1.39277	3576800	1.39277	27977.2
1.4011	3577000	1.4011	27977.2
1.40943	3576700	1.40943	27977.2
1.41777	3576800	1.41777	27977.2
1.4261	3576700	1.4261	27977.2
1.43443	3577000	1.43443	27977.2
1.44277	3576800	1.44277	27977.2
1.4511	3577000	1.4511	27977.2
1.45943	3576800	1.45943	27977.2
1.46777	3576900	1.46777	27977.2
1.4761	3576800	1.4761	27977.2
1.48443	3576800	1.48443	27977.2
1.49277	3577000	1.49277	27977.2
1.5011	3576700	1.5011	27977.2
1.50943	3576900	1.50943	27977.2
1.51777	3577100	1.51777	27977.2
1.5261	3576800	1.5261	27977.5
1.53443	3576800	1.53443	27977.5
1.54277	3576900	1.54277	27977.5
1.5511	3576700	1.5511	27977.2
1.55944	3577000	1.55944	27977.2
1.56777	3577000	1.56777	27977.2
1.5761	3577000	1.5761	27977.2
1.58444	3577000	1.58444	27977.2
1.59277	3576700	1.59277	27977.2
1.6011	3576900	1.6011	27977.5
1.60944	3576800	1.60944	27977.2
1.61777	3576800	1.61777	27977.2
1.6261	3576800	1.6261	27977.5
1.63444	3576700	1.63444	27977.5
1.64277	3576700	1.64277	27977.5
1.6511	3576800	1.6511	27977.5
1.65944	3576900	1.65944	27977.2
1.66777	3576600	1.66777	27977.2
1.6761	3576800	1.6761	27977.5
1.68444	3576900	1.68444	27977.5
1.69277	3576900	1.69277	27977.2
1.7011	3576700	1.7011	27977.5
1.70944	3576700	1.70944	27977.2
1.71777	3576700	1.71777	27977.2
1.7261	3576900	1.7261	27977.2
1.73444	3576700	1.73444	27977.2
1.74277	3576700	1.74277	27977.2
1.7511	3576900	1.7511	27977.2
1.75944	3576600	1.75944	27977.2
1.76777	3576700	1.76777	27977.2
1.7761	3576600	1.7761	27977.2
1.78444	3576700	1.78444	27977.2
1.79277	3576600	1.79277	27977.2
1.8011	3576800	1.8011	27977.2
1.80944	3576900	1.80944	27977.5
1.81777	3576800	1.81777	27977.5
1.82611	3576800	1.82611	27977.2
1.83444	3577000	1.83444	27977.5
1.84277	3576700	1.84277	27977.5
1.85111	3576700	1.85111	27977.5
1.85944	3576700	1.85944	27977.5
1.86777	3577000	1.86777	27977.5
1.87611	3576700	1.87611	27977.2
1.88444	3576800	1.88444	27977.2
1.89277	3576800	1.89277	27977.2
1.90111	3576800	1.90111	27977.2
1.90944	3576800	1.90944	27977.2
1.91777	3576700	1.91777	27977.2
1.92611	3577000	1.92611	27977.2
1.93444	3576900	1.93444	27977.5
1.94277	3576900	1.94277	27977.5
1.95111	3576700	1.95111	27977.2
1.95944	3576700	1.95944	27977.2
1.96777	3576800	1.96777	27977.5
1.97611	3577000	1.97611	27977.5
1.98444	3577000	1.98444	27977.2
1.99277	3576700	1.99277	27977.2
2.00111	3576700	2.00111	27977.2
2.00944	3576800	2.00944	27977.5
2.01778	3576900	2.01778	27977.5
2.02611	3577000	2.02611	27977.2
2.03444	3576700	2.03444	27977.2
2.04278	3576800	2.04278	27977.2
2.05111	3576700	2.05111	27977.2
2.05944	3576800	2.05944	27977.5
2.06778	3576700	2.06778	27977.2
2.07611	3576700	2.07611	27977.2
2.08444	3576800	2.08444	27977.2
2.09278	3577000	2.09278	27977.5
2.10111	3577000	2.10111	27977.5
2.10944	3576700	2.10944	27977.5
2.11778	3576700	2.11778	27977.5
2.12611	3576800	2.12611	27977.5
2.13444	3576700	2.13444	27977.5
2.14278	3576900	2.14278	27977.5
2.15111	3576900	2.15111	27977.5
2.15944	3576600	2.15944	27977.5
2.16778	3576900	2.16778	27977.5
2.17611	3576700	2.17611	27977.5
2.18445	3576700	2.18445	27977.5
2.19278	3576800	2.19278	27977.5
2.20111	3576900	2.20111	27977.5
2.20945	3576800	2.20945	27977.5
2.21778	3576800	2.21778	27977.5
2.22611	3576900	2.22611	27977.5
2.23445	3576900	2.23445	27977.5
2.24278	3577000	2.24278	27977.5
2.25111	3577100	2.25111	27977.5
2.25945	3576700	2.25945	27977.2
2.26778	3576700	2.26778	27977.2
2.27611	3576700	2.27611	27977.2
2.28445	3576700	2.28445	27977.2
2.29278	3576700	2.29278	27977.5
2.30111	3577000	2.30111	27977.5
2.30945	3576700	2.30945	27977.2
2.31778	3576700	2.31778	27977.2
2.32611	3576800	2.32611	27977.2
2.33445	3576600	2.33445	27977.2
2.34278	3576800	2.34278	27977.5
2.35111	3576900	2.35111	27977.5
2.35945	3576700	2.35945	27977.5
2.36778	3576700	2.36778	27977.5
2.37611	3576800	2.37611	27977.5
2.38445	3576900	2.38445	27977.5
2.39278	3576900	2.39278	27977.5
2.40111	3576800	2.40111	27977.5
2.40945	3576900	2.40945	27977.2
2.41778	3576700	2.41778	27977.5
2.42612	3577000	2.42612	27977.2
2.43445	3576800	2.43445	27977.5
2.44278	3577000	2.44278	27977.5
2.45112	3576800	2.45112	27977.2
2.45945	3577000	2.45945	27977.5
2.46778	3577000	2.46778	27977.2
2.47612	3576700	2.47612	27977.2
2.48445	3576800	2.48445	27977.2
2.49278	3577000	2.49278	27977.2
2.50112	3577000	2.50112	27977.2
2.50945	3576900	2.50945	27977.2
2.51778	3576800	2.51778	27977.5
2.52612	3577000	2.52612	27977.2
2.53445	3576900	2.53445	27977.2
2.54278	3577000	2.54278	27977.2
2.55112	3576600	2.55112	27977.2
2.55945	3576700	2.55945	27977.2
2.56778	3576700	2.56778	27977.2
2.57612	3576700	2.57612	27977.2
2.58445	3576900	2.58445	27977.2
2.59278	3576800	2.59278	27977.2
2.60112	3576700	2.60112	27977.2
2.60945	3576800	2.60945	27977.5
2.61779	3577000	2.61779	27977.5
2.62612	3576700	2.62612	27977.5
2.63445	3576700	2.63445	27977.5
2.64279	3577000	2.64279	27977.2
2.65112	3577000	2.65112	27977.5
2.65945	3576800	2.65945	27977.5
2.66779	3576800	2.66779	27977.5
2.67612	3576700	2.67612	27977.5
2.68445	3576800	2.68445	27977.2
2.69279	3576900	2.69279	27977.2
2.70112	3576800	2.70112	27977.2
2.70945	3576900	2.70945	27977.5
2.71779	3576700	2.71779	27977.5
2.72612	3576900	2.72612	27977.2
2.73445	3576900	2.73445	27977.2
2.74279	3576700	2.74279	27977.2
2.75112	3576900	2.75112	27977.5
2.75945	3576800	2.75945	27977.5
2.76779	3576900	2.76779	27977.5
2.77612	3577000	2.77612	27977.5
2.78445	3576900	2.78445	27977.5
2.79279	3576800	2.79279	27977.2
2.80112	3576900	2.80112	27977.2
2.80946	3576700	2.80946	27977.2
2.81779	3576700	2.81779	27977.2
2.82612	3576800	2.82612	27977.2
2.83446	3576800	2.83446	27977.2
2.84279	3577000	2.84279	27977.2
2.85112	3576700	2.85112	27977.5
2.85946	3576900	2.85946	27977.5
2.86779	3576900	2.86779	27977.5
2.87612	3577000	2.87612	27977.2
2.88446	3577000	2.88446	27977.5
2.89279	3576700	2.89279	27977.2
2.90112	3576800	2.90112	27977.5
2.90946	3576800	2.90946	27977.5
2.91779	3576900	2.91779	27977.5
2.92612	3576700	2.92612	27977.5
2.93446	3576700	2.93446	27977.5
2.94279	3576600	2.94279	27977.5
2.95112	3576600	2.95112	27977.5
2.95946	3577000	2.95946	27977.5
2.96779	3576700	2.96779	27977.2
2.97612	3576700	2.97612	27977.5
2.98446	3576700	2.98446	27977.5
2.99279	3577000	2.99279	27977.2
3.00113	3576800	3.00113	27977.2
3.00946	3577000	3.00946	27977.2
3.01779	3576800	3.01779	27977
3.02613	3577000	3.02613	27977
3.03446	3576700	3.03446	27977
3.04279	3576800	3.04279	27977
3.05113	3576800	3.05113	27977
3.05946	3576900	3.05946	27977.2
3.06779	3577000	3.06779	27977.2
3.07613	3576800	3.07613	27977.2
3.08446	3576800	3.08446	27977.2
3.09279	3577000	3.09279	27977.2
3.10113	3576700	3.10113	27977.2
3.10946	3576600	3.10946	27977.2
3.11779	3577000	3.11779	27977.2
3.12613	3576700	3.12613	27977.2
3.13446	3577000	3.13446	27977.2
3.14279	3576700	3.14279	27977.2
3.15113	3576900	3.15113	27977.2
3.15946	3576900	3.15946	27977.2
3.16779	3576700	3.16779	27977.2
3.17613	3576800	3.17613	27977.2
3.18446	3576700	3.18446	27977.2
3.19279	3576900	3.19279	27977.2
3.20113	3577000	3.20113	27977.2
3.20946	3576700	3.20946	27977.2
3.2178	3576600	3.2178	27977.2
3.22613	3576900	3.22613	27977.2
3.23446	3576700	3.23446	27977.2
3.2428	3576600	3.2428	27977.2
3.25113	3576900	3.25113	27977.2
3.25946	3576900	3.25946	27977.2
3.2678	3576700	3.2678	27977.2
3.27613	3576900	3.27613	27977.2
3.28446	3577000	3.28446	27977.2
3.2928	3577000	3.2928	27977.2
3.30113	3576900	3.30113	27977.2
3.30946	3576800	3.30946	27977.2
3.3178	3576800	3.3178	27977.2
3.32613	3576600	3.32613	27977.2
3.33446	3577000	3.33446	27977.2
3.3428	3577000	3.3428	27977.2
3.35113	3576600	3.35113	27977.2
3.35946	3576700	3.35946	27977.2
3.3678	3576800	3.3678	27977.2
3.37613	3576900	3.37613	27977.2
3.38446	3576900	3.38446	27977.2
3.3928	3576600	3.3928	27977.2
3.40113	3576900	3.40113	27977.2
3.40946	3576800	3.40946	27977.2
3.4178	3576800	3.4178	27977.2
3.42613	3577000	3.42613	27977.2
3.43447	3576700	3.43447	27977.2
3.4428	3576700	3.4428	27977.2
3.45113	3576700	3.45113	27977.2
3.45947	3577000	3.45947	27977.2
3.4678	3576800	3.4678	27977.2
3.47613	3577000	3.47613	27977.2
3.48447	3576800	3.48447	27977.2
3.4928	3576700	3.4928	27977.2
3.50113	3577000	3.50113	27977.2
3.50947	3576600	3.50947	27977.2
3.5178	3577000	3.5178	27977.2
3.52613	3576700	3.52613	27977.2
3.53447	3576900	3.53447	27977.2
3.5428	3576900	3.5428	27977.2
3.55113	3577000	3.55113	27977.2
3.55947	3576900	3.55947	27977.2
3.5678	3576900	3.5678	27977.2
3.57613	3576800	3.57613	27977.2
3.58447	3576600	3.58447	27977.2
3.5928	3576700	3.5928	27977.2
3.60113	3576900	3.60113	27977.2
3.60947	3576700	3.60947	27977.2
3.6178	3576900	3.6178	27977.2
3.62614	3576900	3.62614	27977.2
3.63447	3577000	3.63447	27977.2
3.6428	3577000	3.6428	27977.2
3.65114	3576800	3.65114	27977.2
3.65947	3576700	3.65947	27977.2
3.6678	3576900	3.6678	27977.2
3.67614	3577100	3.67614	27977.2
3.68447	3576900	3.68447	27977.2
3.6928	3576800	3.6928	27977.2
3.70114	3576700	3.70114	27977.2
3.70947	3577100	3.70947	27977.2
3.7178	3577000	3.7178	27977.2
3.72614	3577100	3.72614	27977.2
3.73447	3576700	3.73447	27977.2
3.7428	3576800	3.7428	27977.2
3.75114	3576700	3.75114	27977.2
3.75947	3576900	3.75947	27977.2
3.7678	3576800	3.7678	27977.2
3.77614	3576700	3.77614	27977.2
3.78447	3576600	3.78447	27977.2
3.7928	3576700	3.7928	27977.2
3.80114	3576900	3.80114	27977.2
3.80947	3577000	3.80947	27977.2
3.8178	3576900	3.8178	27977.2
3.82614	3577000	3.82614	27977.2
3.83447	3576700	3.83447	27977.2
3.84281	3576700	3.84281	27977.2
3.85114	3576800	3.85114	27977.2
3.85947	3576700	3.85947	27977.2
3.86781	3576900	3.86781	27977.2
3.87614	3577000	3.87614	27977.2
3.88447	3576700	3.88447	27977.2
3.89281	3577000	3.89281	27977.2
3.90114	3576800	3.90114	27977.2
3.90947	3576600	3.90947	27977.2
3.91781	3576800	3.91781	27977.2
3.92614	3576800	3.92614	27977.2
3.93447	3576700	3.93447	27977.5
3.94281	3576700	3.94281	27977.5
3.95114	3576800	3.95114	27977.5
3.95947	3576900	3.95947	27977.5
3.96781	3576800	3.96781	27977.5
3.97614	3576900	3.97614	27977.2
3.98447	3576800	3.98447	27977.5
3.99281	3576800	3.99281	27977.2
4.00114	3576900	4.00114	27977.2
4.00947	3576700	4.00947	27977.2
4.01781	3577000	4.01781	27977.2
4.02614	3577000	4.02614	27977.2
4.03447	3576800	4.03447	27977.2
4.04281	3576700	4.04281	27977.2
4.05114	3577000	4.05114	27977.2
4.05947	3576900	4.05947	27977.2
4.06781	3576700	4.06781	27977.2
4.07614	3576800	4.07614	27977.2
4.08448	3577000	4.08448	27977.2
4.09281	3577000	4.09281	27977.2
4.10114	3576700	4.10114	27977.2
4.10948	3577000	4.10948	27977.2
4.11781	3576600	4.11781	27977.2
4.12614	3576700	4.12614	27977.2
4.13448	3576900	4.13448	27977.2
4.14281	3576600	4.14281	27977.2
4.15114	3577000	4.15114	27977.2
4.15948	3576700	4.15948	27977.2
4.16781	3577000	4.16781	27977.2
4.17614	3576800	4.17614	27977.5
4.18448	3576700	4.18448	27977.5
4.19281	3576800	4.19281	27977.5
4.20114	3576800	4.20114	27977.2
4.20948	3576900	4.20948	27977.2
4.21781	3576800	4.21781	27977.2
4.22614	3576700	4.22614	27977.2
4.23448	3577100	4.23448	27977.2
4.24281	3576700	4.24281	27977.2
4.25114	3577000	4.25114	27977.2
4.25948	3576900	4.25948	27977.2
4.26781	3577000	4.26781	27977.2
4.27614	3576800	4.27614	27977.2
4.28448	3576900	4.28448	27977.5
4.29281	3577000	4.29281	27977.5
4.30115	3576700	4.30115	27977.2
4.30948	3576900	4.30948	27977.2
4.31781	3576800	4.31781	27977.2
4.32615	3576700	4.32615	27977.2
4.33448	3576700	4.33448	27977.2
4.34281	3577000	4.34281	27977.2
4.35115	3576800	4.35115	27977.2
4.35948	3576900	4.35948	27977.2
4.36781	3577000	4.36781	27977.2
4.37615	3576800	4.37615	27977.2
4.38448	3576900	4.38448	27977.2
4.39281	3577000	4.39281	27977.2
4.40115	3576900	4.40115	27977.2
4.40948	3576800	4.40948	27977.2
4.41781	3576800	4.41781	27977.2
4.42615	3576900	4.42615	27977.2
4.43448	3577000	4.43448	27977.2
4.44281	3576700	4.44281	27977.5
4.45115	3576700	4.45115	27977.2
4.45948	3576900	4.45948	27977.2
4.46781	3577000	4.46781	27977.2
4.47615	3576700	4.47615	27977.2
4.48448	3576700	4.48448	27977.2
4.49282	3576700	4.49282	27977.2
4.50115	3576800	4.50115	27977.2
4.50948	3577000	4.50948	27977.2
4.51782	3576900	4.51782	27977.2
4.52615	3576700	4.52615	27977.2
4.53448	3576800	4.53448	27977.2
4.54282	3576900	4.54282	27977.5
4.55115	3577000	4.55115	27977.2
4.55948	3576900	4.55948	27977.2
4.56782	3576900	4.56782	27977.2
4.57615	3577000	4.57615	27977.2
4.58448	3577000	4.58448	27977.2
4.59282	3576600	4.59282	27977.2
4.60115	3576900	4.60115	27977.2
4.60948	3576600	4.60948	27977.2
4.61782	3576900	4.61782	27977.2
4.62615	3577000	4.62615	27977.2
4.63448	3576800	4.63448	27977.2
4.64282	3576700	4.64282	27977.2
4.65115	3576900	4.65115	27977.2
4.65948	3576800	4.65948	27977.2
4.66782	3576900	4.66782	27977.2
4.67615	3576800	4.67615	27977.2
4.68449	3576700	4.68449	27977.2
4.69282	3576800	4.69282	27977.2
4.70115	3576700	4.70115	27977.2
4.70949	3576900	4.70949	27977.2
4.71782	3576700	4.71782	27977.2
4.72615	3577000	4.72615	27977.2
4.73449	3576700	4.73449	27977.2
4.74282	3576900	4.74282	27977.2
4.75115	3576700	4.75115	27977.2
4.75949	3576800	4.75949	27977.2
4.76782	3577000	4.76782	27977.2
4.77615	3576900	4.77615	27977.2
4.78449	3576800	4.78449	27977.2
4.79282	3576900	4.79282	27977.2
4.80115	3576900	4.80115	27977.2
4.80949	3576800	4.80949	27977.2
4.81782	3576800	4.81782	27977.2
4.82615	3576600	4.82615	27977.2
4.83449	3577000	4.83449	27977.2
4.84282	3576900	4.84282	27977.2
4.85115	3577000	4.85115	27977.2
4.85949	3577000	4.85949	27977.2
4.86782	3576800	4.86782	27977.2
4.87615	3577100	4.87615	27977
4.88449	3577000	4.88449	27977
4.89282	3576800	4.89282	27977
4.90116	3576800	4.90116	27977
4.90949	3576800	4.90949	27977.2
4.91782	3577000	4.91782	27977.2
4.92616	3576900	4.92616	27977.2
4.93449	3577000	4.93449	27977.5
4.94282	3576700	4.94282	27977.5
4.95116	3577000	4.95116	27977.2
4.95949	3576900	4.95949	27977.2
4.96782	3576900	4.96782	27977.2
4.97616	3576800	4.97616	27977.5
4.98449	3576800	4.98449	27977.5
4.99282	3576700	4.99282	27977.5
5.00116	3576700	5.00116	27977.5
5.00949	3576900	5.00949	27977.5
5.01782	3577000	5.01782	27977.5
5.02616	3576800	5.02616	27977.5
5.03449	3577000	5.03449	27977.5
5.04282	3577000	5.04282	27977.5
5.05116	3577000	5.05116	27977.5
5.05949	3576900	5.05949	27977.5
5.06782	3576800	5.06782	27977.5
5.07616	3576800	5.07616	27977.5
5.08449	3576800	5.08449	27977.5
5.09283	3576700	5.09283	27977.5
5.10116	3576600	5.10116	27977.5
5.10949	3576600	5.10949	27977.5
5.11783	3576900	5.11783	27977.5
5.12616	3576900	5.12616	27977.5
5.13449	3576700	5.13449	27977.5
5.14283	3577000	5.14283	27977.5
5.15116	3576600	5.15116	27977.5
5.15949	3577000	5.15949	27977.5
5.16783	3576900	5.16783	27977.5
5.17616	3576800	5.17616	27977.5
5.18449	3576900	5.18449	27977.5
5.19283	3576600	5.19283	27977.5
5.20116	3577000	5.20116	27977.5
5.20949	3576800	5.20949	27977.5
5.21783	3576800	5.21783	27977.5
5.22616	3576800	5.22616	27977.5
5.23449	3576900	5.23449	27977.5
5.24283	3576900	5.24283	27977.5
5.25116	3576800	5.25116	27977.5
5.2595	3576900	5.2595	27977.5
5.26783	3576600	5.26783	27977.5
5.27616	3576900	5.27616	27977.5
5.2845	3576600	5.2845	27977.5
5.29283	3576700	5.29283	27977.5
5.30116	3576700	5.30116	27977.5
5.3095	3577000	5.3095	27977.5
5.31783	3576600	5.31783	27977.5
5.32616	3576700	5.32616	27977.5
5.3345	3576800	5.3345	27977.5
5.34283	3576900	5.34283	27977.5
5.35116	3577000	5.35116	27977.5
5.3595	3577000	5.3595	27977.5
5.36783	3576700	5.36783	27977.5
5.37616	3576900	5.37616	27977.5
5.3845	3576600	5.3845	27977.5
5.39283	3576700	5.39283	27977.5
5.40116	3576800	5.40116	27977.5
5.4095	3576900	5.4095	27977.5
5.41783	3576900	5.41783	27977.5
5.42616	3577000	5.42616	27977.5
5.4345	3576900	5.4345	27977.5
5.44283	3576800	5.44283	27977.5
5.45116	3577000	5.45116	27977.5
5.4595	3577000	5.4595	27977.5
5.46783	3576800	5.46783	27977.5
5.47617	3576800	5.47617	27977.5
5.4845	3576700	5.4845	27977.5
5.49283	3576700	5.49283	27977.5
5.50117	3576700	5.50117	27977.5
5.5095	3576800	5.5095	27977.5
5.51783	3577000	5.51783	27977.5
5.52617	3577000	5.52617	27977.5
5.5345	3576800	5.5345	27977.5
5.54283	3576800	5.54283	27977.5
5.55117	3577000	5.55117	27977.5
5.5595	3576800	5.5595	27977.5
5.56783	3576600	5.56783	27977.5
5.57617	3576800	5.57617	27977.5
5.5845	3577000	5.5845	27977.5
5.59283	3576800	5.59283	27977.5
5.60117	3576900	5.60117	27977.5
5.6095	3576900	5.6095	27977.5
5.61783	3577000	5.61783	27977.5
5.62617	3576700	5.62617	27977.5
5.6345	3576700	5.6345	27977.5
5.64283	3576900	5.64283	27977.5
5.65117	3576700	5.65117	27977.5
5.6595	3576900	5.6595	27977.5
5.66784	3576900	5.66784	27977.5
5.67617	3576800	5.67617	27977.5
5.6845	3577000	5.6845	27977.5
5.69284	3576700	5.69284	27977.5
5.70117	3576900	5.70117	27977.5
5.7095	3576900	5.7095	27977.5
5.71784	3576600	5.71784	27977.5
5.72617	3576700	5.72617	27977.5
5.7345	3576600	5.7345	27977.5
5.74284	3576700	5.74284	27977.5
5.75117	3576900	5.75117	27977.5
5.7595	3576900	5.7595	27977.5
5.76784	3576700	5.76784	27977.5
5.77617	3576800	5.77617	27977.5
5.7845	3576800	5.7845	27977.5
5.79284	3576800	5.79284	27977.5
5.80117	3577000	5.80117	27977.5
5.8095	3577000	5.8095	27977.5
5.81784	3576600	5.81784	27977.5
5.82617	3576700	5.82617	27977.5
5.8345	3576900	5.8345	27977.5
5.84284	3576700	5.84284	27977.5
5.85117	3576700	5.85117	27977.5
5.8595	3576600	5.8595	27977.5
5.86784	3576800	5.86784	27977.5
5.87617	3576900	5.87617	27977.5
5.88451	3576600	5.88451	27977.5
5.89284	3576800	5.89284	27977.5
5.90117	3576600	5.90117	27977.5
5.90951	3577000	5.90951	27977.5
5.91784	3576800	5.91784	27977.5
5.92617	3576700	5.92617	27977.5
5.93451	3576700	5.93451	27977.5
5.94284	3577000	5.94284	27977.5
5.95117	3577000	5.95117	27977.5
5.95951	3576700	5.95951	27977.5
5.96784	3576700	5.96784	27977.5
5.97617	3577000	5.97617	27977.5
5.98451	3576800	5.98451	27977.5
5.99284	3576900	5.99284	27977.5
6.00117	3576700	6.00117	27977.5
6.00951	3576800	6.00951	27977.5
6.01784	3576700	6.01784	27977.5
6.02617	3576900	6.02617	27977.5
6.03451	3576900	6.03451	27977.5
6.04284	3576700	6.04284	27977.5
6.05117	3576700	6.05117	27977.5
6.05951	3576800	6.05951	27977.5
6.06784	3576800	6.06784	27977.5
6.07617	3576800	6.07617	27977.5
6.08451	3576700	6.08451	27977.5
6.09284	3576700	6.09284	27977.5
6.10118	3576700	6.10118	27977.5
6.10951	3576800	6.10951	27977.5
6.11784	3576600	6.11784	27977.5
6.12618	3576800	6.12618	27977.5
6.13451	3576600	6.13451	27977.5
6.14284	3576800	6.14284	27977.5
6.15118	3576800	6.15118	27977.5
6.15951	3576700	6.15951	27977.5
6.16784	3576700	6.16784	27977.5
6.17618	3576600	6.17618	27977.5
6.18451	3576600	6.18451	27977.5
6.19284	3577000	6.19284	27977.5
6.20118	3576900	6.20118	27977.5
6.20951	3576800	6.20951	27977.7
6.21784	3576800	6.21784	27977.5
6.22618	3576600	6.22618	27977.5
6.23451	3576900	6.23451	27977.5
6.24284	3576700	6.24284	27977.5
6.25118	3576900	6.25118	27977.5
6.25951	3577000	6.25951	27977.5
6.26784	3576600	6.26784	27977.5
6.27618	3576900	6.27618	27977.5
6.28451	3576600	6.28451	27977.7
6.29284	3576900	6.29284	27977.5
6.30118	3576800	6.30118	27977.7
6.30951	3576900	6.30951	27977.7
6.31785	3576700	6.31785	27977.7
6.32618	3576700	6.32618	27977.5
6.33451	3576600	6.33451	27977.5
6.34285	3576800	6.34285	27977.7
6.35118	3577000	6.35118	27977.7
6.35951	3576600	6.35951	27977.5
6.36785	3576700	6.36785	27977.5
6.37618	3576700	6.37618	27977.5
6.38451	3576700	6.38451	27977.5
6.39285	3576900	6.39285	27977.7
6.40118	3576700	6.40118	27977.5
6.40951	3576800	6.40951	27977.5
6.41785	3577000	6.41785	27977.7
6.42618	3576900	6.42618	27977.7
6.43451	3576700	6.43451	27977.7
6.44285	3576900	6.44285	27977.7
6.45118	3576900	6.45118	27977.7
6.45951	3576600	6.45951	27977.7
6.46785	3576700	6.46785	27977.5
6.47618	3576700	6.47618	27977.7
6.48451	3576700	6.48451	27977.7
6.49285	3576800	6.49285	27977.5
6.50118	3576700	6.50118	27977.7
6.50952	3576600	6.50952	27977.7
6.51785	3577000	6.51785	27977.7
6.52618	3577000	6.52618	27977.7
6.53452	3576900	6.53452	27977.5
6.54285	3576700	6.54285	27977.5
6.55118	3576800	6.55118	27977.7
6.55952	3577100	6.55952	27977.7
6.56785	3576700	6.56785	27977.7
6.57618	3576800	6.57618	27977.7
6.58452	3576800	6.58452	27977.7
6.59285	3576700	6.59285	27977.7
6.60118	3576800	6.60118	27977.7
6.60952	3576700	6.60952	27977.7
6.61785	3576800	6.61785	27977.7
6.62618	3576700	6.62618	27977.5
6.63452	3576900	6.63452	27977.5
6.64285	3576900	6.64285	27977.5
6.65118	3576800	6.65118	27977.5
6.65952	3576700	6.65952	27977.7
6.66785	3577000	6.66785	27977.7
6.67619	3577000	6.67619	27977.7
6.68452	3576900	6.68452	27977.7
6.69285	3576700	6.69285	27977.7
6.70119	3576900	6.70119	27977.7
6.70952	3576800	6.70952	27977.7
6.71785	3576600	6.71785	27977.7
6.72619	3576900	6.72619	27977.7
6.73452	3576900	6.73452	27977.7
6.74285	3576600	6.74285	27977.7
6.75119	3576800	6.75119	27977.7
6.75952	3576600	6.75952	27977.7
6.76785	3576900	6.76785	27977.7
6.77619	3576700	6.77619	27977.7
6.78452	3576800	6.78452	27977.7
6.79285	3576700	6.79285	27977.7
6.80119	3576600	6.80119	27977.7
6.80952	3576700	6.80952	27977.7
6.81785	3576600	6.81785	27977.7
6.82619	3576800	6.82619	27977.7
6.83452	3576700	6.83452	27977.7
6.84285	3576700	6.84285	27977.7
6.85119	3576800	6.85119	27977.7
6.85952	3577000	6.85952	27977.7
6.86785	3576900	6.86785	27977.7
6.87619	3576700	6.87619	27977.7
6.88452	3576900	6.88452	27977.7
6.89286	3576800	6.89286	27977.7
6.90119	3576600	6.90119	27977.7
6.90952	3576800	6.90952	27977.7
6.91786	3576900	6.91786	27977.7
6.92619	3576600	6.92619	27977.7
6.93452	3576800	6.93452	27977.7
6.94286	3576700	6.94286	27977.7
6.95119	3576700	6.95119	27977.7
6.95952	3577000	6.95952	27977.7
6.96786	3576600	6.96786	27977.7
6.97619	3576800	6.97619	27977.7
6.98452	3576800	6.98452	27977.7
6.99286	3576600	6.99286	27977.7
7.00119	3577000	7.00119	27977.7
7.00952	3576700	7.00952	27977.7
7.01786	3577000	7.01786	27977.7
7.02619	3577000	7.02619	27977.7
7.03452	3577000	7.03452	27977.7
7.04286	3576800	7.04286	27977.7
7.05119	3577000	7.05119	27977.7
7.05952	3576800	7.05952	27977.7
7.06786	3576800	7.06786	27977.7
7.07619	3576800	7.07619	27977.7
7.08453	3576700	7.08453	27977.7
7.09286	3576700	7.09286	27977.7
7.10119	3576900	7.10119	27977.7
7.10953	3576900	7.10953	27977.7
7.11786	3576700	7.11786	27977.7
7.12619	3576600	7.12619	27977.7
7.13453	3576800	7.13453	27977.7
7.14286	3576600	7.14286	27977.7
7.15119	3576900	7.15119	27977.7
7.15953	3576600	7.15953	27977.7
7.16786	3576800	7.16786	27977.7
7.17619	3576900	7.17619	27977.7
7.18453	3576900	7.18453	27977.7
7.19286	3576900	7.19286	27977.7
7.20119	3576800	7.20119	27977.7
7.20953	3576600	7.20953	27977.7
7.21786	3576900	7.21786	27977.7
7.22619	3576900	7.22619	27977.7
7.23453	3576700	7.23453	27977.7
7.24286	3576800	7.24286	27977.7
7.25119	3576900	7.25119	27977.7
7.25953	3576700	7.25953	27977.7
7.26786	3576900	7.26786	27977.7
7.27619	3577000	7.27619	27977.7
7.28453	3576700	7.28453	27977.7
7.29286	3576600	7.29286	27977.7
7.3012	3576700	7.3012	27977.7
7.30953	3576800	7.30953	27977.7
7.31786	3576600	7.31786	27977.7
7.3262	3576900	7.3262	27977.7
7.33453	3576600	7.33453	27977.7
7.34286	3576700	7.34286	27977.7
7.3512	3577000	7.3512	27977.7
7.35953	3576800	7.35953	27977.7
7.36786	3576800	7.36786	27977.7
7.3762	3576700	7.3762	27977.7
7.38453	3576900	7.38453	27977.7
7.39286	3576900	7.39286	27977.7
7.4012	3576900	7.4012	27977.7
7.40953	3576900	7.40953	27977.7
7.41786	3576900	7.41786	27977.7
7.4262	3576800	7.4262	27977.7
7.43453	3576900	7.43453	27977.7
7.44286	3576800	7.44286	27977.7
7.4512	3577000	7.4512	27977.7
7.45953	3576800	7.45953	27977.7
7.46786	3576800	7.46786	27977.7
7.4762	3576800	7.4762	27977.7
7.48453	3576800	7.48453	27977.7
7.49287	3576600	7.49287	27977.7
7.5012	3576800	7.5012	27977.7
7.50953	3576600	7.50953	27977.7
7.51787	3576800	7.51787	27977.7
7.5262	3576600	7.5262	27977.7
7.53453	3576600	7.53453	27977.7
7.54287	3577000	7.54287	27977.7
7.5512	3576900	7.5512	27977.7
7.55953	3576800	7.55953	27977.7
7.56787	3577000	7.56787	27977.7
7.5762	3576800	7.5762	27977.7
7.58453	3576900	7.58453	27977.7
7.59287	3577000	7.59287	27977.7
7.6012	3577000	7.6012	27977.7
7.60954	3576800	7.60954	27977.7
7.61787	3576800	7.61787	27977.7
7.6262	3576900	7.6262	27977.7
7.63454	3576900	7.63454	27977.7
7.64287	3577000	7.64287	27977.7
7.6512	3576900	7.6512	27977.7
7.65954	3576800	7.65954	27977.7
7.66787	3576900	7.66787	27978
7.6762	3576700	7.6762	27977.7
7.68454	3576700	7.68454	27978
7.69287	3576800	7.69287	27978
7.7012	3576900	7.7012	27978
7.70954	3576800	7.70954	27977.7
7.71787	3576900	7.71787	27977.7
7.7262	3576900	7.7262	27978
7.73454	3576700	7.73454	27977.7
7.74287	3576700	7.74287	27978
7.7512	3576600	7.7512	27978
7.75954	3576700	7.75954	27978
7.76787	3576600	7.76787	27978
7.7762	3576800	7.7762	27978
7.78454	3576800	7.78454	27978
7.79287	3576900	7.79287	27978
7.8012	3577000	7.8012	27978
7.80954	3576700	7.80954	27978
7.81787	3576700	7.81787	27978
7.82621	3576900	7.82621	27978
7.83454	3577000	7.83454	27978
7.84287	3577000	7.84287	27978
7.85121	3576700	7.85121	27978
7.85954	3576900	7.85954	27978
7.86787	3577000	7.86787	27978
7.87621	3576700	7.87621	27978
7.88454	3576700	7.88454	27978
7.89287	3576600	7.89287	27978
7.90121	3576600	7.90121	27978
7.90954	3577000	7.90954	27978
7.91787	3576900	7.91787	27978
7.92621	3576800	7.92621	27977.7
7.93454	3577000	7.93454	27977.7
7.94287	3576700	7.94287	27977.7
7.95121	3576900	7.95121	27977.7
7.95954	3576700	7.95954	27977.7
7.96787	3577000	7.96787	27977.7
7.97621	3576700	7.97621	27977.7
7.98454	3577000	7.98454	27977.7
7.99287	3576600	7.99287	27977.7
8.00121	3576700	8.00121	27977.7
8.00954	3576600	8.00954	27978
8.01788	3576800	8.01788	27978
8.02621	3576900	8.02621	27978
8.03454	3576900	8.03454	27978
8.04288	3576700	8.04288	27978
8.05121	3576900	8.05121	27978
8.05954	3576900	8.05954	27978
8.06788	3577000	8.06788	27978
8.07621	3576600	8.07621	27978
8.08454	3576900	8.08454	27978
8.09288	3576900	8.09288	27978
8.10121	3576900	8.10121	27978
8.10954	3576900	8.10954	27978
8.11788	3576700	8.11788	27978
8.12621	3577000	8.12621	27978
8.13454	3576900	8.13454	27978
8.14288	3576600	8.14288	27978
8.15121	3576900	8.15121	27978
8.15954	3576700	8.15954	27978
8.16788	3577000	8.16788	27978
8.17621	3576700	8.17621	27978
8.18454	3576700	8.18454	27978
8.19288	3576700	8.19288	27978
8.20121	3576800	8.20121	27978
8.20955	3576900	8.20955	27978
8.21788	3576800	8.21788	27978
8.22621	3576800	8.22621	27978
8.23455	3576600	8.23455	27978
8.24288	3576700	8.24288	27978
8.25121	3577000	8.25121	27978
8.25955	3577000	8.25955	27978
8.26788	3576800	8.26788	27978
8.27621	3576700	8.27621	27978
8.28455	3576800	8.28455	27978
8.29288	3576700	8.29288	27978
8.30121	3576800	8.30121	27978
8.30955	3576600	8.30955	27978
8.31788	3576800	8.31788	27978
8.32621	3576600	8.32621	27978
8.33455	3576900	8.33455	27978
8.34288	3576900	8.34288	27978
8.35121	3576600	8.35121	27978
8.35955	3576800	8.35955	27978.2
8.36788	3577000	8.36788	27978
8.37621	3576900	8.37621	27978.2
8.38455	3576900	8.38455	27978
8.39288	3576900	8.39288	27978.2
8.40122	3576900	8.40122	27978.2
8.40955	3576900	8.40955	27978.2
8.41788	3577000	8.41788	27978.2
8.42622	3576900	8.42622	27978
8.43455	3576800	8.43455	27978
8.44288	3576800	8.44288	27978
8.45122	3576900	8.45122	27978
8.45955	3576800	8.45955	27978
8.46788	3576600	8.46788	27978
8.47622	3576900	8.47622	27978
8.48455	3577000	8.48455	27978
8.49288	3576900	8.49288	27978
8.50122	3576900	8.50122	27978
8.50955	3576800	8.50955	27978
8.51788	3576600	8.51788	27978
8.52622	3576600	8.52622	27978
8.53455	3576800	8.53455	27978
8.54288	3576900	8.54288	27978
8.55122	3576900	8.55122	27978
8.55955	3576700	8.55955	27978
8.56788	3576900	8.56788	27978
8.57622	3576600	8.57622	27978
8.58455	3576700	8.58455	27978
8.59288	3576700	8.59288	27978
8.60122	3576800	8.60122	27978
8.60955	3576600	8.60955	27978.2
8.61789	3576600	8.61789	27978.2
8.62622	3576800	8.62622	27978.2
8.63455	3576900	8.63455	27978
8.64289	3576700	8.64289	27978
8.65122	3577000	8.65122	27978
8.65955	3576700	8.65955	27978
8.66789	3576700	8.66789	27978
8.67622	3576700	8.67622	27978
8.68455	3576900	8.68455	27978
8.69289	3577000	8.69289	27978
8.70122	3576800	8.70122	27978
8.70955	3577000	8.70955	27978
8.71789	3577000	8.71789	27978
8.72622	3576700	8.72622	27978
8.73455	3577000	8.73455	27978.2
8.74289	3577000	8.74289	27978
8.75122	3576800	8.75122	27978.2
8.75955	3576700	8.75955	27978.2
8.76789	3576900	8.76789	27978
8.77622	3576600	8.77622	27978.2
8.78455	3576900	8.78455	27978.2
8.79289	3577000	8.79289	27978.2
8.80122	3576900	8.80122	27978.2
8.80955	3576900	8.80955	27978.2
8.81789	3576700	8.81789	27978
8.82622	3576800	8.82622	27978
8.83456	3576900	8.83456	27978
8.84289	3576900	8.84289	27978
8.85122	3576700	8.85122	27978.2
8.85956	3577000	8.85956	27978.2
8.86789	3577000	8.86789	27978.2
8.87622	3577000	8.87622	27978.2
8.88456	3576900	8.88456	27978.2
8.89289	3576700	8.89289	27978.2
8.90122	3576900	8.90122	27978.2
8.90956	3576800	8.90956	27978.2
8.91789	3577000	8.91789	27978.2
8.92622	3576900	8.92622	27978.2
8.93456	3576700	8.93456	27978.2
8.94289	3577000	8.94289	27978.2
8.95122	3576900	8.95122	27978.2
8.95956	3576900	8.95956	27978.2
8.96789	3577000	8.96789	27978.2
8.97622	3576600	8.97622	27978.2
8.98456	3577000	8.98456	27978.2
8.99289	3576800	8.99289	27978.2
9.00122	3577000	9.00122	27978.2
9.00956	3576700	9.00956	27978.2
9.01789	3576700	9.01789	27978.2
9.02623	3576700	9.02623	27978
9.03456	3576800	9.03456	27978.2
9.04289	3576900	9.04289	27978.2
9.05123	3577000	9.05123	27978.2
9.05956	3577000	9.05956	27978.2
9.06789	3576900	9.06789	27978.2
9.07623	3576800	9.07623	27978.2
9.08456	3576700	9.08456	27978.2
9.09289	3576600	9.09289	27978.2
9.10123	3576900	9.10123	27978.2
9.10956	3577000	9.10956	27978.2
9.11789	3576900	9.11789	27978.2
9.12623	3576800	9.12623	27978.2
9.13456	3576700	9.13456	27978.2
9.14289	3576700	9.14289	27978.2
9.15123	3576900	9.15123	27978.2
9.15956	3576900	9.15956	27978.2
9.16789	3576700	9.16789	27978.2
9.17623	3576800	9.17623	27978.2
9.18456	3576900	9.18456	27978.2
9.19289	3576900	9.19289	27978.2
9.20123	3576700	9.20123	27978.2
9.20956	3576900	9.20956	27978.2
9.21789	3576900	9.21789	27978.2
9.22623	3576600	9.22623	27978.2
9.23456	3576800	9.23456	27978.2
9.24289	3576800	9.24289	27978.2
9.25123	3576700	9.25123	27978.2
9.25956	3576600	9.25956	27978.2
9.2679	3576700	9.2679	27978.2
9.27623	3576900	9.27623	27978.2
9.28456	3576700	9.28456	27978.2
9.2929	3576900	9.2929	27978.2
9.30123	3576700	9.30123	27978.2
9.30956	3576700	9.30956	27978.2
9.3179	3576800	9.3179	27978.2
9.32623	3576900	9.32623	27978.2
9.33456	3576900	9.33456	27978.2
9.3429	3576800	9.3429	27978.2
9.35123	3577000	9.35123	27978.2
9.35956	3576800	9.35956	27978.2
9.3679	3576700	9.3679	27978.2
9.37623	3577000	9.37623	27978.2
9.38456	3576800	9.38456	27978.2
9.3929	3576600	9.3929	27978.2
9.40123	3577000	9.40123	27978.2
9.40956	3576900	9.40956	27978.2
9.4179	3576900	9.4179	27978.2
9.42623	3576900	9.42623	27978.2
9.43456	3576900	9.43456	27978.2
9.4429	3576700	9.4429	27978.2
9.45123	3577000	9.45123	27978.2
9.45956	3576900	9.45956	27978.2
9.4679	3576700	9.4679	27978.2
9.47623	3576700	9.47623	27978.2
9.48457	3576600	9.48457	27978.2
9.4929	3576900	9.4929	27978.2
9.50123	3576700	9.50123	27978.2
9.50957	3576700	9.50957	27978.2
9.5179	3576600	9.5179	27978.2
9.52623	3576800	9.52623	27978.2
9.53457	3576400	9.53457	27978.2
9.5429	3576800	9.5429	27978.2
9.55123	3576600	9.55123	27978.2
9.55957	3576600	9.55957	27978.2
9.5679	3576600	9.5679	27978.2
9.57623	3576900	9.57623	27978.2
9.58457	3576500	9.58457	27978.2
9.5929	3576600	9.5929	27978.2
9.60123	3576700	9.60123	27978.2
9.60957	3576600	9.60957	27978.2
9.6179	3576800	9.6179	27978.2
9.62623	3576700	9.62623	27978.2
9.63457	3576600	9.63457	27978.2
9.6429	3576700	9.6429	27978.2
9.65124	3576700	9.65124	27978.2
9.65957	3576500	9.65957	27978.2
9.6679	3576800	9.6679	27978.2
9.67624	3576700	9.67624	27978.5
9.68457	3576700	9.68457	27978.5
9.6929	3576500	9.6929	27978.2
9.70124	3576500	9.70124	27978.5
9.70957	3576800	9.70957	27978.5
9.7179	3576800	9.7179	27978.5
9.72624	3576500	9.72624	27978.2
9.73457	3576700	9.73457	27978.2
9.7429	3576800	9.7429	27978.2
9.75124	3576600	9.75124	27978.5
9.75957	3576600	9.75957	27978.5
9.7679	3576700	9.7679	27978.5
9.77624	3576700	9.77624	27978.5
9.78457	3576800	9.78457	27978.5
9.7929	3576800	9.7929	27978.5
9.80124	3576700	9.80124	27978.5
9.80957	3576700	9.80957	27978.5
9.8179	3576800	9.8179	27978.5
9.82624	3576700	9.82624	27978.5
9.83457	3576700	9.83457	27978.2
9.84291	3576900	9.84291	27978.2
9.85124	3576900	9.85124	27978.2
9.85957	3576700	9.85957	27978.2
9.86791	3576900	9.86791	27978.2
9.87624	3576700	9.87624	27978.2
9.88457	3576600	9.88457	27978.2
9.89291	3576900	9.89291	27978.2
9.90124	3576700	9.90124	27978.2
9.90957	3576800	9.90957	27978.2
9.91791	3576600	9.91791	27978.5
9.92624	3576600	9.92624	27978.5
9.93457	3576800	9.93457	27978.5
9.94291	3576900	9.94291	27978.5
9.95124	3577000	9.95124	27978.5
9.95957	3576900	9.95957	27978.5
9.96791	3576700	9.96791	27978.5
9.97624	3576800	9.97624	27978.5
9.98457	3576900	9.98457	27978.5
9.99291	3576500	9.99291	27978.5
10.0012	3576700	10.0012	27978.5
10.0096	3576800	10.0096	27978.5
10.0179	3576600	10.0179	27978.5
10.0262	3576600	10.0262	27978.5
10.0346	3576600	10.0346	27978.5
10.0429	3576900	10.0429	27978.5
10.0512	3576900	10.0512	27978.5
10.0596	3576800	10.0596	27978.5
10.0679	3576800	10.0679	27978.5
10.0762	3576600	10.0762	27978.5
10.0846	3576500	10.0846	27978.5
10.0929	3576500	10.0929	27978.5
10.1012	3576600	10.1012	27978.5
10.1096	3576800	10.1096	27978.7
10.1179	3576800	10.1179	27978.5
10.1262	3576800	10.1262	27978.7
10.1346	3576500	10.1346	27978.7
10.1429	3576500	10.1429	27978.7
10.1512	3576900	10.1512	27978.7
10.1596	3576500	10.1596	27978.7
10.1679	3576800	10.1679	27978.7
10.1762	3576800	10.1762	27978.7
10.1846	3576600	10.1846	27978.7
10.1929	3576800	10.1929	27978.7
10.2012	3576900	10.2012	27978.7
10.2096	3576800	10.2096	27978.7
10.2179	3576800	10.2179	27978.7
10.2262	3576500	10.2262	27978.7
10.2346	3576700	10.2346	27978.7
10.2429	3576500	10.2429	27978.7
10.2512	3576600	10.2512	27978.7
10.2596	3576700	10.2596	27978.7
10.2679	3576500	10.2679	27978.7
10.2762	3576800	10.2762	27978.7
10.2846	3576500	10.2846	27978.7
10.2929	3576700	10.2929	27978.7
10.3012	3576600	10.3012	27978.7
10.3096	3576700	10.3096	27978.7
10.3179	3576500	10.3179	27978.7
10.3262	3576800	10.3262	27978.7
10.3346	3576500	10.3346	27978.7
10.3429	3576500	10.3429	27978.7
10.3512	3576700	10.3512	27978.7
10.3596	3576700	10.3596	27978.7
10.3679	3576800	10.3679	27978.7
10.3762	3576800	10.3762	27978.7
10.3846	3576800	10.3846	27978.7
10.3929	3576600	10.3929	27978.7
10.4012	3576900	10.4012	27978.7
10.4096	3576900	10.4096	27978.7
10.4179	3576900	10.4179	27978.7
10.4262	3576600	10.4262	27978.7
10.4346	3576900	10.4346	27978.7
10.4429	3576800	10.4429	27978.7
10.4512	3576600	10.4512	27978.7
10.4596	3576600	10.4596	27978.7
10.4679	3576800	10.4679	27978.7
10.4762	3576800	10.4762	27978.7
10.4846	3576800	10.4846	27978.7
10.4929	3576800	10.4929	27978.7
10.5012	3576900	10.5012	27978.7
10.5096	3576500	10.5096	27978.7
10.5179	3576800	10.5179	27978.7
10.5262	3576800	10.5262	27978.7
10.5346	3576900	10.5346	27978.7
10.5429	3576800	10.5429	27978.7
10.5512	3576900	10.5512	27978.7
10.5596	3576800	10.5596	27978.7
10.5679	3576800	10.5679	27978.7
10.5762	3576900	10.5762	27978.7
10.5846	3576800	10.5846	27978.7
10.5929	3576700	10.5929	27978.7
10.6013	3576500	10.6013	27978.7
10.6096	3576700	10.6096	27978.7
10.6179	3576600	10.6179	27978.7
10.6263	3576900	10.6263	27978.7
10.6346	3576800	10.6346	27978.7
10.6429	3576700	10.6429	27979
10.6513	3576900	10.6513	27979
10.6596	3576800	10.6596	27978.7
10.6679	3576600	10.6679	27979
10.6763	3576500	10.6763	27979
10.6846	3576500	10.6846	27979
10.6929	3576800	10.6929	27978.7
10.7013	3576700	10.7013	27979
10.7096	3576500	10.7096	27978.7
10.7179	3576500	10.7179	27978.7
10.7263	3576600	10.7263	27978.7
10.7346	3576900	10.7346	27979
10.7429	3576600	10.7429	27979
10.7513	3576500	10.7513	27979
10.7596	3576600	10.7596	27979
10.7679	3576500	10.7679	27978.7
10.7763	3576700	10.7763	27979
10.7846	3576800	10.7846	27979
10.7929	3576800	10.7929	27979
10.8013	3576500	10.8013	27979
10.8096	3576700	10.8096	27979
10.8179	3576500	10.8179	27979
10.8263	3576500	10.8263	27979
10.8346	3576500	10.8346	27979
10.8429	3576700	10.8429	27979
10.8513	3576500	10.8513	27979
10.8596	3576700	10.8596	27979
10.8679	3576500	10.8679	27979
10.8763	3576800	10.8763	27979
10.8846	3576500	10.8846	27979
10.8929	3576800	10.8929	27979
10.9013	3576500	10.9013	27979
10.9096	3576800	10.9096	27979
10.9179	3576700	10.9179	27979
10.9263	3576600	10.9263	27979
10.9346	3576600	10.9346	27979
10.9429	3576700	10.9429	27979
10.9513	3576500	10.9513	27979
10.9596	3576700	10.9596	27979
10.9679	3576600	10.9679	27979
10.9763	3576500	10.9763	27979
10.9846	3576700	10.9846	27979
10.9929	3576700	10.9929	27979
11.0013	3576800	11.0013	27979
11.0096	3576500	11.0096	27979
11.0179	3576700	11.0179	27979
11.0263	3576700	11.0263	27979
11.0346	3576600	11.0346	27979
11.0429	3576700	11.0429	27979
11.0513	3576500	11.0513	27979
11.0596	3576500	11.0596	27979
11.0679	3576400	11.0679	27979
11.0763	3576700	11.0763	27979
11.0846	3576400	11.0846	27979
11.0929	3576700	11.0929	27979
11.1013	3576500	11.1013	27979
11.1096	3576500	11.1096	27979
11.1179	3576800	11.1179	27979
11.1263	3576500	11.1263	27979
11.1346	3576500	11.1346	27979
11.1429	3576500	11.1429	27979
11.1513	3576700	11.1513	27979
11.1596	3576500	11.1596	27979
11.1679	3576800	11.1679	27979
11.1763	3576700	11.1763	27979
11.1846	3576800	11.1846	27979
11.1929	3576600	11.1929	27979
11.2013	3576700	11.2013	27979
11.2096	3576400	11.2096	27979
11.2179	3576700	11.2179	27979
11.2263	3576800	11.2263	27979
11.2346	3576600	11.2346	27979
11.2429	3576800	11.2429	27979
11.2513	3576600	11.2513	27979
11.2596	3576500	11.2596	27979.2
11.2679	3576600	11.2679	27979.2
11.2763	3576800	11.2763	27979
11.2846	3576600	11.2846	27979
11.2929	3576700	11.2929	27979.2
11.3013	3576800	11.3013	27979.2
11.3096	3576600	11.3096	27979.2
11.3179	3576600	11.3179	27979.2
11.3263	3576700	11.3263	27979.2
11.3346	3576600	11.3346	27979.2
11.3429	3576400	11.3429	27979.2
11.3513	3576800	11.3513	27979.2
11.3596	3576600	11.3596	27979.2
11.3679	3576600	11.3679	27979.2
11.3763	3576800	11.3763	27979.2
11.3846	3576600	11.3846	27979.2
11.3929	3576700	11.3929	27979.2
11.4013	3576500	11.4013	27979.2
11.4096	3576500	11.4096	27979.2
11.4179	3576700	11.4179	27979.2
11.4263	3576600	11.4263	27979.2
11.4346	3576500	11.4346	27979.2
11.4429	3576400	11.4429	27979.2
11.4513	3576800	11.4513	27979.2
11.4596	3576700	11.4596	27979.2
11.4679	3576600	11.4679	27979.2
11.4763	3576600	11.4763	27979.2
11.4846	3576500	11.4846	27979.2
11.4929	3576700	11.4929	27979.2
11.5013	3576500	11.5013	27979.2
11.5096	3576600	11.5096	27979.2
11.5179	3576500	11.5179	27979.2
11.5263	3576500	11.5263	27979.2
11.5346	3576600	11.5346	27979.2
11.5429	3576700	11.5429	27979.2
11.5513	3576400	11.5513	27979.2
11.5596	3576500	11.5596	27979.2
11.5679	3576800	11.5679	27979.2
11.5763	3576500	11.5763	27979.2
11.5846	3576400	11.5846	27979.2
11.5929	3576400	11.5929	27979.2
11.6013	3576400	11.6013	27979.2
11.6096	3576800	11.6096	27979.2
11.6179	3576500	11.6179	27979.2
11.6263	3576600	11.6263	27979.2
11.6346	3576700	11.6346	27979.2
11.6429	3576700	11.6429	27979.2
11.6513	3576500	11.6513	27979.2
11.6596	3576700	11.6596	27979.2
11.6679	3576700	11.6679	27979.2
11.6763	3576600	11.6763	27979.2
11.6846	3576500	11.6846	27979.2
11.6929	3576700	11.6929	27979.2
11.7013	3576700	11.7013	27979.2
11.7096	3576800	11.7096	27979.2
11.7179	3576600	11.7179	27979.2
11.7263	3576500	11.7263	27979.2
11.7346	3576700	11.7346	27979.2
11.7429	3576700	11.7429	27979.2
11.7513	3576700	11.7513	27979.2
11.7596	3576600	11.7596	27979.2
11.7679	3576500	11.7679	27979.2
11.7763	3576700	11.7763	27979.2
11.7846	3576600	11.7846	27979.2
11.7929	3576800	11.7929	27979.2
11.8013	3576500	11.8013	27979.2
11.8096	3576700	11.8096	27979.2
11.8179	3576700	11.8179	27979.2
11.8263	3576700	11.8263	27979.2
11.8346	3576500	11.8346	27979.2
11.8429	3576700	11.8429	27979.2
11.8513	3576700	11.8513	27979.2
11.8596	3576700	11.8596	27979.2
11.8679	3576500	11.8679	27979.5
11.8763	3576500	11.8763	27979.5
11.8846	3576800	11.8846	27979.5
11.8929	3576700	11.8929	27979.5
11.9013	3576500	11.9013	27979.5
11.9096	3576600	11.9096	27979.5
11.9179	3576600	11.9179	27979.5
11.9263	3576400	11.9263	27979.5
11.9346	3576800	11.9346	27979.5
11.9429	3576700	11.9429	27979.2
11.9513	3576700	11.9513	27979.5
11.9596	3576700	11.9596	27979.5
11.9679	3576500	11.9679	27979.5
11.9763	3576400	11.9763	27979.5
11.9846	3576700	11.9846	27979.5
11.9929	3576500	11.9929	27979.5
12.0013	3576600	12.0013	27979.5
12.0096	3576600	12.0096	27979.5
12.0179	3576700	12.0179	27979.5
12.0263	3576600	12.0263	27979.5
12.0346	3576400	12.0346	27979.5
12.0429	3576700	12.0429	27979.5
12.0513	3576700	12.0513	27979.5
12.0596	3576700	12.0596	27979.5
12.0679	3576500	12.0679	27979.5
12.0763	3576600	12.0763	27979.5
12.0846	3576700	12.0846	27979.5
12.0929	3576500	12.0929	27979.5
12.1013	3576700	12.1013	27979.5
12.1096	3576400	12.1096	27979.5
12.1179	3576600	12.1179	27979.5
12.1263	3576400	12.1263	27979.5
12.1346	3576700	12.1346	27979.5
12.1429	3576500	12.1429	27979.5
12.1513	3576800	12.1513	27979.5
12.1596	3576500	12.1596	27979.5
12.1679	3576700	12.1679	27979.5
12.1763	3576500	12.1763	27979.5
12.1846	3576500	12.1846	27979.5
12.1929	3576600	12.1929	27979.5
12.2013	3576400	12.2013	27979.5
12.2096	3576400	12.2096	27979.5
12.2179	3576500	12.2179	27979.5
12.2263	3576500	12.2263	27979.5
12.2346	3576400	12.2346	27979.5
12.2429	3576700	12.2429	27979.5
12.2513	3576500	12.2513	27979.5
12.2596	3576400	12.2596	27979.5
12.2679	3576700	12.2679	27979.5
12.2763	3576400	12.2763	27979.5
12.2846	3576400	12.2846	27979.5
12.2929	3576700	12.2929	27979.5
12.3013	3576500	12.3013	27979.5
12.3096	3576500	12.3096	27979.5
12.3179	3576700	12.3179	27979.5
12.3263	3576700	12.3263	27979.5
12.3346	3576500	12.3346	27979.5
12.3429	3576500	12.3429	27979.5
12.3513	3576400	12.3513	27979.5
12.3596	3576600	12.3596	27979.5
12.3679	3576800	12.3679	27979.5
12.3763	3576400	12.3763	27979.5
12.3846	3576400	12.3846	27979.5
12.3929	3576400	12.3929	27979.5
12.4013	3576700	12.4013	27979.5
12.4096	3576700	12.4096	27979.5
12.4179	3576600	12.4179	27979.5
12.4263	3576700	12.4263	27979.5
12.4346	3576600	12.4346	27979.5
12.4429	3576500	12.4429	27979.5
12.4513	3576400	12.4513	27979.5
12.4596	3576400	12.4596	27979.5
12.4679	3576600	12.4679	27979.5
12.4763	3576600	12.4763	27979.5
12.4846	3576700	12.4846	27979.5
12.4929	3576400	12.4929	27979.5
12.5013	3576500	12.5013	27979.5
12.5096	3576600	12.5096	27979.5
12.518	3576700	12.518	27979.5
12.5263	3576400	12.5263	27979.5
12.5346	3576400	12.5346	27979.5
12.543	3576400	12.543	27979.5
12.5513	3576700	12.5513	27979.5
12.5596	3576700	12.5596	27979.5
12.568	3576600	12.568	27979.5
12.5763	3576400	12.5763	27979.5
12.5846	3576500	12.5846	27979.5
12.593	3576700	12.593	27979.5
12.6013	3576700	12.6013	27979.7
12.6096	3576700	12.6096	27979.7
12.618	3576700	12.618	27979.7
12.6263	3576400	12.6263	27979.7
12.6346	3576600	12.6346	27979.7
12.643	3576700	12.643	27979.7
12.6513	3576500	12.6513	27979.7
12.6596	3576500	12.6596	27979.7
12.668	3576700	12.668	27979.7
12.6763	3576700	12.6763	27979.7
12.6846	3576700	12.6846	27979.7
12.693	3576500	12.693	27979.7
12.7013	3576700	12.7013	27979.7
12.7096	3576700	12.7096	27979.7
12.718	3576400	12.718	27979.7
12.7263	3576600	12.7263	27979.7
12.7346	3576400	12.7346	27979.7
12.743	3576700	12.743	27979.7
12.7513	3576600	12.7513	27979.7
12.7596	3576400	12.7596	27979.7
12.768	3576600	12.768	27979.7
12.7763	3576500	12.7763	27979.7
12.7846	3576300	12.7846	27979.7
12.793	3576400	12.793	27979.7
12.8013	3576700	12.8013	27979.7
12.8096	3576500	12.8096	27979.7
12.818	3576700	12.818	27979.7
12.8263	3576500	12.8263	27979.7
12.8346	3576400	12.8346	27979.7
12.843	3576500	12.843	27979.7
12.8513	3576300	12.8513	27979.7
12.8596	3576500	12.8596	27979.7
12.868	3576500	12.868	27979.7
12.8763	3576700	12.8763	27979.7
12.8846	3576600	12.8846	27979.7
12.893	3576700	12.893	27979.7
12.9013	3576400	12.9013	27979.7
12.9096	3576300	12.9096	27979.7
12.918	3576500	12.918	27979.7
12.9263	3576600	12.9263	27979.7
12.9346	3576500	12.9346	27979.7
12.943	3576400	12.943	27979.7
12.9513	3576500	12.9513	27979.7
12.9596	3576700	12.9596	27979.7
12.968	3576600	12.968	27979.7
12.9763	3576700	12.9763	27979.7
12.9846	3576600	12.9846	27979.7
12.993	3576400	12.993	27979.7
13.0013	3576700	13.0013	27979.7
13.0096	3576600	13.0096	27979.7
13.018	3576700	13.018	27979.7
13.0263	3576600	13.0263	27979.7
13.0346	3576700	13.0346	27979.7
13.043	3576500	13.043	27979.7
13.0513	3576700	13.0513	27980
13.0596	3576700	13.0596	27980
13.068	3576400	13.068	27980
13.0763	3576400	13.0763	27980
13.0846	3576500	13.0846	27980
13.093	3576600	13.093	27980
13.1013	3576300	13.1013	27980
13.1096	3576600	13.1096	27980
13.118	3576300	13.118	27980
13.1263	3576400	13.1263	27980
13.1346	3576300	13.1346	27980
13.143	3576600	13.143	27980
13.1513	3576700	13.1513	27980
13.1596	3576600	13.1596	27980
13.168	3576400	13.168	27980
13.1763	3576400	13.1763	27980
13.1846	3576400	13.1846	27980
13.193	3576700	13.193	27980
13.2013	3576400	13.2013	27980
13.2096	3576700	13.2096	27980
13.218	3576600	13.218	27980
13.2263	3576300	13.2263	27980
13.2346	3576500	13.2346	27980
13.243	3576600	13.243	27980
13.2513	3576700	13.2513	27980
13.2596	3576700	13.2596	27980
13.268	3576400	13.268	27980
13.2763	3576800	13.2763	27980
13.2846	3576400	13.2846	27980
13.293	3576600	13.293	27980
13.3013	3576600	13.3013	27980
13.3096	3576600	13.3096	27980
13.318	3576500	13.318	27980
13.3263	3576300	13.3263	27980
13.3346	3576600	13.3346	27980
13.343	3576300	13.343	27980
13.3513	3576500	13.3513	27980
13.3596	3576700	13.3596	27980
13.368	3576400	13.368	27980
13.3763	3576400	13.3763	27980
13.3846	3576300	13.3846	27980
13.393	3576700	13.393	27980
13.4013	3576600	13.4013	27980
13.4096	3576700	13.4096	27980
13.418	3576300	13.418	27980
13.4263	3576600	13.4263	27980
13.4346	3576400	13.4346	27980
13.443	3576600	13.443	27980
13.4513	3576500	13.4513	27980
13.4596	3576400	13.4596	27980
13.468	3576300	13.468	27980
13.4763	3576600	13.4763	27980
13.4846	3576400	13.4846	27980
13.493	3576500	13.493	27980
13.5013	3576600	13.5013	27980
13.5096	3576300	13.5096	27980
13.518	3576400	13.518	27980
13.5263	3576300	13.5263	27980
13.5346	3576600	13.5346	27980
13.543	3576500	13.543	27980
13.5513	3576500	13.5513	27980
13.5596	3576400	13.5596	27980
13.568	3576600	13.568	27980
13.5763	3576600	13.5763	27980.2
13.5846	3576500	13.5846	27980.2
13.593	3576500	13.593	27980.2
13.6013	3576700	13.6013	27980.2
13.6096	3576400	13.6096	27980
13.618	3576300	13.618	27980.2
13.6263	3576500	13.6263	27980.2
13.6346	3576400	13.6346	27980.2
13.643	3576700	13.643	27980
13.6513	3576600	13.6513	27980.2
13.6596	3576400	13.6596	27980.2
13.668	3576600	13.668	27980.2
13.6763	3576600	13.6763	27980.2
13.6846	3576400	13.6846	27980.2
13.693	3576500	13.693	27980.2
13.7013	3576600	13.7013	27980.2
13.7096	3576600	13.7096	27980.2
13.718	3576400	13.718	27980.2
13.7263	3576300	13.7263	27980.2
13.7346	3576500	13.7346	27980.2
13.743	3576300	13.743	27980.2
13.7513	3576300	13.7513	27980.2
13.7596	3576300	13.7596	27980.2
13.768	3576300	13.768	27980.2
13.7763	3576300	13.7763	27980.2
13.7846	3576300	13.7846	27980.2
13.793	3576400	13.793	27980.2
13.8013	3576300	13.8013	27980.2
13.8096	3576300	13.8096	27980.2
13.818	3576700	13.818	27980.2
13.8263	3576600	13.8263	27980.2
13.8346	3576300	13.8346	27980.2
13.843	3576400	13.843	27980.2
13.8513	3576400	13.8513	27980.2
13.8596	3576600	13.8596	27980.2
13.868	3576500	13.868	27980.2
13.8763	3576600	13.8763	27980.2
13.8846	3576300	13.8846	27980.2
13.893	3576300	13.893	27980.2
13.9013	3576300	13.9013	27980.2
13.9096	3576500	13.9096	27980.2
13.918	3576300	13.918	27980.2
13.9263	3576500	13.9263	27980.2
13.9346	3576400	13.9346	27980.2
13.943	3576400	13.943	27980.2
13.9513	3576600	13.9513	27980.2
13.9596	3576400	13.9596	27980.2
13.968	3576400	13.968	27980.2
13.9763	3576500	13.9763	27980.2
13.9846	3576400	13.9846	27980.2
13.993	3576400	13.993	27980.2
14.0013	3576600	14.0013	27980.2
14.0096	3576700	14.0096	27980.5
14.018	3576500	14.018	27980.5
14.0263	3576500	14.0263	27980.5
14.0346	3576300	14.0346	27980.2
14.043	3576400	14.043	27980.5
14.0513	3576500	14.0513	27980.5
14.0596	3576300	14.0596	27980.5
14.068	3576500	14.068	27980.5
14.0763	3576300	14.0763	27980.5
14.0846	3576600	14.0846	27980.5
14.093	3576500	14.093	27980.5
14.1013	3576500	14.1013	27980.5
14.1096	3576500	14.1096	27980.5
14.118	3576500	14.118	27980.5
14.1263	3576600	14.1263	27980.5
14.1346	3576400	14.1346	27980.5
14.143	3576600	14.143	27980.5
14.1513	3576500	14.1513	27980.5
14.1596	3576400	14.1596	27980.5
14.168	3576400	14.168	27980.5
14.1763	3576600	14.1763	27980.5
14.1846	3576300	14.1846	27980.5
14.193	3576300	14.193	27980.5
14.2013	3576600	14.2013	27980.5
14.2096	3576500	14.2096	27980.5
14.218	3576600	14.218	27980.5
14.2263	3576600	14.2263	27980.5
14.2346	3576400	14.2346	27980.5
14.243	3576300	14.243	27980.5
14.2513	3576400	14.2513	27980.5
14.2596	3576400	14.2596	27980.5
14.268	3576600	14.268	27980.5
14.2763	3576700	14.2763	27980.5
14.2846	3576500	14.2846	27980.5
14.293	3576500	14.293	27980.5
14.3013	3576600	14.3013	27980.5
14.3096	3576500	14.3096	27980.5
14.318	3576600	14.318	27980.5
14.3263	3576500	14.3263	27980.5
14.3346	3576300	14.3346	27980.5
14.343	3576300	14.343	27980.5
14.3513	3576400	14.3513	27980.5
14.3596	3576500	14.3596	27980.5
14.368	3576500	14.368	27980.5
14.3763	3576500	14.3763	27980.5
14.3846	3576600	14.3846	27980.5
14.393	3576300	14.393	27980.5
14.4013	3576400	14.4013	27980.5
14.4096	3576500	14.4096	27980.5
14.418	3576300	14.418	27980.5
14.4263	3576300	14.4263	27980.5
14.4346	3576500	14.4346	27980.5
14.443	3576300	14.443	27980.5
14.4513	3576400	14.4513	27980.5
14.4596	3576300	14.4596	27980.5
14.468	3576300	14.468	27980.7
14.4763	3576300	14.4763	27980.7
14.4846	3576400	14.4846	27980.7
14.493	3576700	14.493	27980.7
14.5013	3576400	14.5013	27980.7
14.5096	3576400	14.5096	27980.7
14.518	3576400	14.518	27980.7
14.5263	3576400	14.5263	27980.5
14.5346	3576600	14.5346	27980.7
14.543	3576500	14.543	27980.7
14.5513	3576600	14.5513	27980.5
14.5596	3576300	14.5596	27980.7
14.568	3576700	14.568	27980.7
14.5763	3576200	14.5763	27980.7
14.5847	3576300	14.5847	27980.7
14.593	3576300	14.593	27980.7
14.6013	3576400	14.6013	27980.7
14.6097	3576200	14.6097	27980.7
14.618	3576500	14.618	27980.7
14.6263	3576300	14.6263	27980.7
14.6347	3576600	14.6347	27980.7
14.643	3576300	14.643	27980.7
14.6513	3576300	14.6513	27980.7
14.6597	3576500	14.6597	27980.7
14.668	3576600	14.668	27980.7
14.6763	3576400	14.6763	27980.7
14.6847	3576300	14.6847	27980.7
14.693	3576600	14.693	27980.7
14.7013	3576400	14.7013	27980.7
14.7097	3576500	14.7097	27980.7
14.718	3576600	14.718	27980.7
14.7263	3576300	14.7263	27980.7
14.7347	3576200	14.7347	27980.7
14.743	3576500	14.743	27980.7
14.7513	3576500	14.7513	27980.7
14.7597	3576600	14.7597	27980.7
14.768	3576300	14.768	27980.7
14.7763	3576500	14.7763	27980.7
14.7847	3576500	14.7847	27980.7
14.793	3576500	14.793	27980.7
14.8013	3576500	14.8013	27980.7
14.8097	3576500	14.8097	27980.7
14.818	3576600	14.818	27980.7
14.8263	3576500	14.8263	27980.7
14.8347	3576400	14.8347	27980.7
14.843	3576600	14.843	27980.7
14.8513	3576400	14.8513	27980.7
14.8597	3576600	14.8597	27980.7
14.868	3576400	14.868	27980.7
14.8763	3576400	14.8763	27980.7
14.8847	3576300	14.8847	27980.7
14.893	3576300	14.893	27980.7
14.9013	3576600	14.9013	27981
14.9097	3576200	14.9097	27981
14.918	3576600	14.918	27981
14.9263	3576400	14.9263	27981
14.9347	3576400	14.9347	27981
14.943	3576300	14.943	27981
14.9513	3576600	14.9513	27981
14.9597	3576400	14.9597	27981
14.968	3576200	14.968	27981
14.9763	3576500	14.9763	27981
14.9847	3576200	14.9847	27981
14.993	3576300	14.993	27981
15.0013	3576200	15.0013	27981
15.0097	3576200	15.0097	27981
15.018	3576500	15.018	27981
15.0263	3576600	15.0263	27981
15.0347	3576400	15.0347	27981
15.043	3576200	15.043	27981
15.0513	3576600	15.0513	27981
15.0597	3576500	15.0597	27981
15.068	3576300	15.068	27981
15.0763	3576300	15.0763	27981
15.0847	3576200	15.0847	27981
15.093	3576500	15.093	27981
15.1013	3576400	15.1013	27981
15.1097	3576200	15.1097	27981
15.118	3576600	15.118	27981
15.1263	3576500	15.1263	27981
15.1347	3576300	15.1347	27981
15.143	3576500	15.143	27981
15.1513	3576500	15.1513	27981
15.1597	3576500	15.1597	27981
15.168	3576600	15.168	27981
15.1763	3576300	15.1763	27981
15.1847	3576300	15.1847	27981
15.193	3576200	15.193	27981
15.2013	3576200	15.2013	27981
15.2097	3576600	15.2097	27981
15.218	3576300	15.218	27981
15.2263	3576300	15.2263	27981
15.2347	3576200	15.2347	27981
15.243	3576600	15.243	27981
15.2513	3576200	15.2513	27981
15.2597	3576400	15.2597	27981
15.268	3576200	15.268	27981
15.2763	3576500	15.2763	27981
15.2847	3576600	15.2847	27981
15.293	3576400	15.293	27981
15.3013	3576500	15.3013	27981
15.3097	3576500	15.3097	27981
15.318	3576200	15.318	27981
15.3263	3576400	15.3263	27981
15.3347	3576300	15.3347	27981
15.343	3576400	15.343	27981
15.3513	3576500	15.3513	27981
15.3597	3576200	15.3597	27981
15.368	3576400	15.368	27981.2
15.3763	3576300	15.3763	27981
15.3847	3576500	15.3847	27981
15.393	3576200	15.393	27981
15.4013	3576400	15.4013	27981.2
15.4097	3576300	15.4097	27981
15.418	3576400	15.418	27981.2
15.4263	3576600	15.4263	27981.2
15.4347	3576200	15.4347	27981.2
15.443	3576200	15.443	27981.2
15.4513	3576300	15.4513	27981.2
15.4597	3576300	15.4597	27981.2
15.468	3576500	15.468	27981.2
15.4763	3576300	15.4763	27981.2
15.4847	3576200	15.4847	27981.2
15.493	3576300	15.493	27981.2
15.5013	3576500	15.5013	27981.2
15.5097	3576300	15.5097	27981.2
15.518	3576200	15.518	27981.2
15.5263	3576300	15.5263	27981.2
15.5347	3576500	15.5347	27981.2
15.543	3576300	15.543	27981.2
15.5513	3576500	15.5513	27981.2
15.5597	3576300	15.5597	27981.2
15.568	3576500	15.568	27981.2
15.5763	3576300	15.5763	27981.2
15.5847	3576400	15.5847	27981.2
15.593	3576500	15.593	27981.2
15.6013	3576400	15.6013	27981.2
15.6097	3576200	15.6097	27981.2
15.618	3576300	15.618	27981.2
15.6263	3576300	15.6263	27981.2
15.6347	3576300	15.6347	27981.2
15.643	3576400	15.643	27981.2
15.6513	3576200	15.6513	27981.2
15.6597	3576200	15.6597	27981.2
15.668	3576400	15.668	27981.2
15.6763	3576500	15.6763	27981.2
15.6847	3576500	15.6847	27981.2
15.693	3576300	15.693	27981.2
15.7013	3576300	15.7013	27981.2
15.7097	3576200	15.7097	27981.2
15.718	3576300	15.718	27981.2
15.7263	3576400	15.7263	27981.2
15.7347	3576500	15.7347	27981.2
15.743	3576300	15.743	27981.2
15.7513	3576400	15.7513	27981.2
15.7597	3576200	15.7597	27981.2
15.768	3576200	15.768	27981.2
15.7763	3576200	15.7763	27981.2
15.7847	3576500	15.7847	27981.2
15.793	3576400	15.793	27981.2
15.8013	3576400	15.8013	27981.2
15.8097	3576500	15.8097	27981.5
15.818	3576200	15.818	27981.5
15.8263	3576500	15.8263	27981.5
15.8347	3576400	15.8347	27981.5
15.843	3576200	15.843	27981.5
15.8513	3576200	15.8513	27981.2
15.8597	3576400	15.8597	27981.5
15.868	3576300	15.868	27981.5
15.8763	3576500	15.8763	27981.5
15.8847	3576300	15.8847	27981.5
15.893	3576500	15.893	27981.5
15.9013	3576200	15.9013	27981.5
15.9097	3576500	15.9097	27981.5
15.918	3576500	15.918	27981.5
15.9263	3576200	15.9263	27981.5
15.9347	3576200	15.9347	27981.5
15.943	3576500	15.943	27981.5
15.9513	3576500	15.9513	27981.5
15.9597	3576100	15.9597	27981.5
15.968	3576300	15.968	27981.5
15.9763	3576300	15.9763	27981.5
15.9847	3576400	15.9847	27981.5
15.993	3576200	15.993	27981.5
16.0013	3576400	16.0013	27981.5
16.0097	3576400	16.0097	27981.5
16.018	3576100	16.018	27981.5
16.0263	3576400	16.0263	27981.5
16.0347	3576500	16.0347	27981.5
16.043	3576200	16.043	27981.5
16.0513	3576200	16.0513	27981.5
16.0597	3576200	16.0597	27981.5
16.068	3576100	16.068	27981.5
16.0763	3576400	16.0763	27981.5
16.0847	3576300	16.0847	27981.5
16.093	3576200	16.093	27981.5
16.1013	3576300	16.1013	27981.5
16.1097	3576200	16.1097	27981.5
16.118	3576300	16.118	27981.5
16.1263	3576100	16.1263	27981.5
16.1347	3576200	16.1347	27981.5
16.143	3576500	16.143	27981.5
16.1513	3576400	16.1513	27981.5
16.1597	3576500	16.1597	27981.5
16.168	3576200	16.168	27981.5
16.1763	3576300	16.1763	27981.5
16.1847	3576400	16.1847	27981.5
16.193	3576500	16.193	27981.5
16.2013	3576500	16.2013	27981.5
16.2097	3576400	16.2097	27981.5
16.218	3576500	16.218	27981.5
16.2263	3576200	16.2263	27981.5
16.2347	3576400	16.2347	27981.5
16.243	3576500	16.243	27981.5
16.2513	3576500	16.2513	27981.5
16.2597	3576100	16.2597	27981.5
16.268	3576200	16.268	27981.7
16.2763	3576400	16.2763	27981.7
16.2847	3576100	16.2847	27981.7
16.293	3576200	16.293	27981.5
16.3013	3576500	16.3013	27981.7
16.3097	3576200	16.3097	27981.7
16.318	3576500	16.318	27981.5
16.3263	3576500	16.3263	27981.7
16.3347	3576200	16.3347	27981.7
16.343	3576400	16.343	27981.7
16.3513	3576200	16.3513	27981.7
16.3597	3576400	16.3597	27981.7
16.368	3576400	16.368	27981.7
16.3763	3576300	16.3763	27981.7
16.3847	3576200	16.3847	27981.7
16.393	3576500	16.393	27981.7
16.4013	3576500	16.4013	27981.7
16.4097	3576300	16.4097	27981.7
16.418	3576400	16.418	27981.7
16.4263	3576200	16.4263	27981.7
16.4347	3576200	16.4347	27981.7
16.443	3576100	16.443	27981.7
16.4513	3576300	16.4513	27981.7
16.4597	3576200	16.4597	27981.7
16.468	3576400	16.468	27981.7
16.4763	3576400	16.4763	27981.7
16.4847	3576100	16.4847	27981.7
16.493	3576400	16.493	27981.7
16.5013	3576400	16.5013	27981.7
16.5097	3576100	16.5097	27981.7
16.518	3576100	16.518	27981.7
16.5263	3576200	16.5263	27981.7
16.5347	3576200	16.5347	27981.7
16.543	3576100	16.543	27981.7
16.5513	3576400	16.5513	27981.7
16.5597	3576200	16.5597	27981.7
16.568	3576100	16.568	27981.7
16.5764	3576400	16.5764	27981.7
16.5847	3576200	16.5847	27981.7
16.593	3576400	16.593	27981.7
16.6014	3576400	16.6014	27981.7
16.6097	3576300	16.6097	27981.7
16.618	3576500	16.618	27981.7
16.6264	3576400	16.6264	27981.7
16.6347	3576100	16.6347	27981.7
16.643	3576200	16.643	27981.7
16.6514	3576400	16.6514	27981.7
[truncated: 3,091 more rows]
