# Supplementary material for: Wireless, battery-free, and real-time monitoring of water permeation across thin-film encapsulation
Source: Nat Commun. 2024 Aug 28;15:7443. doi: 10.1038/s41467-024-51247-3 (PMC11358307; doi:10.1038/s41467-024-51247-3)
Supplement: Supplementary file 5 — Source data for SI figures [file 41467_2024_51247_MOESM5_ESM.zip › SI/FigS20.xlsx]

## Sheet: Sheet1
	Reference position			10cm x-translation			10cm z-translation			90deg rotation			Bending
	Freq (GHz)	Power (dBm)		Freq (GHz)	Power (dBm)		Freq (GHz)	Power (dBm)		Freq (GHz)	Power (dBm)		Freq (GHz)	Power (dBm)
	2.39795	-99.238		2.39796	-99.335		2.39738	-98.345		2.39713	-98.172		2.3966	-98.986
	2.39796	-98.658		2.39797	-98.604		2.39739	-98.562		2.39714	-99.298		2.39661	-99.039
	2.39797	-99.007		2.39798	-98		2.3974	-97.338		2.39715	-97.198		2.39662	-98.954
	2.39798	-97.858		2.39799	-98.446		2.39741	-98.593		2.39716	-98.641		2.39663	-98.367
	2.39798	-96.582		2.39799	-97.704		2.39741	-97.854		2.39716	-98.862		2.39663	-97.398
	2.39799	-98.247		2.398	-96.671		2.39742	-98.549		2.39717	-98.846		2.39664	-98.715
	2.398	-98.658		2.39801	-99.186		2.39743	-98.172		2.39718	-99.048		2.39665	-98.939
	2.39801	-98.459		2.39802	-98.416		2.39744	-99.044		2.39719	-98.069		2.39666	-98.833
	2.39801	-98.862		2.39802	-97.616		2.39744	-98.89		2.39719	-99.083		2.39666	-98.245
	2.39802	-98.453		2.39803	-98.853		2.39745	-96.842		2.3972	-97.252		2.39667	-99.513
	2.39803	-97.928		2.39804	-98.507		2.39746	-97.853		2.39721	-98.803		2.39668	-98.943
	2.39803	-97.718		2.39804	-98.855		2.39746	-97.284		2.39721	-98.085		2.39668	-98.168
	2.39804	-98.369		2.39805	-98.42		2.39747	-98.519		2.39722	-98.443		2.39669	-99.14
	2.39805	-98.854		2.39806	-95.698		2.39748	-98.587		2.39723	-97.24		2.3967	-98.752
	2.39806	-98.144		2.39807	-98.146		2.39749	-98.855		2.39724	-97.247		2.39671	-97.542
	2.39806	-99.043		2.39807	-98.69		2.39749	-97.203		2.39724	-99.078		2.39671	-98.403
	2.39807	-96.763		2.39808	-97.177		2.3975	-98.149		2.39725	-98.782		2.39672	-98.664
	2.39808	-99.003		2.39809	-98.846		2.39751	-98.24		2.39726	-97.853		2.39673	-99.126
	2.39809	-99.047		2.3981	-98.403		2.39752	-97.024		2.39727	-97.712		2.39674	-99.128
	2.39809	-98.951		2.3981	-98.832		2.39752	-98.605		2.39727	-98.983		2.39674	-98.229
	2.3981	-99.248		2.39811	-98.802		2.39753	-98.931		2.39728	-99.341		2.39675	-99.341
	2.39811	-98.463		2.39812	-98.02		2.39754	-97.793		2.39729	-98.454		2.39676	-98.843
	2.39812	-98.084		2.39813	-98.843		2.39755	-97.134		2.3973	-98.837		2.39677	-98.754
	2.39812	-98.846		2.39813	-98.732		2.39755	-98.305		2.3973	-98.843		2.39677	-98.362
	2.39813	-98.346		2.39814	-99.32		2.39756	-98.64		2.39731	-98.85		2.39678	-98.438
	2.39814	-98.9		2.39815	-97.101		2.39757	-98.637		2.39732	-98.226		2.39679	-98.986
	2.39815	-98.011		2.39816	-98.493		2.39758	-98.931		2.39733	-98.948		2.3968	-99.098
	2.39815	-97.065		2.39816	-97.864		2.39758	-98.749		2.39733	-98.852		2.3968	-97.782
	2.39816	-99.032		2.39817	-99.334		2.39759	-98.351		2.39734	-98.944		2.39681	-98.066
	2.39817	-99.468		2.39818	-98.309		2.3976	-98.408		2.39735	-98.688		2.39682	-98.655
	2.39818	-98.734		2.39819	-97.143		2.39761	-97.852		2.39736	-98.463		2.39683	-98.239
	2.39818	-98.008		2.39819	-98.066		2.39761	-97.705		2.39736	-98.9		2.39683	-97.775
	2.39819	-97.488		2.3982	-98.703		2.39762	-99.436		2.39737	-97.793		2.39684	-97.47
	2.3982	-98.349		2.39821	-98.848		2.39763	-98.406		2.39738	-97.384		2.39685	-98.366
	2.39821	-97.246		2.39822	-98.239		2.39764	-98.891		2.39739	-98.368		2.39686	-97.311
	2.39821	-99.183		2.39822	-97.317		2.39764	-99.531		2.39739	-98.44		2.39686	-98.928
	2.39822	-98.371		2.39823	-98.224		2.39765	-98.784		2.3974	-97.468		2.39687	-97.619
	2.39823	-99.132		2.39824	-98.563		2.39766	-98.506		2.39741	-96.713		2.39688	-98.515
	2.39824	-98.084		2.39825	-98.146		2.39767	-98.907		2.39742	-99.027		2.39689	-98.806
	2.39824	-98.745		2.39825	-99.031		2.39767	-97.708		2.39742	-96.872		2.39689	-99.04
	2.39825	-98.41		2.39826	-97.768		2.39768	-99.445		2.39743	-98.32		2.3969	-98.079
	2.39826	-97.913		2.39827	-98.802		2.39769	-98.609		2.39744	-99.128		2.39691	-97.617
	2.39827	-98.452		2.39828	-98.8		2.3977	-97.562		2.39745	-98.451		2.39692	-98.506
	2.39827	-99.051		2.39828	-98.445		2.3977	-99.006		2.39745	-98.554		2.39692	-98.909
	2.39828	-98.302		2.39829	-98.392		2.39771	-98.695		2.39746	-98.692		2.39693	-97.789
	2.39829	-98.602		2.3983	-98.841		2.39772	-98.852		2.39747	-97.197		2.39694	-97.274
	2.3983	-98.349		2.39831	-98.22		2.39773	-98.517		2.39748	-98.635		2.39695	-97.401
	2.3983	-99.098		2.39831	-98.292		2.39773	-98.64		2.39748	-98.068		2.39695	-99.027
	2.39831	-98.149		2.39832	-97.63		2.39774	-98.086		2.39749	-99.146		2.39696	-98.732
	2.39832	-98.589		2.39833	-98.6		2.39775	-98.24		2.3975	-98.557		2.39697	-98.144
	2.39833	-98.294		2.39834	-97.936		2.39776	-98.449		2.39751	-98.543		2.39698	-98.22
	2.39833	-98.657		2.39834	-98.806		2.39776	-98.88		2.39751	-98.412		2.39698	-97.615
	2.39834	-98.165		2.39835	-98.699		2.39777	-98.837		2.39752	-98.302		2.39699	-99.297
	2.39835	-98.217		2.39836	-98.563		2.39778	-97.557		2.39753	-98.789		2.397	-98.346
	2.39836	-98.607		2.39837	-97.324		2.39779	-98.392		2.39754	-98.224		2.39701	-98.55
	2.39836	-97.002		2.39837	-98.463		2.39779	-97.708		2.39754	-97.388		2.39701	-98.151
	2.39837	-98.664		2.39838	-98.791		2.3978	-98.008		2.39755	-97.401		2.39702	-97.192
	2.39838	-97.701		2.39839	-98.585		2.39781	-98.144		2.39756	-96.799		2.39703	-98.644
	2.39839	-98.642		2.3984	-96.836		2.39782	-97.991		2.39757	-98.782		2.39704	-97.465
	2.39839	-97.276		2.3984	-97.322		2.39782	-97.708		2.39757	-98.658		2.39704	-98.235
	2.3984	-97.639		2.39841	-98.502		2.39783	-98.362		2.39758	-99.285		2.39705	-98.498
	2.39841	-99.137		2.39842	-99.043		2.39784	-97.635		2.39759	-98.951		2.39706	-98.883
	2.39842	-98.41		2.39843	-98.889		2.39785	-97.229		2.3976	-97.699		2.39707	-97.857
	2.39842	-98.791		2.39843	-98.452		2.39785	-98.081		2.3976	-98.745		2.39707	-98.69
	2.39843	-97.703		2.39844	-98.442		2.39786	-98.16		2.39761	-98.928		2.39708	-99.231
	2.39844	-98.946		2.39845	-98.743		2.39787	-98.495		2.39762	-98.32		2.39709	-98.763
	2.39845	-96.892		2.39846	-98.712		2.39788	-97.251		2.39763	-97.319		2.3971	-98.316
	2.39845	-95.464		2.39846	-97.85		2.39788	-99.24		2.39763	-99.37		2.3971	-98.537
	2.39846	-98.747		2.39847	-99.128		2.39789	-97.853		2.39764	-99.082		2.39711	-97.913
	2.39847	-97.24		2.39848	-99.04		2.3979	-96.788		2.39765	-99.075		2.39712	-97.857
	2.39848	-98.229		2.39849	-99.04		2.39791	-98.784		2.39766	-97.412		2.39713	-98.151
	2.39848	-98.004		2.39849	-97.916		2.39791	-97.852		2.39766	-98.902		2.39713	-99.8
	2.39849	-98.417		2.3985	-98.953		2.39792	-98.438		2.39767	-96.523		2.39714	-98.462
	2.3985	-98.312		2.39851	-98.537		2.39793	-98.353		2.39768	-98.077		2.39715	-98.497
	2.39851	-98.804		2.39852	-98.235		2.39794	-98.747		2.39769	-97.78		2.39716	-98.948
	2.39851	-98.552		2.39852	-98.171		2.39794	-99.351		2.39769	-98.415		2.39716	-98.318
	2.39852	-97.463		2.39853	-97.844		2.39795	-98.541		2.3977	-97.931		2.39717	-98.095
	2.39853	-99.047		2.39854	-98.786		2.39796	-98.905		2.39771	-97.771		2.39718	-98.355
	2.39854	-99.04		2.39855	-98.066		2.39797	-98.504		2.39772	-98.981		2.39719	-98.552
	2.39854	-98.552		2.39855	-97.852		2.39797	-98.169		2.39772	-97.991		2.39719	-98.164
	2.39855	-97.534		2.39856	-99.053		2.39798	-98.741		2.39773	-98.586		2.3972	-98.492
	2.39856	-98.698		2.39857	-98.155		2.39799	-99.055		2.39774	-97.4		2.39721	-99.3
	2.39857	-98.643		2.39858	-97.935		2.398	-99		2.39775	-98.448		2.39722	-99.035
	2.39857	-97.327		2.39858	-98.152		2.398	-98.361		2.39775	-98.689		2.39722	-98.317
	2.39858	-98.297		2.39859	-99.719		2.39801	-98.413		2.39776	-98.464		2.39723	-98.29
	2.39859	-97.792		2.3986	-99.337		2.39802	-98.781		2.39777	-97.064		2.39724	-97.702
	2.3986	-98.361		2.39861	-98.352		2.39803	-98.593		2.39778	-98.615		2.39725	-99.179
	2.3986	-97.792		2.39861	-98.565		2.39803	-99.105		2.39778	-98.991		2.39725	-97.917
	2.39861	-98.414		2.39862	-98.661		2.39804	-98.707		2.39779	-98.996		2.39726	-98.54
	2.39862	-98.223		2.39863	-98.751		2.39805	-98.853		2.3978	-97.239		2.39727	-99.439
	2.39863	-98.512		2.39864	-98.155		2.39806	-97.559		2.39781	-98.141		2.39728	-98.748
	2.39863	-97.93		2.39864	-99.426		2.39806	-97.392		2.39781	-99.144		2.39728	-98.615
	2.39864	-98.442		2.39865	-98.948		2.39807	-97.768		2.39782	-97.489		2.39729	-98.446
	2.39865	-98.439		2.39866	-98.368		2.39808	-98.76		2.39783	-98.797		2.3973	-97.691
	2.39866	-98.996		2.39867	-99.319		2.39809	-98.356		2.39784	-96.438		2.39731	-98.448
	2.39866	-99.033		2.39867	-97.396		2.39809	-98.947		2.39784	-99.087		2.39731	-98.89
	2.39867	-99.573		2.39868	-98.35		2.3981	-98.908		2.39785	-96.18		2.39732	-98.746
	2.39868	-99.007		2.39869	-96.985		2.39811	-98.648		2.39786	-98.219		2.39733	-98.083
	2.39869	-98.459		2.3987	-98.15		2.39812	-96.649		2.39787	-98.166		2.39734	-98.936
	2.39869	-98.787		2.3987	-99.2		2.39812	-96.846		2.39787	-99.199		2.39734	-99.328
	2.3987	-98.012		2.39871	-97.858		2.39813	-98.691		2.39788	-98.542		2.39735	-98.157
	2.39871	-98.393		2.39872	-97.713		2.39814	-98.844		2.39789	-99.387		2.39736	-97.308
	2.39872	-98.293		2.39873	-98.608		2.39815	-98.416		2.3979	-98.072		2.39737	-97.992
	2.39872	-98.654		2.39873	-99.225		2.39815	-98.018		2.3979	-98.856		2.39737	-98.444
	2.39873	-98.143		2.39874	-98.643		2.39816	-97.485		2.39791	-98.295		2.39738	-98.61
	2.39874	-98.225		2.39875	-98.934		2.39817	-98.783		2.39792	-99.177		2.39739	-98.414
	2.39875	-98.359		2.39876	-97.687		2.39818	-98.232		2.39793	-98.709		2.3974	-99.521
	2.39875	-96.837		2.39876	-99.051		2.39818	-98.746		2.39793	-99.393		2.3974	-97.142
	2.39876	-98.882		2.39877	-99.085		2.39819	-98.087		2.39794	-98.684		2.39741	-97.221
	2.39877	-99.149		2.39878	-99.048		2.3982	-99.153		2.39795	-97.992		2.39742	-98.394
	2.39878	-97.412		2.39879	-97.926		2.39821	-97.536		2.39796	-97.112		2.39743	-99.245
	2.39878	-98.442		2.39879	-98.221		2.39821	-99.149		2.39796	-98.86		2.39743	-98.354
	2.39879	-98.996		2.3988	-98.315		2.39822	-98.492		2.39797	-99.706		2.39744	-98.146
	2.3988	-98.516		2.39881	-96.356		2.39823	-98.501		2.39798	-97.689		2.39745	-97.93
	2.39881	-98.606		2.39882	-98.641		2.39824	-98.947		2.39799	-97.776		2.39746	-99.195
	2.39881	-99.007		2.39882	-98.391		2.39824	-98.939		2.39799	-98.796		2.39746	-98.599
	2.39882	-98.943		2.39883	-98.733		2.39825	-97.707		2.398	-97.924		2.39747	-98.359
	2.39883	-98.599		2.39884	-97.028		2.39826	-98.157		2.39801	-98.881		2.39748	-98.508
	2.39884	-99.289		2.39885	-98.682		2.39827	-99.134		2.39802	-98.584		2.39749	-98.407
	2.39884	-98.087		2.39885	-97.921		2.39827	-98.606		2.39802	-98.994		2.39749	-97.919
	2.39885	-99.076		2.39886	-99.228		2.39828	-98.595		2.39803	-99.028		2.3975	-98.391
	2.39886	-98.792		2.39887	-98.636		2.39829	-99.136		2.39804	-98.094		2.39751	-96.715
	2.39887	-98.496		2.39888	-98.556		2.3983	-98.404		2.39805	-98.733		2.39752	-98.517
	2.39887	-97.763		2.39888	-99.097		2.3983	-97.998		2.39805	-98.356		2.39752	-96.766
	2.39888	-96.923		2.39889	-98.691		2.39831	-96.712		2.39806	-98.094		2.39753	-98.895
	2.39889	-99.145		2.3989	-99.077		2.39832	-97.631		2.39807	-98.238		2.39754	-97.475
	2.3989	-99.083		2.39891	-99.05		2.39833	-97.62		2.39808	-98.163		2.39755	-97.867
	2.3989	-98.291		2.39891	-97.768		2.39833	-98.648		2.39808	-98.416		2.39755	-98.897
	2.39891	-98.462		2.39892	-97.843		2.39834	-98.602		2.39809	-98.783		2.39756	-97.998
	2.39892	-97.636		2.39893	-98.299		2.39835	-97.843		2.3981	-98.501		2.39757	-98.437
	2.39893	-97.239		2.39894	-98.393		2.39836	-97.996		2.39811	-98.455		2.39758	-98.345
	2.39893	-98.448		2.39894	-99.088		2.39836	-98.643		2.39811	-98.895		2.39758	-98.689
	2.39894	-98.799		2.39895	-98.154		2.39837	-99.575		2.39812	-98.505		2.39759	-98.448
	2.39895	-98.29		2.39896	-97.266		2.39838	-99.23		2.39813	-99.101		2.3976	-98.544
	2.39896	-99.127		2.39897	-98.81		2.39839	-98.295		2.39814	-97.394		2.39761	-98.536
	2.39896	-98.842		2.39897	-98.549		2.39839	-97.094		2.39814	-98.698		2.39761	-98.505
	2.39897	-99.004		2.39898	-98.441		2.3984	-99.177		2.39815	-99.181		2.39762	-97.852
	2.39898	-99.044		2.39899	-97.048		2.39841	-98.155		2.39816	-97.998		2.39763	-98.59
	2.39899	-97.705		2.399	-98.61		2.39842	-97.926		2.39817	-98.542		2.39764	-98.293
	2.39899	-98.739		2.399	-99.004		2.39842	-98.886		2.39817	-98.239		2.39764	-97.182
	2.399	-97.001		2.39901	-97.696		2.39843	-98.748		2.39818	-98.15		2.39765	-99.142
	2.39901	-99.039		2.39902	-98.512		2.39844	-98.86		2.39819	-97.282		2.39766	-97.618
	2.39902	-97.284		2.39903	-97.858		2.39845	-96.923		2.3982	-98.705		2.39767	-98.934
	2.39902	-98.352		2.39903	-98.792		2.39845	-98.739		2.3982	-99.088		2.39767	-98.299
	2.39903	-98.499		2.39904	-97.93		2.39846	-97.565		2.39821	-98.155		2.39768	-98.094
	2.39904	-96.674		2.39905	-97.556		2.39847	-97.768		2.39822	-98.844		2.39769	-98.95
	2.39904	-98.748		2.39905	-98.216		2.39847	-97.716		2.39822	-98.86		2.39769	-98.453
	2.39905	-98.739		2.39906	-98.448		2.39848	-98.639		2.39823	-97.711		2.3977	-98.704
	2.39906	-98.699		2.39907	-98.006		2.39849	-99.084		2.39824	-98.635		2.39771	-98.83
	2.39907	-98.156		2.39908	-98.791		2.3985	-99.368		2.39825	-97.626		2.39772	-98.988
	2.39907	-98.438		2.39908	-98.587		2.3985	-98.592		2.39825	-98.32		2.39772	-99.423
	2.39908	-98.231		2.39909	-97.715		2.39851	-98.45		2.39826	-98.217		2.39773	-98.658
	2.39909	-99.477		2.3991	-97.47		2.39852	-98.356		2.39827	-98.366		2.39774	-98.316
	2.3991	-98.447		2.39911	-98.002		2.39853	-98.806		2.39828	-99.235		2.39775	-98.736
	2.3991	-98.242		2.39911	-97.925		2.39853	-99.192		2.39828	-99.226		2.39775	-98.695
	2.39911	-97.762		2.39912	-97.413		2.39854	-98.841		2.39829	-98.988		2.39776	-98.889
	2.39912	-99.004		2.39913	-97.184		2.39855	-98.756		2.3983	-98.541		2.39777	-98.559
	2.39913	-97.227		2.39914	-96.918		2.39856	-98.99		2.39831	-98.224		2.39778	-97.333
	2.39913	-96.72		2.39914	-95.393		2.39856	-98.548		2.39831	-99.075		2.39778	-99.05
	2.39914	-95.374		2.39915	-89.594		2.39857	-98.011		2.39832	-99.339		2.39779	-99.293
	2.39915	-88.811		2.39916	-90.852		2.39858	-98.942		2.39833	-98.088		2.3978	-95.913
	2.39916	-95.033		2.39917	-96.584		2.39859	-97.022		2.39834	-98.364		2.39781	-99.089
	2.39916	-96.884		2.39917	-98.644		2.39859	-99.04		2.39834	-96.4		2.39781	-98.73
	2.39917	-98.392		2.39918	-97.558		2.3986	-97.025		2.39835	-99.183		2.39782	-98.651
	2.39918	-98.585		2.39919	-96.886		2.39861	-98.559		2.39836	-98.603		2.39783	-97.839
	2.39919	-98.889		2.3992	-97.685		2.39862	-98.009		2.39837	-98.734		2.39784	-97.631
	2.39919	-98.592		2.3992	-97.766		2.39862	-97.227		2.39837	-97.224		2.39784	-98.018
	2.3992	-98.467		2.39921	-98.347		2.39863	-98.649		2.39838	-99.392		2.39785	-98.238
	2.39921	-98.301		2.39922	-98.8		2.39864	-98.498		2.39839	-98.83		2.39786	-97.998
	2.39922	-98.226		2.39923	-98.224		2.39865	-99.087		2.3984	-98.535		2.39787	-98.064
	2.39922	-98		2.39923	-98		2.39865	-98		2.3984	-98		2.39787	-98
	2.39923	-98.506		2.39924	-98.403		2.39866	-98.61		2.39841	-97.842		2.39788	-98.791
	2.39924	-98.929		2.39925	-98.712		2.39867	-98.839		2.39842	-98.649		2.39789	-98.149
	2.39925	-98.926		2.39926	-98.502		2.39868	-98.091		2.39843	-99.336		2.3979	-98.393
	2.39925	-98		2.39926	-97.703		2.39868	-98.403		2.39843	-98.449		2.3979	-98.99
	2.39926	-98.535		2.39927	-98.395		2.39869	-98.077		2.39844	-98.153		2.39791	-97.477
	2.39927	-98.662		2.39928	-98.807		2.3987	-98.071		2.39845	-98.853		2.39792	-98.138
	2.39928	-98.093		2.39929	-97.626		2.39871	-98.509		2.39846	-98.607		2.39793	-98.647
	2.39928	-96.655		2.39929	-98.984		2.39871	-98.301		2.39846	-98.392		2.39793	-98.605
	2.39929	-98.151		2.3993	-98.66		2.39872	-99.095		2.39847	-98.397		2.39794	-98.309
	2.3993	-98.931		2.39931	-97.286		2.39873	-98.859		2.39848	-97.276		2.39795	-98.793
	2.39931	-98.74		2.39932	-98.346		2.39874	-97.859		2.39849	-98.467		2.39796	-97.933
	2.39931	-98.242		2.39932	-97.925		2.39874	-98.393		2.39849	-97.789		2.39796	-98.395
	2.39932	-99.126		2.39933	-98.798		2.39875	-99.04		2.3985	-97.404		2.39797	-97.842
	2.39933	-97.193		2.39934	-98.454		2.39876	-97.922		2.39851	-99.038		2.39798	-97.85
	2.39934	-98.881		2.39935	-99.273		2.39877	-97.694		2.39852	-97.784		2.39799	-98.395
	2.39934	-99.383		2.39935	-98.388		2.39877	-98.229		2.39852	-98.34		2.39799	-99.196
	2.39935	-97.922		2.39936	-98.486		2.39878	-98.447		2.39853	-98.553		2.398	-98.358
	2.39936	-97.382		2.39937	-98.844		2.39879	-98.832		2.39854	-98.741		2.39801	-98.596
	2.39937	-99.226		2.39938	-97.787		2.3988	-98.084		2.39855	-98.397		2.39802	-97.786
	2.39937	-98.412		2.39938	-98.656		2.3988	-98.144		2.39855	-98.238		2.39802	-98.592
	2.39938	-98.6		2.39939	-98.839		2.39881	-99.24		2.39856	-97.272		2.39803	-99.144
	2.39939	-99.336		2.3994	-98.658		2.39882	-97.011		2.39857	-97.933		2.39804	-99.05
	2.3994	-97.861		2.39941	-98.366		2.39883	-98.231		2.39858	-98.388		2.39805	-97.714
	2.3994	-97.558		2.39941	-98.601		2.39883	-97.1		2.39858	-97.934		2.39805	-97.769
	2.39941	-98.509		2.39942	-97.701		2.39884	-98.85		2.39859	-98.857		2.39806	-98.165
	2.39942	-98.743		2.39943	-98.6		2.39885	-96.984		2.3986	-99.397		2.39807	-98.154
	2.39943	-98.754		2.39944	-99.196		2.39886	-98.45		2.39861	-98.14		2.39808	-98.594
	2.39943	-99.183		2.39944	-98.403		2.39886	-97.093		2.39861	-98.346		2.39808	-98.548
	2.39944	-98		2.39945	-98		2.39887	-98		2.39862	-98		2.39809	-98
	2.39945	-98		2.39946	-98		2.39888	-98		2.39863	-98		2.3981	-98
	2.39946	-97.688		2.39947	-98.46		2.39889	-97.782		2.39864	-98.59		2.39811	-97.859
	2.39946	-98.5		2.39947	-98.29		2.39889	-98.74		2.39864	-98.513		2.39811	-99.104
	2.39947	-98.75		2.39948	-96.518		2.3989	-98.144		2.39865	-98.498		2.39812	-97.465
	2.39948	-98.39		2.39949	-98.984		2.39891	-98.756		2.39866	-98.45		2.39813	-98.984
	2.39949	-97.292		2.3995	-98.833		2.39892	-98.642		2.39867	-98.393		2.39814	-98.83
	2.39949	-98.316		2.3995	-97.855		2.39892	-97.547		2.39867	-98.832		2.39814	-97.85
	2.3995	-98.507		2.39951	-98.34		2.39893	-98.09		2.39868	-98.787		2.39815	-98.229
	2.39951	-98.401		2.39952	-98.406		2.39894	-99.174		2.39869	-97.925		2.39816	-97.842
	2.39952	-99.126		2.39953	-98.701		2.39895	-97.997		2.3987	-98.401		2.39817	-98.953
	2.39952	-98.064		2.39953	-98.539		2.39895	-98.486		2.3987	-98.447		2.39817	-98.683
	2.39953	-98.66		2.39954	-98.443		2.39896	-98.5		2.39871	-98.649		2.39818	-98.079
	2.39954	-97.406		2.39955	-98.883		2.39897	-98.436		2.39872	-97.277		2.39819	-99.44
	2.39955	-96.916		2.39956	-98.401		2.39898	-98.088		2.39873	-99.098		2.3982	-97.861
	2.39955	-97.537		2.39956	-97.931		2.39898	-98.077		2.39873	-99.176		2.3982	-98.237
	2.39956	-96.779		2.39957	-98.459		2.39899	-97.915		2.39874	-98.446		2.39821	-97.412
	2.39957	-97.928		2.39958	-98.551		2.399	-98.849		2.39875	-98.35		2.39822	-98.014
	2.39958	-98.95		2.39959	-98.453		2.39901	-98.687		2.39876	-98.499		2.39823	-99.282
	2.39958	-98.289		2.39959	-99.092		2.39901	-97.694		2.39876	-98.593		2.39823	-98.343
	2.39959	-98.217		2.3996	-97.612		2.39902	-98.006		2.39877	-98.634		2.39824	-98.545
	2.3996	-98.346		2.39961	-99.241		2.39903	-98.781		2.39878	-99.033		2.39825	-98.069
	2.39961	-97.777		2.39962	-98.51		2.39904	-98.449		2.39879	-98.232		2.39826	-98.751
	2.39961	-97.685		2.39962	-98.604		2.39904	-97.282		2.39879	-98.797		2.39826	-98.505
	2.39962	-98.003		2.39963	-98.749		2.39905	-97.278		2.3988	-97.924		2.39827	-99.246
	2.39963	-98.755		2.39964	-97.545		2.39906	-97.224		2.39881	-98.302		2.39828	-98.928
	2.39964	-97.634		2.39965	-98.466		2.39907	-97.387		2.39882	-98.689		2.39829	-97.937
	2.39964	-98.946		2.39965	-98.851		2.39907	-98.634		2.39882	-98.852		2.39829	-97.478
	2.39965	-98		2.39966	-98		2.39908	-98		2.39883	-98		2.3983	-98
	2.39966	-98.459		2.39967	-98.974		2.39909	-98.801		2.39884	-97.714		2.39831	-97.112
	2.39967	-98		2.39968	-98		2.3991	-98		2.39885	-98		2.39832	-98
	2.39967	-98		2.39968	-98		2.3991	-98		2.39885	-98		2.39832	-98
	2.39968	-99.219		2.39969	-98.083		2.39911	-98.339		2.39886	-97.852		2.39833	-98.3
	2.39969	-98.682		2.3997	-97.381		2.39912	-97.548		2.39887	-97.548		2.39834	-98.595
	2.3997	-98.361		2.39971	-97.705		2.39913	-97.005		2.39888	-98.346		2.39835	-98.495
	2.3997	-99.177		2.39971	-98.805		2.39913	-95.486		2.39888	-98.512		2.39835	-98.368
	2.39971	-98.234		2.39972	-98.891		2.39914	-93.341		2.39889	-97.316		2.39836	-98.742
	2.39972	-96.713		2.39973	-97.612		2.39915	-93.117		2.3989	-97.021		2.39837	-98.939
	2.39973	-97.278		2.39974	-98.49		2.39916	-94.693		2.39891	-99.003		2.39838	-98.44
	2.39973	-97.774		2.39974	-98.365		2.39916	-96.499		2.39891	-98.613		2.39838	-98.083
	2.39974	-97.465		2.39975	-99.274		2.39917	-96.708		2.39892	-98.831		2.39839	-98.319
	2.39975	-97.858		2.39976	-98.081		2.39918	-98.313		2.39893	-98.442		2.3984	-96.712
	2.39976	-97.933		2.39977	-98.357		2.39919	-96.663		2.39894	-98.582		2.39841	-97.237
	2.39976	-97.487		2.39977	-98.016		2.39919	-98.613		2.39894	-98.711		2.39841	-98.639
	2.39977	-98.589		2.39978	-98.366		2.3992	-97.856		2.39895	-96.427		2.39842	-98.313
	2.39978	-98.899		2.39979	-98.35		2.39921	-97.317		2.39896	-98.985		2.39843	-98.4
	2.39979	-98.584		2.3998	-97.632		2.39922	-97.79		2.39897	-96.669		2.39844	-98.613
	2.39979	-99.134		2.3998	-98.497		2.39922	-97.774		2.39897	-97.785		2.39844	-98.302
	2.3998	-98.543		2.39981	-99.14		2.39923	-98.219		2.39898	-98.591		2.39845	-99.221
	2.39981	-98.827		2.39982	-98.552		2.39924	-98.845		2.39899	-97.761		2.39846	-98.346
	2.39982	-98.558		2.39983	-99.122		2.39925	-97.786		2.399	-98.512		2.39847	-98.387
	2.39982	-98.403		2.39983	-98.637		2.39925	-98.93		2.399	-98.069		2.39847	-99.186
	2.39983	-97.986		2.39984	-98.748		2.39926	-97.781		2.39901	-98.439		2.39848	-98.551
	2.39984	-98.882		2.39985	-99		2.39927	-99.393		2.39902	-98.411		2.39849	-98.858
	2.39985	-98.613		2.39986	-98.449		2.39928	-98.606		2.39903	-97.228		2.3985	-98.012
	2.39985	-99.219		2.39986	-97.559		2.39928	-98.343		2.39903	-98.153		2.3985	-97.772
	2.39986	-99.464		2.39987	-97.015		2.39929	-97.055		2.39904	-97.287		2.39851	-98.304
	2.39987	-98.089		2.39988	-98.842		2.3993	-98.98		2.39905	-98.54		2.39852	-97.219
	2.39988	-98.834		2.39989	-98.542		2.39931	-98.895		2.39906	-97.781		2.39853	-98.495
	2.39988	-99.079		2.39989	-97.545		2.39931	-98.692		2.39906	-97.625		2.39853	-97.687
	2.39989	-98.012		2.3999	-98.648		2.39932	-97.028		2.39907	-97.772		2.39854	-98.081
	2.3999	-98.536		2.39991	-98.645		2.39933	-98.827		2.39908	-97.997		2.39855	-98.606
	2.39991	-98.409		2.39992	-98.884		2.39934	-98.437		2.39909	-97.609		2.39856	-98.6
	2.39991	-98.792		2.39992	-98.646		2.39934	-98.299		2.39909	-98.597		2.39856	-97.93
	2.39992	-98.558		2.39993	-98.84		2.39935	-97.148		2.3991	-98.416		2.39857	-97.621
	2.39993	-97.103		2.39994	-98.089		2.39936	-98.485		2.39911	-98.54		2.39858	-98.357
	2.39994	-98.078		2.39995	-98.703		2.39937	-98.416		2.39912	-98.806		2.39859	-97.61
	2.39994	-98.731		2.39995	-98.365		2.39937	-98.654		2.39912	-98.005		2.39859	-97.241
	2.39995	-97.265		2.39996	-97.609		2.39938	-98.141		2.39913	-95.328		2.3986	-98.355
	2.39996	-97.609		2.39997	-97.323		2.39939	-98.365		2.39914	-91.911		2.39861	-98.746
	2.39997	-98.746		2.39998	-98.354		2.3994	-98.899		2.39915	-91.71		2.39862	-99.243
	2.39997	-98.691		2.39998	-97.768		2.3994	-98.551		2.39915	-91.182		2.39862	-98.234
	2.39998	-97.917		2.39999	-98.01		2.39941	-98.505		2.39916	-96.264		2.39863	-99.131
	2.39999	-98.685		2.4	-98.444		2.39942	-97.18		2.39917	-94.398		2.39864	-98.005
	2.4	-98.366		2.40001	-97.066		2.39943	-97.483		2.39918	-97.618		2.39865	-97.997
	2.4	-98.562		2.40001	-98.391		2.39943	-98.899		2.39918	-97.616		2.39865	-98.361
	2.40001	-98.409		2.40002	-98.556		2.39944	-97.845		2.39919	-98.494		2.39866	-98.352
	2.40002	-98.586		2.40003	-98.842		2.39945	-98.437		2.3992	-98.698		2.39867	-97.627
	2.40003	-98.992		2.40004	-97.328		2.39946	-98.488		2.39921	-98.889		2.39868	-98.611
	2.40003	-98.851		2.40004	-98.352		2.39946	-98.687		2.39921	-97.394		2.39868	-98.879
	2.40004	-99.097		2.40005	-98.391		2.39947	-97.714		2.39922	-98.346		2.39869	-99.143
	2.40005	-98.155		2.40006	-98.558		2.39948	-99.2		2.39923	-99.389		2.3987	-98.389
	2.40005	-98.797		2.40006	-98.902		2.39948	-98.805		2.39923	-99.149		2.3987	-99.035
	2.40006	-98.657		2.40007	-98.398		2.39949	-98.593		2.39924	-97.476		2.39871	-99.033
	2.40007	-97.631		2.40008	-97.025		2.3995	-98.408		2.39925	-97.542		2.39872	-98.298
	2.40008	-98.504		2.40009	-99.196		2.39951	-97.912		2.39926	-98.463		2.39873	-96.181
	2.40008	-97.769		2.40009	-98.36		2.39951	-98.982		2.39926	-98.39		2.39873	-98.743
	2.40009	-98.318		2.4001	-97.916		2.39952	-98.644		2.39927	-98.079		2.39874	-98.336
	2.4001	-96.895		2.40011	-98.402		2.39953	-97.095		2.39928	-99.102		2.39875	-96.784
	2.40011	-98.533		2.40012	-96.675		2.39954	-97.637		2.39929	-98.55		2.39876	-98.757
	2.40011	-98.61		2.40012	-98.089		2.39954	-98.542		2.39929	-98.441		2.39876	-97.92
	2.40012	-99.078		2.40013	-98.61		2.39955	-98.353		2.3993	-98.308		2.39877	-97.482
	2.40013	-98.485		2.40014	-98.413		2.39956	-97.331		2.39931	-99.234		2.39878	-97.617
	2.40014	-97.635		2.40015	-98.607		2.39957	-98.851		2.39932	-98.454		2.39879	-98.953
	2.40014	-97.855		2.40015	-97.479		2.39957	-97.553		2.39932	-98.599		2.39879	-98.991
	2.40015	-98.984		2.40016	-96.127		2.39958	-98.905		2.39933	-97.054		2.3988	-97.683
	2.40016	-98.231		2.40017	-98.539		2.39959	-97.139		2.39934	-99.196		2.39881	-97.091
	2.40017	-98.015		2.40018	-98.997		2.3996	-98.454		2.39935	-99.025		2.39882	-96.785
	2.40017	-98.757		2.40018	-98.075		2.3996	-98.805		2.39935	-98.59		2.39882	-97.934
	2.40018	-99.084		2.40019	-98.826		2.39961	-97.274		2.39936	-99.131		2.39883	-98.599
	2.40019	-98.587		2.4002	-99.432		2.39962	-98.365		2.39937	-99.438		2.39884	-98.086
	2.4002	-98.013		2.40021	-98.947		2.39963	-97.699		2.39938	-98.883		2.39885	-98.642
	2.4002	-97.84		2.40021	-97.776		2.39963	-98.235		2.39938	-97.78		2.39885	-97.279
	2.40021	-97.095		2.40022	-99.479		2.39964	-97.853		2.39939	-96.578		2.39886	-97.989
	2.40022	-97.84		2.40023	-98.559		2.39965	-97.704		2.3994	-97.199		2.39887	-97.305
	2.40023	-98.599		2.40024	-97.549		2.39966	-97.775		2.39941	-98.612		2.39888	-98.631
	2.40023	-97.918		2.40024	-97.708		2.39966	-98.61		2.39941	-98.292		2.39888	-97.193
	2.40024	-98.782		2.40025	-97.288		2.39967	-97.218		2.39942	-97.936		2.39889	-98.787
	2.40025	-97.92		2.40026	-98.561		2.39968	-96.789		2.39943	-96.884		2.3989	-98.607
	2.40026	-98.739		2.40027	-97.987		2.39969	-97.842		2.39944	-98.307		2.39891	-98.782
	2.40026	-97.864		2.40027	-97.4		2.39969	-99.142		2.39944	-98.634		2.39891	-98.986
	2.40027	-98.362		2.40028	-98.364		2.3997	-98.438		2.39945	-98.756		2.39892	-98.681
	2.40028	-98.231		2.40029	-97.016		2.39971	-97.043		2.39946	-99.091		2.39893	-98.513
	2.40029	-97.683		2.4003	-98.833		2.39972	-98.358		2.39947	-99.282		2.39894	-98.145
	2.40029	-97.851		2.4003	-99.048		2.39972	-99.366		2.39947	-97.684		2.39894	-98.999
	2.4003	-98.434		2.40031	-98.336		2.39973	-97.932		2.39948	-97.912		2.39895	-98.303
	2.40031	-98.738		2.40032	-97.857		2.39974	-98.079		2.39949	-96.864		2.39896	-98.693
	2.40032	-99.332		2.40033	-97.132		2.39975	-98.601		2.3995	-97.776		2.39897	-98.397
	2.40032	-98.438		2.40033	-97.199		2.39975	-97.309		2.3995	-96.821		2.39897	-98.551
	2.40033	-99.187		2.40034	-97.923		2.39976	-98.505		2.39951	-97.531		2.39898	-98.441
	2.40034	-98.658		2.40035	-98.881		2.39977	-98.587		2.39952	-98.305		2.39899	-98.145
	2.40035	-98.485		2.40036	-98.356		2.39978	-96.521		2.39953	-97.94		2.399	-98.581
	2.40035	-97.846		2.40036	-98.802		2.39978	-98.612		2.39953	-98.881		2.399	-98.316
	2.40036	-98.088		2.40037	-98.388		2.39979	-98.704		2.39954	-98.351		2.39901	-98.805
	2.40037	-97.864		2.40038	-98.706		2.3998	-98.288		2.39955	-98.653		2.39902	-99.036
	2.40038	-98.738		2.40039	-98.929		2.39981	-97.927		2.39956	-98.94		2.39903	-98.233
	2.40038	-97.238		2.40039	-98.947		2.39981	-98.807		2.39956	-98.736		2.39903	-98.658
	2.40039	-98.888		2.4004	-97.158		2.39982	-97.325		2.39957	-98.945		2.39904	-97.62
	2.4004	-98.642		2.40041	-97.27		2.39983	-99.128		2.39958	-97.4		2.39905	-97.837
	2.40041	-98.224		2.40042	-98.634		2.39984	-98.167		2.39959	-97.931		2.39906	-97.762
	2.40041	-98.594		2.40042	-98.391		2.39984	-98.78		2.39959	-98.485		2.39906	-97.159
	2.40042	-98.684		2.40043	-97.145		2.39985	-98.404		2.3996	-96.953		2.39907	-97.842
	2.40043	-98.231		2.40044	-98.839		2.39986	-98.402		2.39961	-98.397		2.39908	-97.304
	2.40044	-98.395		2.40045	-97.851		2.39987	-97.78		2.39962	-98.493		2.39909	-98.136
	2.40044	-99.188		2.40045	-98.312		2.39987	-96.793		2.39962	-98.461		2.39909	-98.977
	2.40045	-98.494		2.40046	-98.78		2.39988	-98.59		2.39963	-97.712		2.3991	-97.608
	2.40046	-98.165		2.40047	-97.918		2.39989	-98.233		2.39964	-97.985		2.39911	-98
	2.40047	-99.247		2.40048	-97.608		2.3999	-98.608		2.39965	-98.138		2.39912	-98.336
	2.40047	-97.864		2.40048	-98.544		2.3999	-98.354		2.39965	-98.288		2.39912	-95.415
	2.40048	-98.399		2.40049	-99.483		2.39991	-98.487		2.39966	-98.94		2.39913	-92.253
	2.40049	-98.399		2.4005	-98.881		2.39992	-98.544		2.39967	-97.938		2.39914	-91.477
	2.4005	-98.739		2.40051	-98.612		2.39993	-98.064		2.39968	-98.539		2.39915	-91.228
	2.4005	-99.188		2.40051	-98.61		2.39993	-98.535		2.39968	-97.784		2.39915	-96.476
	2.40051	-98.752		2.40052	-99.277		2.39994	-97.542		2.39969	-98.485		2.39916	-96.037
	2.40052	-99.074		2.40053	-98.557		2.39995	-98.364		2.3997	-97.686		2.39917	-97.202
	2.40053	-98.294		2.40054	-98.888		2.39996	-97.54		2.39971	-98.465		2.39918	-98.216
	2.40053	-97.914		2.40054	-97.702		2.39996	-98.73		2.39971	-99.231		2.39918	-98.345
	2.40054	-98.778		2.40055	-98.75		2.39997	-98.165		2.39972	-98.798		2.39919	-98.64
	2.40055	-96.618		2.40056	-99.148		2.39998	-98.741		2.39973	-97.859		2.3992	-98.41
	2.40056	-98.599		2.40057	-97.329		2.39999	-97.218		2.39974	-98.688		2.39921	-97.78
	2.40056	-97.929		2.40057	-98.438		2.39999	-97.184		2.39974	-98.757		2.39921	-97.331
	2.40057	-98.561		2.40058	-98.56		2.4	-98.433		2.39975	-97.485		2.39922	-97.939
	2.40058	-98.924		2.40059	-98.753		2.40001	-98.079		2.39976	-97.999		2.39923	-98.088
	2.40059	-98.085		2.4006	-99.075		2.40002	-98.653		2.39977	-99.073		2.39924	-97.142
	2.40059	-99.23		2.4006	-98.341		2.40002	-97.763		2.39977	-98.464		2.39924	-98.895
	2.4006	-98.451		2.40061	-98.304		2.40003	-97.698		2.39978	-98.781		2.39925	-98.153
	2.40061	-97.783		2.40062	-98.554		2.40004	-97.276		2.39979	-98.405		2.39926	-98.652
	2.40062	-97.933		2.40063	-96.74		2.40005	-96.894		2.3998	-98.339		2.39927	-98.758
	2.40062	-98.602		2.40063	-98.451		2.40005	-97.237		2.3998	-98.4		2.39927	-98.337
	2.40063	-97.537		2.40064	-98.981		2.40006	-97.608		2.39981	-97.698		2.39928	-97.772
	2.40064	-99.026		2.40065	-98.352		2.40007	-97.314		2.39982	-98.239		2.39929	-97.625
	2.40065	-99.195		2.40066	-98.297		2.40008	-97.485		2.39983	-98.146		2.3993	-98.889
	2.40065	-99.123		2.40066	-98.088		2.40008	-98.159		2.39983	-98.068		2.3993	-98.403
	2.40066	-99.143		2.40067	-98.928		2.40009	-98.604		2.39984	-98.877		2.39931	-98.232
	2.40067	-98.004		2.40068	-98.361		2.4001	-98.235		2.39985	-97.269		2.39932	-97.85
	2.40068	-98.747		2.40069	-98.742		2.40011	-98.554		2.39986	-98.836		2.39933	-99.189
	2.40068	-99.099		2.40069	-98.63		2.40011	-96.743		2.39986	-98.346		2.39933	-98.6
	2.40069	-98.403		2.4007	-98.678		2.40012	-98.403		2.39987	-97.768		2.39934	-97.994
	2.4007	-99.092		2.40071	-97.026		2.40013	-98.503		2.39988	-97.312		2.39935	-98.444
	2.40071	-97.781		2.40072	-98.886		2.40014	-97.627		2.39989	-97.682		2.39936	-97.388
	2.40071	-99.346		2.40072	-98.556		2.40014	-99.129		2.39989	-97.986		2.39936	-98.63
	2.40072	-99.088		2.40073	-98.295		2.40015	-98.464		2.3999	-98.804		2.39937	-97.144
	2.40073	-98.932		2.40074	-97.271		2.40016	-97.219		2.39991	-98.3		2.39938	-99.195
	2.40074	-97.911		2.40075	-97.478		2.40017	-98.462		2.39992	-97.483		2.39939	-98.212
	2.40074	-97.913		2.40075	-97.385		2.40017	-98.44		2.39992	-98.497		2.39939	-96.909
	2.40075	-98.39		2.40076	-98.547		2.40018	-98.655		2.39993	-97.312		2.3994	-99.187
	2.40076	-97.757		2.40077	-98.49		2.40019	-99.276		2.39994	-97.759		2.39941	-96.756
	2.40077	-98.348		2.40078	-98.786		2.4002	-98.687		2.39995	-97.834		2.39942	-98.689
	2.40077	-98.633		2.40078	-96.711		2.4002	-97.552		2.39995	-97.105		2.39942	-98.317
	2.40078	-98.884		2.40079	-98.746		2.40021	-96.878		2.39996	-98.788		2.39943	-99.724
	2.40079	-98.212		2.4008	-98.694		2.40022	-98.44		2.39997	-98.063		2.39944	-97.85
	2.4008	-98.635		2.40081	-98.083		2.40023	-98.683		2.39998	-97.324		2.39945	-99.18
	2.4008	-98.795		2.40081	-97.861		2.40023	-98.804		2.39998	-98.506		2.39945	-98.582
	2.40081	-98.49		2.40082	-96.087		2.40024	-99.072		2.39999	-98.083		2.39946	-97.172
	2.40082	-98.295		2.40083	-98.584		2.40025	-98.311		2.4	-97.33		2.39947	-98.944
	2.40083	-98.972		2.40084	-97.863		2.40026	-97.92		2.40001	-96.731		2.39948	-97.555
	2.40083	-97.265		2.40084	-98.689		2.40026	-97.267		2.40001	-98.737		2.39948	-98.926
	2.40084	-99.487		2.40085	-97.407		2.40027	-98.83		2.40002	-99.033		2.39949	-98.935
	2.40085	-98.556		2.40086	-98.698		2.40028	-98.506		2.40003	-98.992		2.3995	-98.558
	2.40086	-98.843		2.40087	-98.506		2.40029	-98.6		2.40004	-96.308		2.39951	-97.235
	2.40086	-98.495		2.40087	-97.937		2.40029	-98.781		2.40004	-97.786		2.39951	-98.072
	2.40087	-98.946		2.40088	-97.687		2.4003	-98.289		2.40005	-98.729		2.39952	-98.875
	2.40088	-98.538		2.40089	-98.297		2.40031	-98.795		2.40006	-96.928		2.39953	-98.144
	2.40089	-98.543		2.4009	-98.151		2.40032	-99.13		2.40007	-96.436		2.39954	-98.492
	2.40089	-98.352		2.4009	-98.987		2.40032	-97.707		2.40007	-98.015		2.39954	-98.981
	2.4009	-98.943		2.40091	-97.911		2.40033	-98.584		2.40008	-98.504		2.39955	-97.198
	2.40091	-99.081		2.40092	-98.644		2.40034	-97.235		2.40009	-98.852		2.39956	-98.155
	2.40092	-99.027		2.40093	-97.46		2.40035	-97.33		2.4001	-98.944		2.39957	-98.753
	2.40092	-97.777		2.40093	-98.781		2.40035	-97.692		2.4001	-98.361		2.39957	-98.632
	2.40093	-98.228		2.40094	-98.974		2.40036	-97.148		2.40011	-98.558		2.39958	-97.915
	2.40094	-98.455		2.40095	-98.943		2.40037	-97.548		2.40012	-98.875		2.39959	-97.685
	2.40095	-98		2.40096	-98		2.40038	-98		2.40013	-98		2.3996	-98
