# Supplementary material for: Wireless, battery-free, and real-time monitoring of water permeation across thin-film encapsulation
Source: Nat Commun. 2024 Aug 28;15:7443. doi: 10.1038/s41467-024-51247-3 (PMC11358307; doi:10.1038/s41467-024-51247-3)
Supplement: Supplementary file 5 — Source data for SI figures [file 41467_2024_51247_MOESM5_ESM.zip › SI/FigS8c.xlsx]

## Sheet: Sheet1
f_osc (Mhz)	Consumed power (mW) LTC6902	f_osc (MHz)	Consumed power (mW) LTC1799
0.50968	1.323	0.499215	1.933
1.00036	1.555	1.00025	2.103
2.0108	2.033	1.96822	2.43
3.95384	2.943	3.71271	3.008
7.4524	4.566	4.97271	3.402
9.98793	5.727	10.1495	5.049
