# Supplementary material for: Wireless, battery-free, and real-time monitoring of water permeation across thin-film encapsulation
Source: Nat Commun. 2024 Aug 28;15:7443. doi: 10.1038/s41467-024-51247-3 (PMC11358307; doi:10.1038/s41467-024-51247-3)
Supplement: Supplementary file 5 — Source data for SI figures [file 41467_2024_51247_MOESM5_ESM.zip › SI/FigS2.xlsx]

## Sheet: Original Z
Freq	MAG	ANG (deg)	gamma
2000	0.41934	-18.82	0.396921
2001	0.41901	-18.94	0.396324
2002	0.4187	-19.08	0.395698
2003	0.41851	-19.21	0.395207
2004	0.41838	-19.34	0.394771
2005	0.41823	-19.48	0.39429
2006	0.41804	-19.63	0.393744
2007	0.41789	-19.75	0.393308
2008	0.41764	-19.9	0.392702
2009	0.41746	-20.01	0.392259
2010	0.41736	-20.17	0.391765
2011	0.41732	-20.29	0.391425
2012	0.41712	-20.44	0.390857
2013	0.41709	-20.58	0.390472
2014	0.417	-20.72	0.390029
2015	0.41688	-20.84	0.389607
2016	0.41677	-21	0.389088
2017	0.41665	-21.11	0.388689
2018	0.41673	-21.28	0.388317
2019	0.4164	-21.42	0.387639
2020	0.41633	-21.56	0.387201
2021	0.41636	-21.7	0.386854
2022	0.41635	-21.84	0.386467
2023	0.41619	-21.98	0.385939
2024	0.41624	-22.13	0.385576
2025	0.41602	-22.28	0.384961
2026	0.41607	-22.41	0.384648
2027	0.41593	-22.55	0.38413
2028	0.41591	-22.68	0.383749
2029	0.41584	-22.84	0.383235
2030	0.41577	-22.97	0.382803
2031	0.4157	-23.1	0.38237
2032	0.41561	-23.24	0.381887
2033	0.41559	-23.39	0.381438
2034	0.41547	-23.52	0.380953
2035	0.41547	-23.66	0.380547
2036	0.41543	-23.81	0.380072
2037	0.41532	-23.95	0.379561
2038	0.41509	-24.09	0.378938
2039	0.41517	-24.23	0.378596
2040	0.41512	-24.36	0.378163
2041	0.41492	-24.5	0.377561
2042	0.41491	-24.65	0.3771
2043	0.41487	-24.79	0.37664
2044	0.41479	-24.92	0.376172
2045	0.41482	-25.07	0.37574
2046	0.41472	-25.21	0.375219
2047	0.41463	-25.34	0.374736
2048	0.41465	-25.48	0.374319
2049	0.41482	-25.62	0.374036
2050	0.41468	-25.76	0.37347
2051	0.41467	-25.91	0.372988
2052	0.41472	-26.06	0.372557
2053	0.41476	-26.21	0.372115
2054	0.41474	-26.34	0.37168
2055	0.41478	-26.48	0.371265
2056	0.41481	-26.64	0.370774
2057	0.41487	-26.76	0.370438
2058	0.41495	-26.94	0.36992
2059	0.41489	-27.08	0.369406
2060	0.41496	-27.2	0.369072
2061	0.41482	-27.35	0.36845
2062	0.41487	-27.48	0.368061
2063	0.41492	-27.65	0.367536
2064	0.41491	-27.76	0.367156
2065	0.41489	-27.93	0.366564
2066	0.41473	-28.05	0.366015
2067	0.41467	-28.17	0.365553
2068	0.41463	-28.32	0.365004
2069	0.41481	-28.47	0.364646
2070	0.41452	-28.6	0.363942
2071	0.41464	-28.74	0.363561
2072	0.41447	-28.87	0.362959
2073	0.41433	-29.01	0.362346
2074	0.41416	-29.13	0.361776
2075	0.41393	-29.28	0.361046
2076	0.41395	-29.4	0.360639
2077	0.41384	-29.55	0.36001
2078	0.4138	-29.69	0.359475
2079	0.41384	-29.81	0.35908
2080	0.41352	-29.97	0.358227
2081	0.41348	-30.11	0.357687
2082	0.41314	-30.25	0.356885
2083	0.41312	-30.39	0.356358
2084	0.41296	-30.52	0.355745
2085	0.41283	-30.65	0.355157
2086	0.41264	-30.77	0.354552
2087	0.41258	-30.9	0.35402
2088	0.41239	-31.04	0.353339
2089	0.41207	-31.18	0.352544
2090	0.41201	-31.32	0.351971
2091	0.4118	-31.46	0.351267
2092	0.41158	-31.61	0.350516
2093	0.41156	-31.73	0.350047
2094	0.41144	-31.86	0.349453
2095	0.41114	-32.02	0.34859
2096	0.411	-32.15	0.347976
2097	0.41088	-32.3	0.347301
2098	0.41079	-32.45	0.346649
2099	0.41062	-32.58	0.346005
2100	0.41036	-32.74	0.345168
2101	0.41035	-32.88	0.344616
2102	0.41017	-33.05	0.343802
2103	0.40996	-33.17	0.343157
2104	0.40971	-33.31	0.342399
2105	0.40964	-33.49	0.341632
2106	0.40944	-33.63	0.340913
2107	0.40925	-33.78	0.34016
2108	0.40906	-33.9	0.339525
2109	0.40885	-34.06	0.338712
2110	0.40862	-34.24	0.337801
2111	0.40856	-34.36	0.337269
2112	0.40831	-34.52	0.336418
2113	0.40811	-34.69	0.335566
2114	0.40799	-34.83	0.334899
2115	0.40766	-34.98	0.334017
2116	0.4076	-35.13	0.333355
2117	0.40722	-35.29	0.332389
2118	0.40722	-35.43	0.331813
2119	0.4069	-35.58	0.330933
2120	0.40673	-35.75	0.330091
2121	0.40666	-35.9	0.329412
2122	0.40644	-36.06	0.328567
2123	0.40642	-36.23	0.327839
2124	0.40615	-36.38	0.326992
2125	0.40601	-36.52	0.32629
2126	0.40583	-36.7	0.325385
2127	0.40579	-36.86	0.324674
2128	0.40564	-36.99	0.324001
2129	0.40539	-37.17	0.323034
2130	0.40542	-37.34	0.322329
2131	0.40521	-37.49	0.321518
2132	0.40514	-37.65	0.320772
2133	0.40494	-37.81	0.319922
2134	0.40496	-37.98	0.3192
2135	0.40488	-38.14	0.31844
2136	0.40475	-38.29	0.317682
2137	0.40461	-38.46	0.316827
2138	0.40465	-38.64	0.316066
2139	0.40468	-38.8	0.315382
2140	0.4045	-38.95	0.314578
2141	0.40449	-39.14	0.313725
2142	0.40445	-39.3	0.31298
2143	0.40435	-39.47	0.312141
2144	0.40428	-39.65	0.311278
2145	0.40432	-39.81	0.310587
2146	0.40426	-39.98	0.309772
2147	0.40427	-40.17	0.308916
2148	0.40423	-40.35	0.308065
2149	0.40416	-40.51	0.30728
2150	0.40417	-40.68	0.306507
2151	0.40422	-40.84	0.305808
2152	0.40427	-41.02	0.305014
2153	0.40415	-41.2	0.304088
2154	0.40413	-41.37	0.303282
2155	0.40417	-41.54	0.302518
2156	0.40418	-41.72	0.301682
2157	0.40409	-41.88	0.300863
2158	0.40414	-42.05	0.300098
2159	0.40424	-42.22	0.299368
2160	0.40403	-42.37	0.298501
2161	0.40426	-42.56	0.297766
2162	0.40407	-42.73	0.296813
2163	0.40414	-42.88	0.296146
2164	0.4042	-43.04	0.295421
2165	0.40417	-43.22	0.294531
2166	0.40425	-43.4	0.293718
2167	0.40436	-43.56	0.293021
2168	0.40431	-43.72	0.292205
2169	0.40432	-43.89	0.291382
2170	0.40443	-44.07	0.290579
2171	0.40459	-44.24	0.289858
2172	0.40458	-44.4	0.289061
2173	0.40465	-44.58	0.288221
2174	0.40484	-44.76	0.287462
2175	0.40491	-44.93	0.286664
2176	0.40482	-45.1	0.285751
2177	0.40507	-45.27	0.285075
2178	0.40509	-45.45	0.284183
2179	0.40528	-45.63	0.283408
2180	0.40549	-45.79	0.282744
2181	0.40565	-45.97	0.281941
2182	0.40583	-46.14	0.281199
2183	0.40606	-46.3	0.28054
2184	0.40602	-46.5	0.279486
2185	0.40616	-46.64	0.278861
2186	0.40641	-46.81	0.278155
2187	0.40648	-46.98	0.277322
2188	0.40653	-47.14	0.276525
2189	0.40673	-47.3	0.275828
2190	0.4069	-47.48	0.275002
2191	0.40704	-47.64	0.274258
2192	0.40707	-47.79	0.27349
2193	0.4072	-47.95	0.272734
2194	0.40735	-48.11	0.271989
2195	0.40737	-48.29	0.271048
2196	0.4076	-48.43	0.270457
2197	0.40749	-48.6	0.269478
2198	0.40766	-48.76	0.268735
2199	0.40776	-48.93	0.26789
2200	0.40781	-49.08	0.267117
2201	0.40777	-49.25	0.266176
2202	0.40774	-49.41	0.265293
2203	0.40805	-49.55	0.264736
2204	0.4079	-49.71	0.263771
2205	0.40787	-49.86	0.262936
2206	0.40789	-50.02	0.262078
2207	0.40799	-50.15	0.261432
2208	0.408	-50.3	0.260617
2209	0.40781	-50.48	0.259509
2210	0.40791	-50.62	0.258803
2211	0.40789	-50.79	0.257854
2212	0.40805	-50.91	0.257292
2213	0.40793	-51.09	0.25622
2214	0.40802	-51.23	0.2555
2215	0.40807	-51.4	0.254587
2216	0.40798	-51.55	0.253695
2217	0.40799	-51.71	0.252808
2218	0.40797	-51.85	0.252012
2219	0.40807	-52.02	0.251121
2220	0.40789	-52.16	0.250224
2221	0.40802	-52.32	0.249403
2222	0.40805	-52.5	0.248405
2223	0.40795	-52.63	0.247609
2224	0.40785	-52.81	0.246529
2225	0.40794	-52.96	0.245732
2226	0.40787	-53.12	0.24478
2227	0.40785	-53.31	0.243684
2228	0.4079	-53.46	0.242857
2229	0.40788	-53.63	0.241872
2230	0.40784	-53.79	0.24093
2231	0.40794	-53.94	0.240127
2232	0.40775	-54.13	0.23892
2233	0.40769	-54.29	0.237962
2234	0.4078	-54.46	0.237042
2235	0.40766	-54.63	0.235976
2236	0.40759	-54.79	0.235006
2237	0.40748	-54.97	0.233896
2238	0.4075	-55.16	0.232799
2239	0.4075	-55.31	0.231923
2240	0.40743	-55.48	0.230888
2241	0.40744	-55.67	0.229779
2242	0.40742	-55.83	0.228828
2243	0.40735	-56.02	0.227669
2244	0.40725	-56.16	0.226788
2245	0.40716	-56.36	0.225556
2246	0.40703	-56.53	0.224477
2247	0.40705	-56.7	0.22348
2248	0.40698	-56.86	0.222491
2249	0.40701	-57.07	0.221256
2250	0.40692	-57.24	0.220193
2251	0.40694	-57.41	0.219188
2252	0.40694	-57.6	0.218049
2253	0.40686	-57.77	0.216986
2254	0.40686	-57.94	0.215964
2255	0.40677	-58.12	0.214832
2256	0.40677	-58.31	0.213686
2257	0.4068	-58.49	0.212613
2258	0.40676	-58.7	0.21132
2259	0.40679	-58.86	0.210364
2260	0.40668	-59.04	0.209212
2261	0.40678	-59.21	0.208228
2262	0.40678	-59.41	0.207007
2263	0.40676	-59.59	0.205896
2264	0.40683	-59.79	0.204705
2265	0.40675	-59.98	0.203498
2266	0.40678	-60.17	0.202344
2267	0.40684	-60.37	0.201141
2268	0.40692	-60.55	0.200068
2269	0.40696	-60.74	0.198911
2270	0.40696	-60.94	0.197671
2271	0.40705	-61.15	0.196409
2272	0.40706	-61.34	0.19523
2273	0.40718	-61.51	0.194227
2274	0.40724	-61.7	0.193068
2275	0.40718	-61.91	0.191724
2276	0.4073	-62.09	0.190651
2277	0.40738	-62.31	0.189304
2278	0.40757	-62.49	0.188258
2279	0.40771	-62.68	0.187122
2280	0.40779	-62.87	0.185957
2281	0.40788	-63.07	0.18473
2282	0.40794	-63.24	0.183677
2283	0.40818	-63.45	0.182448
2284	0.4082	-63.65	0.181181
2285	0.40834	-63.83	0.180093
2286	0.40858	-64.02	0.178981
2287	0.40864	-64.21	0.177789
2288	0.40876	-64.4	0.176619
2289	0.40887	-64.58	0.175508
2290	0.409	-64.78	0.174273
2291	0.40914	-64.97	0.173104
2292	0.40945	-65.16	0.172004
2293	0.4096	-65.35	0.170834
2294	0.40969	-65.54	0.169635
2295	0.40997	-65.71	0.168643
2296	0.41021	-65.94	0.16724
2297	0.41044	-66.11	0.166221
2298	0.41063	-66.31	0.164986
2299	0.41079	-66.49	0.163868
2300	0.41104	-66.69	0.162651
2301	0.41128	-66.87	0.161558
2302	0.41146	-67.07	0.160307
2303	0.41182	-67.26	0.159189
2304	0.41207	-67.44	0.158091
2305	0.41225	-67.64	0.15683
2306	0.41273	-67.83	0.155746
2307	0.41295	-68.01	0.154627
2308	0.41316	-68.21	0.153367
2309	0.41348	-68.4	0.152212
2310	0.41369	-68.57	0.151148
2311	0.41411	-68.77	0.149954
2312	0.41449	-68.94	0.148945
2313	0.4148	-69.12	0.14784
2314	0.41494	-69.31	0.146603
2315	0.41535	-69.49	0.145527
2316	0.41556	-69.68	0.144309
2317	0.41579	-69.85	0.143231
2318	0.41618	-70.02	0.142205
2319	0.4164	-70.2	0.14105
2320	0.41663	-70.38	0.139896
2321	0.41703	-70.55	0.138864
2322	0.41717	-70.71	0.137812
2323	0.41739	-70.88	0.136715
2324	0.41762	-71.06	0.13555
2325	0.41784	-71.21	0.134586
2326	0.41811	-71.39	0.133429
2327	0.4182	-71.55	0.132351
2328	0.41828	-71.71	0.131267
2329	0.41856	-71.9	0.130037
2330	0.41873	-72.04	0.129117
2331	0.41903	-72.21	0.128026
2332	0.41921	-72.35	0.127105
2333	0.41931	-72.5	0.126089
2334	0.41954	-72.67	0.12497
2335	0.41964	-72.83	0.123881
2336	0.41969	-72.99	0.122776
2337	0.41988	-73.15	0.121709
2338	0.42004	-73.29	0.120773
2339	0.42014	-73.47	0.119537
2340	0.42027	-73.62	0.118519
2341	0.42051	-73.77	0.11753
2342	0.42076	-73.93	0.116471
2343	0.42087	-74.08	0.115443
2344	0.42076	-74.23	0.114353
2345	0.42103	-74.39	0.113294
2346	0.42109	-74.55	0.112177
2347	0.42094	-74.7	0.111075
2348	0.4212	-74.87	0.109937
2349	0.42132	-75.02	0.108904
2350	0.42138	-75.17	0.107853
2351	0.4216	-75.33	0.106771
2352	0.42174	-75.5	0.105595
2353	0.42181	-75.66	0.104472
2354	0.42199	-75.82	0.103374
2355	0.422	-75.99	0.102163
2356	0.42213	-76.16	0.100978
2357	0.42223	-76.31	0.0999286
2358	0.42239	-76.47	0.09882
2359	0.4224	-76.66	0.09746
2360	0.42255	-76.81	0.0964179
2361	0.42274	-76.97	0.0953115
2362	0.42274	-77.15	0.0940171
2363	0.42283	-77.31	0.0928856
2364	0.42289	-77.48	0.0916743
2365	0.42293	-77.66	0.0903854
2366	0.42319	-77.82	0.0892862
2367	0.42321	-77.97	0.088207
2368	0.42321	-78.17	0.0867617
2369	0.42337	-78.33	0.085637
2370	0.42339	-78.51	0.084338
2371	0.4234	-78.66	0.0832534
2372	0.42358	-78.84	0.0819837
2373	0.42356	-79	0.0808191
2374	0.42372	-79.19	0.0794699
2375	0.42371	-79.36	0.0782328
2376	0.42374	-79.51	0.0771478
2377	0.42383	-79.7	0.0757817
2378	0.42394	-79.86	0.0746363
2379	0.42403	-80.02	0.0734863
2380	0.42401	-80.21	0.0720976
2381	0.42403	-80.37	0.0709339
2382	0.42409	-80.53	0.069776
2383	0.42433	-80.71	0.0685003
2384	0.42437	-80.89	0.0671907
2385	0.42433	-81.05	0.0660141
2386	0.42444	-81.24	0.0646405
2387	0.42448	-81.4	0.0634748
2388	0.4247	-81.6	0.0620415
2389	0.42478	-81.75	0.0609528
2390	0.42486	-81.93	0.0596431
2391	0.42485	-82.13	0.058173
2392	0.42515	-82.29	0.0570378
2393	0.42512	-82.48	0.0556364
2394	0.42548	-82.66	0.0543581
2395	0.42551	-82.84	0.0530358
2396	0.42561	-83.04	0.0515739
2397	0.42581	-83.22	0.05027
2398	0.42584	-83.39	0.0490187
2399	0.42611	-83.57	0.0477197
2400	0.4263	-83.76	0.046336
2401	0.42655	-83.95	0.0449568
2402	0.42675	-84.14	0.0435704
2403	0.42693	-84.32	0.0422543
2404	0.42713	-84.5	0.0409386
2405	0.42739	-84.71	0.039404
2406	0.42767	-84.9	0.0380174
2407	0.4279	-85.07	0.0367731
2408	0.42811	-85.26	0.0353766
2409	0.4284	-85.45	0.0339846
2410	0.42857	-85.64	0.0325811
2411	0.42879	-85.83	0.0311799
2412	0.42919	-86.03	0.0297146
2413	0.42938	-86.21	0.0283819
2414	0.42965	-86.4	0.0269779
2415	0.42998	-86.6	0.0255006
2416	0.43025	-86.76	0.0243171
2417	0.43054	-86.95	0.0229079
2418	0.43086	-87.14	0.0214981
2419	0.43119	-87.34	0.0200111
2420	0.43141	-87.53	0.0185922
2421	0.4317	-87.71	0.0172496
2422	0.43202	-87.9	0.0158308
2423	0.43233	-88.08	0.0144848
2424	0.43258	-88.28	0.012984
2425	0.43309	-88.46	0.0116392
2426	0.43343	-88.63	0.0103628
2427	0.43383	-88.84	0.00878264
2428	0.43418	-89.01	0.00750172
2429	0.43458	-89.2	0.00606768
2430	0.43494	-89.38	0.00470641
2431	0.43533	-89.59	0.00311513
2432	0.43584	-89.77	0.00174957
2433	0.43618	-89.95	0.000380639
2434	0.43666	-90.14	-0.00106696
2435	0.43705	-90.33	-0.00251721
2436	0.43765	-90.51	-0.00389555
2437	0.43818	-90.68	-0.0052003
2438	0.43854	-90.87	-0.0066587
2439	0.43907	-91.05	-0.00804593
2440	0.43954	-91.24	-0.00951182
2441	0.43995	-91.41	-0.0108257
2442	0.44042	-91.59	-0.0122204
2443	0.44101	-91.77	-0.0136217
2444	0.44133	-91.96	-0.0150943
2445	0.44196	-92.11	-0.0162721
2446	0.44238	-92.31	-0.0178306
2447	0.4429	-92.47	-0.0190873
2448	0.44346	-92.64	-0.0204259
2449	0.44385	-92.83	-0.0219141
2450	0.44415	-93.01	-0.0233224
2451	0.44462	-93.16	-0.0245094
2452	0.44507	-93.34	-0.0259302
2453	0.44559	-93.52	-0.0273579
2454	0.44572	-93.67	-0.0285304
2455	0.44621	-93.84	-0.0298829
2456	0.44669	-94	-0.0311595
2457	0.44702	-94.18	-0.0325833
2458	0.44729	-94.32	-0.0336929
2459	0.44765	-94.48	-0.0349664
2460	0.44808	-94.66	-0.0364032
2461	0.44822	-94.8	-0.0375061
2462	0.44861	-94.96	-0.0387869
2463	0.44887	-95.12	-0.040058
2464	0.44928	-95.27	-0.041266
2465	0.44962	-95.39	-0.0422349
2466	0.44993	-95.57	-0.043671
2467	0.45043	-95.71	-0.0448148
2468	0.45057	-95.86	-0.0460023
2469	0.45083	-96.02	-0.0472811
2470	0.45119	-96.16	-0.0484151
2471	0.45151	-96.31	-0.0496245
2472	0.4517	-96.46	-0.0508206
2473	0.45205	-96.6	-0.0519573
2474	0.45233	-96.76	-0.0532441
2475	0.45254	-96.92	-0.0545235
2476	0.4529	-97.06	-0.0556653
2477	0.45331	-97.19	-0.0567363
2478	0.45347	-97.38	-0.058248
2479	0.45386	-97.5	-0.0592406
2480	0.45405	-97.68	-0.0606794
2481	0.45438	-97.84	-0.0619807
2482	0.4547	-97.99	-0.0632034
2483	0.45485	-98.16	-0.0645605
2484	0.45517	-98.3	-0.0657066
2485	0.45545	-98.45	-0.0669267
2486	0.45568	-98.63	-0.0683762
2487	0.45584	-98.77	-0.0695012
2488	0.45605	-98.94	-0.0708702
2489	0.45633	-99.1	-0.0721723
2490	0.45658	-99.26	-0.0734705
2491	0.4567	-99.43	-0.0748269
2492	0.45703	-99.58	-0.076061
2493	0.45734	-99.75	-0.0774503
2494	0.45756	-99.92	-0.0788252
2495	0.45772	-100.07	-0.0800329
2496	0.45792	-100.23	-0.0813266
2497	0.45803	-100.39	-0.0826046
2498	0.45811	-100.55	-0.083877
2499	0.45821	-100.7	-0.0850743
2500	0.45848	-100.88	-0.0865393
2501	0.45863	-101.03	-0.0877464
2502	0.45876	-101.18	-0.0889499
2503	0.45891	-101.35	-0.0903143
2504	0.4591	-101.49	-0.0914513
2505	0.45901	-101.68	-0.0929245
2506	0.45924	-101.82	-0.0940697
2507	0.45934	-101.98	-0.0953453
2508	0.45958	-102.14	-0.0966502
2509	0.45971	-102.31	-0.0980106
2510	0.45976	-102.46	-0.0991969
2511	0.45993	-102.62	-0.100487
2512	0.45996	-102.8	-0.101903
2513	0.4601	-102.94	-0.10303
2514	0.46016	-103.12	-0.104452
2515	0.46037	-103.29	-0.10583
2516	0.46049	-103.47	-0.107265
2517	0.46076	-103.64	-0.108657
2518	0.46085	-103.82	-0.110084
2519	0.46107	-103.98	-0.111387
2520	0.46115	-104.14	-0.112655
2521	0.46151	-104.33	-0.114227
2522	0.46163	-104.52	-0.115739
2523	0.46194	-104.7	-0.117221
2524	0.46214	-104.86	-0.11852
2525	0.46228	-105.05	-0.120036
2526	0.46259	-105.24	-0.121598
2527	0.46268	-105.41	-0.122945
2528	0.46293	-105.6	-0.124491
2529	0.46323	-105.78	-0.125973
2530	0.4634	-106	-0.12773
2531	0.46379	-106.16	-0.129082
2532	0.46401	-106.36	-0.130698
2533	0.46417	-106.55	-0.13222
2534	0.4644	-106.73	-0.133683
2535	0.46464	-106.93	-0.135305
2536	0.46502	-107.11	-0.136812
2537	0.46521	-107.32	-0.138497
2538	0.46535	-107.52	-0.140088
2539	0.46572	-107.7	-0.141594
2540	0.46614	-107.89	-0.143194
2541	0.46629	-108.08	-0.144711
2542	0.46668	-108.28	-0.146379
2543	0.46687	-108.47	-0.147908
2544	0.46723	-108.66	-0.149491
2545	0.46751	-108.85	-0.151049
2546	0.46772	-109.06	-0.152738
2547	0.46819	-109.24	-0.154281
2548	0.46843	-109.43	-0.155826
2549	0.46878	-109.63	-0.157484
2550	0.46922	-109.84	-0.159251
2551	0.46959	-110.01	-0.160686
2552	0.46998	-110.2	-0.162283
2553	0.47031	-110.39	-0.16386
2554	0.47064	-110.6	-0.165591
2555	0.47117	-110.79	-0.167239
2556	0.47169	-110.99	-0.168962
2557	0.47203	-111.18	-0.170544
2558	0.47239	-111.37	-0.172134
2559	0.47326	-111.55	-0.173835
2560	0.47332	-111.76	-0.175469
2561	0.47413	-111.96	-0.177305
2562	0.47455	-112.15	-0.178921
2563	0.47508	-112.36	-0.180732
2564	0.47539	-112.55	-0.182307
2565	0.47607	-112.72	-0.183872
2566	0.47664	-112.94	-0.185779
2567	0.47727	-113.14	-0.187557
2568	0.47766	-113.33	-0.189166
2569	0.4783	-113.52	-0.190875
2570	0.47866	-113.74	-0.192702
2571	0.47947	-113.92	-0.194406
2572	0.47985	-114.08	-0.195784
2573	0.48036	-114.3	-0.197675
2574	0.48109	-114.51	-0.199581
2575	0.48168	-114.7	-0.201278
2576	0.48224	-114.88	-0.202888
2577	0.48282	-115.1	-0.204812
2578	0.48339	-115.25	-0.206199
2579	0.48379	-115.42	-0.207667
2580	0.48433	-115.61	-0.209348
2581	0.48508	-115.81	-0.211198
2582	0.48543	-116	-0.212799
2583	0.48598	-116.16	-0.214259
2584	0.48631	-116.34	-0.215774
2585	0.48681	-116.53	-0.217442
2586	0.48741	-116.7	-0.219003
2587	0.48781	-116.88	-0.22055
2588	0.48858	-117.03	-0.222039
2589	0.48896	-117.23	-0.22373
2590	0.48953	-117.4	-0.225282
2591	0.49009	-117.55	-0.226678
2592	0.49045	-117.72	-0.228133
2593	0.49109	-117.89	-0.22972
2594	0.49155	-118.06	-0.231223
2595	0.49175	-118.18	-0.232226
2596	0.49235	-118.38	-0.234022
2597	0.49294	-118.52	-0.235362
2598	0.49333	-118.69	-0.236833
2599	0.49392	-118.85	-0.238325
2600	0.49431	-119.02	-0.239797
2601	0.49481	-119.2	-0.241398
2602	0.49537	-119.34	-0.242727
2603	0.49555	-119.51	-0.244096
2604	0.49604	-119.65	-0.245391
2605	0.49649	-119.84	-0.247043
2606	0.49698	-120.01	-0.248565
2607	0.49748	-120.16	-0.249942
2608	0.4977	-120.31	-0.251178
2609	0.49814	-120.46	-0.252525
2610	0.49868	-120.64	-0.254148
2611	0.49927	-120.79	-0.255573
2612	0.49954	-120.95	-0.256908
2613	0.50004	-121.14	-0.258586
2614	0.50046	-121.27	-0.259775
2615	0.5009	-121.45	-0.261347
2616	0.50129	-121.63	-0.262892
2617	0.50159	-121.76	-0.264018
2618	0.50216	-121.94	-0.265658
2619	0.50245	-122.1	-0.267001
2620	0.50256	-122.25	-0.268173
2621	0.5029	-122.43	-0.26969
2622	0.50325	-122.6	-0.271136
2623	0.50389	-122.76	-0.272666
2624	0.50396	-122.9	-0.273738
2625	0.50422	-123.06	-0.275061
2626	0.50464	-123.22	-0.27647
2627	0.50491	-123.38	-0.277796
2628	0.50522	-123.53	-0.27907
2629	0.50506	-123.71	-0.280303
2630	0.50529	-123.84	-0.281384
2631	0.50553	-123.99	-0.282616
2632	0.50581	-124.15	-0.283942
2633	0.50599	-124.31	-0.285211
2634	0.50624	-124.47	-0.286519
2635	0.50627	-124.6	-0.287482
2636	0.50646	-124.77	-0.288826
2637	0.50667	-124.92	-0.290034
2638	0.50669	-125.06	-0.29106
2639	0.50691	-125.23	-0.292416
2640	0.50671	-125.38	-0.293383
2641	0.50704	-125.57	-0.294944
2642	0.50719	-125.72	-0.29611
2643	0.5071	-125.86	-0.297063
2644	0.50738	-126.02	-0.298374
2645	0.50749	-126.18	-0.299584
2646	0.50773	-126.35	-0.30094
2647	0.5079	-126.52	-0.302253
2648	0.50802	-126.69	-0.303534
2649	0.50827	-126.85	-0.304821
2650	0.50823	-127.02	-0.306002
2651	0.50859	-127.19	-0.307422
2652	0.50863	-127.37	-0.308718
2653	0.50876	-127.55	-0.310066
2654	0.50902	-127.75	-0.311631
2655	0.50922	-127.9	-0.312806
2656	0.50932	-128.09	-0.314199
2657	0.50951	-128.26	-0.315504
2658	0.50972	-128.44	-0.31689
2659	0.51004	-128.64	-0.318482
2660	0.5102	-128.82	-0.319832
2661	0.51011	-129	-0.321023
2662	0.51061	-129.19	-0.322651
2663	0.51071	-129.38	-0.324025
2664	0.51087	-129.57	-0.325435
2665	0.51115	-129.76	-0.326918
2666	0.51132	-129.95	-0.328328
2667	0.51138	-130.14	-0.329665
2668	0.51162	-130.32	-0.331047
2669	0.51192	-130.52	-0.332601
2670	0.51199	-130.71	-0.333936
2671	0.51228	-130.89	-0.335343
2672	0.51254	-131.1	-0.336931
2673	0.51284	-131.29	-0.338408
2674	0.51313	-131.49	-0.339943
2675	0.5135	-131.7	-0.341596
2676	0.51371	-131.9	-0.343072
2677	0.51393	-132.09	-0.344486
2678	0.5144	-132.3	-0.346198
2679	0.51457	-132.49	-0.347572
2680	0.5149	-132.71	-0.34925
2681	0.51525	-132.89	-0.350676
2682	0.5157	-133.11	-0.35243
2683	0.51597	-133.33	-0.354058
2684	0.51642	-133.52	-0.355611
2685	0.51674	-133.72	-0.357137
2686	0.51715	-133.94	-0.358853
2687	0.5178	-134.14	-0.360603
2688	0.51822	-134.34	-0.362192
2689	0.51855	-134.54	-0.363715
2690	0.51922	-134.76	-0.365603
2691	0.51961	-134.96	-0.367163
2692	0.52017	-135.16	-0.368841
2693	0.52075	-135.38	-0.37066
2694	0.52116	-135.6	-0.372355
2695	0.52201	-135.79	-0.374171
2696	0.52251	-136.02	-0.375989
2697	0.52307	-136.23	-0.377721
2698	0.52376	-136.45	-0.379607
2699	0.52425	-136.65	-0.381221
2700	0.52486	-136.87	-0.383045
2701	0.52538	-137.09	-0.384801
2702	0.52615	-137.28	-0.386551
2703	0.52665	-137.5	-0.388287
2704	0.5273	-137.71	-0.390069
2705	0.52789	-137.94	-0.391929
2706	0.52856	-138.12	-0.393537
2707	0.52903	-138.32	-0.395117
2708	0.52966	-138.53	-0.396876
2709	0.53028	-138.76	-0.398747
2710	0.53097	-138.95	-0.400424
2711	0.53142	-139.13	-0.401858
2712	0.53223	-139.3	-0.403502
2713	0.53258	-139.53	-0.405158
2714	0.5332	-139.71	-0.406715
2715	0.53361	-139.91	-0.40823
2716	0.53451	-140.09	-0.409998
2717	0.53508	-140.29	-0.411631
2718	0.53569	-140.46	-0.413114
2719	0.53622	-140.65	-0.414652
2720	0.53689	-140.84	-0.416297
2721	0.53757	-141.03	-0.417947
2722	0.53789	-141.19	-0.419139
2723	0.5388	-141.36	-0.420848
2724	0.53941	-141.56	-0.422498
2725	0.54019	-141.74	-0.424162
2726	0.54041	-141.9	-0.425268
2727	0.54113	-142.07	-0.426823
2728	0.54173	-142.24	-0.428282
2729	0.54239	-142.43	-0.429903
2730	0.54298	-142.57	-0.431179
2731	0.54345	-142.76	-0.432645
2732	0.54412	-142.92	-0.434096
2733	0.54463	-143.07	-0.435361
2734	0.54537	-143.24	-0.436923
2735	0.54612	-143.43	-0.438605
2736	0.54636	-143.6	-0.439762
2737	0.54705	-143.74	-0.441109
2738	0.54777	-143.94	-0.442818
2739	0.54828	-144.08	-0.444017
2740	0.54886	-144.26	-0.445496
2741	0.54962	-144.46	-0.447231
2742	0.55014	-144.63	-0.448601
2743	0.55066	-144.8	-0.449969
2744	0.55113	-144.98	-0.451349
2745	0.55174	-145.15	-0.452786
2746	0.55216	-145.32	-0.454065
2747	0.55281	-145.51	-0.45564
2748	0.55317	-145.67	-0.45681
2749	0.55399	-145.86	-0.45852
2750	0.55435	-146.02	-0.459685
2751	0.55487	-146.19	-0.461034
2752	0.55521	-146.36	-0.462232
2753	0.55559	-146.53	-0.463459
2754	0.55612	-146.7	-0.464809
2755	0.55643	-146.86	-0.46592
2756	0.55674	-147.04	-0.467133
2757	0.55707	-147.18	-0.468149
2758	0.55746	-147.34	-0.469319
2759	0.55753	-147.5	-0.470216
2760	0.55799	-147.65	-0.471387
2761	0.55839	-147.81	-0.472558
2762	0.55854	-147.98	-0.473565
2763	0.55864	-148.13	-0.474424
2764	0.55881	-148.3	-0.475442
2765	0.55895	-148.46	-0.476379
2766	0.55916	-148.62	-0.477373
2767	0.55954	-148.77	-0.478459
2768	0.55957	-148.93	-0.479293
2769	0.55977	-149.1	-0.480319
2770	0.55993	-149.26	-0.481257
2771	0.56014	-149.42	-0.482236
2772	0.56032	-149.56	-0.483086
2773	0.56031	-149.76	-0.484065
2774	0.56069	-149.93	-0.485229
2775	0.56099	-150.09	-0.486272
2776	0.56113	-150.3	-0.487415
2777	0.56161	-150.47	-0.488656
2778	0.56173	-150.62	-0.489483
2779	0.5618	-150.81	-0.490455
2780	0.56205	-151	-0.49158
2781	0.56252	-151.18	-0.492845
2782	0.56252	-151.37	-0.493742
2783	0.5627	-151.55	-0.494745
2784	0.56293	-151.75	-0.49588
2785	0.56345	-151.93	-0.497173
2786	0.56341	-152.12	-0.498014
2787	0.56364	-152.3	-0.499043
2788	0.56383	-152.53	-0.50026
2789	0.5641	-152.7	-0.501269
2790	0.56422	-152.91	-0.502321
2791	0.56455	-153.1	-0.503464
2792	0.56472	-153.28	-0.504416
2793	0.56495	-153.5	-0.505593
2794	0.565	-153.69	-0.506471
2795	0.56518	-153.89	-0.507504
2796	0.56547	-154.09	-0.50863
2797	0.56565	-154.3	-0.509694
2798	0.56593	-154.51	-0.510843
2799	0.56616	-154.7	-0.511855
2800	0.56642	-154.9	-0.512932
2801	0.56666	-155.12	-0.514069
2802	0.56697	-155.34	-0.515262
2803	0.56718	-155.56	-0.516358
2804	0.5675	-155.77	-0.517506
2805	0.56785	-155.98	-0.518676
2806	0.56809	-156.2	-0.519779
2807	0.56837	-156.41	-0.520873
2808	0.56868	-156.63	-0.522027
2809	0.56922	-156.85	-0.523386
2810	0.56942	-157.07	-0.524425
2811	0.56996	-157.28	-0.525733
2812	0.57031	-157.5	-0.526898
2813	0.57086	-157.73	-0.528279
2814	0.57109	-157.96	-0.529356
2815	0.57167	-158.18	-0.530713
2816	0.57211	-158.41	-0.531971
2817	0.57273	-158.64	-0.533389
2818	0.5733	-158.88	-0.53479
2819	0.57379	-159.09	-0.536001
2820	0.57445	-159.32	-0.537437
2821	0.57502	-159.56	-0.538816
2822	0.57553	-159.8	-0.540131
2823	0.57614	-160.02	-0.541463
2824	0.57676	-160.26	-0.542867
2825	0.57727	-160.49	-0.544125
2826	0.5779	-160.72	-0.545489
2827	0.57869	-160.96	-0.54703
2828	0.57927	-161.2	-0.548366
2829	0.57982	-161.42	-0.5496
2830	0.58037	-161.67	-0.550923
2831	0.58108	-161.87	-0.552231
2832	0.58178	-162.1	-0.553619
2833	0.58239	-162.34	-0.554944
2834	0.58309	-162.58	-0.556347
2835	0.58375	-162.81	-0.557674
2836	0.58429	-163.02	-0.558819
2837	0.58476	-163.24	-0.55992
2838	0.58557	-163.47	-0.561369
2839	0.58616	-163.68	-0.562542
2840	0.58693	-163.91	-0.563939
2841	0.58747	-164.12	-0.56505
2842	0.58844	-164.34	-0.566597
2843	0.589	-164.55	-0.567715
2844	0.58985	-164.77	-0.569134
2845	0.59024	-164.98	-0.570075
2846	0.59094	-165.19	-0.571308
2847	0.59177	-165.38	-0.572609
2848	0.59239	-165.61	-0.573805
2849	0.59309	-165.83	-0.575044
2850	0.59392	-166.02	-0.576328
2851	0.59459	-166.2	-0.577427
2852	0.59529	-166.41	-0.578623
2853	0.59618	-166.62	-0.579998
2854	0.59671	-166.82	-0.580992
2855	0.59786	-167.03	-0.582607
2856	0.59853	-167.22	-0.583702
2857	0.59907	-167.43	-0.584711
2858	0.59987	-167.61	-0.585899
2859	0.60064	-167.82	-0.587119
2860	0.60127	-168.01	-0.588153
2861	0.6021	-168.21	-0.589398
2862	0.60283	-168.43	-0.590581
2863	0.6035	-168.62	-0.591635
2864	0.60452	-168.81	-0.593027
2865	0.60511	-169.03	-0.594053
2866	0.60581	-169.22	-0.595119
2867	0.60643	-169.41	-0.596101
2868	0.60753	-169.6	-0.597549
2869	0.60811	-169.8	-0.598499
2870	0.60879	-170.01	-0.59956
2871	0.60971	-170.21	-0.600831
2872	0.61019	-170.4	-0.601645
2873	0.61095	-170.6	-0.602746
2874	0.6117	-170.78	-0.603797
2875	0.61217	-170.98	-0.6046
2876	0.61293	-171.17	-0.605666
2877	0.61347	-171.37	-0.606524
2878	0.61416	-171.54	-0.607477
2879	0.6147	-171.72	-0.608292
2880	0.61504	-171.91	-0.608919
2881	0.61568	-172.08	-0.609807
2882	0.61632	-172.27	-0.610719
2883	0.61678	-172.46	-0.611447
2884	0.61729	-172.62	-0.612176
2885	0.61778	-172.8	-0.612909
2886	0.61807	-172.96	-0.61341
2887	0.61882	-173.13	-0.614377
2888	0.61912	-173.31	-0.614904
2889	0.61959	-173.5	-0.615607
2890	0.61992	-173.65	-0.616117
2891	0.62053	-173.8	-0.6169
2892	0.62075	-173.99	-0.617338
2893	0.6208	-174.17	-0.617589
2894	0.6213	-174.34	-0.618271
2895	0.62164	-174.51	-0.618788
2896	0.62216	-174.68	-0.61948
2897	0.62238	-174.87	-0.619887
2898	0.62254	-175.02	-0.62019
2899	0.62279	-175.2	-0.620606
2900	0.62323	-175.36	-0.621187
2901	0.62362	-175.54	-0.621732
2902	0.62375	-175.73	-0.622019
2903	0.62412	-175.91	-0.622531
2904	0.62442	-176.1	-0.622974
2905	0.62458	-176.27	-0.623257
2906	0.62521	-176.45	-0.62401
2907	0.62546	-176.63	-0.624378
2908	0.62558	-176.82	-0.624617
2909	0.62587	-177.02	-0.625024
2910	0.62616	-177.19	-0.625407
2911	0.62667	-177.39	-0.62602
2912	0.62693	-177.56	-0.626362
2913	0.62714	-177.78	-0.626669
2914	0.62707	-177.97	-0.626676
2915	0.62753	-178.16	-0.627206
2916	0.62782	-178.37	-0.627566
2917	0.62802	-178.55	-0.627819
2918	0.62845	-178.76	-0.628303
2919	0.62862	-178.95	-0.628514
2920	0.62878	-179.16	-0.628712
2921	0.62867	-179.36	-0.628631
2922	0.62902	-179.56	-0.629001
2923	0.62918	-179.75	-0.629174
2924	0.62938	-179.98	-0.62938
2925	0.6297	179.82	-0.629697
2926	0.62983	179.61	-0.629815
2927	0.63017	179.39	-0.630134
2928	0.63018	179.17	-0.630114
2929	0.6305	178.97	-0.630398
2930	0.63079	178.75	-0.63064
2931	0.63093	178.54	-0.630725
2932	0.63133	178.33	-0.631062
2933	0.63162	178.11	-0.631276
2934	0.63177	177.89	-0.631342
2935	0.63212	177.68	-0.631602
2936	0.63224	177.46	-0.631619
2937	0.63275	177.24	-0.632016
2938	0.63308	177.01	-0.632218
2939	0.63343	176.79	-0.632436
2940	0.63392	176.56	-0.632778
2941	0.63407	176.34	-0.632777
2942	0.6346	176.12	-0.633145
2943	0.635	175.91	-0.633383
2944	0.63546	175.68	-0.633655
2945	0.63585	175.44	-0.633837
2946	0.63624	175.21	-0.634018
2947	0.63676	174.98	-0.634318
2948	0.63747	174.76	-0.634806
2949	0.6378	174.52	-0.634885
2950	0.63831	174.3	-0.635154
2951	0.63888	174.05	-0.635438
2952	0.63936	173.83	-0.635656
2953	0.63998	173.6	-0.635992
2954	0.64045	173.37	-0.636167
2955	0.64092	173.14	-0.636332
2956	0.64151	172.91	-0.636605
2957	0.64204	172.67	-0.636793
2958	0.64264	172.44	-0.637054
2959	0.64298	172.2	-0.637031
2960	0.64356	171.98	-0.637266
2961	0.64404	171.76	-0.637391
2962	0.64469	171.53	-0.637658
2963	0.64519	171.33	-0.637817
2964	0.64576	171.08	-0.63795
2965	0.64638	170.87	-0.638191
2966	0.64684	170.65	-0.638246
2967	0.64755	170.44	-0.638557
2968	0.6482	170.21	-0.638761
2969	0.64868	169.98	-0.638786
2970	0.64926	169.77	-0.638939
2971	0.64979	169.56	-0.639033
2972	0.65036	169.37	-0.639199
2973	0.65098	169.15	-0.639343
2974	0.65169	168.94	-0.639586
2975	0.65216	168.74	-0.639607
2976	0.65286	168.52	-0.639799
2977	0.65373	168.32	-0.640194
2978	0.65436	168.1	-0.640297
2979	0.65496	167.9	-0.640409
2980	0.6555	167.72	-0.640502
2981	0.65629	167.49	-0.640709
2982	0.6569	167.29	-0.640803
2983	0.65748	167.09	-0.64086
2984	0.65835	166.89	-0.641191
2985	0.65902	166.67	-0.641265
2986	0.65968	166.49	-0.641426
2987	0.66038	166.26	-0.641482
2988	0.66122	166.08	-0.641802
2989	0.66172	165.88	-0.641727
2990	0.66258	165.69	-0.642022
2991	0.66326	165.5	-0.642134
2992	0.66394	165.3	-0.642208
2993	0.66455	165.11	-0.642235
2994	0.66513	164.92	-0.642225
2995	0.66597	164.75	-0.642519
2996	0.66664	164.56	-0.642581
2997	0.66742	164.36	-0.642709
2998	0.66799	164.19	-0.64272
2999	0.6689	163.99	-0.642956
3000	0.66994	163.81	-0.643372

## Sheet: Matched Z
Freq	MAG	ANG (deg)	gamma
2000	0.77417	97.94	-0.106941
2001	0.77384	97.85	-0.105691
2002	0.77364	97.76	-0.10446
2003	0.77331	97.67	-0.103212
2004	0.77303	97.57	-0.101837
2005	0.77269	97.47	-0.100455
2006	0.7726	97.39	-0.0993738
2007	0.77212	97.28	-0.0978418
2008	0.77194	97.2	-0.0967497
2009	0.7715	97.1	-0.0953585
2010	0.77116	97	-0.0939808
2011	0.77078	96.92	-0.0928662
2012	0.77052	96.82	-0.0914997
2013	0.77008	96.73	-0.0902462
2014	0.76981	96.64	-0.0890136
2015	0.76939	96.55	-0.0877645
2016	0.76895	96.47	-0.0866476
2017	0.76863	96.39	-0.085545
2018	0.76825	96.29	-0.0841701
2019	0.76801	96.21	-0.0830778
2020	0.76747	96.13	-0.081954
2021	0.76708	96.03	-0.0805811
2022	0.76684	95.96	-0.0796242
2023	0.76633	95.87	-0.0783739
2024	0.76604	95.79	-0.0772801
2025	0.76543	95.7	-0.0760223
2026	0.76521	95.62	-0.0749372
2027	0.76493	95.54	-0.0738468
2028	0.76441	95.46	-0.0727342
2029	0.76408	95.36	-0.0713752
2030	0.76367	95.28	-0.0702752
2031	0.7633	95.2	-0.0691798
2032	0.76316	95.13	-0.0682386
2033	0.76263	95.05	-0.0671305
2034	0.76226	94.95	-0.0657726
2035	0.76189	94.87	-0.0646808
2036	0.76167	94.78	-0.06347
2037	0.76122	94.69	-0.0622408
2038	0.7608	94.62	-0.0612801
2039	0.7606	94.53	-0.060073
2040	0.76014	94.45	-0.0589786
2041	0.75994	94.36	-0.0577729
2042	0.75937	94.27	-0.0565401
2043	0.7591	94.19	-0.055463
2044	0.75885	94.09	-0.0541237
2045	0.7585	94.01	-0.0530423
2046	0.75799	93.91	-0.0516869
2047	0.75752	93.82	-0.0504676
2048	0.75724	93.73	-0.0492621
2049	0.75691	93.65	-0.048186
2050	0.75657	93.55	-0.0468465
2051	0.75613	93.46	-0.0456337
2052	0.7557	93.37	-0.0444228
2053	0.75539	93.28	-0.04322
2054	0.75503	93.19	-0.0420153
2055	0.75472	93.09	-0.0406828
2056	0.7544	93	-0.0394822
2057	0.75394	92.92	-0.0384069
2058	0.75353	92.82	-0.0370725
2059	0.75318	92.73	-0.0358736
2060	0.75286	92.66	-0.0349395
2061	0.75243	92.55	-0.0334765
2062	0.75206	92.47	-0.032411
2063	0.75157	92.38	-0.0312104
2064	0.75117	92.29	-0.0300148
2065	0.75081	92.21	-0.0289529
2066	0.75054	92.11	-0.0276335
2067	0.75006	92.04	-0.0267
2068	0.74983	91.94	-0.0253839
2069	0.74938	91.84	-0.0240615
2070	0.74903	91.76	-0.0230049
2071	0.74868	91.67	-0.0218187
2072	0.74827	91.58	-0.0206318
2073	0.74795	91.49	-0.0194486
2074	0.74758	91.4	-0.018265
2075	0.74725	91.31	-0.0170835
2076	0.74693	91.22	-0.0159032
2077	0.74639	91.13	-0.0147195
2078	0.74608	91.04	-0.0135417
2079	0.74578	90.94	-0.0122348
2080	0.74545	90.85	-0.0110586
2081	0.74502	90.78	-0.0101421
2082	0.74476	90.68	-0.00883878
2083	0.7444	90.59	-0.00766528
2084	0.74407	90.5	-0.00649315
2085	0.74367	90.42	-0.00545134
2086	0.74345	90.31	-0.00402243
2087	0.74321	90.23	-0.00298343
2088	0.74287	90.15	-0.00194483
2089	0.74258	90.05	-0.000648023
2090	0.74238	89.96	0.000518279
2091	0.74208	89.86	0.00181324
2092	0.7417	89.78	0.00284792
2093	0.74152	89.68	0.00414141
2094	0.7413	89.59	0.00530459
2095	0.74094	89.5	0.00646584
2096	0.74069	89.42	0.00749781
2097	0.7406	89.32	0.00878941
2098	0.74035	89.23	0.00994929
2099	0.74	89.13	0.011236
2100	0.7399	89.04	0.0123966
2101	0.73965	88.95	0.013554
2102	0.73947	88.86	0.0147121
2103	0.73916	88.76	0.0159957
2104	0.73899	88.67	0.0171525
2105	0.73862	88.59	0.018175
2106	0.73845	88.5	0.0193304
2107	0.73816	88.4	0.0206106
2108	0.73795	88.32	0.0216347
2109	0.73774	88.23	0.0227869
2110	0.73746	88.15	0.0238074
2111	0.7372	88.05	0.025085
2112	0.73688	87.97	0.0261023
2113	0.73668	87.9	0.0269947
2114	0.73644	87.82	0.0280134
2115	0.73619	87.74	0.0290311
2116	0.73598	87.66	0.0300496
2117	0.73573	87.59	0.0309375
2118	0.73557	87.51	0.0319569
2119	0.73539	87.43	0.0329748
2120	0.73511	87.35	0.0339876
2121	0.73497	87.26	0.0351344
2122	0.73472	87.19	0.036019
2123	0.73448	87.12	0.0369034
2124	0.73434	87.02	0.0381764
2125	0.73398	86.94	0.0391811
2126	0.73378	86.85	0.0403213
2127	0.73365	86.77	0.041337
2128	0.73344	86.69	0.0423476
2129	0.73305	86.62	0.0432191
2130	0.73277	86.51	0.0446069
2131	0.73269	86.44	0.0454955
2132	0.73236	86.36	0.0464955
2133	0.73206	86.27	0.047624
2134	0.73185	86.19	0.04863
2135	0.73161	86.12	0.0495059
2136	0.7312	86.03	0.050624
2137	0.73091	85.95	0.051622
2138	0.7307	85.87	0.0526248
2139	0.73047	85.8	0.0534983
2140	0.73016	85.69	0.0548735
2141	0.72958	85.62	0.0557187
2142	0.72949	85.54	0.0567274
2143	0.72905	85.45	0.0578348
2144	0.72857	85.38	0.058684
2145	0.72839	85.3	0.0596832
2146	0.728	85.22	0.0606642
2147	0.72773	85.14	0.0616542
2148	0.72721	85.06	0.0626219
2149	0.72673	84.97	0.0637178
2150	0.72651	84.9	0.0645826
2151	0.72598	84.82	0.0655451
2152	0.72573	84.73	0.0666577
2153	0.72523	84.67	0.067368
2154	0.72495	84.6	0.0682238
2155	0.72442	84.51	0.0693067
2156	0.72411	84.44	0.0701576
2157	0.7237	84.36	0.0711236
2158	0.72331	84.28	0.0720902
2159	0.72265	84.22	0.0727774
2160	0.72238	84.15	0.0736282
2161	0.722	84.07	0.0745922
2162	0.72152	84	0.0754194
2163	0.7211	83.92	0.0763767
2164	0.7207	83.86	0.0770848
2165	0.72028	83.78	0.0780397
2166	0.71978	83.72	0.0787348
2167	0.71944	83.64	0.0796961
2168	0.71911	83.56	0.0806573
2169	0.71845	83.5	0.0813308
2170	0.71831	83.42	0.0823114
2171	0.71779	83.33	0.0833718
2172	0.71737	83.27	0.0840691
2173	0.71688	83.19	0.0850057
2174	0.71655	83.1	0.0860841
2175	0.71606	83.04	0.0867696
2176	0.71559	82.97	0.0875804
2177	0.71529	82.9	0.0884109
2178	0.71477	82.82	0.0893369
2179	0.71435	82.73	0.0903976
2180	0.71384	82.68	0.090951
2181	0.71352	82.6	0.0918982
2182	0.71307	82.52	0.0928275
2183	0.71275	82.45	0.0936492
2184	0.71208	82.37	0.0945467
2185	0.71178	82.3	0.0953687
2186	0.71131	82.22	0.0962898
2187	0.71096	82.15	0.097103
2188	0.71042	82.08	0.097889
2189	0.71001	82	0.0988143
2190	0.70958	81.92	0.0997355
2191	0.70905	81.86	0.100396
2192	0.70854	81.77	0.101425
2193	0.70814	81.7	0.102224
2194	0.70773	81.63	0.103021
2195	0.70725	81.55	0.103928
2196	0.70672	81.47	0.104826
2197	0.70621	81.4	0.105603
2198	0.70578	81.32	0.106513
2199	0.70528	81.24	0.107411
2200	0.70486	81.18	0.108077
2201	0.7043	81.1	0.108963
2202	0.70394	81.01	0.109999
2203	0.70348	80.94	0.110776
2204	0.70299	80.86	0.111668
2205	0.70262	80.8	0.112336
2206	0.70214	80.72	0.113227
2207	0.70177	80.63	0.114255
2208	0.70134	80.56	0.11503
2209	0.70084	80.48	0.115913
2210	0.70046	80.4	0.116815
2211	0.70007	80.32	0.117713
2212	0.69972	80.24	0.118618
2213	0.69931	80.16	0.11951
2214	0.69889	80.07	0.12052
2215	0.69844	79.98	0.121523
2216	0.69814	79.91	0.122311
2217	0.6977	79.82	0.123312
2218	0.69733	79.74	0.124205
2219	0.6969	79.65	0.125206
2220	0.69646	79.57	0.126083
2221	0.69605	79.49	0.126964
2222	0.6957	79.4	0.127975
2223	0.69543	79.31	0.128999
2224	0.695	79.24	0.129753
2225	0.69468	79.15	0.130765
2226	0.69429	79.06	0.131763
2227	0.6939	78.98	0.13264
2228	0.69356	78.89	0.133644
2229	0.69335	78.81	0.134554
2230	0.693	78.72	0.135553
2231	0.69271	78.64	0.136445
2232	0.69248	78.56	0.137348
2233	0.69205	78.49	0.138091
2234	0.6918	78.39	0.139224
2235	0.69146	78.32	0.139983
2236	0.6911	78.24	0.140855
2237	0.69078	78.16	0.141734
2238	0.69051	78.08	0.142622
2239	0.69027	78	0.143515
2240	0.6899	77.93	0.144263
2241	0.68979	77.85	0.145181
2242	0.68934	77.77	0.146027
2243	0.6893	77.69	0.146959
2244	0.68889	77.63	0.147577
2245	0.68863	77.54	0.148577
2246	0.68843	77.47	0.149355
2247	0.68823	77.43	0.149781
2248	0.68788	77.34	0.150759
2249	0.68777	77.27	0.151555
2250	0.68754	77.18	0.152557
2251	0.68719	77.12	0.153181
2252	0.68708	77.03	0.154209
2253	0.68677	76.97	0.15484
2254	0.68666	76.89	0.155749
2255	0.68636	76.82	0.156498
2256	0.68604	76.74	0.157357
2257	0.68595	76.67	0.158152
2258	0.68569	76.58	0.15914
2259	0.68534	76.5	0.159989
2260	0.68521	76.42	0.160889
2261	0.68502	76.33	0.16189
2262	0.68474	76.26	0.162637
2263	0.68425	76.18	0.163448
2264	0.68416	76.1	0.164354
2265	0.68369	76.02	0.165168
2266	0.68353	75.94	0.166055
2267	0.68294	75.86	0.166837
2268	0.68284	75.78	0.167737
2269	0.68241	75.71	0.168439
2270	0.68203	75.63	0.169268
2271	0.68176	75.55	0.170123
2272	0.68136	75.48	0.170829
2273	0.68107	75.4	0.171677
2274	0.68057	75.33	0.172355
2275	0.68025	75.26	0.173078
2276	0.67979	75.2	0.173649
2277	0.67952	75.13	0.174383
2278	0.67919	75.06	0.1751
2279	0.67863	75	0.175642
2280	0.6783	74.93	0.176357
2281	0.67801	74.87	0.176967
2282	0.67766	74.81	0.177561
2283	0.6772	74.73	0.178353
2284	0.67686	74.68	0.178833
2285	0.67657	74.62	0.17944
2286	0.67617	74.57	0.179902
2287	0.67595	74.49	0.180753
2288	0.6756	74.43	0.181341
2289	0.67524	74.37	0.181926
2290	0.67484	74.29	0.182725
2291	0.67451	74.24	0.183203
2292	0.67421	74.17	0.183914
2293	0.67375	74.11	0.184467
2294	0.67339	74.05	0.185046
2295	0.67318	73.96	0.186005
2296	0.67271	73.9	0.186552
2297	0.67232	73.84	0.187121
2298	0.67179	73.77	0.187761
2299	0.67154	73.71	0.188366
2300	0.6712	73.64	0.189058
2301	0.67088	73.57	0.189754
2302	0.67041	73.51	0.190295
2303	0.67	73.43	0.191075
2304	0.66974	73.36	0.191785
2305	0.66943	73.29	0.19248
2306	0.66896	73.21	0.193239
2307	0.66847	73.16	0.193656
2308	0.66808	73.08	0.194435
2309	0.66766	73	0.195205
2310	0.6673	72.94	0.195768
2311	0.66675	72.87	0.196385
2312	0.66644	72.81	0.196961
2313	0.66603	72.74	0.197617
2314	0.66552	72.68	0.198131
2315	0.6652	72.61	0.198811
2316	0.66466	72.54	0.199425
2317	0.66431	72.48	0.199983
2318	0.66386	72.41	0.200621
2319	0.66338	72.34	0.201248
2320	0.66285	72.27	0.201859
2321	0.66243	72.21	0.202392
2322	0.66194	72.14	0.203012
2323	0.66147	72.08	0.203527
2324	0.66103	72.01	0.20416
2325	0.66055	71.95	0.204669
2326	0.66002	71.89	0.205162
2327	0.6596	71.82	0.205797
2328	0.65906	71.75	0.206394
2329	0.65871	71.69	0.206939
2330	0.65828	71.63	0.207458
2331	0.65786	71.56	0.208089
2332	0.65743	71.48	0.208823
2333	0.65701	71.42	0.209342
2334	0.65655	71.35	0.209956
2335	0.65623	71.28	0.210613
2336	0.65571	71.2	0.211313
2337	0.65529	71.14	0.211827
2338	0.65501	71.05	0.21271
2339	0.65445	70.99	0.213176
2340	0.65417	70.91	0.213948
2341	0.65374	70.84	0.214562
2342	0.65343	70.76	0.215322
2343	0.65309	70.67	0.216178
2344	0.65276	70.6	0.216822
2345	0.65227	70.52	0.217518
2346	0.65179	70.43	0.218322
2347	0.65151	70.35	0.219086
2348	0.65119	70.27	0.219834
2349	0.65084	70.19	0.220571
2350	0.65039	70.11	0.221273
2351	0.65017	70.03	0.222051
2352	0.64975	69.93	0.222973
2353	0.64936	69.85	0.223691
2354	0.64906	69.77	0.224438
2355	0.64875	69.69	0.225181
2356	0.6484	69.61	0.225908
2357	0.6481	69.53	0.226652
2358	0.64782	69.43	0.227613
2359	0.6475	69.37	0.228135
2360	0.64718	69.28	0.228973
2361	0.6468	69.19	0.229789
2362	0.64663	69.11	0.230572
2363	0.64626	69.02	0.231388
2364	0.64597	68.94	0.232126
2365	0.64563	68.86	0.232845
2366	0.64543	68.77	0.233718
2367	0.64508	68.69	0.234431
2368	0.6448	68.61	0.235168
2369	0.64443	68.53	0.23587
2370	0.64414	68.44	0.236706
2371	0.64388	68.36	0.237446
2372	0.64359	68.29	0.23807
2373	0.64326	68.22	0.238678
2374	0.64309	68.15	0.239344
2375	0.64281	68.05	0.240281
2376	0.64259	67.98	0.240926
2377	0.64238	67.9	0.241679
2378	0.64221	67.82	0.242446
2379	0.64191	67.75	0.243058
2380	0.64167	67.66	0.2439
2381	0.64143	67.59	0.244533
2382	0.64132	67.51	0.245319
2383	0.64085	67.42	0.246069
2384	0.64071	67.33	0.246944
2385	0.64057	67.26	0.247612
2386	0.64015	67.18	0.248274
2387	0.63983	67.09	0.249076
2388	0.63951	67.01	0.249774
2389	0.63911	66.92	0.250541
2390	0.63882	66.85	0.251145
2391	0.63857	66.77	0.251867
2392	0.63812	66.68	0.25261
2393	0.63789	66.6	0.253337
2394	0.63756	66.54	0.253818
2395	0.63719	66.46	0.254487
2396	0.63693	66.39	0.255096
2397	0.63655	66.31	0.255758
2398	0.63629	66.24	0.256365
2399	0.6359	66.15	0.257122
2400	0.63569	66.09	0.257646
2401	0.63542	66	0.258449
2402	0.63505	65.94	0.258905
2403	0.63473	65.87	0.259483
2404	0.6345	65.8	0.260096
2405	0.6342	65.72	0.260781
2406	0.63382	65.64	0.261431
2407	0.6335	65.58	0.261903
2408	0.63317	65.5	0.262571
2409	0.63293	65.43	0.263175
2410	0.63248	65.37	0.26359
2411	0.63222	65.3	0.264184
2412	0.63187	65.23	0.264739
2413	0.63166	65.16	0.265351
2414	0.63132	65.11	0.265708
2415	0.63098	65.04	0.266264
2416	0.63083	64.97	0.2669
2417	0.63044	64.9	0.267432
2418	0.63022	64.84	0.267936
2419	0.62997	64.78	0.268427
2420	0.62955	64.71	0.268944
2421	0.62944	64.64	0.269592
2422	0.62909	64.57	0.270136
2423	0.62886	64.51	0.270632
2424	0.62851	64.43	0.271273
2425	0.62813	64.37	0.271703
2426	0.62804	64.31	0.272256
2427	0.62759	64.25	0.272653
2428	0.62737	64.18	0.273248
2429	0.62714	64.12	0.273739
2430	0.62686	64.06	0.274207
2431	0.6266	63.98	0.27488
2432	0.62639	63.92	0.275377
2433	0.62609	63.85	0.275932
2434	0.62583	63.78	0.276504
2435	0.62558	63.7	0.277176
2436	0.62531	63.65	0.277546
2437	0.62507	63.57	0.278221
2438	0.62463	63.5	0.278709
2439	0.62441	63.43	0.279293
2440	0.62397	63.37	0.27968
2441	0.62365	63.31	0.280121
2442	0.62335	63.25	0.280569
2443	0.62304	63.18	0.281109
2444	0.62257	63.11	0.281575
2445	0.62223	63.06	0.281906
2446	0.62191	63	0.282341
2447	0.62154	62.95	0.282656
2448	0.62112	62.87	0.283238
2449	0.62072	62.82	0.283537
2450	0.62045	62.76	0.283992
2451	0.62014	62.7	0.284427
2452	0.61986	62.64	0.284875
2453	0.61942	62.57	0.285345
2454	0.6191	62.52	0.285677
2455	0.61883	62.45	0.286223
2456	0.61841	62.39	0.286603
2457	0.61814	62.33	0.287051
2458	0.6178	62.26	0.287561
2459	0.61734	62.2	0.287919
2460	0.61699	62.14	0.288327
2461	0.61657	62.08	0.288702
2462	0.61637	62	0.289368
2463	0.61603	61.94	0.289778
2464	0.61574	61.87	0.290305
2465	0.61541	61.81	0.290718
2466	0.61509	61.76	0.29104
2467	0.61483	61.67	0.291767
2468	0.61443	61.6	0.292238
2469	0.61414	61.53	0.29276
2470	0.61384	61.45	0.29337
2471	0.61364	61.37	0.294027
2472	0.6132	61.3	0.294473
2473	0.61295	61.22	0.295103
2474	0.61266	61.15	0.29562
2475	0.61242	61.07	0.296252
2476	0.61209	60.99	0.296841
2477	0.61191	60.9	0.297593
2478	0.61158	60.82	0.298179
2479	0.61138	60.74	0.298826
2480	0.61114	60.65	0.299546
2481	0.61098	60.57	0.300211
2482	0.61074	60.47	0.301021
2483	0.61052	60.39	0.301654
2484	0.61011	60.29	0.302377
2485	0.60999	60.19	0.303242
2486	0.60967	60.12	0.303729
2487	0.60948	60.03	0.304464
2488	0.60927	59.93	0.305279
2489	0.60888	59.84	0.305911
2490	0.60873	59.75	0.306662
2491	0.60846	59.65	0.307443
2492	0.60817	59.56	0.308121
2493	0.60791	59.48	0.30872
2494	0.60763	59.38	0.309491
2495	0.60735	59.28	0.310261
2496	0.60712	59.2	0.310871
2497	0.60686	59.11	0.311557
2498	0.60662	59.02	0.312251
2499	0.60638	58.94	0.312853
2500	0.6062	58.85	0.313575
2501	0.60596	58.74	0.314446
2502	0.60565	58.66	0.315008
2503	0.60536	58.56	0.315759
2504	0.60515	58.47	0.31646
2505	0.60495	58.37	0.317255
2506	0.60469	58.28	0.317927
2507	0.60439	58.19	0.318576
2508	0.60406	58.1	0.319208
2509	0.60375	58.01	0.319849
2510	0.60355	57.92	0.320547
2511	0.60329	57.83	0.321212
2512	0.60295	57.74	0.321832
2513	0.60268	57.65	0.322488
2514	0.6025	57.57	0.323102
2515	0.60211	57.48	0.323691
2516	0.60185	57.39	0.324348
2517	0.60165	57.3	0.325036
2518	0.60124	57.22	0.32552
2519	0.60114	57.14	0.326171
2520	0.60071	57.05	0.32673
2521	0.60053	56.95	0.327511
2522	0.60026	56.88	0.327979
2523	0.59997	56.79	0.328609
2524	0.59969	56.71	0.329156
2525	0.59946	56.62	0.329816
2526	0.59923	56.54	0.330388
2527	0.59896	56.46	0.330937
2528	0.5987	56.38	0.33149
2529	0.59861	56.3	0.332135
2530	0.59833	56.22	0.332675
2531	0.598	56.12	0.333358
2532	0.5978	56.04	0.333939
2533	0.59746	55.96	0.334441
2534	0.59727	55.89	0.334939
2535	0.597	55.8	0.335564
2536	0.59683	55.72	0.336157
2537	0.59666	55.65	0.336663
2538	0.59639	55.57	0.337198
2539	0.59614	55.49	0.337743
2540	0.59592	55.42	0.338218
2541	0.59565	55.33	0.338835
2542	0.59554	55.26	0.33937
2543	0.59518	55.18	0.339848
2544	0.59507	55.09	0.340552
2545	0.59479	55.02	0.340987
2546	0.59444	54.94	0.341467
2547	0.59427	54.87	0.341963
2548	0.59404	54.8	0.342424
2549	0.59379	54.73	0.342872
2550	0.59364	54.65	0.343462
2551	0.5934	54.58	0.343914
2552	0.59313	54.51	0.344348
2553	0.5929	54.43	0.344888
2554	0.59271	54.36	0.345366
2555	0.59253	54.28	0.345934
2556	0.59218	54.21	0.346316
2557	0.59199	54.14	0.346792
2558	0.59192	54.07	0.347337
2559	0.59173	53.98	0.347977
2560	0.5914	53.92	0.348284
2561	0.5912	53.85	0.34875
2562	0.59091	53.78	0.349161
2563	0.59068	53.71	0.349607
2564	0.59045	53.63	0.350135
2565	0.5901	53.56	0.350508
2566	0.58994	53.49	0.350993
2567	0.58978	53.42	0.351476
2568	0.58949	53.35	0.351881
2569	0.58925	53.28	0.352316
2570	0.58899	53.2	0.352819
2571	0.58872	53.15	0.353068
2572	0.58852	53.08	0.353524
2573	0.5883	53	0.354048
2574	0.58802	52.93	0.354453
2575	0.58788	52.86	0.354941
2576	0.58759	52.79	0.355338
2577	0.58733	52.72	0.355752
2578	0.58706	52.66	0.356077
2579	0.58689	52.6	0.356463
2580	0.58651	52.54	0.35672
2581	0.58632	52.47	0.357173
2582	0.58612	52.39	0.357699
2583	0.58578	52.33	0.357978
2584	0.5856	52.26	0.358434
2585	0.58523	52.19	0.358772
2586	0.58498	52.13	0.359103
2587	0.58481	52.06	0.359562
2588	0.58448	51.98	0.360003
2589	0.58421	51.93	0.360238
2590	0.58398	51.85	0.360738
2591	0.58374	51.77	0.36123
2592	0.58343	51.7	0.361598
2593	0.58315	51.63	0.361983
2594	0.5828	51.55	0.362403
2595	0.58245	51.48	0.362743
2596	0.58216	51.4	0.363198
2597	0.58194	51.33	0.363616
2598	0.58164	51.26	0.363983
2599	0.58131	51.18	0.364409
2600	0.58096	51.09	0.3649
2601	0.58076	51.02	0.365327
2602	0.58049	50.93	0.365865
2603	0.58017	50.84	0.36637
2604	0.57997	50.76	0.366872
2605	0.57962	50.67	0.367355
2606	0.5792	50.58	0.367792
2607	0.57887	50.49	0.368285
2608	0.57862	50.4	0.368826
2609	0.57826	50.31	0.369296
2610	0.57793	50.23	0.369706
2611	0.57768	50.13	0.370321
2612	0.57734	50.04	0.370798
2613	0.57697	49.96	0.371178
2614	0.57667	49.87	0.371678
2615	0.57631	49.77	0.372214
2616	0.57612	49.68	0.372782
2617	0.57579	49.59	0.373257
2618	0.57558	49.49	0.373886
2619	0.57521	49.41	0.374256
2620	0.57495	49.31	0.374848
2621	0.57463	49.21	0.375399
2622	0.57435	49.12	0.375899
2623	0.57405	49.03	0.376384
2624	0.57367	48.93	0.37689
2625	0.57329	48.84	0.377319
2626	0.5731	48.75	0.377871
2627	0.57277	48.66	0.378329
2628	0.57245	48.56	0.378868
2629	0.57218	48.47	0.379362
2630	0.57186	48.38	0.379822
2631	0.57163	48.29	0.38034
2632	0.57129	48.2	0.380783
2633	0.57104	48.11	0.381285
2634	0.5708	48.02	0.381792
2635	0.57051	47.93	0.382263
2636	0.57016	47.84	0.382693
2637	0.56999	47.74	0.383316
2638	0.56974	47.65	0.38381
2639	0.56957	47.57	0.384283
2640	0.5692	47.48	0.384692
2641	0.56903	47.38	0.385309
2642	0.56888	47.29	0.385864
2643	0.56867	47.19	0.386451
2644	0.56834	47.1	0.386881
2645	0.56811	47	0.38745
2646	0.56794	46.91	0.387986
2647	0.56769	46.81	0.388538
2648	0.56747	46.72	0.389037
2649	0.56715	46.62	0.389538
2650	0.5668	46.54	0.389872
2651	0.56653	46.43	0.390475
2652	0.56637	46.34	0.391009
2653	0.566	46.25	0.391396
2654	0.56577	46.16	0.391879
2655	0.56568	46.08	0.392386
2656	0.56532	45.99	0.392775
2657	0.56504	45.9	0.393219
2658	0.5649	45.81	0.393758
2659	0.56464	45.73	0.394142
2660	0.5644	45.64	0.394608
2661	0.56412	45.55	0.395046
2662	0.56392	45.46	0.395537
2663	0.56374	45.39	0.395902
2664	0.56349	45.31	0.396286
2665	0.56328	45.22	0.396767
2666	0.56307	45.14	0.397177
2667	0.56285	45.07	0.397509
2668	0.56268	44.98	0.398014
2669	0.56245	44.9	0.398406
2670	0.56228	44.83	0.39877
2671	0.56213	44.75	0.399217
2672	0.56194	44.68	0.399565
2673	0.56178	44.6	0.400002
2674	0.5616	44.52	0.400424
2675	0.56146	44.45	0.400805
2676	0.56137	44.36	0.401358
2677	0.56122	44.3	0.401661
2678	0.56115	44.21	0.402226
2679	0.56096	44.14	0.402567
2680	0.56094	44.05	0.403166
2681	0.56078	43.98	0.403527
2682	0.56065	43.88	0.404113
2683	0.5604	43.81	0.404407
2684	0.56019	43.72	0.404864
2685	0.56004	43.66	0.405161
2686	0.55986	43.57	0.405637
2687	0.55974	43.5	0.406021
2688	0.55945	43.43	0.406281
2689	0.55942	43.36	0.406729
2690	0.55918	43.28	0.40709
2691	0.55898	43.2	0.407479
2692	0.55884	43.14	0.407777
2693	0.55869	43.06	0.408201
2694	0.55857	42.98	0.408645
2695	0.5584	42.91	0.408986
2696	0.55828	42.84	0.409362
2697	0.5581	42.77	0.409693
2698	0.55789	42.69	0.410068
2699	0.5578	42.62	0.410463
2700	0.5575	42.54	0.410769
2701	0.55734	42.46	0.411177
2702	0.55714	42.39	0.411489
2703	0.55692	42.31	0.41185
2704	0.55663	42.25	0.412028
2705	0.55653	42.18	0.41241
2706	0.55625	42.11	0.412659
2707	0.55601	42.03	0.413001
2708	0.55578	41.97	0.41322
2709	0.55541	41.91	0.413333
2710	0.5552	41.84	0.41363
2711	0.55499	41.78	0.413861
2712	0.55468	41.71	0.414081
2713	0.55453	41.64	0.414419
2714	0.55417	41.58	0.414536
2715	0.55392	41.51	0.414797
2716	0.55367	41.45	0.414994
2717	0.55334	41.38	0.415194
2718	0.55311	41.31	0.415468
2719	0.5529	41.25	0.415692
2720	0.5526	41.18	0.415912
2721	0.5523	41.11	0.41613
2722	0.55197	41.03	0.416387
2723	0.55167	40.97	0.41654
2724	0.55136	40.9	0.416747
2725	0.55113	40.84	0.416951
2726	0.55082	40.76	0.417219
2727	0.55059	40.68	0.417546
2728	0.5502	40.6	0.417751
2729	0.54989	40.55	0.417828
2730	0.54956	40.46	0.418138
2731	0.54919	40.39	0.418291
2732	0.54898	40.32	0.418566
2733	0.54852	40.24	0.41871
2734	0.54822	40.18	0.418852
2735	0.54794	40.1	0.419131
2736	0.54758	40.03	0.419286
2737	0.54722	39.95	0.419502
2738	0.54698	39.87	0.419808
2739	0.5468	39.81	0.420036
2740	0.54648	39.72	0.42034
2741	0.54614	39.63	0.420626
2742	0.54585	39.56	0.420827
2743	0.54554	39.47	0.421134
2744	0.54532	39.4	0.421387
2745	0.54498	39.32	0.421607
2746	0.54473	39.23	0.421955
2747	0.54447	39.15	0.422234
2748	0.54413	39.06	0.42251
2749	0.54373	38.98	0.422677
2750	0.54351	38.9	0.422983
2751	0.54327	38.82	0.423272
2752	0.543	38.74	0.423537
2753	0.54275	38.66	0.423815
2754	0.54255	38.58	0.424132
2755	0.54239	38.49	0.424538
2756	0.54212	38.4	0.424856
2757	0.54194	38.33	0.425126
2758	0.54168	38.24	0.425449
2759	0.54146	38.15	0.425802
2760	0.54121	38.08	0.426014
2761	0.541	37.98	0.42643
2762	0.54076	37.89	0.426763
2763	0.5406	37.81	0.4271
2764	0.54038	37.71	0.427504
2765	0.54014	37.62	0.427832
2766	0.53997	37.53	0.428215
2767	0.53982	37.45	0.428555
2768	0.53955	37.35	0.428912
2769	0.53926	37.25	0.429252
2770	0.53901	37.17	0.429508
2771	0.53884	37.08	0.429884
2772	0.53859	36.98	0.43025
2773	0.53831	36.9	0.430478
2774	0.53802	36.81	0.430753
2775	0.53782	36.73	0.431043
2776	0.53765	36.64	0.431411
2777	0.53737	36.57	0.431578
2778	0.53726	36.48	0.431992
2779	0.53698	36.38	0.432323
2780	0.53689	36.29	0.43275
2781	0.53666	36.22	0.432953
2782	0.53643	36.12	0.43332
2783	0.53621	36.02	0.433693
2784	0.53603	35.94	0.433987
2785	0.53587	35.88	0.434187
2786	0.53561	35.79	0.434469
2787	0.53554	35.71	0.434849
2788	0.53539	35.62	0.435217
2789	0.53526	35.52	0.435655
2790	0.53517	35.45	0.435961
2791	0.5349	35.37	0.436174
2792	0.53476	35.29	0.436492
2793	0.53466	35.2	0.436895
2794	0.53453	35.12	0.437218
2795	0.53423	35.04	0.437402
2796	0.53408	34.96	0.437706
2797	0.53389	34.88	0.437977
2798	0.53383	34.81	0.438301
2799	0.53379	34.73	0.438693
2800	0.53361	34.64	0.439022
2801	0.53352	34.57	0.439318
2802	0.5335	34.5	0.439671
2803	0.53322	34.43	0.439809
2804	0.53332	34.34	0.440365
2805	0.53303	34.27	0.440492
2806	0.53303	34.21	0.440806
2807	0.53297	34.12	0.441227
2808	0.53283	34.05	0.441476
2809	0.53266	33.96	0.441803
2810	0.53265	33.9	0.442106
2811	0.53251	33.81	0.442456
2812	0.53241	33.75	0.442683
2813	0.53234	33.67	0.443037
2814	0.53226	33.59	0.443382
2815	0.53213	33.52	0.443633
2816	0.53206	33.45	0.443933
2817	0.532	33.38	0.444241
2818	0.53185	33.29	0.444575
2819	0.5318	33.23	0.444839
2820	0.53172	33.15	0.445178
2821	0.53165	33.06	0.445576
2822	0.53156	33.01	0.445753
2823	0.53146	32.93	0.446073
2824	0.5314	32.86	0.446375
2825	0.53128	32.78	0.446677
2826	0.53113	32.72	0.446851
2827	0.53113	32.65	0.447202
2828	0.53104	32.57	0.447526
2829	0.5309	32.5	0.447757
2830	0.53077	32.43	0.447995
2831	0.53079	32.37	0.44831
2832	0.53053	32.3	0.448437
2833	0.53038	32.23	0.448656
2834	0.5303	32.16	0.448933
2835	0.53013	32.08	0.449183
2836	0.52999	32.02	0.449359
2837	0.52982	31.96	0.449509
2838	0.52977	31.89	0.449809
2839	0.52954	31.82	0.449955
2840	0.52932	31.76	0.45006
2841	0.52913	31.69	0.450238
2842	0.52892	31.62	0.450399
2843	0.52872	31.57	0.45047
2844	0.52857	31.5	0.45068
2845	0.52841	31.43	0.450881
2846	0.52823	31.37	0.451015
2847	0.52795	31.31	0.451064
2848	0.52771	31.23	0.451241
2849	0.52756	31.17	0.451399
2850	0.5274	31.11	0.451548
2851	0.52711	31.05	0.451584
2852	0.52691	30.98	0.451745
2853	0.52671	30.91	0.451904
2854	0.5265	30.83	0.452101
2855	0.52626	30.76	0.452224
2856	0.52596	30.69	0.452295
2857	0.52571	30.61	0.452454
2858	0.52545	30.54	0.452557
2859	0.52517	30.46	0.452688
2860	0.52489	30.38	0.452817
2861	0.52456	30.3	0.452903
2862	0.52439	30.23	0.453079
2863	0.52393	30.14	0.453095
2864	0.52369	30.07	0.453209
2865	0.52339	29.99	0.453315
2866	0.52307	29.9	0.453448
2867	0.5228	29.83	0.453532
2868	0.52245	29.74	0.453636
2869	0.52211	29.66	0.453702
2870	0.52188	29.58	0.453862
2871	0.52155	29.5	0.453934
2872	0.52131	29.44	0.453994
2873	0.52099	29.35	0.454117
2874	0.52052	29.26	0.454107
2875	0.52035	29.17	0.454358
2876	0.52	29.09	0.454406
2877	0.51972	29.01	0.454513
2878	0.51931	28.93	0.454506
2879	0.51905	28.83	0.454716
2880	0.51868	28.75	0.454741
2881	0.51839	28.68	0.454791
2882	0.51804	28.59	0.454874
2883	0.51768	28.51	0.454903
2884	0.51745	28.43	0.455045
2885	0.51726	28.34	0.455264
2886	0.51686	28.24	0.45534
2887	0.51658	28.18	0.455349
2888	0.51633	28.09	0.455511
2889	0.51603	27.99	0.45567
2890	0.51571	27.9	0.455767
2891	0.51544	27.8	0.455948
2892	0.51503	27.72	0.455921
2893	0.51485	27.62	0.456179
2894	0.51449	27.54	0.456192
2895	0.51427	27.45	0.45637
2896	0.51398	27.35	0.456526
2897	0.5136	27.27	0.456517
2898	0.51329	27.18	0.45661
2899	0.5131	27.09	0.456809
2900	0.51283	26.99	0.456976
2901	0.51256	26.92	0.457019
2902	0.51238	26.81	0.457303
2903	0.51196	26.73	0.45725
2904	0.51182	26.64	0.457486
2905	0.5116	26.55	0.457649
2906	0.51128	26.45	0.457761
2907	0.51106	26.37	0.457881
2908	0.51068	26.27	0.457936
2909	0.5106	26.18	0.458219
2910	0.51032	26.09	0.458321
2911	0.50996	25.99	0.458388
2912	0.5097	25.92	0.458427
2913	0.50944	25.82	0.458581
2914	0.50924	25.72	0.458787
2915	0.50903	25.63	0.458945
2916	0.50882	25.55	0.459062
2917	0.50841	25.46	0.459036
2918	0.5082	25.36	0.459227
2919	0.50808	25.29	0.459384
2920	0.5078	25.19	0.459509
2921	0.50762	25.09	0.459722
2922	0.50736	25.01	0.459787
2923	0.50708	24.92	0.459869
2924	0.50696	24.85	0.460021
2925	0.50676	24.76	0.460174
2926	0.50653	24.68	0.460261
2927	0.50639	24.6	0.460428
2928	0.5062	24.52	0.460549
2929	0.50598	24.42	0.460715
2930	0.50576	24.35	0.46077
2931	0.50565	24.25	0.461032
2932	0.50536	24.18	0.461021
2933	0.50516	24.1	0.461127
2934	0.50502	24.01	0.461323
2935	0.50476	23.93	0.461372
2936	0.50451	23.84	0.461464
2937	0.50437	23.78	0.461549
2938	0.50417	23.69	0.461685
2939	0.50391	23.6	0.461764
2940	0.50377	23.53	0.461882
2941	0.50362	23.45	0.462025
2942	0.50337	23.38	0.46204
2943	0.50323	23.29	0.462225
2944	0.50304	23.21	0.462327
2945	0.50297	23.14	0.462505
2946	0.50273	23.05	0.462594
2947	0.50255	22.98	0.462668
2948	0.5023	22.9	0.462711
2949	0.50216	22.82	0.462855
2950	0.50194	22.74	0.462923
2951	0.50173	22.67	0.462966
2952	0.50156	22.59	0.463079
2953	0.5014	22.52	0.463166
2954	0.50112	22.45	0.463142
2955	0.50095	22.36	0.463284
2956	0.50061	22.29	0.463202
2957	0.50043	22.23	0.463234
2958	0.5003	22.15	0.463378
2959	0.50014	22.1	0.463394
2960	0.49991	22.02	0.463443
2961	0.49962	21.95	0.463403
2962	0.49944	21.88	0.463464
2963	0.49921	21.81	0.463477
2964	0.49906	21.75	0.463532
2965	0.49883	21.7	0.463479
2966	0.49865	21.62	0.463569
2967	0.49827	21.55	0.46344
2968	0.49811	21.49	0.463482
2969	0.49796	21.43	0.463533
2970	0.49757	21.36	0.463392
2971	0.49739	21.29	0.463445
2972	0.49707	21.23	0.463336
2973	0.49681	21.16	0.463313
2974	0.49637	21.11	0.463059
2975	0.49613	21.04	0.463053
2976	0.49587	20.98	0.462997
2977	0.49549	20.91	0.462858
2978	0.49518	20.84	0.462784
2979	0.49485	20.78	0.46266
2980	0.49448	20.72	0.462497
2981	0.49414	20.66	0.462362
2982	0.49385	20.58	0.462334
2983	0.49345	20.52	0.462141
2984	0.493	20.46	0.4619
2985	0.49268	20.39	0.46181
2986	0.49237	20.3	0.461788
2987	0.49195	20.25	0.461543
2988	0.49152	20.17	0.461377
2989	0.49106	20.1	0.461152
2990	0.4907	20.04	0.46099
2991	0.49023	19.97	0.460753
2992	0.48987	19.89	0.460648
2993	0.48943	19.82	0.460437
2994	0.48897	19.76	0.460178
2995	0.4886	19.69	0.460031
2996	0.48821	19.61	0.459893
2997	0.48775	19.54	0.45966
2998	0.48747	19.47	0.459595
2999	0.48698	19.4	0.459331
3000	0.48656	19.33	0.459132
