# Supplementary material for: Wireless, battery-free, and real-time monitoring of water permeation across thin-film encapsulation
Source: Nat Commun. 2024 Aug 28;15:7443. doi: 10.1038/s41467-024-51247-3 (PMC11358307; doi:10.1038/s41467-024-51247-3)
Supplement: Supplementary file 5 — Source data for SI figures [file 41467_2024_51247_MOESM5_ESM.zip › SI/FigS8b.xlsx]

## Sheet: Sheet1
R_Mg(ohm)	Df_osc (MHz) LTC6902	R_Mg(ohm)	Df_osc (MHz) LTC1799
100	-4.995	100	-2.4975
200	-4.99001	200	-2.49501
300	-4.98503	300	-2.49252
400	-4.98006	400	-2.49003
500	-4.97509	500	-2.48755
600	-4.97013	600	-2.48507
700	-4.96518	700	-2.48259
800	-4.96024	800	-2.48012
900	-4.9553	900	-2.47765
1000	-4.95037	1000	-2.47519
1100	-4.94545	1100	-2.47273
1200	-4.94054	1200	-2.47027
1300	-4.93563	1300	-2.46781
1400	-4.93073	1400	-2.46536
1500	-4.92584	1500	-2.46292
1600	-4.92095	1600	-2.46047
1700	-4.91607	1700	-2.45804
1800	-4.9112	1800	-2.4556
1900	-4.90634	1900	-2.45317
2000	-4.90148	2000	-2.45074
2100	-4.89663	2100	-2.44832
2200	-4.89179	2200	-2.44589
2300	-4.88695	2300	-2.44348
2400	-4.88213	2400	-2.44106
2500	-4.87731	2500	-2.43865
2600	-4.87249	2600	-2.43625
2700	-4.86769	2700	-2.43384
2800	-4.86289	2800	-2.43144
2900	-4.85809	2900	-2.42905
3000	-4.85331	3000	-2.42665
3100	-4.84853	3100	-2.42427
3200	-4.84376	3200	-2.42188
3300	-4.839	3300	-2.4195
3400	-4.83424	3400	-2.41712
3500	-4.82949	3500	-2.41474
3600	-4.82475	3600	-2.41237
3700	-4.82001	3700	-2.41
3800	-4.81528	3800	-2.40764
3900	-4.81056	3900	-2.40528
4000	-4.80584	4000	-2.40292
4100	-4.80114	4100	-2.40057
4200	-4.79643	4200	-2.39822
4300	-4.79174	4300	-2.39587
4400	-4.78705	4400	-2.39353
4500	-4.78237	4500	-2.39119
4600	-4.7777	4600	-2.38885
4700	-4.77303	4700	-2.38652
4800	-4.76837	4800	-2.38419
4900	-4.76372	4900	-2.38186
5000	-4.75907	5000	-2.37954
5100	-4.75443	5100	-2.37722
5200	-4.7498	5200	-2.3749
5300	-4.74517	5300	-2.37259
5400	-4.74055	5400	-2.37028
5500	-4.73594	5500	-2.36797
5600	-4.73134	5600	-2.36567
5700	-4.72674	5700	-2.36337
5800	-4.72214	5800	-2.36107
5900	-4.71756	5900	-2.35878
6000	-4.71298	6000	-2.35649
6100	-4.70841	6100	-2.3542
6200	-4.70384	6200	-2.35192
6300	-4.69928	6300	-2.34964
6400	-4.69473	6400	-2.34736
6500	-4.69018	6500	-2.34509
6600	-4.68564	6600	-2.34282
6700	-4.68111	6700	-2.34056
6800	-4.67659	6800	-2.33829
6900	-4.67207	6900	-2.33603
7000	-4.66755	7000	-2.33378
7100	-4.66305	7100	-2.33152
7200	-4.65855	7200	-2.32927
7300	-4.65405	7300	-2.32703
7400	-4.64957	7400	-2.32478
7500	-4.64509	7500	-2.32254
7600	-4.64061	7600	-2.32031
7700	-4.63614	7700	-2.31807
7800	-4.63168	7800	-2.31584
7900	-4.62723	7900	-2.31361
8000	-4.62278	8000	-2.31139
8100	-4.61834	8100	-2.30917
8200	-4.6139	8200	-2.30695
8300	-4.60947	8300	-2.30474
8400	-4.60505	8400	-2.30253
8500	-4.60064	8500	-2.30032
8600	-4.59623	8600	-2.29811
8700	-4.59182	8700	-2.29591
8800	-4.58743	8800	-2.29371
8900	-4.58303	8900	-2.29152
9000	-4.57865	9000	-2.28932
9100	-4.57427	9100	-2.28714
9200	-4.5699	9200	-2.28495
9300	-4.56553	9300	-2.28277
9400	-4.56117	9400	-2.28059
9500	-4.55682	9500	-2.27841
9600	-4.55247	9600	-2.27624
9700	-4.54813	9700	-2.27407
9800	-4.5438	9800	-2.2719
9900	-4.53947	9900	-2.26973
10000	-4.53515	10000	-2.26757
10100	-4.53083	10100	-2.26542
10200	-4.52652	10200	-2.26326
10300	-4.52222	10300	-2.26111
10400	-4.51792	10400	-2.25896
10500	-4.51363	10500	-2.25681
10600	-4.50934	10600	-2.25467
10700	-4.50506	10700	-2.25253
10800	-4.50079	10800	-2.2504
10900	-4.49652	10900	-2.24826
11000	-4.49226	11000	-2.24613
11100	-4.48801	11100	-2.244
11200	-4.48376	11200	-2.24188
11300	-4.47952	11300	-2.23976
11400	-4.47528	11400	-2.23764
11500	-4.47105	11500	-2.23552
11600	-4.46682	11600	-2.23341
11700	-4.4626	11700	-2.2313
11800	-4.45839	11800	-2.2292
11900	-4.45418	11900	-2.22709
12000	-4.44998	12000	-2.22499
12100	-4.44579	12100	-2.22289
12200	-4.4416	12200	-2.2208
12300	-4.43741	12300	-2.21871
12400	-4.43324	12400	-2.21662
12500	-4.42907	12500	-2.21453
12600	-4.4249	12600	-2.21245
12700	-4.42074	12700	-2.21037
12800	-4.41659	12800	-2.20829
12900	-4.41244	12900	-2.20622
13000	-4.4083	13000	-2.20415
13100	-4.40416	13100	-2.20208
13200	-4.40003	13200	-2.20001
13300	-4.3959	13300	-2.19795
13400	-4.39179	13400	-2.19589
13500	-4.38767	13500	-2.19384
13600	-4.38357	13600	-2.19178
13700	-4.37946	13700	-2.18973
13800	-4.37537	13800	-2.18768
13900	-4.37128	13900	-2.18564
14000	-4.36719	14000	-2.1836
14100	-4.36312	14100	-2.18156
14200	-4.35904	14200	-2.17952
14300	-4.35497	14300	-2.17749
14400	-4.35091	14400	-2.17546
14500	-4.34686	14500	-2.17343
14600	-4.34281	14600	-2.1714
14700	-4.33876	14700	-2.16938
14800	-4.33472	14800	-2.16736
14900	-4.33069	14900	-2.16535
15000	-4.32666	15000	-2.16333
15100	-4.32264	15100	-2.16132
15200	-4.31862	15200	-2.15931
15300	-4.31461	15300	-2.15731
15400	-4.31061	15400	-2.1553
15500	-4.30661	15500	-2.1533
15600	-4.30261	15600	-2.15131
15700	-4.29863	15700	-2.14931
15800	-4.29464	15800	-2.14732
15900	-4.29067	15900	-2.14533
16000	-4.28669	16000	-2.14335
16100	-4.28273	16100	-2.14136
16200	-4.27877	16200	-2.13938
16300	-4.27481	16300	-2.13741
16400	-4.27086	16400	-2.13543
16500	-4.26692	16500	-2.13346
16600	-4.26298	16600	-2.13149
16700	-4.25904	16700	-2.12952
16800	-4.25512	16800	-2.12756
16900	-4.25119	16900	-2.1256
17000	-4.24728	17000	-2.12364
17100	-4.24336	17100	-2.12168
17200	-4.23946	17200	-2.11973
17300	-4.23556	17300	-2.11778
17400	-4.23166	17400	-2.11583
17500	-4.22777	17500	-2.11389
17600	-4.22389	17600	-2.11194
17700	-4.22001	17700	-2.11
17800	-4.21613	17800	-2.10807
17900	-4.21226	17900	-2.10613
18000	-4.2084	18000	-2.1042
18100	-4.20454	18100	-2.10227
18200	-4.20069	18200	-2.10034
18300	-4.19684	18300	-2.09842
18400	-4.193	18400	-2.0965
18500	-4.18916	18500	-2.09458
18600	-4.18533	18600	-2.09266
18700	-4.1815	18700	-2.09075
18800	-4.17768	18800	-2.08884
18900	-4.17387	18900	-2.08693
19000	-4.17005	19000	-2.08503
19100	-4.16625	19100	-2.08312
19200	-4.16245	19200	-2.08122
19300	-4.15865	19300	-2.07933
19400	-4.15486	19400	-2.07743
19500	-4.15108	19500	-2.07554
19600	-4.1473	19600	-2.07365
19700	-4.14352	19700	-2.07176
19800	-4.13975	19800	-2.06988
19900	-4.13599	19900	-2.068
20000	-4.13223	20000	-2.06612
20100	-4.12848	20100	-2.06424
20200	-4.12473	20200	-2.06236
20300	-4.12098	20300	-2.06049
20400	-4.11725	20400	-2.05862
20500	-4.11351	20500	-2.05676
20600	-4.10978	20600	-2.05489
20700	-4.10606	20700	-2.05303
20800	-4.10234	20800	-2.05117
20900	-4.09863	20900	-2.04931
21000	-4.09492	21000	-2.04746
21100	-4.09122	21100	-2.04561
21200	-4.08752	21200	-2.04376
21300	-4.08383	21300	-2.04191
21400	-4.08014	21400	-2.04007
21500	-4.07645	21500	-2.03823
21600	-4.07278	21600	-2.03639
21700	-4.0691	21700	-2.03455
21800	-4.06543	21800	-2.03272
21900	-4.06177	21900	-2.03089
22000	-4.05811	22000	-2.02906
22100	-4.05446	22100	-2.02723
22200	-4.05081	22200	-2.02541
22300	-4.04717	22300	-2.02358
22400	-4.04353	22400	-2.02176
22500	-4.03989	22500	-2.01995
22600	-4.03627	22600	-2.01813
22700	-4.03264	22700	-2.01632
22800	-4.02902	22800	-2.01451
22900	-4.02541	22900	-2.0127
23000	-4.0218	23000	-2.0109
23100	-4.01819	23100	-2.0091
23200	-4.01459	23200	-2.0073
23300	-4.011	23300	-2.0055
23400	-4.00741	23400	-2.0037
23500	-4.00382	23500	-2.00191
23600	-4.00024	23600	-2.00012
23700	-3.99667	23700	-1.99833
23800	-3.9931	23800	-1.99655
23900	-3.98953	23900	-1.99477
24000	-3.98597	24000	-1.99298
24100	-3.98241	24100	-1.99121
24200	-3.97886	24200	-1.98943
24300	-3.97531	24300	-1.98766
24400	-3.97177	24400	-1.98589
24500	-3.96823	24500	-1.98412
24600	-3.9647	24600	-1.98235
24700	-3.96117	24700	-1.98059
24800	-3.95765	24800	-1.97882
24900	-3.95413	24900	-1.97707
25000	-3.95062	25000	-1.97531
25100	-3.94711	25100	-1.97355
25200	-3.9436	25200	-1.9718
25300	-3.9401	25300	-1.97005
25400	-3.93661	25400	-1.9683
25500	-3.93312	25500	-1.96656
25600	-3.92963	25600	-1.96482
25700	-3.92615	25700	-1.96307
25800	-3.92267	25800	-1.96134
25900	-3.9192	25900	-1.9596
26000	-3.91573	26000	-1.95787
26100	-3.91227	26100	-1.95614
26200	-3.90881	26200	-1.95441
26300	-3.90536	26300	-1.95268
26400	-3.90191	26400	-1.95095
26500	-3.89846	26500	-1.94923
26600	-3.89502	26600	-1.94751
26700	-3.89159	26700	-1.94579
26800	-3.88816	26800	-1.94408
26900	-3.88473	26900	-1.94237
27000	-3.88131	27000	-1.94065
27100	-3.87789	27100	-1.93895
27200	-3.87448	27200	-1.93724
27300	-3.87107	27300	-1.93554
27400	-3.86767	27400	-1.93383
27500	-3.86427	27500	-1.93213
27600	-3.86087	27600	-1.93044
27700	-3.85748	27700	-1.92874
27800	-3.8541	27800	-1.92705
27900	-3.85071	27900	-1.92536
28000	-3.84734	28000	-1.92367
28100	-3.84397	28100	-1.92198
28200	-3.8406	28200	-1.9203
28300	-3.83723	28300	-1.91862
28400	-3.83387	28400	-1.91694
28500	-3.83052	28500	-1.91526
28600	-3.82717	28600	-1.91358
28700	-3.82382	28700	-1.91191
28800	-3.82048	28800	-1.91024
28900	-3.81714	28900	-1.90857
29000	-3.81381	29000	-1.9069
29100	-3.81048	29100	-1.90524
29200	-3.80716	29200	-1.90358
29300	-3.80384	29300	-1.90192
29400	-3.80052	29400	-1.90026
29500	-3.79721	29500	-1.8986
29600	-3.7939	29600	-1.89695
29700	-3.7906	29700	-1.8953
29800	-3.7873	29800	-1.89365
29900	-3.78401	29900	-1.892
30000	-3.78072	30000	-1.89036
30100	-3.77743	30100	-1.88872
30200	-3.77415	30200	-1.88708
30300	-3.77087	30300	-1.88544
30400	-3.7676	30400	-1.8838
30500	-3.76433	30500	-1.88217
30600	-3.76107	30600	-1.88053
30700	-3.75781	30700	-1.8789
30800	-3.75455	30800	-1.87728
30900	-3.7513	30900	-1.87565
31000	-3.74806	31000	-1.87403
31100	-3.74481	31100	-1.87241
31200	-3.74157	31200	-1.87079
31300	-3.73834	31300	-1.86917
31400	-3.73511	31400	-1.86755
31500	-3.73188	31500	-1.86594
31600	-3.72866	31600	-1.86433
31700	-3.72544	31700	-1.86272
31800	-3.72223	31800	-1.86111
31900	-3.71902	31900	-1.85951
32000	-3.71581	32000	-1.85791
32100	-3.71261	32100	-1.85631
32200	-3.70942	32200	-1.85471
32300	-3.70622	32300	-1.85311
32400	-3.70303	32400	-1.85152
32500	-3.69985	32500	-1.84992
32600	-3.69667	32600	-1.84833
32700	-3.69349	32700	-1.84675
32800	-3.69032	32800	-1.84516
32900	-3.68715	32900	-1.84358
33000	-3.68399	33000	-1.84199
33100	-3.68083	33100	-1.84041
33200	-3.67767	33200	-1.83884
33300	-3.67452	33300	-1.83726
33400	-3.67137	33400	-1.83569
33500	-3.66823	33500	-1.83411
33600	-3.66509	33600	-1.83254
33700	-3.66195	33700	-1.83098
33800	-3.65882	33800	-1.82941
33900	-3.65569	33900	-1.82785
34000	-3.65257	34000	-1.82628
34100	-3.64945	34100	-1.82472
34200	-3.64633	34200	-1.82317
34300	-3.64322	34300	-1.82161
34400	-3.64011	34400	-1.82006
34500	-3.63701	34500	-1.8185
34600	-3.63391	34600	-1.81695
34700	-3.63081	34700	-1.81541
34800	-3.62772	34800	-1.81386
34900	-3.62463	34900	-1.81232
35000	-3.62155	35000	-1.81077
35100	-3.61847	35100	-1.80923
35200	-3.61539	35200	-1.8077
35300	-3.61232	35300	-1.80616
35400	-3.60925	35400	-1.80463
35500	-3.60619	35500	-1.80309
35600	-3.60313	35600	-1.80156
35700	-3.60007	35700	-1.80003
35800	-3.59702	35800	-1.79851
35900	-3.59397	35900	-1.79698
36000	-3.59092	36000	-1.79546
36100	-3.58788	36100	-1.79394
36200	-3.58484	36200	-1.79242
36300	-3.58181	36300	-1.79091
36400	-3.57878	36400	-1.78939
36500	-3.57575	36500	-1.78788
36600	-3.57273	36600	-1.78637
36700	-3.56971	36700	-1.78486
36800	-3.5667	36800	-1.78335
36900	-3.56369	36900	-1.78184
37000	-3.56068	37000	-1.78034
37100	-3.55768	37100	-1.77884
37200	-3.55468	37200	-1.77734
37300	-3.55169	37300	-1.77584
37400	-3.54869	37400	-1.77435
37500	-3.54571	37500	-1.77285
37600	-3.54272	37600	-1.77136
37700	-3.53974	37700	-1.76987
37800	-3.53677	37800	-1.76838
37900	-3.53379	37900	-1.7669
38000	-3.53082	38000	-1.76541
38100	-3.52786	38100	-1.76393
38200	-3.5249	38200	-1.76245
38300	-3.52194	38300	-1.76097
38400	-3.51899	38400	-1.75949
38500	-3.51604	38500	-1.75802
38600	-3.51309	38600	-1.75654
38700	-3.51015	38700	-1.75507
38800	-3.50721	38800	-1.7536
38900	-3.50427	38900	-1.75214
39000	-3.50134	39000	-1.75067
39100	-3.49841	39100	-1.74921
39200	-3.49549	39200	-1.74774
39300	-3.49257	39300	-1.74628
39400	-3.48965	39400	-1.74482
39500	-3.48674	39500	-1.74337
39600	-3.48383	39600	-1.74191
39700	-3.48092	39700	-1.74046
39800	-3.47802	39800	-1.73901
39900	-3.47512	39900	-1.73756
40000	-3.47222	40000	-1.73611
40100	-3.46933	40100	-1.73467
40200	-3.46644	40200	-1.73322
40300	-3.46356	40300	-1.73178
40400	-3.46068	40400	-1.73034
40500	-3.4578	40500	-1.7289
40600	-3.45493	40600	-1.72746
40700	-3.45206	40700	-1.72603
40800	-3.44919	40800	-1.72459
40900	-3.44633	40900	-1.72316
41000	-3.44347	41000	-1.72173
41100	-3.44061	41100	-1.72031
41200	-3.43776	41200	-1.71888
41300	-3.43491	41300	-1.71745
41400	-3.43206	41400	-1.71603
41500	-3.42922	41500	-1.71461
41600	-3.42638	41600	-1.71319
41700	-3.42355	41700	-1.71178
41800	-3.42072	41800	-1.71036
41900	-3.41789	41900	-1.70895
42000	-3.41507	42000	-1.70753
42100	-3.41225	42100	-1.70612
42200	-3.40943	42200	-1.70471
42300	-3.40662	42300	-1.70331
42400	-3.40381	42400	-1.7019
42500	-3.401	42500	-1.7005
42600	-3.3982	42600	-1.6991
42700	-3.3954	42700	-1.6977
42800	-3.3926	42800	-1.6963
42900	-3.38981	42900	-1.6949
43000	-3.38702	43000	-1.69351
43100	-3.38423	43100	-1.69212
43200	-3.38145	43200	-1.69072
43300	-3.37867	43300	-1.68934
43400	-3.37589	43400	-1.68795
43500	-3.37312	43500	-1.68656
43600	-3.37035	43600	-1.68518
43700	-3.36759	43700	-1.68379
43800	-3.36483	43800	-1.68241
43900	-3.36207	43900	-1.68103
44000	-3.35931	44000	-1.67966
44100	-3.35656	44100	-1.67828
44200	-3.35381	44200	-1.67691
44300	-3.35107	44300	-1.67553
44400	-3.34832	44400	-1.67416
44500	-3.34559	44500	-1.67279
44600	-3.34285	44600	-1.67143
44700	-3.34012	44700	-1.67006
44800	-3.33739	44800	-1.6687
44900	-3.33467	44900	-1.66733
45000	-3.33195	45000	-1.66597
45100	-3.32923	45100	-1.66461
45200	-3.32651	45200	-1.66326
45300	-3.3238	45300	-1.6619
45400	-3.32109	45400	-1.66055
45500	-3.31839	45500	-1.65919
45600	-3.31569	45600	-1.65784
45700	-3.31299	45700	-1.65649
45800	-3.31029	45800	-1.65515
45900	-3.3076	45900	-1.6538
46000	-3.30491	46000	-1.65246
46100	-3.30223	46100	-1.65111
46200	-3.29954	46200	-1.64977
46300	-3.29687	46300	-1.64843
46400	-3.29419	46400	-1.64709
46500	-3.29152	46500	-1.64576
46600	-3.28885	46600	-1.64442
46700	-3.28618	46700	-1.64309
46800	-3.28352	46800	-1.64176
46900	-3.28086	46900	-1.64043
47000	-3.2782	47000	-1.6391
47100	-3.27555	47100	-1.63778
47200	-3.2729	47200	-1.63645
47300	-3.27026	47300	-1.63513
47400	-3.26761	47400	-1.63381
47500	-3.26497	47500	-1.63249
47600	-3.26234	47600	-1.63117
47700	-3.2597	47700	-1.62985
47800	-3.25707	47800	-1.62854
47900	-3.25445	47900	-1.62722
48000	-3.25182	48000	-1.62591
48100	-3.2492	48100	-1.6246
48200	-3.24658	48200	-1.62329
48300	-3.24397	48300	-1.62198
48400	-3.24136	48400	-1.62068
48500	-3.23875	48500	-1.61937
48600	-3.23614	48600	-1.61807
48700	-3.23354	48700	-1.61677
48800	-3.23094	48800	-1.61547
48900	-3.22835	48900	-1.61417
49000	-3.22575	49000	-1.61288
49100	-3.22317	49100	-1.61158
49200	-3.22058	49200	-1.61029
49300	-3.218	49300	-1.609
49400	-3.21542	49400	-1.60771
49500	-3.21284	49500	-1.60642
49600	-3.21026	49600	-1.60513
49700	-3.20769	49700	-1.60385
49800	-3.20513	49800	-1.60256
49900	-3.20256	49900	-1.60128
50000	-3.2	50000	-1.6
50100	-3.19744	50100	-1.59872
50200	-3.19489	50200	-1.59744
50300	-3.19233	50300	-1.59617
50400	-3.18978	50400	-1.59489
50500	-3.18724	50500	-1.59362
50600	-3.1847	50600	-1.59235
50700	-3.18215	50700	-1.59108
50800	-3.17962	50800	-1.58981
50900	-3.17708	50900	-1.58854
51000	-3.17455	51000	-1.58728
51100	-3.17202	51100	-1.58601
51200	-3.1695	51200	-1.58475
51300	-3.16698	51300	-1.58349
51400	-3.16446	51400	-1.58223
51500	-3.16194	51500	-1.58097
51600	-3.15943	51600	-1.57971
51700	-3.15692	51700	-1.57846
51800	-3.15441	51800	-1.57721
51900	-3.15191	51900	-1.57595
52000	-3.14941	52000	-1.5747
52100	-3.14691	52100	-1.57345
52200	-3.14441	52200	-1.57221
52300	-3.14192	52300	-1.57096
52400	-3.13943	52400	-1.56972
52500	-3.13695	52500	-1.56847
52600	-3.13446	52600	-1.56723
52700	-3.13198	52700	-1.56599
52800	-3.12951	52800	-1.56475
52900	-3.12703	52900	-1.56352
53000	-3.12456	53000	-1.56228
53100	-3.12209	53100	-1.56105
53200	-3.11963	53200	-1.55981
53300	-3.11716	53300	-1.55858
53400	-3.1147	53400	-1.55735
53500	-3.11225	53500	-1.55612
53600	-3.10979	53600	-1.5549
53700	-3.10734	53700	-1.55367
53800	-3.10489	53800	-1.55245
53900	-3.10245	53900	-1.55122
54000	-3.10001	54000	-1.55
54100	-3.09757	54100	-1.54878
54200	-3.09513	54200	-1.54757
54300	-3.0927	54300	-1.54635
54400	-3.09027	54400	-1.54513
54500	-3.08784	54500	-1.54392
54600	-3.08541	54600	-1.54271
54700	-3.08299	54700	-1.54149
54800	-3.08057	54800	-1.54029
54900	-3.07815	54900	-1.53908
55000	-3.07574	55000	-1.53787
55100	-3.07333	55100	-1.53666
55200	-3.07092	55200	-1.53546
55300	-3.06852	55300	-1.53426
55400	-3.06611	55400	-1.53306
55500	-3.06371	55500	-1.53186
55600	-3.06132	55600	-1.53066
55700	-3.05892	55700	-1.52946
55800	-3.05653	55800	-1.52827
55900	-3.05414	55900	-1.52707
56000	-3.05176	56000	-1.52588
56100	-3.04938	56100	-1.52469
56200	-3.047	56200	-1.5235
56300	-3.04462	56300	-1.52231
56400	-3.04224	56400	-1.52112
56500	-3.03987	56500	-1.51994
56600	-3.0375	56600	-1.51875
56700	-3.03514	56700	-1.51757
56800	-3.03277	56800	-1.51639
56900	-3.03041	56900	-1.51521
57000	-3.02805	57000	-1.51403
57100	-3.0257	57100	-1.51285
57200	-3.02335	57200	-1.51167
57300	-3.021	57300	-1.5105
57400	-3.01865	57400	-1.50933
57500	-3.01631	57500	-1.50815
57600	-3.01397	57600	-1.50698
57700	-3.01163	57700	-1.50581
57800	-3.00929	57800	-1.50465
57900	-3.00696	57900	-1.50348
58000	-3.00463	58000	-1.50231
58100	-3.0023	58100	-1.50115
58200	-2.99997	58200	-1.49999
58300	-2.99765	58300	-1.49883
58400	-2.99533	58400	-1.49767
58500	-2.99302	58500	-1.49651
58600	-2.9907	58600	-1.49535
58700	-2.98839	58700	-1.49419
58800	-2.98608	58800	-1.49304
58900	-2.98377	58900	-1.49189
59000	-2.98147	59000	-1.49074
59100	-2.97917	59100	-1.48958
59200	-2.97687	59200	-1.48844
59300	-2.97458	59300	-1.48729
59400	-2.97228	59400	-1.48614
59500	-2.96999	59500	-1.485
59600	-2.9677	59600	-1.48385
59700	-2.96542	59700	-1.48271
59800	-2.96314	59800	-1.48157
59900	-2.96086	59900	-1.48043
60000	-2.95858	60000	-1.47929
60100	-2.95631	60100	-1.47815
60200	-2.95403	60200	-1.47702
60300	-2.95176	60300	-1.47588
60400	-2.9495	60400	-1.47475
60500	-2.94723	60500	-1.47362
60600	-2.94497	60600	-1.47249
60700	-2.94271	60700	-1.47136
60800	-2.94046	60800	-1.47023
60900	-2.9382	60900	-1.4691
61000	-2.93595	61000	-1.46798
61100	-2.9337	61100	-1.46685
61200	-2.93146	61200	-1.46573
61300	-2.92921	61300	-1.46461
61400	-2.92697	61400	-1.46349
61500	-2.92474	61500	-1.46237
61600	-2.9225	61600	-1.46125
61700	-2.92027	61700	-1.46013
61800	-2.91804	61800	-1.45902
61900	-2.91581	61900	-1.4579
62000	-2.91358	62000	-1.45679
62100	-2.91136	62100	-1.45568
62200	-2.90914	62200	-1.45457
62300	-2.90692	62300	-1.45346
62400	-2.90471	62400	-1.45235
62500	-2.90249	62500	-1.45125
62600	-2.90028	62600	-1.45014
62700	-2.89808	62700	-1.44904
62800	-2.89587	62800	-1.44794
62900	-2.89367	62900	-1.44683
63000	-2.89147	63000	-1.44573
63100	-2.88927	63100	-1.44464
63200	-2.88708	63200	-1.44354
63300	-2.88488	63300	-1.44244
63400	-2.88269	63400	-1.44135
63500	-2.88051	63500	-1.44025
63600	-2.87832	63600	-1.43916
63700	-2.87614	63700	-1.43807
63800	-2.87396	63800	-1.43698
63900	-2.87178	63900	-1.43589
64000	-2.86961	64000	-1.4348
64100	-2.86743	64100	-1.43372
64200	-2.86526	64200	-1.43263
64300	-2.86309	64300	-1.43155
64400	-2.86093	64400	-1.43046
64500	-2.85877	64500	-1.42938
64600	-2.85661	64600	-1.4283
64700	-2.85445	64700	-1.42722
64800	-2.85229	64800	-1.42615
64900	-2.85014	64900	-1.42507
65000	-2.84799	65000	-1.42399
65100	-2.84584	65100	-1.42292
65200	-2.84369	65200	-1.42185
65300	-2.84155	65300	-1.42078
65400	-2.83941	65400	-1.41971
65500	-2.83727	65500	-1.41864
65600	-2.83514	65600	-1.41757
65700	-2.833	65700	-1.4165
65800	-2.83087	65800	-1.41544
65900	-2.82874	65900	-1.41437
66000	-2.82662	66000	-1.41331
66100	-2.82449	66100	-1.41225
66200	-2.82237	66200	-1.41118
66300	-2.82025	66300	-1.41013
66400	-2.81813	66400	-1.40907
66500	-2.81602	66500	-1.40801
66600	-2.81391	66600	-1.40695
66700	-2.8118	66700	-1.4059
66800	-2.80969	66800	-1.40484
66900	-2.80758	66900	-1.40379
67000	-2.80548	67000	-1.40274
67100	-2.80338	67100	-1.40169
67200	-2.80128	67200	-1.40064
67300	-2.79919	67300	-1.39959
67400	-2.79709	67400	-1.39855
67500	-2.795	67500	-1.3975
67600	-2.79292	67600	-1.39646
67700	-2.79083	67700	-1.39541
67800	-2.78875	67800	-1.39437
67900	-2.78666	67900	-1.39333
68000	-2.78458	68000	-1.39229
68100	-2.78251	68100	-1.39125
68200	-2.78043	68200	-1.39022
68300	-2.77836	68300	-1.38918
68400	-2.77629	68400	-1.38815
68500	-2.77422	68500	-1.38711
68600	-2.77216	68600	-1.38608
68700	-2.77009	68700	-1.38505
68800	-2.76803	68800	-1.38402
68900	-2.76598	68900	-1.38299
69000	-2.76392	69000	-1.38196
69100	-2.76187	69100	-1.38093
69200	-2.75981	69200	-1.37991
69300	-2.75777	69300	-1.37888
69400	-2.75572	69400	-1.37786
69500	-2.75367	69500	-1.37684
69600	-2.75163	69600	-1.37582
69700	-2.74959	69700	-1.3748
69800	-2.74755	69800	-1.37378
69900	-2.74552	69900	-1.37276
70000	-2.74348	70000	-1.37174
70100	-2.74145	70100	-1.37073
70200	-2.73942	70200	-1.36971
70300	-2.7374	70300	-1.3687
70400	-2.73537	70400	-1.36769
70500	-2.73335	70500	-1.36668
70600	-2.73133	70600	-1.36567
70700	-2.72931	70700	-1.36466
70800	-2.7273	70800	-1.36365
70900	-2.72529	70900	-1.36264
71000	-2.72327	71000	-1.36164
71100	-2.72127	71100	-1.36063
71200	-2.71926	71200	-1.35963
71300	-2.71726	71300	-1.35863
71400	-2.71525	71400	-1.35763
71500	-2.71325	71500	-1.35663
71600	-2.71126	71600	-1.35563
71700	-2.70926	71700	-1.35463
71800	-2.70727	71800	-1.35363
71900	-2.70528	71900	-1.35264
72000	-2.70329	72000	-1.35164
72100	-2.7013	72100	-1.35065
72200	-2.69932	72200	-1.34966
72300	-2.69733	72300	-1.34867
72400	-2.69535	72400	-1.34768
72500	-2.69338	72500	-1.34669
72600	-2.6914	72600	-1.3457
72700	-2.68943	72700	-1.34471
72800	-2.68746	72800	-1.34373
72900	-2.68549	72900	-1.34274
73000	-2.68352	73000	-1.34176
73100	-2.68155	73100	-1.34078
73200	-2.67959	73200	-1.3398
73300	-2.67763	73300	-1.33882
73400	-2.67567	73400	-1.33784
73500	-2.67372	73500	-1.33686
73600	-2.67176	73600	-1.33588
73700	-2.66981	73700	-1.33491
73800	-2.66786	73800	-1.33393
73900	-2.66591	73900	-1.33296
74000	-2.66397	74000	-1.33198
74100	-2.66202	74100	-1.33101
74200	-2.66008	74200	-1.33004
74300	-2.65814	74300	-1.32907
74400	-2.65621	74400	-1.3281
74500	-2.65427	74500	-1.32714
74600	-2.65234	74600	-1.32617
74700	-2.65041	74700	-1.3252
74800	-2.64848	74800	-1.32424
74900	-2.64655	74900	-1.32328
75000	-2.64463	75000	-1.32231
75100	-2.64271	75100	-1.32135
75200	-2.64079	75200	-1.32039
75300	-2.63887	75300	-1.31943
75400	-2.63695	75400	-1.31848
75500	-2.63504	75500	-1.31752
75600	-2.63313	75600	-1.31656
75700	-2.63122	75700	-1.31561
75800	-2.62931	75800	-1.31465
75900	-2.6274	75900	-1.3137
76000	-2.6255	76000	-1.31275
76100	-2.6236	76100	-1.3118
76200	-2.6217	76200	-1.31085
76300	-2.6198	76300	-1.3099
76400	-2.61791	76400	-1.30895
76500	-2.61601	76500	-1.30801
76600	-2.61412	76600	-1.30706
76700	-2.61223	76700	-1.30612
76800	-2.61034	76800	-1.30517
76900	-2.60846	76900	-1.30423
77000	-2.60658	77000	-1.30329
77100	-2.6047	77100	-1.30235
77200	-2.60282	77200	-1.30141
77300	-2.60094	77300	-1.30047
77400	-2.59906	77400	-1.29953
77500	-2.59719	77500	-1.2986
77600	-2.59532	77600	-1.29766
77700	-2.59345	77700	-1.29673
77800	-2.59159	77800	-1.29579
77900	-2.58972	77900	-1.29486
78000	-2.58786	78000	-1.29393
78100	-2.586	78100	-1.293
78200	-2.58414	78200	-1.29207
78300	-2.58228	78300	-1.29114
78400	-2.58043	78400	-1.29021
78500	-2.57857	78500	-1.28929
78600	-2.57672	78600	-1.28836
78700	-2.57487	78700	-1.28744
78800	-2.57303	78800	-1.28651
78900	-2.57118	78900	-1.28559
79000	-2.56934	79000	-1.28467
79100	-2.5675	79100	-1.28375
79200	-2.56566	79200	-1.28283
79300	-2.56382	79300	-1.28191
79400	-2.56199	79400	-1.28099
79500	-2.56016	79500	-1.28008
79600	-2.55832	79600	-1.27916
79700	-2.5565	79700	-1.27825
79800	-2.55467	79800	-1.27733
79900	-2.55284	79900	-1.27642
80000	-2.55102	80000	-1.27551
80100	-2.5492	80100	-1.2746
80200	-2.54738	80200	-1.27369
80300	-2.54556	80300	-1.27278
80400	-2.54375	80400	-1.27187
80500	-2.54193	80500	-1.27097
80600	-2.54012	80600	-1.27006
80700	-2.53831	80700	-1.26916
80800	-2.53651	80800	-1.26825
80900	-2.5347	80900	-1.26735
81000	-2.5329	81000	-1.26645
81100	-2.53109	81100	-1.26555
81200	-2.52929	81200	-1.26465
81300	-2.5275	81300	-1.26375
81400	-2.5257	81400	-1.26285
81500	-2.52391	81500	-1.26195
81600	-2.52211	81600	-1.26106
81700	-2.52032	81700	-1.26016
81800	-2.51854	81800	-1.25927
81900	-2.51675	81900	-1.25837
82000	-2.51496	82000	-1.25748
82100	-2.51318	82100	-1.25659
82200	-2.5114	82200	-1.2557
82300	-2.50962	82300	-1.25481
82400	-2.50784	82400	-1.25392
82500	-2.50607	82500	-1.25303
82600	-2.5043	82600	-1.25215
82700	-2.50252	82700	-1.25126
82800	-2.50076	82800	-1.25038
82900	-2.49899	82900	-1.24949
83000	-2.49722	83000	-1.24861
83100	-2.49546	83100	-1.24773
83200	-2.4937	83200	-1.24685
83300	-2.49194	83300	-1.24597
83400	-2.49018	83400	-1.24509
83500	-2.48842	83500	-1.24421
83600	-2.48667	83600	-1.24333
83700	-2.48491	83700	-1.24246
83800	-2.48316	83800	-1.24158
83900	-2.48141	83900	-1.24071
84000	-2.47967	84000	-1.23983
84100	-2.47792	84100	-1.23896
84200	-2.47618	84200	-1.23809
84300	-2.47444	84300	-1.23722
84400	-2.4727	84400	-1.23635
84500	-2.47096	84500	-1.23548
84600	-2.46922	84600	-1.23461
84700	-2.46749	84700	-1.23374
84800	-2.46576	84800	-1.23288
84900	-2.46402	84900	-1.23201
85000	-2.4623	85000	-1.23115
85100	-2.46057	85100	-1.23028
85200	-2.45884	85200	-1.22942
85300	-2.45712	85300	-1.22856
85400	-2.4554	85400	-1.2277
85500	-2.45368	85500	-1.22684
85600	-2.45196	85600	-1.22598
85700	-2.45025	85700	-1.22512
85800	-2.44853	85800	-1.22427
85900	-2.44682	85900	-1.22341
86000	-2.44511	86000	-1.22255
86100	-2.4434	86100	-1.2217
86200	-2.44169	86200	-1.22085
86300	-2.43999	86300	-1.21999
86400	-2.43828	86400	-1.21914
86500	-2.43658	86500	-1.21829
86600	-2.43488	86600	-1.21744
86700	-2.43318	86700	-1.21659
86800	-2.43149	86800	-1.21574
86900	-2.42979	86900	-1.2149
87000	-2.4281	87000	-1.21405
87100	-2.42641	87100	-1.2132
87200	-2.42472	87200	-1.21236
87300	-2.42303	87300	-1.21151
87400	-2.42134	87400	-1.21067
87500	-2.41966	87500	-1.20983
87600	-2.41798	87600	-1.20899
87700	-2.4163	87700	-1.20815
87800	-2.41462	87800	-1.20731
87900	-2.41294	87900	-1.20647
88000	-2.41127	88000	-1.20563
88100	-2.40959	88100	-1.2048
88200	-2.40792	88200	-1.20396
88300	-2.40625	88300	-1.20312
88400	-2.40458	88400	-1.20229
88500	-2.40291	88500	-1.20146
88600	-2.40125	88600	-1.20062
88700	-2.39959	88700	-1.19979
88800	-2.39793	88800	-1.19896
88900	-2.39627	88900	-1.19813
89000	-2.39461	89000	-1.1973
89100	-2.39295	89100	-1.19648
89200	-2.3913	89200	-1.19565
89300	-2.38964	89300	-1.19482
89400	-2.38799	89400	-1.194
89500	-2.38634	89500	-1.19317
89600	-2.3847	89600	-1.19235
89700	-2.38305	89700	-1.19152
89800	-2.3814	89800	-1.1907
89900	-2.37976	89900	-1.18988
90000	-2.37812	90000	-1.18906
90100	-2.37648	90100	-1.18824
90200	-2.37484	90200	-1.18742
90300	-2.37321	90300	-1.1866
90400	-2.37157	90400	-1.18579
90500	-2.36994	90500	-1.18497
90600	-2.36831	90600	-1.18416
90700	-2.36668	90700	-1.18334
90800	-2.36505	90800	-1.18253
90900	-2.36343	90900	-1.18171
91000	-2.3618	91000	-1.1809
91100	-2.36018	91100	-1.18009
91200	-2.35856	91200	-1.17928
91300	-2.35694	91300	-1.17847
91400	-2.35533	91400	-1.17766
91500	-2.35371	91500	-1.17685
91600	-2.3521	91600	-1.17605
91700	-2.35048	91700	-1.17524
91800	-2.34887	91800	-1.17444
91900	-2.34726	91900	-1.17363
92000	-2.34566	92000	-1.17283
92100	-2.34405	92100	-1.17203
92200	-2.34245	92200	-1.17122
92300	-2.34084	92300	-1.17042
92400	-2.33924	92400	-1.16962
92500	-2.33764	92500	-1.16882
92600	-2.33605	92600	-1.16802
92700	-2.33445	92700	-1.16722
92800	-2.33286	92800	-1.16643
92900	-2.33126	92900	-1.16563
93000	-2.32967	93000	-1.16484
93100	-2.32808	93100	-1.16404
93200	-2.32649	93200	-1.16325
93300	-2.32491	93300	-1.16245
93400	-2.32332	93400	-1.16166
93500	-2.32174	93500	-1.16087
93600	-2.32016	93600	-1.16008
93700	-2.31858	93700	-1.15929
93800	-2.317	93800	-1.1585
93900	-2.31543	93900	-1.15771
94000	-2.31385	94000	-1.15693
94100	-2.31228	94100	-1.15614
94200	-2.31071	94200	-1.15535
94300	-2.30914	94300	-1.15457
94400	-2.30757	94400	-1.15378
94500	-2.306	94500	-1.153
94600	-2.30444	94600	-1.15222
94700	-2.30287	94700	-1.15144
94800	-2.30131	94800	-1.15065
94900	-2.29975	94900	-1.14987
95000	-2.29819	95000	-1.1491
95100	-2.29663	95100	-1.14832
95200	-2.29508	95200	-1.14754
95300	-2.29352	95300	-1.14676
95400	-2.29197	95400	-1.14599
95500	-2.29042	95500	-1.14521
95600	-2.28887	95600	-1.14444
95700	-2.28732	95700	-1.14366
95800	-2.28578	95800	-1.14289
95900	-2.28423	95900	-1.14212
96000	-2.28269	96000	-1.14134
96100	-2.28115	96100	-1.14057
96200	-2.27961	96200	-1.1398
96300	-2.27807	96300	-1.13903
96400	-2.27653	96400	-1.13827
96500	-2.275	96500	-1.1375
96600	-2.27346	96600	-1.13673
96700	-2.27193	96700	-1.13596
96800	-2.2704	96800	-1.1352
96900	-2.26887	96900	-1.13443
97000	-2.26734	97000	-1.13367
97100	-2.26582	97100	-1.13291
97200	-2.26429	97200	-1.13215
97300	-2.26277	97300	-1.13138
97400	-2.26125	97400	-1.13062
97500	-2.25973	97500	-1.12986
97600	-2.25821	97600	-1.1291
97700	-2.25669	97700	-1.12835
97800	-2.25518	97800	-1.12759
97900	-2.25366	97900	-1.12683
98000	-2.25215	98000	-1.12608
98100	-2.25064	98100	-1.12532
98200	-2.24913	98200	-1.12457
98300	-2.24762	98300	-1.12381
98400	-2.24612	98400	-1.12306
98500	-2.24461	98500	-1.12231
98600	-2.24311	98600	-1.12155
98700	-2.24161	98700	-1.1208
98800	-2.24011	98800	-1.12005
98900	-2.23861	98900	-1.1193
99000	-2.23711	99000	-1.11856
99100	-2.23562	99100	-1.11781
99200	-2.23412	99200	-1.11706
99300	-2.23263	99300	-1.11631
99400	-2.23114	99400	-1.11557
99500	-2.22965	99500	-1.11482
99600	-2.22816	99600	-1.11408
99700	-2.22667	99700	-1.11334
99800	-2.22519	99800	-1.11259
99900	-2.2237	99900	-1.11185
100000	-2.22222	100000	-1.11111
100100	-2.22074	100100	-1.11037
100200	-2.21926	100200	-1.10963
100300	-2.21778	100300	-1.10889
100400	-2.21631	100400	-1.10815
100500	-2.21483	100500	-1.10742
100600	-2.21336	100600	-1.10668
100700	-2.21189	100700	-1.10594
100800	-2.21042	100800	-1.10521
100900	-2.20895	100900	-1.10447
101000	-2.20748	101000	-1.10374
101100	-2.20602	101100	-1.10301
101200	-2.20455	101200	-1.10228
101300	-2.20309	101300	-1.10154
101400	-2.20163	101400	-1.10081
101500	-2.20017	101500	-1.10008
101600	-2.19871	101600	-1.09935
101700	-2.19725	101700	-1.09862
101800	-2.19579	101800	-1.0979
101900	-2.19434	101900	-1.09717
102000	-2.19289	102000	-1.09644
102100	-2.19143	102100	-1.09572
102200	-2.18998	102200	-1.09499
102300	-2.18854	102300	-1.09427
102400	-2.18709	102400	-1.09354
102500	-2.18564	102500	-1.09282
102600	-2.1842	102600	-1.0921
102700	-2.18276	102700	-1.09138
102800	-2.18131	102800	-1.09066
102900	-2.17987	102900	-1.08994
103000	-2.17844	103000	-1.08922
103100	-2.177	103100	-1.0885
103200	-2.17556	103200	-1.08778
103300	-2.17413	103300	-1.08706
103400	-2.1727	103400	-1.08635
103500	-2.17126	103500	-1.08563
103600	-2.16983	103600	-1.08492
103700	-2.16841	103700	-1.0842
103800	-2.16698	103800	-1.08349
103900	-2.16555	103900	-1.08278
104000	-2.16413	104000	-1.08206
104100	-2.1627	104100	-1.08135
104200	-2.16128	104200	-1.08064
104300	-2.15986	104300	-1.07993
104400	-2.15844	104400	-1.07922
104500	-2.15703	104500	-1.07851
104600	-2.15561	104600	-1.07781
104700	-2.1542	104700	-1.0771
104800	-2.15278	104800	-1.07639
104900	-2.15137	104900	-1.07569
105000	-2.14996	105000	-1.07498
105100	-2.14855	105100	-1.07428
105200	-2.14714	105200	-1.07357
105300	-2.14574	105300	-1.07287
105400	-2.14433	105400	-1.07217
105500	-2.14293	105500	-1.07146
105600	-2.14153	105600	-1.07076
105700	-2.14012	105700	-1.07006
105800	-2.13873	105800	-1.06936
105900	-2.13733	105900	-1.06866
106000	-2.13593	106000	-1.06797
106100	-2.13454	106100	-1.06727
106200	-2.13314	106200	-1.06657
106300	-2.13175	106300	-1.06587
106400	-2.13036	106400	-1.06518
106500	-2.12897	106500	-1.06448
106600	-2.12758	106600	-1.06379
106700	-2.12619	106700	-1.0631
106800	-2.12481	106800	-1.0624
106900	-2.12342	106900	-1.06171
107000	-2.12204	107000	-1.06102
107100	-2.12066	107100	-1.06033
107200	-2.11928	107200	-1.05964
107300	-2.1179	107300	-1.05895
107400	-2.11652	107400	-1.05826
107500	-2.11514	107500	-1.05757
107600	-2.11377	107600	-1.05688
107700	-2.11239	107700	-1.0562
107800	-2.11102	107800	-1.05551
107900	-2.10965	107900	-1.05483
108000	-2.10828	108000	-1.05414
108100	-2.10691	108100	-1.05346
108200	-2.10555	108200	-1.05277
108300	-2.10418	108300	-1.05209
108400	-2.10282	108400	-1.05141
108500	-2.10145	108500	-1.05073
108600	-2.10009	108600	-1.05005
108700	-2.09873	108700	-1.04937
108800	-2.09737	108800	-1.04869
108900	-2.09601	108900	-1.04801
109000	-2.09466	109000	-1.04733
109100	-2.0933	109100	-1.04665
109200	-2.09195	109200	-1.04597
109300	-2.0906	109300	-1.0453
109400	-2.08925	109400	-1.04462
109500	-2.0879	109500	-1.04395
109600	-2.08655	109600	-1.04327
109700	-2.0852	109700	-1.0426
109800	-2.08385	109800	-1.04193
109900	-2.08251	109900	-1.04125
110000	-2.08117	110000	-1.04058
110100	-2.07982	110100	-1.03991
110200	-2.07848	110200	-1.03924
110300	-2.07714	110300	-1.03857
110400	-2.07581	110400	-1.0379
110500	-2.07447	110500	-1.03723
110600	-2.07313	110600	-1.03657
110700	-2.0718	110700	-1.0359
110800	-2.07047	110800	-1.03523
110900	-2.06913	110900	-1.03457
111000	-2.0678	111000	-1.0339
111100	-2.06647	111100	-1.03324
111200	-2.06515	111200	-1.03257
111300	-2.06382	111300	-1.03191
111400	-2.06249	111400	-1.03125
111500	-2.06117	111500	-1.03059
111600	-2.05985	111600	-1.02992
111700	-2.05853	111700	-1.02926
111800	-2.05721	111800	-1.0286
111900	-2.05589	111900	-1.02794
112000	-2.05457	112000	-1.02728
112100	-2.05325	112100	-1.02663
112200	-2.05194	112200	-1.02597
112300	-2.05062	112300	-1.02531
112400	-2.04931	112400	-1.02466
112500	-2.048	112500	-1.024
112600	-2.04669	112600	-1.02334
112700	-2.04538	112700	-1.02269
112800	-2.04407	112800	-1.02204
112900	-2.04277	112900	-1.02138
113000	-2.04146	113000	-1.02073
113100	-2.04016	113100	-1.02008
113200	-2.03886	113200	-1.01943
113300	-2.03755	113300	-1.01878
113400	-2.03625	113400	-1.01813
113500	-2.03496	113500	-1.01748
113600	-2.03366	113600	-1.01683
113700	-2.03236	113700	-1.01618
113800	-2.03107	113800	-1.01553
113900	-2.02977	113900	-1.01489
114000	-2.02848	114000	-1.01424
114100	-2.02719	114100	-1.01359
114200	-2.0259	114200	-1.01295
114300	-2.02461	114300	-1.0123
114400	-2.02332	114400	-1.01166
114500	-2.02204	114500	-1.01102
114600	-2.02075	114600	-1.01037
114700	-2.01947	114700	-1.00973
114800	-2.01818	114800	-1.00909
114900	-2.0169	114900	-1.00845
115000	-2.01562	115000	-1.00781
115100	-2.01434	115100	-1.00717
115200	-2.01306	115200	-1.00653
115300	-2.01179	115300	-1.00589
115400	-2.01051	115400	-1.00526
115500	-2.00924	115500	-1.00462
115600	-2.00796	115600	-1.00398
115700	-2.00669	115700	-1.00335
115800	-2.00542	115800	-1.00271
115900	-2.00415	115900	-1.00208
116000	-2.00288	116000	-1.00144
116100	-2.00162	116100	-1.00081
116200	-2.00035	116200	-1.00018
116300	-1.99909	116300	-0.999543
116400	-1.99782	116400	-0.998912
116500	-1.99656	116500	-0.99828
116600	-1.9953	116600	-0.99765
116700	-1.99404	116700	-0.99702
116800	-1.99278	116800	-0.996391
116900	-1.99152	116900	-0.995762
117000	-1.99027	117000	-0.995134
117100	-1.98901	117100	-0.994506
117200	-1.98776	117200	-0.993879
117300	-1.98651	117300	-0.993253
117400	-1.98525	117400	-0.992627
117500	-1.984	117500	-0.992002
117600	-1.98275	117600	-0.991377
117700	-1.98151	117700	-0.990753
117800	-1.98026	117800	-0.99013
117900	-1.97901	117900	-0.989507
118000	-1.97777	118000	-0.988885
118100	-1.97653	118100	-0.988263
118200	-1.97528	118200	-0.987642
118300	-1.97404	118300	-0.987022
118400	-1.9728	118400	-0.986402
118500	-1.97157	118500	-0.985783
118600	-1.97033	118600	-0.985164
118700	-1.96909	118700	-0.984546
118800	-1.96786	118800	-0.983928
118900	-1.96662	118900	-0.983311
119000	-1.96539	119000	-0.982695
119100	-1.96416	119100	-0.982079
119200	-1.96293	119200	-0.981464
119300	-1.9617	119300	-0.980849
119400	-1.96047	119400	-0.980235
119500	-1.95924	119500	-0.979621
119600	-1.95802	119600	-0.979008
119700	-1.95679	119700	-0.978396
119800	-1.95557	119800	-0.977784
119900	-1.95435	119900	-0.977173
120000	-1.95313	120000	-0.976563
120100	-1.9519	120100	-0.975952
120200	-1.95069	120200	-0.975343
120300	-1.94947	120300	-0.974734
120400	-1.94825	120400	-0.974126
120500	-1.94704	120500	-0.973518
120600	-1.94582	120600	-0.972911
120700	-1.94461	120700	-0.972304
120800	-1.9434	120800	-0.971698
120900	-1.94218	120900	-0.971092
121000	-1.94097	121000	-0.970487
121100	-1.93977	121100	-0.969883
121200	-1.93856	121200	-0.969279
121300	-1.93735	121300	-0.968676
121400	-1.93615	121400	-0.968073
121500	-1.93494	121500	-0.967471
121600	-1.93374	121600	-0.96687
121700	-1.93254	121700	-0.966269
121800	-1.93134	121800	-0.965668
121900	-1.93014	121900	-0.965068
122000	-1.92894	122000	-0.964469
122100	-1.92774	122100	-0.96387
122200	-1.92654	122200	-0.963272
122300	-1.92535	122300	-0.962674
122400	-1.92415	122400	-0.962077
122500	-1.92296	122500	-0.961481
122600	-1.92177	122600	-0.960885
122700	-1.92058	122700	-0.960289
122800	-1.91939	122800	-0.959694
122900	-1.9182	122900	-0.9591
123000	-1.91701	123000	-0.958506
123100	-1.91583	123100	-0.957913
123200	-1.91464	123200	-0.95732
123300	-1.91346	123300	-0.956728
123400	-1.91227	123400	-0.956137
123500	-1.91109	123500	-0.955546
123600	-1.90991	123600	-0.954955
123700	-1.90873	123700	-0.954365
123800	-1.90755	123800	-0.953776
123900	-1.90637	123900	-0.953187
124000	-1.9052	124000	-0.952599
124100	-1.90402	124100	-0.952011
124200	-1.90285	124200	-0.951424
124300	-1.90167	124300	-0.950837
124400	-1.9005	124400	-0.950251
124500	-1.89933	124500	-0.949665
124600	-1.89816	124600	-0.94908
124700	-1.89699	124700	-0.948496
124800	-1.89582	124800	-0.947912
124900	-1.89466	124900	-0.947328
125000	-1.89349	125000	-0.946746
125100	-1.89233	125100	-0.946163
125200	-1.89116	125200	-0.945581
125300	-1.89	125300	-0.945
125400	-1.88884	125400	-0.944419
125500	-1.88768	125500	-0.943839
125600	-1.88652	125600	-0.94326
125700	-1.88536	125700	-0.94268
125800	-1.8842	125800	-0.942102
125900	-1.88305	125900	-0.941524
126000	-1.88189	126000	-0.940946
126100	-1.88074	126100	-0.940369
126200	-1.87959	126200	-0.939793
126300	-1.87843	126300	-0.939217
126400	-1.87728	126400	-0.938641
126500	-1.87613	126500	-0.938067
126600	-1.87498	126600	-0.937492
126700	-1.87384	126700	-0.936918
126800	-1.87269	126800	-0.936345
126900	-1.87154	126900	-0.935772
127000	-1.8704	127000	-0.9352
127100	-1.86926	127100	-0.934628
127200	-1.86811	127200	-0.934057
127300	-1.86697	127300	-0.933486
127400	-1.86583	127400	-0.932916
127500	-1.86469	127500	-0.932347
127600	-1.86355	127600	-0.931777
127700	-1.86242	127700	-0.931209
127800	-1.86128	127800	-0.930641
127900	-1.86015	127900	-0.930073
128000	-1.85901	128000	-0.929506
128100	-1.85788	128100	-0.92894
128200	-1.85675	128200	-0.928374
128300	-1.85562	128300	-0.927808
128400	-1.85449	128400	-0.927243
128500	-1.85336	128500	-0.926679
128600	-1.85223	128600	-0.926115
128700	-1.8511	128700	-0.925552
128800	-1.84998	128800	-0.924989
128900	-1.84885	128900	-0.924426
129000	-1.84773	129000	-0.923864
129100	-1.84661	129100	-0.923303
129200	-1.84548	129200	-0.922742
129300	-1.84436	129300	-0.922182
129400	-1.84324	129400	-0.921622
129500	-1.84213	129500	-0.921063
129600	-1.84101	129600	-0.920504
129700	-1.83989	129700	-0.919946
129800	-1.83878	129800	-0.919388
129900	-1.83766	129900	-0.91883
130000	-1.83655	130000	-0.918274
130100	-1.83543	130100	-0.917717
130200	-1.83432	130200	-0.917162
130300	-1.83321	130300	-0.916606
130400	-1.8321	130400	-0.916052
130500	-1.83099	130500	-0.915497
130600	-1.82989	130600	-0.914944
130700	-1.82878	130700	-0.91439
130800	-1.82768	130800	-0.913838
130900	-1.82657	130900	-0.913285
131000	-1.82547	131000	-0.912734
131100	-1.82436	131100	-0.912182
131200	-1.82326	131200	-0.911632
131300	-1.82216	131300	-0.911081
131400	-1.82106	131400	-0.910532
131500	-1.81996	131500	-0.909982
131600	-1.81887	131600	-0.909434
131700	-1.81777	131700	-0.908885
131800	-1.81667	131800	-0.908337
131900	-1.81558	131900	-0.90779
132000	-1.81449	132000	-0.907243
132100	-1.81339	132100	-0.906697
132200	-1.8123	132200	-0.906151
132300	-1.81121	132300	-0.905606
132400	-1.81012	132400	-0.905061
132500	-1.80903	132500	-0.904517
132600	-1.80795	132600	-0.903973
132700	-1.80686	132700	-0.90343
132800	-1.80577	132800	-0.902887
132900	-1.80469	132900	-0.902345
133000	-1.80361	133000	-0.901803
133100	-1.80252	133100	-0.901261
133200	-1.80144	133200	-0.90072
133300	-1.80036	133300	-0.90018
133400	-1.79928	133400	-0.89964
133500	-1.7982	133500	-0.899101
133600	-1.79712	133600	-0.898562
133700	-1.79605	133700	-0.898023
133800	-1.79497	133800	-0.897485
133900	-1.7939	133900	-0.896948
134000	-1.79282	134000	-0.896411
134100	-1.79175	134100	-0.895874
134200	-1.79068	134200	-0.895338
134300	-1.78961	134300	-0.894803
134400	-1.78854	134400	-0.894268
134500	-1.78747	134500	-0.893733
134600	-1.7864	134600	-0.893199
134700	-1.78533	134700	-0.892665
134800	-1.78426	134800	-0.892132
134900	-1.7832	134900	-0.891599
135000	-1.78213	135000	-0.891067
135100	-1.78107	135100	-0.890535
135200	-1.78001	135200	-0.890004
135300	-1.77895	135300	-0.889473
135400	-1.77789	135400	-0.888943
135500	-1.77683	135500	-0.888413
135600	-1.77577	135600	-0.887884
135700	-1.77471	135700	-0.887355
135800	-1.77365	135800	-0.886826
135900	-1.7726	135900	-0.886298
136000	-1.77154	136000	-0.885771
136100	-1.77049	136100	-0.885244
136200	-1.76943	136200	-0.884717
136300	-1.76838	136300	-0.884191
136400	-1.76733	136400	-0.883666
136500	-1.76628	136500	-0.883141
136600	-1.76523	136600	-0.882616
136700	-1.76418	136700	-0.882092
136800	-1.76314	136800	-0.881568
136900	-1.76209	136900	-0.881045
137000	-1.76104	137000	-0.880522
137100	-1.76	137100	-0.88
137200	-1.75896	137200	-0.879478
137300	-1.75791	137300	-0.878956
137400	-1.75687	137400	-0.878435
137500	-1.75583	137500	-0.877915
137600	-1.75479	137600	-0.877395
137700	-1.75375	137700	-0.876875
137800	-1.75271	137800	-0.876356
137900	-1.75168	137900	-0.875838
138000	-1.75064	138000	-0.875319
138100	-1.7496	138100	-0.874802
138200	-1.74857	138200	-0.874285
138300	-1.74754	138300	-0.873768
138400	-1.7465	138400	-0.873251
138500	-1.74547	138500	-0.872736
138600	-1.74444	138600	-0.87222
138700	-1.74341	138700	-0.871705
138800	-1.74238	138800	-0.871191
138900	-1.74135	138900	-0.870677
139000	-1.74033	139000	-0.870163
139100	-1.7393	139100	-0.86965
139200	-1.73827	139200	-0.869137
139300	-1.73725	139300	-0.868625
139400	-1.73623	139400	-0.868113
139500	-1.7352	139500	-0.867602
139600	-1.73418	139600	-0.867091
139700	-1.73316	139700	-0.86658
139800	-1.73214	139800	-0.866071
139900	-1.73112	139900	-0.865561
140000	-1.7301	140000	-0.865052
140100	-1.72909	140100	-0.864543
140200	-1.72807	140200	-0.864035
140300	-1.72705	140300	-0.863527
140400	-1.72604	140400	-0.86302
140500	-1.72503	140500	-0.862513
140600	-1.72401	140600	-0.862007
140700	-1.723	140700	-0.861501
140800	-1.72199	140800	-0.860995
140900	-1.72098	140900	-0.86049
141000	-1.71997	141000	-0.859986
141100	-1.71896	141100	-0.859482
141200	-1.71796	141200	-0.858978
141300	-1.71695	141300	-0.858475
141400	-1.71594	141400	-0.857972
141500	-1.71494	141500	-0.857469
141600	-1.71393	141600	-0.856967
141700	-1.71293	141700	-0.856466
141800	-1.71193	141800	-0.855965
141900	-1.71093	141900	-0.855464
142000	-1.70993	142000	-0.854964
142100	-1.70893	142100	-0.854464
142200	-1.70793	142200	-0.853965
142300	-1.70693	142300	-0.853466
142400	-1.70594	142400	-0.852968
142500	-1.70494	142500	-0.852469
142600	-1.70394	142600	-0.851972
142700	-1.70295	142700	-0.851475
142800	-1.70196	142800	-0.850978
142900	-1.70096	142900	-0.850482
143000	-1.69997	143000	-0.849986
143100	-1.69898	143100	-0.849491
143200	-1.69799	143200	-0.848996
143300	-1.697	143300	-0.848501
143400	-1.69601	143400	-0.848007
143500	-1.69503	143500	-0.847513
143600	-1.69404	143600	-0.84702
143700	-1.69305	143700	-0.846527
143800	-1.69207	143800	-0.846035
143900	-1.69109	143900	-0.845543
144000	-1.6901	144000	-0.845051
144100	-1.68912	144100	-0.84456
144200	-1.68814	144200	-0.84407
144300	-1.68716	144300	-0.843579
144400	-1.68618	144400	-0.84309
144500	-1.6852	144500	-0.8426
144600	-1.68422	144600	-0.842111
144700	-1.68325	144700	-0.841623
144800	-1.68227	144800	-0.841135
144900	-1.68129	144900	-0.840647
145000	-1.68032	145000	-0.84016
145100	-1.67935	145100	-0.839673
145200	-1.67837	145200	-0.839186
145300	-1.6774	145300	-0.8387
145400	-1.67643	145400	-0.838215
145500	-1.67546	145500	-0.83773
145600	-1.67449	145600	-0.837245
145700	-1.67352	145700	-0.836761
145800	-1.67255	145800	-0.836277
145900	-1.67159	145900	-0.835793
146000	-1.67062	146000	-0.83531
146100	-1.66966	146100	-0.834828
146200	-1.66869	146200	-0.834345
146300	-1.66773	146300	-0.833864
146400	-1.66676	146400	-0.833382
146500	-1.6658	146500	-0.832901
146600	-1.66484	146600	-0.832421
146700	-1.66388	146700	-0.831941
146800	-1.66292	146800	-0.831461
146900	-1.66196	146900	-0.830982
147000	-1.66101	147000	-0.830503
147100	-1.66005	147100	-0.830024
147200	-1.65909	147200	-0.829546
147300	-1.65814	147300	-0.829069
147400	-1.65718	147400	-0.828591
147500	-1.65623	147500	-0.828114
147600	-1.65528	147600	-0.827638
147700	-1.65432	147700	-0.827162
147800	-1.65337	147800	-0.826686
147900	-1.65242	147900	-0.826211
148000	-1.65147	148000	-0.825737
148100	-1.65052	148100	-0.825262
148200	-1.64958	148200	-0.824788
148300	-1.64863	148300	-0.824315
148400	-1.64768	148400	-0.823842
148500	-1.64674	148500	-0.823369
148600	-1.64579	148600	-0.822897
148700	-1.64485	148700	-0.822425
148800	-1.64391	148800	-0.821953
148900	-1.64296	148900	-0.821482
149000	-1.64202	149000	-0.821011
149100	-1.64108	149100	-0.820541
149200	-1.64014	149200	-0.820071
149300	-1.6392	149300	-0.819602
149400	-1.63827	149400	-0.819133
149500	-1.63733	149500	-0.818664
149600	-1.63639	149600	-0.818196
149700	-1.63546	149700	-0.817728
149800	-1.63452	149800	-0.81726
149900	-1.63359	149900	-0.816793
150000	-1.63265	150000	-0.816327
150100	-1.63172	150100	-0.81586
150200	-1.63079	150200	-0.815394
150300	-1.62986	150300	-0.814929
150400	-1.62893	150400	-0.814464
150500	-1.628	150500	-0.813999
150600	-1.62707	150600	-0.813535
150700	-1.62614	150700	-0.813071
150800	-1.62522	150800	-0.812608
150900	-1.62429	150900	-0.812144
151000	-1.62336	151000	-0.811682
151100	-1.62244	151100	-0.811219
151200	-1.62152	151200	-0.810758
151300	-1.62059	151300	-0.810296
151400	-1.61967	151400	-0.809835
151500	-1.61875	151500	-0.809374
151600	-1.61783	151600	-0.808914
151700	-1.61691	151700	-0.808454
151800	-1.61599	151800	-0.807994
151900	-1.61507	151900	-0.807535
152000	-1.61415	152000	-0.807076
152100	-1.61324	152100	-0.806618
152200	-1.61232	152200	-0.80616
152300	-1.61141	152300	-0.805703
152400	-1.61049	152400	-0.805245
152500	-1.60958	152500	-0.804788
152600	-1.60866	152600	-0.804332
152700	-1.60775	152700	-0.803876
152800	-1.60684	152800	-0.80342
152900	-1.60593	152900	-0.802965
153000	-1.60502	153000	-0.80251
153100	-1.60411	153100	-0.802056
153200	-1.6032	153200	-0.801602
153300	-1.6023	153300	-0.801148
153400	-1.60139	153400	-0.800695
153500	-1.60048	153500	-0.800242
153600	-1.59958	153600	-0.799789
153700	-1.59867	153700	-0.799337
153800	-1.59777	153800	-0.798885
153900	-1.59687	153900	-0.798434
154000	-1.59597	154000	-0.797983
154100	-1.59506	154100	-0.797532
154200	-1.59416	154200	-0.797082
154300	-1.59326	154300	-0.796632
154400	-1.59236	154400	-0.796182
154500	-1.59147	154500	-0.795733
154600	-1.59057	154600	-0.795285
154700	-1.58967	154700	-0.794836
154800	-1.58878	154800	-0.794388
154900	-1.58788	154900	-0.793941
155000	-1.58699	155000	-0.793493
155100	-1.58609	155100	-0.793047
155200	-1.5852	155200	-0.7926
155300	-1.58431	155300	-0.792154
155400	-1.58342	155400	-0.791708
155500	-1.58253	155500	-0.791263
155600	-1.58164	155600	-0.790818
155700	-1.58075	155700	-0.790373
155800	-1.57986	155800	-0.789929
155900	-1.57897	155900	-0.789485
156000	-1.57808	156000	-0.789042
156100	-1.5772	156100	-0.788599
156200	-1.57631	156200	-0.788156
156300	-1.57543	156300	-0.787714
156400	-1.57454	156400	-0.787272
156500	-1.57366	156500	-0.78683
156600	-1.57278	156600	-0.786389
156700	-1.5719	156700	-0.785948
156800	-1.57101	156800	-0.785507
156900	-1.57013	156900	-0.785067
157000	-1.56926	157000	-0.784628
157100	-1.56838	157100	-0.784188
157200	-1.5675	157200	-0.783749
157300	-1.56662	157300	-0.783311
157400	-1.56574	157400	-0.782872
157500	-1.56487	157500	-0.782434
157600	-1.56399	157600	-0.781997
157700	-1.56312	157700	-0.78156
157800	-1.56225	157800	-0.781123
157900	-1.56137	157900	-0.780686
158000	-1.5605	158000	-0.78025
158100	-1.55963	158100	-0.779815
158200	-1.55876	158200	-0.779379
158300	-1.55789	158300	-0.778944
158400	-1.55702	158400	-0.77851
158500	-1.55615	158500	-0.778075
158600	-1.55528	158600	-0.777642
158700	-1.55442	158700	-0.777208
158800	-1.55355	158800	-0.776775
158900	-1.55268	158900	-0.776342
159000	-1.55182	159000	-0.77591
159100	-1.55095	159100	-0.775477
159200	-1.55009	159200	-0.775046
159300	-1.54923	159300	-0.774614
159400	-1.54837	159400	-0.774183
159500	-1.54751	159500	-0.773753
159600	-1.54664	159600	-0.773322
159700	-1.54579	159700	-0.772893
159800	-1.54493	159800	-0.772463
159900	-1.54407	159900	-0.772034
160000	-1.54321	160000	-0.771605
160100	-1.54235	160100	-0.771176
160200	-1.5415	160200	-0.770748
160300	-1.54064	160300	-0.770321
160400	-1.53979	160400	-0.769893
160500	-1.53893	160500	-0.769466
160600	-1.53808	160600	-0.769039
160700	-1.53723	160700	-0.768613
160800	-1.53637	160800	-0.768187
160900	-1.53552	160900	-0.767761
161000	-1.53467	161000	-0.767336
161100	-1.53382	161100	-0.766911
161200	-1.53297	161200	-0.766487
161300	-1.53212	161300	-0.766062
161400	-1.53128	161400	-0.765638
161500	-1.53043	161500	-0.765215
161600	-1.52958	161600	-0.764792
161700	-1.52874	161700	-0.764369
161800	-1.52789	161800	-0.763946
161900	-1.52705	161900	-0.763524
162000	-1.5262	162000	-0.763102
162100	-1.52536	162100	-0.762681
162200	-1.52452	162200	-0.76226
162300	-1.52368	162300	-0.761839
162400	-1.52284	162400	-0.761419
162500	-1.522	162500	-0.760999
162600	-1.52116	162600	-0.760579
162700	-1.52032	162700	-0.76016
162800	-1.51948	162800	-0.759741
162900	-1.51864	162900	-0.759322
163000	-1.51781	163000	-0.758904
163100	-1.51697	163100	-0.758486
163200	-1.51614	163200	-0.758068
163300	-1.5153	163300	-0.757651
163400	-1.51447	163400	-0.757234
163500	-1.51364	163500	-0.756818
163600	-1.5128	163600	-0.756401
163700	-1.51197	163700	-0.755985
163800	-1.51114	163800	-0.75557
163900	-1.51031	163900	-0.755155
164000	-1.50948	164000	-0.75474
164100	-1.50865	164100	-0.754325
164200	-1.50782	164200	-0.753911
164300	-1.50699	164300	-0.753497
164400	-1.50617	164400	-0.753084
164500	-1.50534	164500	-0.752671
164600	-1.50452	164600	-0.752258
164700	-1.50369	164700	-0.751845
164800	-1.50287	164800	-0.751433
164900	-1.50204	164900	-0.751021
165000	-1.50122	165000	-0.75061
165100	-1.5004	165100	-0.750199
165200	-1.49958	165200	-0.749788
165300	-1.49876	165300	-0.749378
165400	-1.49793	165400	-0.748967
165500	-1.49712	165500	-0.748558
165600	-1.4963	165600	-0.748148
165700	-1.49548	165700	-0.747739
165800	-1.49466	165800	-0.74733
165900	-1.49384	165900	-0.746922
166000	-1.49303	166000	-0.746514
166100	-1.49221	166100	-0.746106
166200	-1.4914	166200	-0.745699
166300	-1.49058	166300	-0.745291
166400	-1.48977	166400	-0.744885
166500	-1.48896	166500	-0.744478
166600	-1.48814	166600	-0.744072
166700	-1.48733	166700	-0.743666
166800	-1.48652	166800	-0.743261
166900	-1.48571	166900	-0.742856
167000	-1.4849	167000	-0.742451
167100	-1.48409	167100	-0.742047
167200	-1.48329	167200	-0.741643
167300	-1.48248	167300	-0.741239
167400	-1.48167	167400	-0.740835
167500	-1.48086	167500	-0.740432
167600	-1.48006	167600	-0.740029
167700	-1.47925	167700	-0.739627
167800	-1.47845	167800	-0.739225
167900	-1.47765	167900	-0.738823
168000	-1.47684	168000	-0.738422
168100	-1.47604	168100	-0.73802
168200	-1.47524	168200	-0.73762
168300	-1.47444	168300	-0.737219
168400	-1.47364	168400	-0.736819
168500	-1.47284	168500	-0.736419
168600	-1.47204	168600	-0.73602
168700	-1.47124	168700	-0.73562
168800	-1.47044	168800	-0.735221
168900	-1.46965	168900	-0.734823
169000	-1.46885	169000	-0.734425
169100	-1.46805	169100	-0.734027
169200	-1.46726	169200	-0.733629
169300	-1.46646	169300	-0.733232
169400	-1.46567	169400	-0.732835
169500	-1.46488	169500	-0.732438
169600	-1.46408	169600	-0.732042
169700	-1.46329	169700	-0.731646
169800	-1.4625	169800	-0.731251
169900	-1.46171	169900	-0.730855
170000	-1.46092	170000	-0.73046
170100	-1.46013	170100	-0.730066
170200	-1.45934	170200	-0.729671
170300	-1.45855	170300	-0.729277
170400	-1.45777	170400	-0.728883
170500	-1.45698	170500	-0.72849
170600	-1.45619	170600	-0.728097
170700	-1.45541	170700	-0.727704
170800	-1.45462	170800	-0.727312
170900	-1.45384	170900	-0.72692
171000	-1.45306	171000	-0.726528
171100	-1.45227	171100	-0.726136
171200	-1.45149	171200	-0.725745
171300	-1.45071	171300	-0.725354
171400	-1.44993	171400	-0.724964
171500	-1.44915	171500	-0.724573
171600	-1.44837	171600	-0.724183
171700	-1.44759	171700	-0.723794
171800	-1.44681	171800	-0.723405
171900	-1.44603	171900	-0.723016
172000	-1.44525	172000	-0.722627
172100	-1.44448	172100	-0.722239
172200	-1.4437	172200	-0.721851
172300	-1.44293	172300	-0.721463
172400	-1.44215	172400	-0.721075
172500	-1.44138	172500	-0.720688
172600	-1.4406	172600	-0.720301
172700	-1.43983	172700	-0.719915
172800	-1.43906	172800	-0.719529
172900	-1.43829	172900	-0.719143
173000	-1.43751	173000	-0.718757
173100	-1.43674	173100	-0.718372
173200	-1.43597	173200	-0.717987
173300	-1.43521	173300	-0.717603
173400	-1.43444	173400	-0.717218
173500	-1.43367	173500	-0.716834
173600	-1.4329	173600	-0.716451
173700	-1.43213	173700	-0.716067
173800	-1.43137	173800	-0.715684
173900	-1.4306	173900	-0.715301
174000	-1.42984	174000	-0.714919
174100	-1.42907	174100	-0.714537
174200	-1.42831	174200	-0.714155
174300	-1.42755	174300	-0.713773
174400	-1.42678	174400	-0.713392
174500	-1.42602	174500	-0.713011
174600	-1.42526	174600	-0.712631
174700	-1.4245	174700	-0.71225
174800	-1.42374	174800	-0.71187
174900	-1.42298	174900	-0.711491
175000	-1.42222	175000	-0.711111
175100	-1.42146	175100	-0.710732
175200	-1.42071	175200	-0.710353
175300	-1.41995	175300	-0.709975
175400	-1.41919	175400	-0.709596
175500	-1.41844	175500	-0.709219
175600	-1.41768	175600	-0.708841
175700	-1.41693	175700	-0.708464
175800	-1.41617	175800	-0.708087
175900	-1.41542	175900	-0.70771
176000	-1.41467	176000	-0.707334
176100	-1.41392	176100	-0.706958
176200	-1.41316	176200	-0.706582
176300	-1.41241	176300	-0.706206
176400	-1.41166	176400	-0.705831
176500	-1.41091	176500	-0.705456
176600	-1.41016	176600	-0.705082
176700	-1.40941	176700	-0.704707
176800	-1.40867	176800	-0.704333
176900	-1.40792	176900	-0.70396
177000	-1.40717	177000	-0.703586
177100	-1.40643	177100	-0.703213
177200	-1.40568	177200	-0.70284
177300	-1.40494	177300	-0.702468
177400	-1.40419	177400	-0.702096
177500	-1.40345	177500	-0.701724
177600	-1.4027	177600	-0.701352
177700	-1.40196	177700	-0.700981
177800	-1.40122	177800	-0.70061
177900	-1.40048	177900	-0.700239
178000	-1.39974	178000	-0.699868
178100	-1.399	178100	-0.699498
178200	-1.39826	178200	-0.699128
178300	-1.39752	178300	-0.698759
178400	-1.39678	178400	-0.69839
178500	-1.39604	178500	-0.698021
178600	-1.3953	178600	-0.697652
178700	-1.39457	178700	-0.697284
178800	-1.39383	178800	-0.696915
178900	-1.3931	178900	-0.696548
179000	-1.39236	179000	-0.69618
179100	-1.39163	179100	-0.695813
179200	-1.39089	179200	-0.695446
179300	-1.39016	179300	-0.695079
179400	-1.38943	179400	-0.694713
179500	-1.38869	179500	-0.694347
179600	-1.38796	179600	-0.693981
179700	-1.38723	179700	-0.693616
179800	-1.3865	179800	-0.69325
179900	-1.38577	179900	-0.692885
180000	-1.38504	180000	-0.692521
180100	-1.38431	180100	-0.692156
180200	-1.38358	180200	-0.691792
180300	-1.38286	180300	-0.691429
180400	-1.38213	180400	-0.691065
180500	-1.3814	180500	-0.690702
180600	-1.38068	180600	-0.690339
180700	-1.37995	180700	-0.689976
180800	-1.37923	180800	-0.689614
180900	-1.3785	180900	-0.689252
181000	-1.37778	181000	-0.68889
181100	-1.37706	181100	-0.688529
181200	-1.37634	181200	-0.688168
181300	-1.37561	181300	-0.687807
181400	-1.37489	181400	-0.687446
181500	-1.37417	181500	-0.687086
181600	-1.37345	181600	-0.686726
181700	-1.37273	181700	-0.686366
181800	-1.37201	181800	-0.686006
181900	-1.37129	181900	-0.685647
182000	-1.37058	182000	-0.685288
182100	-1.36986	182100	-0.68493
182200	-1.36914	182200	-0.684571
182300	-1.36843	182300	-0.684213
182400	-1.36771	182400	-0.683855
182500	-1.367	182500	-0.683498
182600	-1.36628	182600	-0.683141
182700	-1.36557	182700	-0.682784
182800	-1.36485	182800	-0.682427
182900	-1.36414	182900	-0.682071
183000	-1.36343	183000	-0.681714
183100	-1.36272	183100	-0.681359
183200	-1.36201	183200	-0.681003
183300	-1.3613	183300	-0.680648
183400	-1.36059	183400	-0.680293
183500	-1.35988	183500	-0.679938
183600	-1.35917	183600	-0.679583
183700	-1.35846	183700	-0.679229
183800	-1.35775	183800	-0.678875
183900	-1.35704	183900	-0.678522
184000	-1.35634	184000	-0.678168
184100	-1.35563	184100	-0.677815
184200	-1.35493	184200	-0.677463
184300	-1.35422	184300	-0.67711
184400	-1.35352	184400	-0.676758
184500	-1.35281	184500	-0.676406
184600	-1.35211	184600	-0.676054
184700	-1.35141	184700	-0.675703
184800	-1.3507	184800	-0.675352
184900	-1.35	184900	-0.675001
185000	-1.3493	185000	-0.67465
185100	-1.3486	185100	-0.6743
185200	-1.3479	185200	-0.67395
185300	-1.3472	185300	-0.6736
185400	-1.3465	185400	-0.67325
185500	-1.3458	185500	-0.672901
185600	-1.3451	185600	-0.672552
185700	-1.34441	185700	-0.672203
185800	-1.34371	185800	-0.671855
185900	-1.34301	185900	-0.671507
186000	-1.34232	186000	-0.671159
186100	-1.34162	186100	-0.670811
186200	-1.34093	186200	-0.670464
186300	-1.34023	186300	-0.670117
186400	-1.33954	186400	-0.66977
186500	-1.33885	186500	-0.669424
186600	-1.33815	186600	-0.669077
186700	-1.33746	186700	-0.668731
186800	-1.33677	186800	-0.668386
186900	-1.33608	186900	-0.66804
187000	-1.33539	187000	-0.667695
187100	-1.3347	187100	-0.66735
187200	-1.33401	187200	-0.667005
187300	-1.33332	187300	-0.666661
187400	-1.33263	187400	-0.666317
187500	-1.33195	187500	-0.665973
187600	-1.33126	187600	-0.665629
187700	-1.33057	187700	-0.665286
187800	-1.32989	187800	-0.664943
187900	-1.3292	187900	-0.6646
188000	-1.32852	188000	-0.664258
188100	-1.32783	188100	-0.663915
188200	-1.32715	188200	-0.663573
188300	-1.32646	188300	-0.663232
188400	-1.32578	188400	-0.66289
188500	-1.3251	188500	-0.662549
188600	-1.32442	188600	-0.662208
188700	-1.32373	188700	-0.661867
188800	-1.32305	188800	-0.661527
188900	-1.32237	188900	-0.661187
189000	-1.32169	189000	-0.660847
189100	-1.32101	189100	-0.660507
189200	-1.32034	189200	-0.660168
189300	-1.31966	189300	-0.659829
189400	-1.31898	189400	-0.65949
189500	-1.3183	189500	-0.659151
189600	-1.31763	189600	-0.658813
189700	-1.31695	189700	-0.658475
189800	-1.31627	189800	-0.658137
189900	-1.3156	189900	-0.657799
190000	-1.31492	190000	-0.657462
190100	-1.31425	190100	-0.657125
190200	-1.31358	190200	-0.656788
190300	-1.3129	190300	-0.656452
190400	-1.31223	190400	-0.656116
190500	-1.31156	190500	-0.65578
190600	-1.31089	190600	-0.655444
190700	-1.31022	190700	-0.655108
190800	-1.30955	190800	-0.654773
190900	-1.30888	190900	-0.654438
191000	-1.30821	191000	-0.654104
191100	-1.30754	191100	-0.653769
191200	-1.30687	191200	-0.653435
191300	-1.3062	191300	-0.653101
191400	-1.30553	191400	-0.652767
191500	-1.30487	191500	-0.652434
191600	-1.3042	191600	-0.652101
191700	-1.30354	191700	-0.651768
191800	-1.30287	191800	-0.651435
191900	-1.30221	191900	-0.651103
192000	-1.30154	192000	-0.650771
192100	-1.30088	192100	-0.650439
192200	-1.30021	192200	-0.650107
192300	-1.29955	192300	-0.649776
192400	-1.29889	192400	-0.649444
192500	-1.29823	192500	-0.649114
192600	-1.29757	192600	-0.648783
192700	-1.29691	192700	-0.648453
192800	-1.29624	192800	-0.648122
192900	-1.29559	192900	-0.647793
193000	-1.29493	193000	-0.647463
193100	-1.29427	193100	-0.647134
193200	-1.29361	193200	-0.646804
193300	-1.29295	193300	-0.646476
193400	-1.29229	193400	-0.646147
193500	-1.29164	193500	-0.645819
193600	-1.29098	193600	-0.64549
193700	-1.29033	193700	-0.645163
193800	-1.28967	193800	-0.644835
193900	-1.28902	193900	-0.644508
194000	-1.28836	194000	-0.64418
194100	-1.28771	194100	-0.643854
194200	-1.28705	194200	-0.643527
194300	-1.2864	194300	-0.643201
194400	-1.28575	194400	-0.642874
194500	-1.2851	194500	-0.642549
194600	-1.28445	194600	-0.642223
194700	-1.2838	194700	-0.641898
194800	-1.28314	194800	-0.641572
194900	-1.2825	194900	-0.641248
195000	-1.28185	195000	-0.640923
195100	-1.2812	195100	-0.640599
195200	-1.28055	195200	-0.640274
195300	-1.2799	195300	-0.63995
195400	-1.27925	195400	-0.639627
195500	-1.27861	195500	-0.639303
195600	-1.27796	195600	-0.63898
195700	-1.27731	195700	-0.638657
195800	-1.27667	195800	-0.638335
195900	-1.27602	195900	-0.638012
196000	-1.27538	196000	-0.63769
196100	-1.27474	196100	-0.637368
196200	-1.27409	196200	-0.637046
196300	-1.27345	196300	-0.636725
196400	-1.27281	196400	-0.636404
196500	-1.27217	196500	-0.636083
196600	-1.27152	196600	-0.635762
196700	-1.27088	196700	-0.635442
196800	-1.27024	196800	-0.635121
196900	-1.2696	196900	-0.634801
197000	-1.26896	197000	-0.634482
197100	-1.26832	197100	-0.634162
197200	-1.26769	197200	-0.633843
197300	-1.26705	197300	-0.633524
197400	-1.26641	197400	-0.633205
197500	-1.26577	197500	-0.632886
197600	-1.26514	197600	-0.632568
197700	-1.2645	197700	-0.63225
197800	-1.26386	197800	-0.631932
197900	-1.26323	197900	-0.631615
198000	-1.26259	198000	-0.631297
198100	-1.26196	198100	-0.63098
198200	-1.26133	198200	-0.630663
198300	-1.26069	198300	-0.630347
198400	-1.26006	198400	-0.63003
198500	-1.25943	198500	-0.629714
198600	-1.2588	198600	-0.629398
198700	-1.25816	198700	-0.629082
198800	-1.25753	198800	-0.628767
198900	-1.2569	198900	-0.628452
199000	-1.25627	199000	-0.628137
199100	-1.25564	199100	-0.627822
199200	-1.25502	199200	-0.627508
199300	-1.25439	199300	-0.627193
199400	-1.25376	199400	-0.626879
199500	-1.25313	199500	-0.626565
199600	-1.2525	199600	-0.626252
199700	-1.25188	199700	-0.625939
199800	-1.25125	199800	-0.625625
199900	-1.25063	199900	-0.625313
[truncated: 498,001+ more rows]
